# Supplementary material for: De novo protein identification in mammalian sperm using in situ cryo-electron tomography and AlphaFold2 docking
Source: Cell. Author manuscript; Available in PMC 2024 Feb 5. (PMC10842264; doi:10.1016/j.cell.2023.09.017)
Supplement: 5 [file NIHMS1939567-supplement-5.xlsx]

## Sheet: Table_of_Contents
Tab Title	Short Description	Table Contents
LC_parameters	Liquid chromatography (LC) acquisition parameters	Liquid chromatography (LC) parameters for proteomic data acquired on an Easy-nLC 1200 (Thermo Fisher Scientific)
MS_parameters	Mass spectrometry (MS) acquisition parameters	Mass spectrometry (MS) parameters for proteomic data acquired on an Orbitrap Fusion Lumos Tribrid Mass Spectrometer (Thermo Fisher Scientific)

## Sheet: LC_parameters
Easy-nLC 1200 (Thermo Fisher Scientific) Interfaced via a Nanoelectrospray Source (Nanospray Flex)
Instrument Method
Sample pickup:
Volume [µl] : 2.00
Flow [µl / min] : 20.00
Sample loading:
Volume [µl] : 8.00
Flow [µl / min] : (unspecified)
Max. pressure [Bar] : 300.00
Gradient:
Time [mm:ss] Duration [mm:ss] Flow [nl/min] Mixture [%B]
00:00 00:00 600 5
01:00 01:00 600 8
80:00 79:00 600 30
88:00 08:00 600 38
90:00 02:00 600 88
100:00 10:00 600 88
Pre-column equilibration:
Volume [µl] : 6.00
Flow [µl / min] : (unspecified)
Max. pressure [Bar] : (unspecified)
Analytical column equilibration:
Volume [µl] : 8.00
Flow [µl / min] : (unspecified)
Max. pressure [Bar] : 300.00
Autosampler wash:
Flush volume [µl] : 100.00

## Sheet: MS_parameters
Orbitrap Fusion Lumos Tribrid Mass Spectrometer (Thermo Fisher Scientific)
Instrument Method
Global Settings
Use Ion Source Settings from Tune = True
Method Duration (min)= 100
Infusion Mode (LC)= False
FAIMS Mode = Not Installed
Internal Mass Calibration= User Defined Lock Mass
Application Mode = Peptide
Pressure Mode = Standard
Default Charge State = 2
Advanced Peak Determination = True
Xcalibur AcquireX enabled for method modifications = False
Internal Cal Positive
m/z
371.10124 445.12003 519.13883
Experiment 1
Experiment Name = MS
Start Time (min) = 0
End Time (min) = 100
Cycle Time (sec) = 2
Scan MasterScan
Desired minimum points across the peak = 6
MSn Level = 1
Use Wide Quad Isolation = True
Detector Type = Orbitrap
Orbitrap Resolution = 120K
Mass Range = Normal
Scan Range (m/z) = 350-1350
Maximum Injection Time (ms) = 50
AGC Target = 1000000
Normalized AGC Target = 250%
Microscans = 1
Maximum Injection Time Type = Custom
RF Lens (%) = 30
Use ETD Internal Calibration = False
DataType = Profile
Polarity = Positive
Source Fragmentation = False
Scan Description =
Enhanced Resolution Mode = Off
Filter PrecursorSelectionRange
Mass Range = 350-1350
Filter MIPS
Relax Restrictions when too few Precursors are Found = True
MIPS Mode = Peptide
Filter ChargeState
Include charge state(s) = 2-5
Include undetermined charge states = False
Filter DynamicExclusion
Exclude after n times = 1
Exclusion duration (s) = 25
Mass Tolerance = ppm
Mass tolerance low = 10
Mass tolerance high = 10
Use Common Settings = False
Exclude isotopes = True
Perform dependent scan on single charge state per precursor only = False
Data Dependent Properties
Data Dependent Mode= Cycle Time
Scan Event 1
Scan ddMSnScan
MSn Level = 2
Desired minimum points across the peak = 6
Isolation Mode = Quadrupole
Isolation Window = 0.7
Isolation Offset = Off
Enable Auto PTR Windows = False
Reported Mass = Original Mass
Multi-notch Isolation = False
Scan Range Mode = Define m/z range
Scan Priority= 1
Collision Energy Mode = Fixed
ActivationType = HCD
Collision Energy (%) = 32
Detector Type = IonTrap
Ion Trap Scan Rate = Rapid
Scan Range (m/z) = 200-1500
Orbitrap Resolution = 30K
Maximum Injection Time (ms) = 50
AGC Target = 30000
Normalized AGC Target = 300%
Inject ions for all available parallelizable time = False
Microscans = 1
Maximum Injection Time Type = Custom
Use ETD Internal Calibration = False
DataType = Centroid
Polarity = Positive
Source Fragmentation = False
Scan Description =
Enhanced Resolution Mode = Off
