# Supplementary material for: De novo protein identification in mammalian sperm using in situ cryo-electron tomography and AlphaFold2 docking
Source: Cell. Author manuscript; Available in PMC 2024 Feb 5. (PMC10842264; doi:10.1016/j.cell.2023.09.017)
Supplement: 6 [file NIHMS1939567-supplement-6.xlsx]

## Sheet: Table_of_Contents
Tab Title	Short Description	Table Contents
MSstats_Full	Full list of proteins quantified by MSstats	All possible pairwise comparisons between fractions for each protein are included, listing the log2 fold changes in mean protein intensity between the two indicated fractions and their corresponding p-values.
MSstatsFull_ColumnHeaders	Descriptions for column headers in "MSstats_Full" tab	Descriptions for each column header in the "MSstats_Full" tab are provided.
MSstats_Significant	List of proteins with significant changes between any two fractions (absolute log2FC > 1 and adjusted p-value < 0.05)	List of proteins with significant changes between any two fractions (absolute log2 fold change > 1 and adjusted p-value < 0.05), and their corresponding p-values.
MSstatsSig_ColumnHeaders	Descriptions for column headers in "MSstats_Significant" tab	Descriptions for each column header in the "MSstats_Significant" tab are provided.

## Sheet: MSstats_Full
Protein	Comparison	Log2FC	SE	Tvalue	DF	pvalue	Adj.pvalue	Issue	MissingPercentage	ImputationPercentage
A0A0A6YXX9	Triton-NaCl	NA	NA	NA	NA	NA	NA	completeMissing	NA	NA
A0A0A6YXX9	Triton-KSCN	NA	NA	NA	NA	NA	NA	completeMissing	NA	NA
A0A0A6YXX9	Triton-SDS	-Inf	NA	NA	NA	NA	0	oneConditionMissing	NA	NA
A0A0A6YXX9	KSCN-NaCl	NA	NA	NA	NA	NA	NA	completeMissing	NA	NA
A0A0A6YXX9	Urea-Triton	NA	NA	NA	NA	NA	NA	completeMissing	NA	NA
A0A0A6YXX9	Urea-NaCl	NA	NA	NA	NA	NA	NA	completeMissing	NA	NA
A0A0A6YXX9	Urea-KSCN	NA	NA	NA	NA	NA	NA	completeMissing	NA	NA
A0A0A6YXX9	Urea-SDS	-Inf	NA	NA	NA	NA	0	oneConditionMissing	NA	NA
A0A0A6YXX9	SDS-NaCl	Inf	NA	NA	NA	NA	0	oneConditionMissing	NA	NA
A0A0A6YXX9	SDS-KSCN	Inf	NA	NA	NA	NA	0	oneConditionMissing	NA	NA
A0A0G2JEB6	Triton-NaCl	-2.55024	0.373494	-6.82807	3	0.00642715	0.0572371	NA	0.462963	0
A0A0G2JEB6	Triton-KSCN	0.139007	0.373494	0.37218	3	0.734495	0.802879	NA	0.833333	0
A0A0G2JEB6	Triton-SDS	Inf	NA	NA	NA	NA	0	oneConditionMissing	0.907407	0
A0A0G2JEB6	KSCN-NaCl	-2.68925	0.334063	-8.05013	3	0.00400358	0.024622	NA	0.481481	0
A0A0G2JEB6	Urea-Triton	-Inf	NA	NA	NA	NA	0	oneConditionMissing	0.907407	0
A0A0G2JEB6	Urea-NaCl	-Inf	NA	NA	NA	NA	0	oneConditionMissing	0.555556	0
A0A0G2JEB6	Urea-KSCN	-Inf	NA	NA	NA	NA	0	oneConditionMissing	0.925926	0
A0A0G2JEB6	Urea-SDS	NA	NA	NA	NA	NA	NA	completeMissing	1	0
A0A0G2JEB6	SDS-NaCl	-Inf	NA	NA	NA	NA	0	oneConditionMissing	0.555556	0
A0A0G2JEB6	SDS-KSCN	-Inf	NA	NA	NA	NA	0	oneConditionMissing	0.925926	0
A0A2R8VHF7	Triton-NaCl	Inf	NA	NA	NA	NA	0	oneConditionMissing	0.666667	0
A0A2R8VHF7	Triton-KSCN	Inf	NA	NA	NA	NA	0	oneConditionMissing	0.666667	0
A0A2R8VHF7	Triton-SDS	-4.34036	0.599681	-7.23779	1	0.0874044	0.156686	NA	0.166667	0
A0A2R8VHF7	KSCN-NaCl	NA	NA	NA	NA	NA	NA	completeMissing	1	0
A0A2R8VHF7	Urea-Triton	-Inf	NA	NA	NA	NA	0	oneConditionMissing	0.666667	0
A0A2R8VHF7	Urea-NaCl	NA	NA	NA	NA	NA	NA	completeMissing	1	0
A0A2R8VHF7	Urea-KSCN	NA	NA	NA	NA	NA	NA	completeMissing	1	0
A0A2R8VHF7	Urea-SDS	-Inf	NA	NA	NA	NA	0	oneConditionMissing	0.5	0
A0A2R8VHF7	SDS-NaCl	Inf	NA	NA	NA	NA	0	oneConditionMissing	0.5	0
A0A2R8VHF7	SDS-KSCN	Inf	NA	NA	NA	NA	0	oneConditionMissing	0.5	0
A0JLY1	Triton-NaCl	-0.647447	0.933268	-0.693742	8	0.507483	0.642737	NA	0.901961	0
A0JLY1	Triton-KSCN	-3.7829	0.933268	-4.05339	8	0.00366693	0.015112	NA	0.509804	0
A0JLY1	Triton-SDS	-2.74468	0.933268	-2.94094	8	0.0186828	0.0507601	NA	0.95098	0
A0JLY1	KSCN-NaCl	3.13545	0.933268	3.35964	8	0.00993702	0.0440452	NA	0.45098	0
A0JLY1	Urea-Triton	2.67263	0.933268	2.86374	8	0.0210303	0.0620615	NA	0.921569	0
A0JLY1	Urea-NaCl	2.02518	0.933268	2.16999	8	0.0618191	0.139484	NA	0.862745	0
A0JLY1	Urea-KSCN	-1.11026	0.933268	-1.18965	8	0.26829	0.387883	NA	0.470588	0
A0JLY1	Urea-SDS	-0.0720524	0.933268	-0.0772045	8	0.940357	0.964587	NA	0.911765	0
A0JLY1	SDS-NaCl	2.09724	0.933268	2.2472	8	0.0548064	0.128909	NA	0.892157	0
A0JLY1	SDS-KSCN	-1.03821	0.933268	-1.11245	8	0.298255	0.415601	NA	0.5	0
A0JP43	Triton-NaCl	NA	NA	NA	NA	NA	NA	NA	NA	NA
A0JP43	Triton-KSCN	NA	NA	NA	NA	NA	NA	NA	NA	NA
A0JP43	Triton-SDS	NA	NA	NA	NA	NA	NA	NA	NA	NA
A0JP43	KSCN-NaCl	NA	NA	NA	NA	NA	NA	NA	NA	NA
A0JP43	Urea-Triton	NA	NA	NA	NA	NA	NA	NA	NA	NA
A0JP43	Urea-NaCl	NA	NA	NA	NA	NA	NA	NA	NA	NA
A0JP43	Urea-KSCN	NA	NA	NA	NA	NA	NA	NA	NA	NA
A0JP43	Urea-SDS	NA	NA	NA	NA	NA	NA	NA	NA	NA
A0JP43	SDS-NaCl	NA	NA	NA	NA	NA	NA	NA	NA	NA
A0JP43	SDS-KSCN	NA	NA	NA	NA	NA	NA	NA	NA	NA
A1EGX6	Triton-NaCl	0.321251	1.51039	0.212693	7	0.837627	0.891851	NA	0.383721	0
A1EGX6	Triton-KSCN	-0.874081	1.51039	-0.578711	7	0.580919	0.66641	NA	0.449612	0
A1EGX6	Triton-SDS	4.8164	1.68867	2.85218	7	0.0246115	0.0623389	NA	0.686047	0
A1EGX6	KSCN-NaCl	1.19533	1.51039	0.791404	7	0.454684	0.586381	NA	0.445736	0
A1EGX6	Urea-Triton	-2.41277	1.51039	-1.59745	7	0.154198	0.263303	NA	0.682171	0
A1EGX6	Urea-NaCl	-2.09152	1.51039	-1.38475	7	0.208656	0.33226	NA	0.678295	0
A1EGX6	Urea-KSCN	-3.28686	1.51039	-2.17616	7	0.0660142	0.142983	NA	0.744186	0
A1EGX6	Urea-SDS	2.40362	1.68867	1.42338	7	0.197632	0.361533	NA	0.98062	0
A1EGX6	SDS-NaCl	-4.49514	1.68867	-2.66194	7	0.0323759	0.0873248	NA	0.682171	0
A1EGX6	SDS-KSCN	-5.69048	1.68867	-3.36979	7	0.0119237	0.0460687	NA	0.748062	0
A1L3C1	Triton-NaCl	NA	NA	NA	NA	NA	NA	completeMissing	NA	NA
A1L3C1	Triton-KSCN	NA	NA	NA	NA	NA	NA	completeMissing	NA	NA
A1L3C1	Triton-SDS	-Inf	NA	NA	NA	NA	0	oneConditionMissing	NA	NA
A1L3C1	KSCN-NaCl	NA	NA	NA	NA	NA	NA	completeMissing	NA	NA
A1L3C1	Urea-Triton	NA	NA	NA	NA	NA	NA	completeMissing	NA	NA
A1L3C1	Urea-NaCl	NA	NA	NA	NA	NA	NA	completeMissing	NA	NA
A1L3C1	Urea-KSCN	NA	NA	NA	NA	NA	NA	completeMissing	NA	NA
A1L3C1	Urea-SDS	-Inf	NA	NA	NA	NA	0	oneConditionMissing	NA	NA
A1L3C1	SDS-NaCl	Inf	NA	NA	NA	NA	0	oneConditionMissing	NA	NA
A1L3C1	SDS-KSCN	Inf	NA	NA	NA	NA	0	oneConditionMissing	NA	NA
A2A6C4	Triton-NaCl	NA	NA	NA	NA	NA	NA	completeMissing	NA	NA
A2A6C4	Triton-KSCN	NA	NA	NA	NA	NA	NA	completeMissing	NA	NA
A2A6C4	Triton-SDS	-Inf	NA	NA	NA	NA	0	oneConditionMissing	NA	NA
A2A6C4	KSCN-NaCl	NA	NA	NA	NA	NA	NA	completeMissing	NA	NA
A2A6C4	Urea-Triton	NA	NA	NA	NA	NA	NA	completeMissing	NA	NA
A2A6C4	Urea-NaCl	NA	NA	NA	NA	NA	NA	completeMissing	NA	NA
A2A6C4	Urea-KSCN	NA	NA	NA	NA	NA	NA	completeMissing	NA	NA
A2A6C4	Urea-SDS	-Inf	NA	NA	NA	NA	0	oneConditionMissing	NA	NA
A2A6C4	SDS-NaCl	Inf	NA	NA	NA	NA	0	oneConditionMissing	NA	NA
A2A6C4	SDS-KSCN	Inf	NA	NA	NA	NA	0	oneConditionMissing	NA	NA
A2AC93	Triton-NaCl	-2.16389	0.451105	-4.79687	8	0.00136098	0.0264666	NA	0.426667	0
A2AC93	Triton-KSCN	-1.63134	0.451105	-3.61633	8	0.0068188	0.0234104	NA	0.533333	0
A2AC93	Triton-SDS	-0.158975	0.451105	-0.352414	8	0.733632	0.799225	NA	0.813333	0
A2AC93	KSCN-NaCl	-0.532546	0.451105	-1.18054	8	0.271694	0.397838	NA	0.266667	0
A2AC93	Urea-Triton	2.37934	0.451105	5.27448	8	0.000751208	0.00551322	NA	0.78	0
A2AC93	Urea-NaCl	0.215454	0.451105	0.477614	8	0.645701	0.739461	NA	0.513333	0
A2AC93	Urea-KSCN	0.748	0.451105	1.65815	8	0.135873	0.236596	NA	0.62	0
A2AC93	Urea-SDS	2.22037	0.451105	4.92207	8	0.00116099	0.0248868	NA	0.9	0
A2AC93	SDS-NaCl	-2.00491	0.451105	-4.44445	8	0.00215514	0.0129798	NA	0.546667	0
A2AC93	SDS-KSCN	-1.47237	0.451105	-3.26391	8	0.01146	0.0459472	NA	0.653333	0
A2AE20	Triton-NaCl	-0.213025	0.461729	-0.461363	4	0.668511	0.759354	NA	0.277778	0
A2AE20	Triton-KSCN	0.156936	0.461729	0.339887	4	0.751039	0.816272	NA	0.444444	0
A2AE20	Triton-SDS	Inf	NA	NA	NA	NA	0	oneConditionMissing	0.694444	0
A2AE20	KSCN-NaCl	-0.369961	0.461729	-0.801251	4	0.46788	0.599472	NA	0.333333	0
A2AE20	Urea-Triton	-Inf	NA	NA	NA	NA	0	oneConditionMissing	0.694444	0
A2AE20	Urea-NaCl	-Inf	NA	NA	NA	NA	0	oneConditionMissing	0.583333	0
A2AE20	Urea-KSCN	-Inf	NA	NA	NA	NA	0	oneConditionMissing	0.75	0
A2AE20	Urea-SDS	NA	NA	NA	NA	NA	NA	completeMissing	1	0
A2AE20	SDS-NaCl	-Inf	NA	NA	NA	NA	0	oneConditionMissing	0.583333	0
A2AE20	SDS-KSCN	-Inf	NA	NA	NA	NA	0	oneConditionMissing	0.75	0
A2AJB1	Triton-NaCl	-1.32544	0.749995	-1.76727	8	0.115165	0.256906	NA	0.571429	0
A2AJB1	Triton-KSCN	-0.313601	0.749995	-0.418138	8	0.686845	0.757165	NA	0.690476	0
A2AJB1	Triton-SDS	-2.60579	0.749995	-3.47441	8	0.00838815	0.0285976	NA	0.865079	0
A2AJB1	KSCN-NaCl	-1.01184	0.749995	-1.34913	8	0.214234	0.335679	NA	0.436508	0
A2AJB1	Urea-Triton	1.99415	0.749995	2.65888	8	0.0288557	0.0763454	NA	0.849206	0
A2AJB1	Urea-NaCl	0.668704	0.749995	0.891611	8	0.398624	0.525631	NA	0.595238	0
A2AJB1	Urea-KSCN	1.68054	0.749995	2.24074	8	0.0553615	0.125405	NA	0.714286	0
A2AJB1	Urea-SDS	-0.611649	0.749995	-0.815537	8	0.438369	0.601768	NA	0.888889	0
A2AJB1	SDS-NaCl	1.28035	0.749995	1.70715	8	0.12618	0.221931	NA	0.611111	0
A2AJB1	SDS-KSCN	2.29219	0.749995	3.05628	8	0.0156709	0.053214	NA	0.730159	0
A2AJB7	Triton-NaCl	2.314	0.643807	3.59425	3	0.036912	0.140604	NA	0.208333	0
A2AJB7	Triton-KSCN	1.89656	0.748446	2.53399	3	0.0851259	0.154199	NA	0.458333	0
A2AJB7	Triton-SDS	3.88759	0.980198	3.96613	3	0.0286381	0.0694883	NA	0.5	0
A2AJB7	KSCN-NaCl	0.417448	0.748446	0.557753	3	0.615929	0.715554	NA	0.583333	0
A2AJB7	Urea-Triton	-4.02439	0.980198	-4.10569	3	0.0261547	0.0724701	NA	0.5	0
A2AJB7	Urea-NaCl	-1.71039	0.980198	-1.74494	3	0.179339	0.300772	NA	0.625	0
A2AJB7	Urea-KSCN	-2.12784	1.01111	-2.10445	3	0.12603	0.226346	NA	0.875	0
A2AJB7	Urea-SDS	-0.136798	1.11511	-0.122677	3	0.91012	0.945168	NA	0.916667	0
A2AJB7	SDS-NaCl	-1.57359	0.980198	-1.60538	3	0.206757	0.312493	NA	0.625	0
A2AJB7	SDS-KSCN	-1.99104	1.01111	-1.96916	3	0.143565	0.242076	NA	0.875	0
A2AKE7	Triton-NaCl	NA	NA	NA	NA	NA	NA	completeMissing	1	0
A2AKE7	Triton-KSCN	NA	NA	NA	NA	NA	NA	completeMissing	1	0
A2AKE7	Triton-SDS	-Inf	NA	NA	NA	NA	0	oneConditionMissing	0.722222	0
A2AKE7	KSCN-NaCl	NA	NA	NA	NA	NA	NA	completeMissing	1	0
A2AKE7	Urea-Triton	Inf	NA	NA	NA	NA	0	oneConditionMissing	0.611111	0
A2AKE7	Urea-NaCl	Inf	NA	NA	NA	NA	0	oneConditionMissing	0.611111	0
A2AKE7	Urea-KSCN	Inf	NA	NA	NA	NA	0	oneConditionMissing	0.611111	0
A2AKE7	Urea-SDS	-0.643751	0.0260232	-24.7376	1	0.0257209	0.114467	NA	0.333333	0
A2AKE7	SDS-NaCl	Inf	NA	NA	NA	NA	0	oneConditionMissing	0.722222	0
A2AKE7	SDS-KSCN	Inf	NA	NA	NA	NA	0	oneConditionMissing	0.722222	0
A2ARP9	Triton-NaCl	-1.53188	0.8653	-1.77034	6	0.127064	0.271149	NA	0.5	0
A2ARP9	Triton-KSCN	-1.73262	0.8653	-2.00234	6	0.0921277	0.163458	NA	0.566667	0
A2ARP9	Triton-SDS	-2.55849	0.8653	-2.95676	6	0.0253894	0.0641082	NA	0.733333	0
A2ARP9	KSCN-NaCl	0.200744	0.8653	0.231993	6	0.824253	0.882909	NA	0.4	0
A2ARP9	Urea-Triton	-Inf	NA	NA	NA	NA	0	oneConditionMissing	0.833333	0
A2ARP9	Urea-NaCl	-Inf	NA	NA	NA	NA	0	oneConditionMissing	0.666667	0
A2ARP9	Urea-KSCN	-Inf	NA	NA	NA	NA	0	oneConditionMissing	0.733333	0
A2ARP9	Urea-SDS	-Inf	NA	NA	NA	NA	0	oneConditionMissing	0.9	0
A2ARP9	SDS-NaCl	1.02661	0.8653	1.18642	6	0.280302	0.391583	NA	0.566667	0
A2ARP9	SDS-KSCN	0.825864	0.8653	0.954424	6	0.376723	0.490441	NA	0.633333	0
A2ARV4	Triton-NaCl	-0.754208	0.654085	-1.15307	6	0.292739	0.452305	NA	0.435185	0
A2ARV4	Triton-KSCN	-0.36946	0.654085	-0.56485	6	0.592651	0.675793	NA	0.518519	0
A2ARV4	Triton-SDS	0.0815207	0.654085	0.124633	6	0.904885	0.930212	NA	0.694444	0
A2ARV4	KSCN-NaCl	-0.384748	0.654085	-0.588223	6	0.577836	0.690038	NA	0.453704	0
A2ARV4	Urea-Triton	-0.195489	0.963684	-0.202856	6	0.845952	0.889145	NA	0.740741	0
A2ARV4	Urea-NaCl	-0.949697	0.963684	-0.985487	6	0.362442	0.490293	NA	0.675926	0
A2ARV4	Urea-KSCN	-0.564949	0.963684	-0.586239	6	0.579085	0.677149	NA	0.759259	0
A2ARV4	Urea-SDS	-0.113968	0.963684	-0.118263	6	0.909719	0.945168	NA	0.935185	0
A2ARV4	SDS-NaCl	-0.835729	0.654085	-1.27771	6	0.24856	0.357333	NA	0.62963	0
A2ARV4	SDS-KSCN	-0.45098	0.654085	-0.689483	6	0.516284	0.626916	NA	0.712963	0
A2ARZ3	Triton-NaCl	0.48993	0.427737	1.1454	8	0.28515	0.446683	NA	0.449074	0
A2ARZ3	Triton-KSCN	0.373362	0.427737	0.872877	8	0.408165	0.508735	NA	0.541667	0
A2ARZ3	Triton-SDS	-0.691974	0.427737	-1.61775	8	0.144377	0.226517	NA	0.675926	0
A2ARZ3	KSCN-NaCl	0.116568	0.427737	0.272523	8	0.792122	0.856537	NA	0.527778	0
A2ARZ3	Urea-Triton	1.10986	0.427737	2.59472	8	0.0318782	0.0820281	NA	0.657407	0
A2ARZ3	Urea-NaCl	1.59979	0.427737	3.74012	8	0.00570436	0.0253783	NA	0.643519	0
A2ARZ3	Urea-KSCN	1.48322	0.427737	3.4676	8	0.00847258	0.036684	NA	0.736111	0
A2ARZ3	Urea-SDS	0.417885	0.427737	0.976968	8	0.357199	0.525737	NA	0.87037	0
A2ARZ3	SDS-NaCl	1.1819	0.427737	2.76315	8	0.0245549	0.0723393	NA	0.662037	0
A2ARZ3	SDS-KSCN	1.06534	0.427737	2.49063	8	0.0374853	0.0942523	NA	0.75463	0
A2AU72	Triton-NaCl	-Inf	NA	NA	NA	NA	0	oneConditionMissing	0.833333	0
A2AU72	Triton-KSCN	-Inf	NA	NA	NA	NA	0	oneConditionMissing	0.604167	0
A2AU72	Triton-SDS	-Inf	NA	NA	NA	NA	0	oneConditionMissing	0.958333	0
A2AU72	KSCN-NaCl	1.6872	0.429723	3.92625	5	0.0111121	0.0477479	NA	0.4375	0
A2AU72	Urea-Triton	Inf	NA	NA	NA	NA	0	oneConditionMissing	0.875	0
A2AU72	Urea-NaCl	2.05598	0.429723	4.78443	5	0.00495123	0.0233855	NA	0.708333	0
A2AU72	Urea-KSCN	0.368779	0.429723	0.85818	5	0.430001	0.552349	NA	0.479167	0
A2AU72	Urea-SDS	2.04701	0.480445	4.26066	5	0.00800984	0.0620021	NA	0.833333	0
A2AU72	SDS-NaCl	0.0089669	0.480445	0.0186638	5	0.985831	0.991966	NA	0.791667	0
A2AU72	SDS-KSCN	-1.67823	0.480445	-3.49308	5	0.0174129	0.0564445	NA	0.5625	0
A2AVQ5	Triton-NaCl	-2.39402	0.0348273	-68.7399	2	0.000211565	0.00957121	NA	0.916667	0
A2AVQ5	Triton-KSCN	1.68602	0.0285122	59.1334	2	0.000285857	0.00275291	NA	0.916667	0
A2AVQ5	Triton-SDS	1.67581	0.0259864	64.488	2	0.000240373	0.00298802	NA	0.708333	0
A2AVQ5	KSCN-NaCl	-4.08005	0.0348273	-117.151	2	7.28553e-05	0.00274743	NA	0.916667	0
A2AVQ5	Urea-Triton	-0.310606	0.0259864	-11.9526	2	0.00692694	0.0281074	NA	0.625	0
A2AVQ5	Urea-NaCl	-2.70463	0.0259864	-104.078	2	9.23035e-05	0.00197861	NA	0.625	0
A2AVQ5	Urea-KSCN	1.37542	0.0259864	52.9283	2	0.000356773	0.00593029	NA	0.625	0
A2AVQ5	Urea-SDS	1.36521	0.0164615	82.9331	2	0.000145361	0.0110475	NA	0.416667	0
A2AVQ5	SDS-NaCl	-4.06984	0.0259864	-156.614	2	4.07674e-05	0.000852897	NA	0.708333	0
A2AVQ5	SDS-KSCN	0.0102102	0.0259864	0.392906	2	0.732313	0.807232	NA	0.708333	0
A2RSX4	Triton-NaCl	NA	NA	NA	NA	NA	NA	completeMissing	1	0
A2RSX4	Triton-KSCN	NA	NA	NA	NA	NA	NA	completeMissing	1	0
A2RSX4	Triton-SDS	-Inf	NA	NA	NA	NA	0	oneConditionMissing	0.833333	0
A2RSX4	KSCN-NaCl	NA	NA	NA	NA	NA	NA	completeMissing	1	0
A2RSX4	Urea-Triton	Inf	NA	NA	NA	NA	0	oneConditionMissing	0.5	0
A2RSX4	Urea-NaCl	Inf	NA	NA	NA	NA	0	oneConditionMissing	0.5	0
A2RSX4	Urea-KSCN	Inf	NA	NA	NA	NA	0	oneConditionMissing	0.5	0
A2RSX4	Urea-SDS	0.755481	0.412778	1.83024	1	0.318347	0.486541	NA	0.333333	0
A2RSX4	SDS-NaCl	Inf	NA	NA	NA	NA	0	oneConditionMissing	0.833333	0
A2RSX4	SDS-KSCN	Inf	NA	NA	NA	NA	0	oneConditionMissing	0.833333	0
A3KGV1	Triton-NaCl	-1.8147	0.710276	-2.55493	8	0.0339135	0.136422	NA	0.6	0
A3KGV1	Triton-KSCN	-3.6664	0.710276	-5.16193	8	0.000861612	0.00549928	NA	0.535417	0
A3KGV1	Triton-SDS	-2.10166	0.710276	-2.95894	8	0.0181755	0.0497825	NA	0.70625	0
A3KGV1	KSCN-NaCl	1.85169	0.710276	2.60701	8	0.0312755	0.0941133	NA	0.397917	0
A3KGV1	Urea-Triton	2.80285	0.710276	3.94615	8	0.00425896	0.0195357	NA	0.645833	0
A3KGV1	Urea-NaCl	0.988151	0.710276	1.39122	8	0.201626	0.325639	NA	0.508333	0
A3KGV1	Urea-KSCN	-0.863542	0.710276	-1.21578	8	0.258723	0.380295	NA	0.44375	0
A3KGV1	Urea-SDS	0.701189	0.710276	0.987207	8	0.352454	0.521507	NA	0.614583	0
A3KGV1	SDS-NaCl	0.286961	0.710276	0.404014	8	0.696787	0.784626	NA	0.56875	0
A3KGV1	SDS-KSCN	-1.56473	0.710276	-2.20299	8	0.0587193	0.126778	NA	0.504167	0
A6H611	Triton-NaCl	1.06506	0.132312	8.04966	2	0.0150845	0.0921729	NA	0.285714	0
A6H611	Triton-KSCN	Inf	NA	NA	NA	NA	0	oneConditionMissing	0.52381	0
A6H611	Triton-SDS	Inf	NA	NA	NA	NA	0	oneConditionMissing	0.52381	0
A6H611	KSCN-NaCl	-Inf	NA	NA	NA	NA	0	oneConditionMissing	0.761905	0
A6H611	Urea-Triton	-Inf	NA	NA	NA	NA	0	oneConditionMissing	0.52381	0
A6H611	Urea-NaCl	-Inf	NA	NA	NA	NA	0	oneConditionMissing	0.761905	0
A6H611	Urea-KSCN	NA	NA	NA	NA	NA	NA	completeMissing	1	0
A6H611	Urea-SDS	NA	NA	NA	NA	NA	NA	completeMissing	1	0
A6H611	SDS-NaCl	-Inf	NA	NA	NA	NA	0	oneConditionMissing	0.761905	0
A6H611	SDS-KSCN	NA	NA	NA	NA	NA	NA	completeMissing	1	0
A6H639	Triton-NaCl	NA	NA	NA	NA	NA	NA	completeMissing	1	0
A6H639	Triton-KSCN	-Inf	NA	NA	NA	NA	0	oneConditionMissing	0.666667	0
A6H639	Triton-SDS	-Inf	NA	NA	NA	NA	0	oneConditionMissing	0.722222	0
A6H639	KSCN-NaCl	Inf	NA	NA	NA	NA	0	oneConditionMissing	0.666667	0
A6H639	Urea-Triton	Inf	NA	NA	NA	NA	0	oneConditionMissing	0.777778	0
A6H639	Urea-NaCl	Inf	NA	NA	NA	NA	0	oneConditionMissing	0.777778	0
A6H639	Urea-KSCN	-0.913639	0.0759889	-12.0233	3	0.0012379	0.0112677	NA	0.444444	0
A6H639	Urea-SDS	-0.583754	0.0648357	-9.00359	3	0.00289244	0.0377826	NA	0.5	0
A6H639	SDS-NaCl	Inf	NA	NA	NA	NA	0	oneConditionMissing	0.722222	0
A6H639	SDS-KSCN	-0.329885	0.0759889	-4.34123	3	0.0225593	0.0667311	NA	0.388889	0
A6H690	Triton-NaCl	-1.14008	0.326956	-3.48695	6	0.0130316	0.08657	NA	0.833333	0
A6H690	Triton-KSCN	-0.206199	0.231193	-0.891891	6	0.406795	0.507693	NA	0.527778	0
A6H690	Triton-SDS	-1.13395	0.231193	-4.90479	6	0.00269782	0.013624	NA	0.638889	0
A6H690	KSCN-NaCl	-0.933882	0.326956	-2.85629	6	0.0289419	0.0900234	NA	0.583333	0
A6H690	Urea-Triton	-0.8717	0.231193	-3.77044	6	0.0092839	0.0349804	NA	0.694444	0
A6H690	Urea-NaCl	-2.01178	0.326956	-6.15306	6	0.000844772	0.00692382	NA	0.75	0
A6H690	Urea-KSCN	-1.0779	0.231193	-4.66233	6	0.00345893	0.0195113	NA	0.444444	0
A6H690	Urea-SDS	-2.00565	0.231193	-8.67523	6	0.000129445	0.0108216	NA	0.555556	0
A6H690	SDS-NaCl	-0.0061285	0.326956	-0.0187441	6	0.985653	0.991966	NA	0.694444	0
A6H690	SDS-KSCN	0.927754	0.231193	4.0129	6	0.00701523	0.0331275	NA	0.388889	0
A6H6A4	Triton-NaCl	-0.964599	0.783404	-1.23129	1	0.434244	0.579162	NA	0.166667	0
A6H6A4	Triton-KSCN	Inf	NA	NA	NA	NA	0	oneConditionMissing	0.666667	0
A6H6A4	Triton-SDS	Inf	NA	NA	NA	NA	0	oneConditionMissing	0.666667	0
A6H6A4	KSCN-NaCl	-Inf	NA	NA	NA	NA	0	oneConditionMissing	0.5	0
A6H6A4	Urea-Triton	-Inf	NA	NA	NA	NA	0	oneConditionMissing	0.666667	0
A6H6A4	Urea-NaCl	-Inf	NA	NA	NA	NA	0	oneConditionMissing	0.5	0
A6H6A4	Urea-KSCN	NA	NA	NA	NA	NA	NA	completeMissing	1	0
A6H6A4	Urea-SDS	NA	NA	NA	NA	NA	NA	completeMissing	1	0
A6H6A4	SDS-NaCl	-Inf	NA	NA	NA	NA	0	oneConditionMissing	0.5	0
A6H6A4	SDS-KSCN	NA	NA	NA	NA	NA	NA	completeMissing	1	0
A6H6Q4	Triton-NaCl	Inf	NA	NA	NA	NA	0	oneConditionMissing	0.990741	0
A6H6Q4	Triton-KSCN	Inf	NA	NA	NA	NA	0	oneConditionMissing	0.990741	0
A6H6Q4	Triton-SDS	-3.26016	0.373666	-8.72478	2	0.0128835	0.0389883	NA	0.666667	0
A6H6Q4	KSCN-NaCl	NA	NA	NA	NA	NA	NA	completeMissing	1	0
A6H6Q4	Urea-Triton	4.92775	0.373666	13.1876	2	0.00570091	0.0248019	NA	0.518519	0
A6H6Q4	Urea-NaCl	Inf	NA	NA	NA	NA	0	oneConditionMissing	0.527778	0
A6H6Q4	Urea-KSCN	Inf	NA	NA	NA	NA	0	oneConditionMissing	0.527778	0
A6H6Q4	Urea-SDS	1.6676	0.243598	6.8457	2	0.020679	0.105412	NA	0.203704	0
A6H6Q4	SDS-NaCl	Inf	NA	NA	NA	NA	0	oneConditionMissing	0.675926	0
A6H6Q4	SDS-KSCN	Inf	NA	NA	NA	NA	0	oneConditionMissing	0.675926	0
A6PWV3	Triton-NaCl	-0.368137	1.61673	-0.227704	0	NA	NA	NA	0.666667	0
A6PWV3	Triton-KSCN	Inf	NA	NA	NA	NA	0	oneConditionMissing	0.833333	0
A6PWV3	Triton-SDS	-1.69629	1.40012	-1.21153	0	NA	NA	NA	0.5	0
A6PWV3	KSCN-NaCl	-Inf	NA	NA	NA	NA	0	oneConditionMissing	0.833333	0
A6PWV3	Urea-Triton	-0.6092	1.61672	-0.376813	0	NA	NA	NA	0.666667	0
A6PWV3	Urea-NaCl	-0.977337	1.61673	-0.604513	0	NA	NA	NA	0.666667	0
A6PWV3	Urea-KSCN	Inf	NA	NA	NA	NA	0	oneConditionMissing	0.833333	0
A6PWV3	Urea-SDS	-2.30549	1.40012	-1.64664	0	NA	NA	NA	0.5	0
A6PWV3	SDS-NaCl	1.32816	1.40012	0.9486	0	NA	NA	NA	0.5	0
A6PWV3	SDS-KSCN	Inf	NA	NA	NA	NA	0	oneConditionMissing	0.666667	0
A6X8Z9	Triton-NaCl	1.31322	1.24039	1.05871	7	0.324891	0.472911	NA	0.740741	0
A6X8Z9	Triton-KSCN	-1.01061	1.24039	-0.814749	7	0.442049	0.536895	NA	0.518519	0
A6X8Z9	Triton-SDS	2.06443	1.3868	1.48863	7	0.180192	0.26813	NA	0.814815	0
A6X8Z9	KSCN-NaCl	2.32383	1.24039	1.87346	7	0.103152	0.200232	NA	0.555556	0
A6X8Z9	Urea-Triton	-2.19463	1.24039	-1.7693	7	0.120159	0.218096	NA	0.685185	0
A6X8Z9	Urea-NaCl	-0.881411	1.24039	-0.710589	7	0.500322	0.6239	NA	0.722222	0
A6X8Z9	Urea-KSCN	-3.20524	1.24039	-2.58405	7	0.0362578	0.0971321	NA	0.5	0
A6X8Z9	Urea-SDS	-0.130195	1.3868	-0.0938817	7	0.927834	0.955585	NA	0.796296	0
A6X8Z9	SDS-NaCl	-0.751216	1.3868	-0.541688	7	0.604838	0.714369	NA	0.851852	0
A6X8Z9	SDS-KSCN	-3.07504	1.3868	-2.21736	7	0.0621187	0.131645	NA	0.62963	0
A9Q751	Triton-NaCl	-1.69271	0.472889	-3.5795	4	0.0231781	0.115864	NA	0.361111	0
A9Q751	Triton-KSCN	-0.413108	0.472889	-0.873583	4	0.431655	0.530367	NA	0.583333	0
A9Q751	Triton-SDS	Inf	NA	NA	NA	NA	0	oneConditionMissing	0.805556	0
A9Q751	KSCN-NaCl	-1.2796	0.472889	-2.70592	4	0.053764	0.132259	NA	0.333333	0
A9Q751	Urea-Triton	-Inf	NA	NA	NA	NA	0	oneConditionMissing	0.805556	0
A9Q751	Urea-NaCl	-Inf	NA	NA	NA	NA	0	oneConditionMissing	0.555556	0
A9Q751	Urea-KSCN	-Inf	NA	NA	NA	NA	0	oneConditionMissing	0.777778	0
A9Q751	Urea-SDS	NA	NA	NA	NA	NA	NA	completeMissing	1	0
A9Q751	SDS-NaCl	-Inf	NA	NA	NA	NA	0	oneConditionMissing	0.555556	0
A9Q751	SDS-KSCN	-Inf	NA	NA	NA	NA	0	oneConditionMissing	0.777778	0
B0QZF7	Triton-NaCl	NA	NA	NA	NA	NA	NA	completeMissing	NA	NA
B0QZF7	Triton-KSCN	NA	NA	NA	NA	NA	NA	completeMissing	NA	NA
B0QZF7	Triton-SDS	NA	NA	NA	NA	NA	NA	completeMissing	NA	NA
B0QZF7	KSCN-NaCl	NA	NA	NA	NA	NA	NA	completeMissing	NA	NA
B0QZF7	Urea-Triton	Inf	NA	NA	NA	NA	0	oneConditionMissing	NA	NA
B0QZF7	Urea-NaCl	Inf	NA	NA	NA	NA	0	oneConditionMissing	NA	NA
B0QZF7	Urea-KSCN	Inf	NA	NA	NA	NA	0	oneConditionMissing	NA	NA
B0QZF7	Urea-SDS	Inf	NA	NA	NA	NA	0	oneConditionMissing	NA	NA
B0QZF7	SDS-NaCl	NA	NA	NA	NA	NA	NA	completeMissing	NA	NA
B0QZF7	SDS-KSCN	NA	NA	NA	NA	NA	NA	completeMissing	NA	NA
B2RW38	Triton-NaCl	-1.12482	0.335729	-3.35038	8	0.0100747	0.0750037	NA	0.742063	0
B2RW38	Triton-KSCN	-2.57679	0.335729	-7.67519	8	5.87758e-05	0.00114171	NA	0.547619	0
B2RW38	Triton-SDS	-1.71128	0.335729	-5.09721	8	0.00093306	0.00711238	NA	0.865079	0
B2RW38	KSCN-NaCl	1.45197	0.335729	4.32481	8	0.0025296	0.0183409	NA	0.376984	0
B2RW38	Urea-Triton	1.17352	0.335729	3.49542	8	0.00813345	0.0316343	NA	0.876984	0
B2RW38	Urea-NaCl	0.0486968	0.335729	0.145048	8	0.888261	0.920835	NA	0.706349	0
B2RW38	Urea-KSCN	-1.40327	0.335729	-4.17977	8	0.0030806	0.0185531	NA	0.511905	0
B2RW38	Urea-SDS	-0.537766	0.335729	-1.60179	8	0.147871	0.304351	NA	0.829365	0
B2RW38	SDS-NaCl	0.586463	0.335729	1.74683	8	0.118804	0.213671	NA	0.694444	0
B2RW38	SDS-KSCN	-0.865504	0.335729	-2.57798	8	0.0327189	0.0848472	NA	0.5	0
B2RX88	Triton-NaCl	-Inf	NA	NA	NA	NA	0	oneConditionMissing	0.888889	0
B2RX88	Triton-KSCN	-Inf	NA	NA	NA	NA	0	oneConditionMissing	0.555556	0
B2RX88	Triton-SDS	NA	NA	NA	NA	NA	NA	completeMissing	1	0
B2RX88	KSCN-NaCl	2.27684	0.101842	22.3566	1	0.0284568	0.0896166	NA	0.444444	0
B2RX88	Urea-Triton	NA	NA	NA	NA	NA	NA	completeMissing	1	0
B2RX88	Urea-NaCl	-Inf	NA	NA	NA	NA	0	oneConditionMissing	0.888889	0
B2RX88	Urea-KSCN	-Inf	NA	NA	NA	NA	0	oneConditionMissing	0.555556	0
B2RX88	Urea-SDS	NA	NA	NA	NA	NA	NA	completeMissing	1	0
B2RX88	SDS-NaCl	-Inf	NA	NA	NA	NA	0	oneConditionMissing	0.888889	0
B2RX88	SDS-KSCN	-Inf	NA	NA	NA	NA	0	oneConditionMissing	0.555556	0
B2RY50	Triton-NaCl	-0.00159475	0.618227	-0.00257955	8	0.998005	0.998888	NA	0.403509	0
B2RY50	Triton-KSCN	1.33047	0.618227	2.15207	8	0.0635695	0.124137	NA	0.552632	0
B2RY50	Triton-SDS	1.89448	0.618227	3.06438	8	0.0154793	0.0449827	NA	0.688596	0
B2RY50	KSCN-NaCl	-1.33207	0.618227	-2.15465	8	0.0633145	0.144556	NA	0.54386	0
B2RY50	Urea-Triton	-0.51033	0.618227	-0.825474	8	0.433027	0.55459	NA	0.688596	0
B2RY50	Urea-NaCl	-0.511925	0.618227	-0.828053	8	0.431648	0.558603	NA	0.679825	0
B2RY50	Urea-KSCN	0.820141	0.618227	1.3266	8	0.221258	0.336934	NA	0.828947	0
B2RY50	Urea-SDS	1.38415	0.618227	2.23891	8	0.05552	0.173383	NA	0.964912	0
B2RY50	SDS-NaCl	-1.89608	0.618227	-3.06696	8	0.0154188	0.0515041	NA	0.679825	0
B2RY50	SDS-KSCN	-0.564013	0.618227	-0.912307	8	0.388272	0.500048	NA	0.828947	0
B2RY71	Triton-NaCl	-1.32087	1.05017	-1.25777	7	0.248809	0.40724	NA	0.633333	0
B2RY71	Triton-KSCN	-1.14441	1.05017	-1.08973	7	0.311917	0.411991	NA	0.7	0
B2RY71	Triton-SDS	-0.369792	1.05017	-0.352124	7	0.735108	0.799225	NA	0.8	0
B2RY71	KSCN-NaCl	-0.176465	0.939304	-0.187868	7	0.85631	0.903118	NA	0.466667	0
B2RY71	Urea-Triton	1.52415	1.05017	1.45133	7	0.189983	0.308357	NA	0.8	0
B2RY71	Urea-NaCl	0.203274	0.939304	0.216409	7	0.83484	0.883791	NA	0.566667	0
B2RY71	Urea-KSCN	0.379739	0.939304	0.404277	7	0.698076	0.773475	NA	0.633333	0
B2RY71	Urea-SDS	1.15436	0.939304	1.22895	7	0.258798	0.433577	NA	0.733333	0
B2RY71	SDS-NaCl	-0.951082	0.939304	-1.01254	7	0.344993	0.460957	NA	0.566667	0
B2RY71	SDS-KSCN	-0.774617	0.939304	-0.824671	7	0.436754	0.549534	NA	0.633333	0
B7ZMP1	Triton-NaCl	-0.353679	0.274292	-1.28942	7	0.238218	0.396796	NA	0.233333	0
B7ZMP1	Triton-KSCN	1.17112	0.274292	4.2696	7	0.00370252	0.015112	NA	0.433333	0
B7ZMP1	Triton-SDS	1.40292	0.311778	4.49973	7	0.00279922	0.0139688	NA	0.566667	0
B7ZMP1	KSCN-NaCl	-1.5248	0.274292	-5.55902	7	0.000851792	0.0103477	NA	0.466667	0
B7ZMP1	Urea-Triton	-0.584157	0.274292	-2.12969	7	0.0707028	0.147177	NA	0.483333	0
B7ZMP1	Urea-NaCl	-0.937836	0.274292	-3.41911	7	0.0111489	0.0414701	NA	0.516667	0
B7ZMP1	Urea-KSCN	0.58696	0.274292	2.13991	7	0.0696438	0.148759	NA	0.716667	0
B7ZMP1	Urea-SDS	0.818762	0.311778	2.6261	7	0.0341052	0.137077	NA	0.85	0
B7ZMP1	SDS-NaCl	-1.7566	0.311778	-5.63413	7	0.000787385	0.00680403	NA	0.6	0
B7ZMP1	SDS-KSCN	-0.231801	0.311778	-0.743482	7	0.481393	0.592884	NA	0.8	0
B9EJX3	Triton-NaCl	-Inf	NA	NA	NA	NA	0	oneConditionMissing	0.944444	0
B9EJX3	Triton-KSCN	-Inf	NA	NA	NA	NA	0	oneConditionMissing	0.527778	0
B9EJX3	Triton-SDS	-Inf	NA	NA	NA	NA	0	oneConditionMissing	0.833333	0
B9EJX3	KSCN-NaCl	2.05179	0.813417	2.52244	5	0.0530168	0.131077	NA	0.472222	0
B9EJX3	Urea-Triton	Inf	NA	NA	NA	NA	0	oneConditionMissing	0.833333	0
B9EJX3	Urea-NaCl	3.72384	0.813417	4.57803	5	0.00595817	0.0262159	NA	0.777778	0
B9EJX3	Urea-KSCN	1.67205	0.713318	2.34405	5	0.066047	0.142983	NA	0.361111	0
B9EJX3	Urea-SDS	2.34384	0.713318	3.28583	5	0.0218136	0.107906	NA	0.666667	0
B9EJX3	SDS-NaCl	1.38	0.813417	1.69655	5	0.150546	0.251435	NA	0.777778	0
B9EJX3	SDS-KSCN	-0.671793	0.713318	-0.941786	5	0.389543	0.500841	NA	0.361111	0
B9EKE5	Triton-NaCl	-Inf	NA	NA	NA	NA	0	oneConditionMissing	0.8	0
B9EKE5	Triton-KSCN	-Inf	NA	NA	NA	NA	0	oneConditionMissing	0.5	0
B9EKE5	Triton-SDS	-Inf	NA	NA	NA	NA	0	oneConditionMissing	0.833333	0
B9EKE5	KSCN-NaCl	2.42698	0.553592	4.38406	4	0.0118373	0.0499911	NA	0.3	0
B9EKE5	Urea-Triton	Inf	NA	NA	NA	NA	0	oneConditionMissing	0.9	0
B9EKE5	Urea-NaCl	0.92365	0.594487	1.55369	4	0.195222	0.317521	NA	0.7	0
B9EKE5	Urea-KSCN	-1.50333	0.553592	-2.71559	4	0.0532285	0.122927	NA	0.4	0
B9EKE5	Urea-SDS	0.323067	0.553592	0.583583	4	0.590824	0.736108	NA	0.733333	0
B9EKE5	SDS-NaCl	0.600583	0.553592	1.08488	4	0.338986	0.455996	NA	0.633333	0
B9EKE5	SDS-KSCN	-1.8264	0.485397	-3.76269	4	0.0197288	0.0618546	NA	0.333333	0
C0HKE9	Triton-NaCl	-4.56909	0.512898	-8.90837	8	1.99779e-05	0.00375381	NA	0.5	0
C0HKE9	Triton-KSCN	-2.77635	0.512898	-5.41306	8	0.000636032	0.00454787	NA	0.645833	0
C0HKE9	Triton-SDS	-1.81657	0.512898	-3.54177	8	0.00760022	0.0261318	NA	0.645833	0
C0HKE9	KSCN-NaCl	-1.79274	0.512898	-3.49531	8	0.00813488	0.0386701	NA	0.395833	0
C0HKE9	Urea-Triton	1.64154	0.512898	3.20051	8	0.0126027	0.0428899	NA	0.625	0
C0HKE9	Urea-NaCl	-2.92755	0.512898	-5.70786	8	0.000450282	0.00470545	NA	0.375	0
C0HKE9	Urea-KSCN	-1.13482	0.512898	-2.21256	8	0.0578499	0.128716	NA	0.520833	0
C0HKE9	Urea-SDS	-0.175031	0.512898	-0.341259	8	0.741699	0.831738	NA	0.520833	0
C0HKE9	SDS-NaCl	-2.75252	0.512898	-5.3666	8	0.000672333	0.00623555	NA	0.395833	0
C0HKE9	SDS-KSCN	-0.959785	0.512898	-1.8713	8	0.0982111	0.184598	NA	0.541667	0
C4P6S0	Triton-NaCl	NA	NA	NA	NA	NA	NA	completeMissing	1	0
C4P6S0	Triton-KSCN	NA	NA	NA	NA	NA	NA	completeMissing	1	0
C4P6S0	Triton-SDS	-Inf	NA	NA	NA	NA	0	oneConditionMissing	0.866667	0
C4P6S0	KSCN-NaCl	NA	NA	NA	NA	NA	NA	completeMissing	1	0
C4P6S0	Urea-Triton	Inf	NA	NA	NA	NA	0	oneConditionMissing	0.533333	0
C4P6S0	Urea-NaCl	Inf	NA	NA	NA	NA	0	oneConditionMissing	0.533333	0
C4P6S0	Urea-KSCN	Inf	NA	NA	NA	NA	0	oneConditionMissing	0.533333	0
C4P6S0	Urea-SDS	2.88594	0.328134	8.79498	2	0.0126825	0.0762616	NA	0.4	0
C4P6S0	SDS-NaCl	Inf	NA	NA	NA	NA	0	oneConditionMissing	0.866667	0
C4P6S0	SDS-KSCN	Inf	NA	NA	NA	NA	0	oneConditionMissing	0.866667	0
D0G895	Triton-NaCl	0.67212	0.486705	1.38096	6	0.216524	0.374727	NA	0.375	0
D0G895	Triton-KSCN	1.58851	0.544153	2.91923	6	0.026658	0.0656326	NA	0.5	0
D0G895	Triton-SDS	-1.93002	0.486705	-3.96548	6	0.00740512	0.0256795	NA	0.527778	0
D0G895	KSCN-NaCl	-0.916387	0.544153	-1.68406	6	0.143154	0.254266	NA	0.652778	0
D0G895	Urea-Triton	-0.305764	0.544153	-0.561909	6	0.59453	0.699838	NA	0.583333	0
D0G895	Urea-NaCl	0.366356	0.544153	0.67326	6	0.525851	0.646487	NA	0.736111	0
D0G895	Urea-KSCN	1.28274	0.596089	2.15193	6	0.0749064	0.154639	NA	0.861111	0
D0G895	Urea-SDS	-2.23579	0.544153	-4.10875	6	0.00629522	0.0521069	NA	0.888889	0
D0G895	SDS-NaCl	2.60214	0.486705	5.34645	6	0.00175052	0.0115013	NA	0.680556	0
D0G895	SDS-KSCN	3.51853	0.544153	6.46607	6	0.000649123	0.00714367	NA	0.805556	0
D3YVL2	Triton-NaCl	-0.931125	0.70865	-1.31394	7	0.230286	0.388157	NA	0.705128	0
D3YVL2	Triton-KSCN	-2.43618	0.70865	-3.43777	7	0.01087	0.0341166	NA	0.474359	0
D3YVL2	Triton-SDS	-1.18525	0.70865	-1.67254	7	0.138336	0.220901	NA	0.807692	0
D3YVL2	KSCN-NaCl	1.50505	0.632009	2.38138	7	0.0487831	0.123718	NA	0.461538	0
D3YVL2	Urea-Triton	3.35619	0.70865	4.73603	7	0.00211762	0.0116057	NA	0.74359	0
D3YVL2	Urea-NaCl	2.42507	0.632009	3.83707	7	0.00639879	0.0275741	NA	0.730769	0
D3YVL2	Urea-KSCN	0.920012	0.632009	1.45569	7	0.188813	0.296548	NA	0.5	0
D3YVL2	Urea-SDS	2.17095	0.632009	3.43499	7	0.0109111	0.0716455	NA	0.833333	0
D3YVL2	SDS-NaCl	0.25412	0.632009	0.402083	7	0.699617	0.785493	NA	0.794872	0
D3YVL2	SDS-KSCN	-1.25093	0.632009	-1.9793	7	0.0882733	0.170098	NA	0.564103	0
D3YWX3	Triton-NaCl	1.04397	0.692844	1.50679	5	0.19222	0.345615	NA	0.611111	0
D3YWX3	Triton-KSCN	Inf	NA	NA	NA	NA	0	oneConditionMissing	0.777778	0
D3YWX3	Triton-SDS	0.675247	0.774623	0.871711	5	0.42324	0.530199	NA	0.666667	0
D3YWX3	KSCN-NaCl	-Inf	NA	NA	NA	NA	0	oneConditionMissing	0.833333	0
D3YWX3	Urea-Triton	-0.172767	0.692844	-0.24936	5	0.813003	0.870779	NA	0.277778	0
D3YWX3	Urea-NaCl	0.871203	0.692844	1.25743	5	0.264132	0.390131	NA	0.333333	0
D3YWX3	Urea-KSCN	Inf	NA	NA	NA	NA	0	oneConditionMissing	0.5	0
D3YWX3	Urea-SDS	0.50248	0.774623	0.648677	5	0.545158	0.703321	NA	0.388889	0
D3YWX3	SDS-NaCl	0.368723	0.774623	0.476004	5	0.654143	0.752596	NA	0.722222	0
D3YWX3	SDS-KSCN	Inf	NA	NA	NA	NA	0	oneConditionMissing	0.888889	0
D3YZG8	Triton-NaCl	-0.0628533	0.24324	-0.258401	1	0.839018	0.891851	NA	0.583333	0
D3YZG8	Triton-KSCN	Inf	NA	NA	NA	NA	0	oneConditionMissing	0.666667	0
D3YZG8	Triton-SDS	Inf	NA	NA	NA	NA	0	oneConditionMissing	0.666667	0
D3YZG8	KSCN-NaCl	-Inf	NA	NA	NA	NA	0	oneConditionMissing	0.916667	0
D3YZG8	Urea-Triton	0.538979	0.192298	2.80284	1	0.218172	0.340364	NA	0.416667	0
D3YZG8	Urea-NaCl	0.476126	0.257994	1.84549	1	0.316129	0.443429	NA	0.666667	0
D3YZG8	Urea-KSCN	Inf	NA	NA	NA	NA	0	oneConditionMissing	0.75	0
D3YZG8	Urea-SDS	Inf	NA	NA	NA	NA	0	oneConditionMissing	0.75	0
D3YZG8	SDS-NaCl	-Inf	NA	NA	NA	NA	0	oneConditionMissing	0.916667	0
D3YZG8	SDS-KSCN	NA	NA	NA	NA	NA	NA	completeMissing	1	0
D3Z690	Triton-NaCl	1.98949	1.79117	1.11072	7	0.303378	0.461166	NA	0.217949	0
D3Z690	Triton-KSCN	2.00592	1.79117	1.1199	7	0.299707	0.399164	NA	0.333333	0
D3Z690	Triton-SDS	0.175867	2.01299	0.0873661	7	0.932827	0.955291	NA	0.564103	0
D3Z690	KSCN-NaCl	-0.0164292	1.79117	-0.00917234	7	0.992938	0.995899	NA	0.371795	0
D3Z690	Urea-Triton	0.691207	1.79117	0.385897	7	0.711033	0.789621	NA	0.551282	0
D3Z690	Urea-NaCl	2.6807	1.79117	1.49662	7	0.178154	0.300276	NA	0.589744	0
D3Z690	Urea-KSCN	2.69713	1.79117	1.50579	7	0.175841	0.283398	NA	0.705128	0
D3Z690	Urea-SDS	0.867074	2.01299	0.430739	7	0.67961	0.803612	NA	0.935897	0
D3Z690	SDS-NaCl	1.81363	2.01299	0.900962	7	0.397546	0.516586	NA	0.602564	0
D3Z690	SDS-KSCN	1.83005	2.01299	0.909123	7	0.393509	0.504246	NA	0.717949	0
E9PV24	Triton-NaCl	Inf	NA	NA	NA	NA	0	oneConditionMissing	0.833333	0
E9PV24	Triton-KSCN	Inf	NA	NA	NA	NA	0	oneConditionMissing	0.833333	0
E9PV24	Triton-SDS	-2.17404	0.303743	-7.15751	1	0.0883723	0.157627	NA	0.5	0
E9PV24	KSCN-NaCl	NA	NA	NA	NA	NA	NA	completeMissing	1	0
E9PV24	Urea-Triton	2.74227	0.303743	9.02826	1	0.0702279	0.146714	NA	0.5	0
E9PV24	Urea-NaCl	Inf	NA	NA	NA	NA	0	oneConditionMissing	0.666667	0
E9PV24	Urea-KSCN	Inf	NA	NA	NA	NA	0	oneConditionMissing	0.666667	0
E9PV24	Urea-SDS	0.568228	0.248005	2.29119	1	0.261989	0.438046	NA	0.333333	0
E9PV24	SDS-NaCl	Inf	NA	NA	NA	NA	0	oneConditionMissing	0.666667	0
E9PV24	SDS-KSCN	Inf	NA	NA	NA	NA	0	oneConditionMissing	0.666667	0
E9PXT9	Triton-NaCl	-Inf	NA	NA	NA	NA	0	oneConditionMissing	0.916667	0
E9PXT9	Triton-KSCN	NA	NA	NA	NA	NA	NA	completeMissing	1	0
E9PXT9	Triton-SDS	-Inf	NA	NA	NA	NA	0	oneConditionMissing	0.583333	0
E9PXT9	KSCN-NaCl	-Inf	NA	NA	NA	NA	0	oneConditionMissing	0.916667	0
E9PXT9	Urea-Triton	Inf	NA	NA	NA	NA	0	oneConditionMissing	0.833333	0
E9PXT9	Urea-NaCl	2.45564	1.03926	2.36287	0	NA	NA	NA	0.75	0
E9PXT9	Urea-KSCN	Inf	NA	NA	NA	NA	0	oneConditionMissing	0.833333	0
E9PXT9	Urea-SDS	0.384925	0.866381	0.444291	0	NA	NA	NA	0.416667	0
E9PXT9	SDS-NaCl	2.07072	0.866381	2.39008	0	NA	NA	NA	0.5	0
E9PXT9	SDS-KSCN	Inf	NA	NA	NA	NA	0	oneConditionMissing	0.583333	0
E9PYQ0	Triton-NaCl	-1.68403	0.737358	-2.28387	4	0.0844251	0.219002	NA	0.458333	0
E9PYQ0	Triton-KSCN	-0.836803	0.737358	-1.13487	4	0.319824	0.420682	NA	0.541667	0
E9PYQ0	Triton-SDS	Inf	NA	NA	NA	NA	0	oneConditionMissing	0.791667	0
E9PYQ0	KSCN-NaCl	-0.847229	0.737358	-1.14901	4	0.314586	0.4454	NA	0.416667	0
E9PYQ0	Urea-Triton	-Inf	NA	NA	NA	NA	0	oneConditionMissing	0.791667	0
E9PYQ0	Urea-NaCl	-Inf	NA	NA	NA	NA	0	oneConditionMissing	0.666667	0
E9PYQ0	Urea-KSCN	-Inf	NA	NA	NA	NA	0	oneConditionMissing	0.75	0
E9PYQ0	Urea-SDS	NA	NA	NA	NA	NA	NA	completeMissing	1	0
E9PYQ0	SDS-NaCl	-Inf	NA	NA	NA	NA	0	oneConditionMissing	0.666667	0
E9PYQ0	SDS-KSCN	-Inf	NA	NA	NA	NA	0	oneConditionMissing	0.75	0
E9PYY5	Triton-NaCl	-2.19789	1.03921	-2.11497	6	0.078829	0.212779	NA	0.601449	0
E9PYY5	Triton-KSCN	-2.03124	1.03921	-1.95461	6	0.0984279	0.171402	NA	0.608696	0
E9PYY5	Triton-SDS	2.81249	1.46966	1.91371	6	0.104171	0.177989	NA	0.942029	0
E9PYY5	KSCN-NaCl	-0.166652	1.03921	-0.160364	6	0.877857	0.913255	NA	0.311594	0
E9PYY5	Urea-Triton	0.00249096	1.03921	0.00239698	6	0.998165	0.998165	NA	0.92029	0
E9PYY5	Urea-NaCl	-2.1954	1.03921	-2.11258	6	0.0790906	0.169104	NA	0.623188	0
E9PYY5	Urea-KSCN	-2.02875	1.03921	-1.95221	6	0.0987555	0.188584	NA	0.630435	0
E9PYY5	Urea-SDS	2.81499	1.46966	1.9154	6	0.103927	0.257812	NA	0.963768	0
E9PYY5	SDS-NaCl	-5.01039	1.46966	-3.40922	6	0.0143324	0.049647	NA	0.644928	0
E9PYY5	SDS-KSCN	-4.84374	1.46966	-3.29582	6	0.0164935	0.0548589	NA	0.652174	0
E9Q414	Triton-NaCl	-Inf	NA	NA	NA	NA	0	oneConditionMissing	0.5	0
E9Q414	Triton-KSCN	-Inf	NA	NA	NA	NA	0	oneConditionMissing	0.666667	0
E9Q414	Triton-SDS	NA	NA	NA	NA	NA	NA	completeMissing	1	0
E9Q414	KSCN-NaCl	1.81547	0.645809	2.81116	1	0.217575	0.338756	NA	0.166667	0
E9Q414	Urea-Triton	NA	NA	NA	NA	NA	NA	completeMissing	1	0
E9Q414	Urea-NaCl	-Inf	NA	NA	NA	NA	0	oneConditionMissing	0.5	0
E9Q414	Urea-KSCN	-Inf	NA	NA	NA	NA	0	oneConditionMissing	0.666667	0
E9Q414	Urea-SDS	NA	NA	NA	NA	NA	NA	completeMissing	1	0
E9Q414	SDS-NaCl	-Inf	NA	NA	NA	NA	0	oneConditionMissing	0.5	0
E9Q414	SDS-KSCN	-Inf	NA	NA	NA	NA	0	oneConditionMissing	0.666667	0
E9Q557	Triton-NaCl	-Inf	NA	NA	NA	NA	0	oneConditionMissing	0.766667	0
E9Q557	Triton-KSCN	-Inf	NA	NA	NA	NA	0	oneConditionMissing	0.9	0
E9Q557	Triton-SDS	-Inf	NA	NA	NA	NA	0	oneConditionMissing	0.6	0
E9Q557	KSCN-NaCl	-0.259182	1.298	-0.199678	3	0.854501	0.902177	NA	0.666667	0
E9Q557	Urea-Triton	Inf	NA	NA	NA	NA	0	oneConditionMissing	0.933333	0
E9Q557	Urea-NaCl	-0.922219	1.298	-0.710494	3	0.528651	0.648975	NA	0.7	0
E9Q557	Urea-KSCN	-0.663037	1.298	-0.510816	3	0.644696	0.732356	NA	0.833333	0
E9Q557	Urea-SDS	-0.738407	1.1849	-0.623179	3	0.577331	0.725689	NA	0.533333	0
E9Q557	SDS-NaCl	-0.183812	1.1849	-0.155128	3	0.88657	0.937265	NA	0.366667	0
E9Q557	SDS-KSCN	0.0753695	1.1849	0.0636082	3	0.953283	0.970991	NA	0.5	0
E9Q5C9	Triton-NaCl	-Inf	NA	NA	NA	NA	0	oneConditionMissing	0.5	0
E9Q5C9	Triton-KSCN	-Inf	NA	NA	NA	NA	0	oneConditionMissing	0.888889	0
E9Q5C9	Triton-SDS	-Inf	NA	NA	NA	NA	0	oneConditionMissing	0.944444	0
E9Q5C9	KSCN-NaCl	-1.09964	0.1611	-6.8258	1	0.0926079	0.186352	NA	0.388889	0
E9Q5C9	Urea-Triton	NA	NA	NA	NA	NA	NA	completeMissing	1	0
E9Q5C9	Urea-NaCl	-Inf	NA	NA	NA	NA	0	oneConditionMissing	0.5	0
E9Q5C9	Urea-KSCN	-Inf	NA	NA	NA	NA	0	oneConditionMissing	0.888889	0
E9Q5C9	Urea-SDS	-Inf	NA	NA	NA	NA	0	oneConditionMissing	0.944444	0
E9Q5C9	SDS-NaCl	-1.51495	0.203777	-7.43434	1	0.0851214	0.168337	NA	0.444444	0
E9Q5C9	SDS-KSCN	-0.415314	0.216139	-1.92152	1	0.305483	0.423359	NA	0.833333	0
E9Q5M6	Triton-NaCl	-1.2455	0.462675	-2.69196	8	0.0274131	0.124017	NA	0.628205	0
E9Q5M6	Triton-KSCN	-1.80685	0.462675	-3.90523	8	0.0045113	0.017161	NA	0.573718	0
E9Q5M6	Triton-SDS	-0.698211	0.462675	-1.50908	8	0.169716	0.25544	NA	0.903846	0
E9Q5M6	KSCN-NaCl	0.561346	0.462675	1.21326	8	0.259634	0.385038	NA	0.298077	0
E9Q5M6	Urea-Triton	1.20762	0.462675	2.61008	8	0.0311267	0.081334	NA	0.887821	0
E9Q5M6	Urea-NaCl	-0.0378874	0.462675	-0.0818877	8	0.936748	0.958533	NA	0.612179	0
E9Q5M6	Urea-KSCN	-0.599233	0.462675	-1.29515	8	0.231392	0.350368	NA	0.557692	0
E9Q5M6	Urea-SDS	0.509405	0.462675	1.101	8	0.302918	0.47458	NA	0.887821	0
E9Q5M6	SDS-NaCl	-0.547293	0.462675	-1.18289	8	0.270813	0.383089	NA	0.628205	0
E9Q5M6	SDS-KSCN	-1.10864	0.462675	-2.39615	8	0.0434369	0.104824	NA	0.573718	0
E9Q743	Triton-NaCl	-2.94475	1.32241	-2.2268	3	0.11233	0.255111	NA	0.75	0
E9Q743	Triton-KSCN	-3.53363	1.14524	-3.08548	3	0.0539039	0.108149	NA	0.666667	0
E9Q743	Triton-SDS	-2.65845	1.07975	-2.4621	3	0.0906979	0.160009	NA	0.666667	0
E9Q743	KSCN-NaCl	0.588877	1.14524	0.514193	3	0.642597	0.741284	NA	0.583333	0
E9Q743	Urea-Triton	3.01509	1.07975	2.7924	3	0.0682823	0.143633	NA	0.666667	0
E9Q743	Urea-NaCl	0.0703348	1.07975	0.06514	3	0.95216	0.969049	NA	0.583333	0
E9Q743	Urea-KSCN	-0.518542	0.853615	-0.607466	3	0.586437	0.68375	NA	0.5	0
E9Q743	Urea-SDS	0.356641	0.763496	0.467115	3	0.672252	0.798299	NA	0.5	0
E9Q743	SDS-NaCl	-0.286306	1.07975	-0.26516	3	0.808062	0.876895	NA	0.583333	0
E9Q743	SDS-KSCN	-0.875183	0.853615	-1.02527	3	0.380686	0.491934	NA	0.5	0
E9Q7F5	Triton-NaCl	1.25426	0.372121	3.37056	3	0.0433928	0.150544	NA	0.5	0
E9Q7F5	Triton-KSCN	1.16224	0.374125	3.10655	3	0.0530239	0.107061	NA	0.5	0
E9Q7F5	Triton-SDS	Inf	NA	NA	NA	NA	0	oneConditionMissing	0.666667	0
E9Q7F5	KSCN-NaCl	0.0920185	0.428993	0.214499	3	0.843911	0.892912	NA	0.666667	0
E9Q7F5	Urea-Triton	0.285053	0.374125	0.76192	3	0.501532	0.615615	NA	0.5	0
E9Q7F5	Urea-NaCl	1.53931	0.428993	3.58819	3	0.0370706	0.0996495	NA	0.666667	0
E9Q7F5	Urea-KSCN	1.44729	0.396546	3.64974	3	0.0354988	0.0960626	NA	0.666667	0
E9Q7F5	Urea-SDS	Inf	NA	NA	NA	NA	0	oneConditionMissing	0.833333	0
E9Q7F5	SDS-NaCl	-Inf	NA	NA	NA	NA	0	oneConditionMissing	0.833333	0
E9Q7F5	SDS-KSCN	-Inf	NA	NA	NA	NA	0	oneConditionMissing	0.833333	0
E9Q7G0	Triton-NaCl	0.15573	0.488441	0.318831	0	NA	NA	NA	0.5	0
E9Q7G0	Triton-KSCN	-2.4053	0.488441	-4.92444	0	NA	NA	NA	0.583333	0
E9Q7G0	Triton-SDS	-1.02551	0.488441	-2.09955	0	NA	NA	NA	0.583333	0
E9Q7G0	KSCN-NaCl	2.56103	0.660871	3.87523	0	NA	NA	NA	0.75	0
E9Q7G0	Urea-Triton	-Inf	NA	NA	NA	NA	0	oneConditionMissing	0.666667	0
E9Q7G0	Urea-NaCl	-Inf	NA	NA	NA	NA	0	oneConditionMissing	0.833333	0
E9Q7G0	Urea-KSCN	-Inf	NA	NA	NA	NA	0	oneConditionMissing	0.916667	0
E9Q7G0	Urea-SDS	-Inf	NA	NA	NA	NA	0	oneConditionMissing	0.916667	0
E9Q7G0	SDS-NaCl	1.18124	0.660871	1.78739	0	NA	NA	NA	0.75	0
E9Q7G0	SDS-KSCN	-1.37979	0.528178	-2.61236	0	NA	NA	NA	0.833333	0
E9Q7R9	Triton-NaCl	-1.16138	0.583531	-1.99026	4	0.117415	0.260897	NA	0.688889	0
E9Q7R9	Triton-KSCN	-1.79488	0.583531	-3.0759	4	0.0370793	0.0809812	NA	0.655556	0
E9Q7R9	Triton-SDS	Inf	NA	NA	NA	NA	0	oneConditionMissing	0.988889	0
E9Q7R9	KSCN-NaCl	0.633502	0.412619	1.53532	4	0.199502	0.322348	NA	0.366667	0
E9Q7R9	Urea-Triton	1.81114	0.583531	3.10376	4	0.0360892	0.087779	NA	0.944444	0
E9Q7R9	Urea-NaCl	0.649761	0.412619	1.57473	4	0.190438	0.313398	NA	0.655556	0
E9Q7R9	Urea-KSCN	0.0162597	0.412619	0.0394062	4	0.970455	0.979011	NA	0.622222	0
E9Q7R9	Urea-SDS	Inf	NA	NA	NA	NA	0	oneConditionMissing	0.955556	0
E9Q7R9	SDS-NaCl	-Inf	NA	NA	NA	NA	0	oneConditionMissing	0.7	0
E9Q7R9	SDS-KSCN	-Inf	NA	NA	NA	NA	0	oneConditionMissing	0.666667	0
E9Q8T7	Triton-NaCl	0.521563	0.827405	0.630359	5	0.556143	0.677069	NA	0.541667	0
E9Q8T7	Triton-KSCN	0.453234	1.04659	0.433056	5	0.683019	0.754414	NA	0.666667	0
E9Q8T7	Triton-SDS	-0.582196	0.740054	-0.786694	5	0.467092	0.565833	NA	0.583333	0
E9Q8T7	KSCN-NaCl	0.0683289	1.11008	0.0615531	5	0.953303	0.965073	NA	0.708333	0
E9Q8T7	Urea-Triton	-0.455989	0.740054	-0.616156	5	0.564758	0.673243	NA	0.625	0
E9Q8T7	Urea-NaCl	0.0655741	0.827405	0.0792527	5	0.939906	0.960588	NA	0.666667	0
E9Q8T7	Urea-KSCN	-0.00275475	1.04659	-0.00263211	5	0.998002	0.998305	NA	0.791667	0
E9Q8T7	Urea-SDS	-1.03818	0.740054	-1.40285	5	0.219603	0.388285	NA	0.708333	0
E9Q8T7	SDS-NaCl	1.10376	0.827405	1.334	5	0.239736	0.348428	NA	0.625	0
E9Q8T7	SDS-KSCN	1.03543	1.04659	0.989333	5	0.367929	0.485286	NA	0.75	0
E9Q956	Triton-NaCl	-Inf	NA	NA	NA	NA	0	oneConditionMissing	0.666667	0
E9Q956	Triton-KSCN	-Inf	NA	NA	NA	NA	0	oneConditionMissing	0.833333	0
E9Q956	Triton-SDS	-Inf	NA	NA	NA	NA	0	oneConditionMissing	0.666667	0
E9Q956	KSCN-NaCl	-0.601683	0.946446	-0.635729	1	0.639497	0.738574	NA	0.5	0
E9Q956	Urea-Triton	Inf	NA	NA	NA	NA	0	oneConditionMissing	0.833333	0
E9Q956	Urea-NaCl	-0.0685361	0.946446	-0.0724142	1	0.95398	0.969049	NA	0.5	0
E9Q956	Urea-KSCN	0.533147	1.03891	0.513181	1	0.698155	0.773475	NA	0.666667	0
E9Q956	Urea-SDS	1.12864	0.946446	1.1925	1	0.444247	0.606493	NA	0.5	0
E9Q956	SDS-NaCl	-1.19718	0.734618	-1.62966	1	0.350381	0.465808	NA	0.333333	0
E9Q956	SDS-KSCN	-0.595493	0.946446	-0.629189	1	0.642471	0.734664	NA	0.5	0
E9QAF0	Triton-NaCl	NA	NA	NA	NA	NA	NA	completeMissing	1	0
E9QAF0	Triton-KSCN	NA	NA	NA	NA	NA	NA	completeMissing	1	0
E9QAF0	Triton-SDS	-Inf	NA	NA	NA	NA	0	oneConditionMissing	0.666667	0
E9QAF0	KSCN-NaCl	NA	NA	NA	NA	NA	NA	completeMissing	1	0
E9QAF0	Urea-Triton	Inf	NA	NA	NA	NA	0	oneConditionMissing	0.5	0
E9QAF0	Urea-NaCl	Inf	NA	NA	NA	NA	0	oneConditionMissing	0.5	0
E9QAF0	Urea-KSCN	Inf	NA	NA	NA	NA	0	oneConditionMissing	0.5	0
E9QAF0	Urea-SDS	-0.743118	0.35168	-2.11305	1	0.281398	0.45947	NA	0.166667	0
E9QAF0	SDS-NaCl	Inf	NA	NA	NA	NA	0	oneConditionMissing	0.666667	0
E9QAF0	SDS-KSCN	Inf	NA	NA	NA	NA	0	oneConditionMissing	0.666667	0
E9QMW4	Triton-NaCl	-1.46868	0.362049	-4.05658	1	0.153867	0.303644	NA	0.5	0
E9QMW4	Triton-KSCN	-2.16215	0.485909	-4.44971	1	0.140732	0.224181	NA	0.75	0
E9QMW4	Triton-SDS	Inf	NA	NA	NA	NA	0	oneConditionMissing	0.833333	0
E9QMW4	KSCN-NaCl	0.69347	0.477653	1.45183	1	0.383984	0.519725	NA	0.583333	0
E9QMW4	Urea-Triton	-Inf	NA	NA	NA	NA	0	oneConditionMissing	0.833333	0
E9QMW4	Urea-NaCl	-Inf	NA	NA	NA	NA	0	oneConditionMissing	0.666667	0
E9QMW4	Urea-KSCN	-Inf	NA	NA	NA	NA	0	oneConditionMissing	0.916667	0
E9QMW4	Urea-SDS	NA	NA	NA	NA	NA	NA	completeMissing	1	0
E9QMW4	SDS-NaCl	-Inf	NA	NA	NA	NA	0	oneConditionMissing	0.666667	0
E9QMW4	SDS-KSCN	-Inf	NA	NA	NA	NA	0	oneConditionMissing	0.916667	0
F2Z472	Triton-NaCl	-1.64193	1.08009	-1.52019	4	0.203099	0.356896	NA	0.648148	0
F2Z472	Triton-KSCN	-0.766164	1.08009	-0.709355	4	0.517264	0.60581	NA	0.666667	0
F2Z472	Triton-SDS	-3.32818	1.08009	-3.08141	4	0.0368811	0.0843883	NA	0.740741	0
F2Z472	KSCN-NaCl	-0.875768	1.08009	-0.810832	4	0.462948	0.595478	NA	0.537037	0
F2Z472	Urea-Triton	3.86889	1.08009	3.58202	4	0.023126	0.0663888	NA	0.759259	0
F2Z472	Urea-NaCl	2.22695	1.08009	2.06183	4	0.108228	0.211893	NA	0.62963	0
F2Z472	Urea-KSCN	3.10272	1.08009	2.87266	4	0.0453468	0.111079	NA	0.648148	0
F2Z472	Urea-SDS	0.540703	1.08009	0.500611	4	0.642936	0.772263	NA	0.722222	0
F2Z472	SDS-NaCl	1.68625	1.08009	1.56122	4	0.193496	0.300597	NA	0.611111	0
F2Z472	SDS-KSCN	2.56202	1.08009	2.37205	4	0.0766494	0.1527	NA	0.62963	0
F6XZJ7	Triton-NaCl	-Inf	NA	NA	NA	NA	0	oneConditionMissing	0.777778	0
F6XZJ7	Triton-KSCN	-Inf	NA	NA	NA	NA	0	oneConditionMissing	0.5	0
F6XZJ7	Triton-SDS	-Inf	NA	NA	NA	NA	0	oneConditionMissing	0.972222	0
F6XZJ7	KSCN-NaCl	3.60194	0.165399	21.7774	2	0.00210193	0.0165464	NA	0.277778	0
F6XZJ7	Urea-Triton	NA	NA	NA	NA	NA	NA	completeMissing	1	0
F6XZJ7	Urea-NaCl	-Inf	NA	NA	NA	NA	0	oneConditionMissing	0.777778	0
F6XZJ7	Urea-KSCN	-Inf	NA	NA	NA	NA	0	oneConditionMissing	0.5	0
F6XZJ7	Urea-SDS	-Inf	NA	NA	NA	NA	0	oneConditionMissing	0.972222	0
F6XZJ7	SDS-NaCl	-0.651821	0.248996	-2.6178	2	0.120179	0.213742	NA	0.75	0
F6XZJ7	SDS-KSCN	-4.25377	0.248996	-17.0837	2	0.00340889	0.0213986	NA	0.472222	0
F6ZDS4	Triton-NaCl	-0.0168473	1.18717	-0.0141911	3	0.989568	0.995852	NA	0.625	0
F6ZDS4	Triton-KSCN	2.65337	0.839457	3.16082	3	0.0508389	0.103528	NA	0.541667	0
F6ZDS4	Triton-SDS	-0.416632	1.18717	-0.350945	3	0.748828	0.808895	NA	0.666667	0
F6ZDS4	KSCN-NaCl	-2.67022	1.18717	-2.24923	3	0.110016	0.211026	NA	0.75	0
F6ZDS4	Urea-Triton	1.09932	0.938541	1.17131	3	0.32604	0.452596	NA	0.625	0
F6ZDS4	Urea-NaCl	1.08248	1.25919	0.859665	3	0.453186	0.581972	NA	0.833333	0
F6ZDS4	Urea-KSCN	3.7527	0.938541	3.99844	3	0.0280371	0.0831768	NA	0.75	0
F6ZDS4	Urea-SDS	0.682692	1.25919	0.54217	3	0.625382	0.758809	NA	0.875	0
F6ZDS4	SDS-NaCl	0.399784	1.45398	0.274958	3	0.801197	0.871343	NA	0.875	0
F6ZDS4	SDS-KSCN	3.07001	1.18717	2.58598	3	0.0813566	0.159176	NA	0.791667	0
G3UW99	Triton-NaCl	0.2784	0.0725911	3.83519	1	0.162379	0.314766	NA	0.633333	0
G3UW99	Triton-KSCN	0.0798789	0.0725911	1.10039	1	0.469594	0.564581	NA	0.633333	0
G3UW99	Triton-SDS	-0.475285	0.0675513	-7.03591	1	0.0898795	0.159199	NA	0.533333	0
G3UW99	KSCN-NaCl	0.198522	0.102125	1.9439	1	0.302474	0.433869	NA	0.866667	0
G3UW99	Urea-Triton	-0.930986	0.0675513	-13.7819	1	0.0461116	0.107213	NA	0.633333	0
G3UW99	Urea-NaCl	-0.652586	0.0984704	-6.62723	1	0.095342	0.195358	NA	0.866667	0
G3UW99	Urea-KSCN	-0.851107	0.0681523	-12.4883	1	0.0508687	0.120592	NA	0.866667	0
G3UW99	Urea-SDS	-1.40627	0.0515952	-27.2558	1	0.0233467	0.108822	NA	0.766667	0
G3UW99	SDS-NaCl	0.753685	0.0984704	7.65393	1	0.0827071	0.16438	NA	0.766667	0
G3UW99	SDS-KSCN	0.555164	0.0681523	8.14593	1	0.0777628	0.154173	NA	0.766667	0
G3UYX5	Triton-NaCl	-0.900453	0.549933	-1.63739	7	0.145561	0.292935	NA	0.625	0
G3UYX5	Triton-KSCN	-2.35299	0.549933	-4.27868	7	0.00366132	0.015112	NA	0.666667	0
G3UYX5	Triton-SDS	-1.89901	0.549933	-3.45317	7	0.0106455	0.0335997	NA	0.75	0
G3UYX5	KSCN-NaCl	1.45253	0.491875	2.95306	7	0.0213141	0.0735899	NA	0.583333	0
G3UYX5	Urea-Triton	1.36692	0.549933	2.48562	7	0.0418644	0.0992516	NA	0.75	0
G3UYX5	Urea-NaCl	0.466469	0.491875	0.948348	7	0.374534	0.503393	NA	0.666667	0
G3UYX5	Urea-KSCN	-0.986066	0.491875	-2.00471	7	0.0850268	0.168999	NA	0.708333	0
G3UYX5	Urea-SDS	-0.532092	0.491875	-1.08176	7	0.31521	0.484403	NA	0.791667	0
G3UYX5	SDS-NaCl	0.998561	0.491875	2.03011	7	0.0818993	0.164005	NA	0.666667	0
G3UYX5	SDS-KSCN	-0.453974	0.491875	-0.922945	7	0.386743	0.498917	NA	0.708333	0
G3UZ78	Triton-NaCl	-3.22068	0.910417	-3.53759	3	0.0384299	0.14204	NA	0.541667	0
G3UZ78	Triton-KSCN	-3.37424	0.910417	-3.70626	3	0.0341297	0.076191	NA	0.666667	0
G3UZ78	Triton-SDS	Inf	NA	NA	NA	NA	0	oneConditionMissing	0.916667	0
G3UZ78	KSCN-NaCl	0.153562	0.814302	0.188581	3	0.862457	0.907127	NA	0.375	0
G3UZ78	Urea-Triton	1.2075	1.22145	0.98858	3	0.395751	0.521897	NA	0.875	0
G3UZ78	Urea-NaCl	-2.01318	1.1516	-1.74816	3	0.178757	0.300686	NA	0.583333	0
G3UZ78	Urea-KSCN	-2.16674	1.1516	-1.88151	3	0.156462	0.262738	NA	0.708333	0
G3UZ78	Urea-SDS	Inf	NA	NA	NA	NA	0	oneConditionMissing	0.958333	0
G3UZ78	SDS-NaCl	-Inf	NA	NA	NA	NA	0	oneConditionMissing	0.625	0
G3UZ78	SDS-KSCN	-Inf	NA	NA	NA	NA	0	oneConditionMissing	0.75	0
G5E829	Triton-NaCl	0.487179	1.09311	0.445682	0	NA	NA	NA	0.333333	0
G5E829	Triton-KSCN	Inf	NA	NA	NA	NA	0	oneConditionMissing	0.666667	0
G5E829	Triton-SDS	-0.306454	1.33878	-0.228906	0	NA	NA	NA	0.5	0
G5E829	KSCN-NaCl	-Inf	NA	NA	NA	NA	0	oneConditionMissing	0.666667	0
G5E829	Urea-Triton	1.56047	1.33878	1.16559	0	NA	NA	NA	0.5	0
G5E829	Urea-NaCl	2.04765	1.33878	1.52949	0	NA	NA	NA	0.5	0
G5E829	Urea-KSCN	Inf	NA	NA	NA	NA	0	oneConditionMissing	0.833333	0
G5E829	Urea-SDS	1.25401	1.54589	0.811194	0	NA	NA	NA	0.666667	0
G5E829	SDS-NaCl	0.793633	1.33878	0.592804	0	NA	NA	NA	0.5	0
G5E829	SDS-KSCN	Inf	NA	NA	NA	NA	0	oneConditionMissing	0.833333	0
G5E8A8	Triton-NaCl	1.67676	0.899464	1.86418	5	0.121317	0.265417	NA	0.962121	0
G5E8A8	Triton-KSCN	Inf	NA	NA	NA	NA	0	oneConditionMissing	0.977273	0
G5E8A8	Triton-SDS	-2.20015	0.794486	-2.76928	5	0.039399	0.088429	NA	0.712121	0
G5E8A8	KSCN-NaCl	-Inf	NA	NA	NA	NA	0	oneConditionMissing	0.984848	0
G5E8A8	Urea-Triton	3.32116	0.794486	4.18026	5	0.00865275	0.0333467	NA	0.606061	0
G5E8A8	Urea-NaCl	4.99792	0.899464	5.55656	5	0.00259572	0.0161068	NA	0.613636	0
G5E8A8	Urea-KSCN	Inf	NA	NA	NA	NA	0	oneConditionMissing	0.628788	0
G5E8A8	Urea-SDS	1.12101	0.794486	1.41099	5	0.217332	0.388225	NA	0.363636	0
G5E8A8	SDS-NaCl	3.87691	0.899464	4.31025	5	0.00764082	0.030679	NA	0.719697	0
G5E8A8	SDS-KSCN	Inf	NA	NA	NA	NA	0	oneConditionMissing	0.734848	0
O08528	Triton-NaCl	Inf	NA	NA	NA	NA	0	oneConditionMissing	0.555556	0
O08528	Triton-KSCN	Inf	NA	NA	NA	NA	0	oneConditionMissing	0.555556	0
O08528	Triton-SDS	0.770775	0.37509	2.05491	0	NA	NA	NA	0.5	0
O08528	KSCN-NaCl	NA	NA	NA	NA	NA	NA	completeMissing	1	0
O08528	Urea-Triton	-Inf	NA	NA	NA	NA	0	oneConditionMissing	0.555556	0
O08528	Urea-NaCl	NA	NA	NA	NA	NA	NA	completeMissing	1	0
O08528	Urea-KSCN	NA	NA	NA	NA	NA	NA	completeMissing	1	0
O08528	Urea-SDS	-Inf	NA	NA	NA	NA	0	oneConditionMissing	0.944444	0
O08528	SDS-NaCl	Inf	NA	NA	NA	NA	0	oneConditionMissing	0.944444	0
O08528	SDS-KSCN	Inf	NA	NA	NA	NA	0	oneConditionMissing	0.944444	0
O08547	Triton-NaCl	1.44978	0.374991	3.86618	3	0.0306056	0.132118	NA	0.583333	0
O08547	Triton-KSCN	Inf	NA	NA	NA	NA	0	oneConditionMissing	0.666667	0
O08547	Triton-SDS	-1.62377	0.335402	-4.84127	3	0.0168115	0.04733	NA	0.458333	0
O08547	KSCN-NaCl	-Inf	NA	NA	NA	NA	0	oneConditionMissing	0.916667	0
O08547	Urea-Triton	-Inf	NA	NA	NA	NA	0	oneConditionMissing	0.666667	0
O08547	Urea-NaCl	-Inf	NA	NA	NA	NA	0	oneConditionMissing	0.916667	0
O08547	Urea-KSCN	NA	NA	NA	NA	NA	NA	completeMissing	1	0
O08547	Urea-SDS	-Inf	NA	NA	NA	NA	0	oneConditionMissing	0.791667	0
O08547	SDS-NaCl	3.07355	0.374991	8.19634	3	0.00380027	0.0187734	NA	0.708333	0
O08547	SDS-KSCN	Inf	NA	NA	NA	NA	0	oneConditionMissing	0.791667	0
O08583	Triton-NaCl	Inf	NA	NA	NA	NA	0	oneConditionMissing	NA	NA
O08583	Triton-KSCN	Inf	NA	NA	NA	NA	0	oneConditionMissing	NA	NA
O08583	Triton-SDS	Inf	NA	NA	NA	NA	0	oneConditionMissing	NA	NA
O08583	KSCN-NaCl	NA	NA	NA	NA	NA	NA	completeMissing	NA	NA
O08583	Urea-Triton	-Inf	NA	NA	NA	NA	0	oneConditionMissing	NA	NA
O08583	Urea-NaCl	NA	NA	NA	NA	NA	NA	completeMissing	NA	NA
O08583	Urea-KSCN	NA	NA	NA	NA	NA	NA	completeMissing	NA	NA
O08583	Urea-SDS	NA	NA	NA	NA	NA	NA	completeMissing	NA	NA
O08583	SDS-NaCl	NA	NA	NA	NA	NA	NA	completeMissing	NA	NA
O08583	SDS-KSCN	NA	NA	NA	NA	NA	NA	completeMissing	NA	NA
O08585	Triton-NaCl	-0.0296453	0.973111	-0.0304644	3	0.97761	0.989863	NA	0.533333	0
O08585	Triton-KSCN	0.173315	0.973111	0.178104	3	0.869989	0.904218	NA	0.566667	0
O08585	Triton-SDS	2.10867	1.30557	1.61514	3	0.204694	0.29377	NA	0.766667	0
O08585	KSCN-NaCl	-0.202961	0.870377	-0.233187	3	0.830621	0.885516	NA	0.5	0
O08585	Urea-Triton	0.0104002	1.30557	0.00796608	3	0.994144	0.997152	NA	0.766667	0
O08585	Urea-NaCl	-0.019245	1.2309	-0.0156349	3	0.988507	0.990399	NA	0.7	0
O08585	Urea-KSCN	0.183716	1.2309	0.149253	3	0.890823	0.924022	NA	0.733333	0
O08585	Urea-SDS	2.11907	1.50754	1.40565	3	0.254493	0.428945	NA	0.933333	0
O08585	SDS-NaCl	-2.13831	1.2309	-1.73719	3	0.180748	0.286244	NA	0.7	0
O08585	SDS-KSCN	-1.93535	1.2309	-1.57231	3	0.213927	0.326004	NA	0.733333	0
O08691	Triton-NaCl	-0.385079	0.729576	-0.527812	1	0.690826	0.775123	NA	0.416667	0
O08691	Triton-KSCN	-0.375625	0.931412	-0.403286	1	0.755961	0.818814	NA	0.583333	0
O08691	Triton-SDS	Inf	NA	NA	NA	NA	0	oneConditionMissing	0.666667	0
O08691	KSCN-NaCl	-0.00945408	0.982524	-0.00962224	1	0.993874	0.995899	NA	0.666667	0
O08691	Urea-Triton	-Inf	NA	NA	NA	NA	0	oneConditionMissing	0.666667	0
O08691	Urea-NaCl	-Inf	NA	NA	NA	NA	0	oneConditionMissing	0.75	0
O08691	Urea-KSCN	-Inf	NA	NA	NA	NA	0	oneConditionMissing	0.916667	0
O08691	Urea-SDS	NA	NA	NA	NA	NA	NA	completeMissing	1	0
O08691	SDS-NaCl	-Inf	NA	NA	NA	NA	0	oneConditionMissing	0.75	0
O08691	SDS-KSCN	-Inf	NA	NA	NA	NA	0	oneConditionMissing	0.916667	0
O08709	Triton-NaCl	0.846578	0.497955	1.70011	3	0.18767	0.339406	NA	0.444444	0
O08709	Triton-KSCN	Inf	NA	NA	NA	NA	0	oneConditionMissing	0.555556	0
O08709	Triton-SDS	Inf	NA	NA	NA	NA	0	oneConditionMissing	0.555556	0
O08709	KSCN-NaCl	-Inf	NA	NA	NA	NA	0	oneConditionMissing	0.888889	0
O08709	Urea-Triton	-1.31078	0.445385	-2.94303	3	0.0603625	0.131789	NA	0.513889	0
O08709	Urea-NaCl	-0.464203	0.497955	-0.932219	3	0.419989	0.546052	NA	0.847222	0
O08709	Urea-KSCN	Inf	NA	NA	NA	NA	0	oneConditionMissing	0.958333	0
O08709	Urea-SDS	Inf	NA	NA	NA	NA	0	oneConditionMissing	0.958333	0
O08709	SDS-NaCl	-Inf	NA	NA	NA	NA	0	oneConditionMissing	0.888889	0
O08709	SDS-KSCN	NA	NA	NA	NA	NA	NA	completeMissing	1	0
O08716	Triton-NaCl	0.406609	0.836031	0.486356	8	0.639758	0.742522	NA	0.366667	0
O08716	Triton-KSCN	1.37004	0.836031	1.63874	8	0.139899	0.223229	NA	0.522222	0
O08716	Triton-SDS	-0.105901	0.836031	-0.126672	8	0.902326	0.928764	NA	0.422222	0
O08716	KSCN-NaCl	-0.963432	0.836031	-1.15239	8	0.282432	0.409901	NA	0.488889	0
O08716	Urea-Triton	1.06673	0.836031	1.27594	8	0.237772	0.360935	NA	0.488889	0
O08716	Urea-NaCl	1.47334	0.836031	1.7623	8	0.11604	0.221312	NA	0.455556	0
O08716	Urea-KSCN	2.43677	0.836031	2.91469	8	0.0194489	0.063586	NA	0.611111	0
O08716	Urea-SDS	0.960826	0.836031	1.14927	8	0.283642	0.461332	NA	0.511111	0
O08716	SDS-NaCl	0.51251	0.836031	0.613028	8	0.55688	0.674877	NA	0.388889	0
O08716	SDS-KSCN	1.47594	0.836031	1.76542	8	0.11549	0.208186	NA	0.544444	0
O08749	Triton-NaCl	-1.88564	0.36912	-5.10846	8	0.000920186	0.0229668	NA	0.310606	0
O08749	Triton-KSCN	-1.2011	0.36912	-3.25395	8	0.011632	0.0357996	NA	0.439394	0
O08749	Triton-SDS	1.86072	0.36912	5.04096	8	0.00100043	0.00734859	NA	0.729167	0
O08749	KSCN-NaCl	-0.684537	0.36912	-1.85451	8	0.100777	0.197933	NA	0.242424	0
O08749	Urea-Triton	0.244428	0.36912	0.662192	8	0.52646	0.639327	NA	0.679924	0
O08749	Urea-NaCl	-1.64121	0.36912	-4.44627	8	0.00214993	0.0139329	NA	0.482955	0
O08749	Urea-KSCN	-0.956672	0.36912	-2.59176	8	0.0320252	0.0906439	NA	0.611742	0
O08749	Urea-SDS	2.10515	0.36912	5.70315	8	0.000452731	0.0157701	NA	0.901515	0
O08749	SDS-NaCl	-3.74636	0.36912	-10.1494	8	7.59759e-06	0.000341986	NA	0.532197	0
O08749	SDS-KSCN	-3.06182	0.36912	-8.29492	8	3.36197e-05	0.0017146	NA	0.660985	0
O08756	Triton-NaCl	0.708812	0.35608	1.9906	7	0.0868143	0.223152	NA	0.282051	0
O08756	Triton-KSCN	3.40573	0.407258	8.36258	7	6.86079e-05	0.00118629	NA	0.564103	0
O08756	Triton-SDS	2.31832	0.35608	6.51069	7	0.000330794	0.00351687	NA	0.564103	0
O08756	KSCN-NaCl	-2.69691	0.407258	-6.62213	7	0.000298119	0.00620619	NA	0.615385	0
O08756	Urea-Triton	-1.18331	0.35608	-3.32316	7	0.0127098	0.0430806	NA	0.461538	0
O08756	Urea-NaCl	-0.474497	0.35608	-1.33256	7	0.224417	0.348722	NA	0.512821	0
O08756	Urea-KSCN	2.22242	0.407258	5.45702	7	0.00094887	0.00915717	NA	0.794872	0
O08756	Urea-SDS	1.13501	0.35608	3.18753	7	0.0153293	0.0848694	NA	0.794872	0
O08756	SDS-NaCl	-1.60951	0.35608	-4.52008	7	0.00273187	0.0152946	NA	0.615385	0
O08756	SDS-KSCN	1.0874	0.407258	2.67006	7	0.0319968	0.0838272	NA	0.897436	0
O08795	Triton-NaCl	0.934756	0.717441	1.3029	4	0.262551	0.424208	NA	0.395833	0
O08795	Triton-KSCN	1.67349	0.717441	2.33258	4	0.0800253	0.146354	NA	0.520833	0
O08795	Triton-SDS	-0.923146	0.717151	-1.28724	4	0.267445	0.36016	NA	0.5625	0
O08795	KSCN-NaCl	-0.738736	0.781571	-0.945195	4	0.39808	0.535123	NA	0.708333	0
O08795	Urea-Triton	2.37996	0.717441	3.31728	4	0.0294531	0.0772002	NA	0.5625	0
O08795	Urea-NaCl	3.31471	0.781571	4.24109	4	0.013252	0.0475142	NA	0.75	0
O08795	Urea-KSCN	4.05345	0.781571	5.18629	4	0.00657781	0.0304557	NA	0.875	0
O08795	Urea-SDS	1.45681	0.792262	1.8388	4	0.139793	0.296232	NA	0.916667	0
O08795	SDS-NaCl	1.8579	0.792262	2.34506	4	0.0789403	0.159688	NA	0.75	0
O08795	SDS-KSCN	2.59664	0.792262	3.2775	4	0.0305726	0.0810326	NA	0.875	0
O08807	Triton-NaCl	0.70463	0.362561	1.94348	8	0.0878729	0.22398	NA	0.133333	0
O08807	Triton-KSCN	0.642366	0.362561	1.77175	8	0.114381	0.191508	NA	0.366667	0
O08807	Triton-SDS	0.0225213	0.362561	0.0621172	8	0.951993	0.972453	NA	0.4	0
O08807	KSCN-NaCl	0.0622637	0.362561	0.171733	8	0.867912	0.907572	NA	0.433333	0
O08807	Urea-Triton	1.20493	0.362561	3.32339	8	0.010487	0.0375044	NA	0.366667	0
O08807	Urea-NaCl	1.90956	0.362561	5.26687	8	0.000758163	0.00644803	NA	0.433333	0
O08807	Urea-KSCN	1.8473	0.362561	5.09514	8	0.000935452	0.00913777	NA	0.666667	0
O08807	Urea-SDS	1.22745	0.362561	3.38551	8	0.00956332	0.0677537	NA	0.7	0
O08807	SDS-NaCl	0.682109	0.362561	1.88136	8	0.0967028	0.184805	NA	0.466667	0
O08807	SDS-KSCN	0.619845	0.362561	1.70963	8	0.125707	0.219556	NA	0.7	0
O08810	Triton-NaCl	-2.49311	0.646236	-3.85789	0	NA	NA	NA	0.5	0
O08810	Triton-KSCN	Inf	NA	NA	NA	NA	0	oneConditionMissing	0.944444	0
O08810	Triton-SDS	Inf	NA	NA	NA	NA	0	oneConditionMissing	0.944444	0
O08810	KSCN-NaCl	-Inf	NA	NA	NA	NA	0	oneConditionMissing	0.555556	0
O08810	Urea-Triton	-Inf	NA	NA	NA	NA	0	oneConditionMissing	0.944444	0
O08810	Urea-NaCl	-Inf	NA	NA	NA	NA	0	oneConditionMissing	0.555556	0
O08810	Urea-KSCN	NA	NA	NA	NA	NA	NA	completeMissing	1	0
O08810	Urea-SDS	NA	NA	NA	NA	NA	NA	completeMissing	1	0
O08810	SDS-NaCl	-Inf	NA	NA	NA	NA	0	oneConditionMissing	0.555556	0
O08810	SDS-KSCN	NA	NA	NA	NA	NA	NA	completeMissing	1	0
O08914	Triton-NaCl	1.58977	NA	NA	0	NA	NA	NA	0.666667	0
O08914	Triton-KSCN	2.67436	NA	NA	0	NA	NA	NA	0.666667	0
O08914	Triton-SDS	0.00140678	NA	NA	0	NA	NA	NA	0.666667	0
O08914	KSCN-NaCl	-1.08459	NA	NA	0	NA	NA	NA	0.666667	0
O08914	Urea-Triton	-Inf	NA	NA	NA	NA	0	oneConditionMissing	0.833333	0
O08914	Urea-NaCl	-Inf	NA	NA	NA	NA	0	oneConditionMissing	0.833333	0
O08914	Urea-KSCN	-Inf	NA	NA	NA	NA	0	oneConditionMissing	0.833333	0
O08914	Urea-SDS	-Inf	NA	NA	NA	NA	0	oneConditionMissing	0.833333	0
O08914	SDS-NaCl	1.58837	NA	NA	0	NA	NA	NA	0.666667	0
O08914	SDS-KSCN	2.67296	NA	NA	0	NA	NA	NA	0.666667	0
O09035	Triton-NaCl	0.0457635	1.20611	0.037943	7	0.970793	0.987921	NA	0.404762	0
O09035	Triton-KSCN	-0.136824	1.20611	-0.113442	7	0.912865	0.93751	NA	0.5	0
O09035	Triton-SDS	1.46209	1.20611	1.21223	7	0.264747	0.357718	NA	0.571429	0
O09035	KSCN-NaCl	0.182588	1.20611	0.151385	7	0.883942	0.916543	NA	0.47619	0
O09035	Urea-Triton	-0.22289	1.36713	-0.163035	7	0.875098	0.909584	NA	0.642857	0
O09035	Urea-NaCl	-0.177127	1.36713	-0.129561	7	0.900558	0.930614	NA	0.619048	0
O09035	Urea-KSCN	-0.359715	1.36713	-0.263117	7	0.800037	0.857871	NA	0.714286	0
O09035	Urea-SDS	1.2392	1.36713	0.906421	7	0.394842	0.557581	NA	0.785714	0
O09035	SDS-NaCl	-1.41632	1.20611	-1.17429	7	0.278678	0.390739	NA	0.547619	0
O09035	SDS-KSCN	-1.59891	1.20611	-1.32567	7	0.226572	0.337824	NA	0.642857	0
O09044	Triton-NaCl	Inf	NA	NA	NA	NA	0	oneConditionMissing	0.583333	0
O09044	Triton-KSCN	1.60316	1.22558	1.30808	1	0.415523	0.515206	NA	0.416667	0
O09044	Triton-SDS	Inf	NA	NA	NA	NA	0	oneConditionMissing	0.583333	0
O09044	KSCN-NaCl	Inf	NA	NA	NA	NA	0	oneConditionMissing	0.833333	0
O09044	Urea-Triton	-Inf	NA	NA	NA	NA	0	oneConditionMissing	0.583333	0
O09044	Urea-NaCl	NA	NA	NA	NA	NA	NA	completeMissing	1	0
O09044	Urea-KSCN	-Inf	NA	NA	NA	NA	0	oneConditionMissing	0.833333	0
O09044	Urea-SDS	NA	NA	NA	NA	NA	NA	completeMissing	1	0
O09044	SDS-NaCl	NA	NA	NA	NA	NA	NA	completeMissing	1	0
O09044	SDS-KSCN	-Inf	NA	NA	NA	NA	0	oneConditionMissing	0.833333	0
O09046	Triton-NaCl	-0.993607	0.401485	-2.47483	8	0.0384202	0.14204	NA	0.236111	0
O09046	Triton-KSCN	2.29608	0.401485	5.71895	8	0.000444569	0.00358282	NA	0.5	0
O09046	Triton-SDS	3.39752	0.401485	8.46239	8	2.90772e-05	0.000779039	NA	0.644444	0
O09046	KSCN-NaCl	-3.28968	0.401485	-8.19378	8	3.67424e-05	0.0021086	NA	0.408333	0
O09046	Urea-Triton	-3.2272	0.401485	-8.03815	8	4.21973e-05	0.00101756	NA	0.611111	0
O09046	Urea-NaCl	-4.22081	0.401485	-10.513	8	5.83561e-06	0.000457847	NA	0.519444	0
O09046	Urea-KSCN	-0.931125	0.401485	-2.3192	8	0.0489805	0.11853	NA	0.783333	0
O09046	Urea-SDS	0.170324	0.401485	0.424236	8	0.682572	0.804838	NA	0.927778	0
O09046	SDS-NaCl	-4.39113	0.401485	-10.9372	8	4.33208e-06	0.000341986	NA	0.552778	0
O09046	SDS-KSCN	-1.10145	0.401485	-2.74344	8	0.0253144	0.0711967	NA	0.816667	0
O09061	Triton-NaCl	1.32711	0.24554	5.40486	8	0.00064228	0.0210267	NA	0.233333	0
O09061	Triton-KSCN	2.67696	0.24554	10.9024	8	4.43773e-06	0.000324637	NA	0.477778	0
O09061	Triton-SDS	0.80388	0.24554	3.27393	8	0.0112897	0.0352205	NA	0.533333	0
O09061	KSCN-NaCl	-1.34985	0.24554	-5.49749	8	0.000575447	0.0086836	NA	0.577778	0
O09061	Urea-Triton	-0.794496	0.24554	-3.23571	8	0.0119542	0.0410136	NA	0.522222	0
O09061	Urea-NaCl	0.532613	0.24554	2.16915	8	0.0619002	0.139484	NA	0.622222	0
O09061	Urea-KSCN	1.88247	0.24554	7.66664	8	5.92451e-05	0.00249765	NA	0.866667	0
O09061	Urea-SDS	0.00938392	0.24554	0.0382175	8	0.970451	0.985331	NA	0.922222	0
O09061	SDS-NaCl	0.523229	0.24554	2.13094	8	0.0656972	0.143094	NA	0.633333	0
O09061	SDS-KSCN	1.87308	0.24554	7.62842	8	6.13947e-05	0.00195696	NA	0.877778	0
O09114	Triton-NaCl	1.4492	0.266799	5.43182	7	0.000974719	0.0229668	NA	0.222222	0
O09114	Triton-KSCN	2.2709	0.266799	8.51164	7	6.12272e-05	0.00114171	NA	0.305556	0
O09114	Triton-SDS	0.492286	0.304818	1.61502	7	0.150341	0.233607	NA	0.472222	0
O09114	KSCN-NaCl	-0.821693	0.266799	-3.07982	7	0.0178199	0.0653018	NA	0.472222	0
O09114	Urea-Triton	0.283159	0.266799	1.06132	7	0.323784	0.450204	NA	0.444444	0
O09114	Urea-NaCl	1.73236	0.266799	6.49314	7	0.000336297	0.00401871	NA	0.611111	0
O09114	Urea-KSCN	2.55406	0.266799	9.57296	7	2.85051e-05	0.00193421	NA	0.694444	0
O09114	Urea-SDS	0.775444	0.304818	2.54396	7	0.0384411	0.143468	NA	0.861111	0
O09114	SDS-NaCl	0.956919	0.304818	3.13931	7	0.0163949	0.0536375	NA	0.638889	0
O09114	SDS-KSCN	1.77861	0.304818	5.835	7	0.000640287	0.00714367	NA	0.722222	0
O09117	Triton-NaCl	0.316212	1.73853	0.181884	1	0.885461	0.927922	NA	0.583333	0
O09117	Triton-KSCN	-1.80066	1.2784	-1.40853	1	0.393036	0.493109	NA	0.5	0
O09117	Triton-SDS	Inf	NA	NA	NA	NA	0	oneConditionMissing	0.666667	0
O09117	KSCN-NaCl	2.11687	2.04074	1.03731	1	0.488344	0.617233	NA	0.75	0
O09117	Urea-Triton	-Inf	NA	NA	NA	NA	0	oneConditionMissing	0.666667	0
O09117	Urea-NaCl	-Inf	NA	NA	NA	NA	0	oneConditionMissing	0.916667	0
O09117	Urea-KSCN	-Inf	NA	NA	NA	NA	0	oneConditionMissing	0.833333	0
O09117	Urea-SDS	NA	NA	NA	NA	NA	NA	completeMissing	1	0
O09117	SDS-NaCl	-Inf	NA	NA	NA	NA	0	oneConditionMissing	0.916667	0
O09117	SDS-KSCN	-Inf	NA	NA	NA	NA	0	oneConditionMissing	0.833333	0
O09159	Triton-NaCl	0.619975	0.721981	0.858714	7	0.418929	0.565404	NA	0.240741	0
O09159	Triton-KSCN	2.14978	0.721981	2.97762	7	0.0205843	0.0533397	NA	0.435185	0
O09159	Triton-SDS	1.71015	0.807199	2.11862	7	0.0718675	0.137244	NA	0.527778	0
O09159	KSCN-NaCl	-1.52981	0.721981	-2.1189	7	0.071838	0.155868	NA	0.509259	0
O09159	Urea-Triton	-1.39748	0.721981	-1.93562	7	0.0941397	0.182234	NA	0.546296	0
O09159	Urea-NaCl	-0.777508	0.721981	-1.07691	7	0.317229	0.444227	NA	0.62037	0
O09159	Urea-KSCN	0.752298	0.721981	1.04199	7	0.33206	0.455445	NA	0.814815	0
O09159	Urea-SDS	0.312667	0.807199	0.387349	7	0.710006	0.81871	NA	0.907407	0
O09159	SDS-NaCl	-1.09018	0.807199	-1.35057	7	0.218865	0.325838	NA	0.601852	0
O09159	SDS-KSCN	0.439631	0.807199	0.544637	7	0.602913	0.696149	NA	0.796296	0
O09167	Triton-NaCl	1.92091	2.88599	0.665599	0	NA	NA	NA	0.5	0
O09167	Triton-KSCN	Inf	NA	NA	NA	NA	0	oneConditionMissing	0.666667	0
O09167	Triton-SDS	1.43009	2.88599	0.495529	0	NA	NA	NA	0.5	0
O09167	KSCN-NaCl	-Inf	NA	NA	NA	NA	0	oneConditionMissing	0.833333	0
O09167	Urea-Triton	-Inf	NA	NA	NA	NA	0	oneConditionMissing	0.666667	0
O09167	Urea-NaCl	-Inf	NA	NA	NA	NA	0	oneConditionMissing	0.833333	0
O09167	Urea-KSCN	NA	NA	NA	NA	NA	NA	completeMissing	1	0
O09167	Urea-SDS	-Inf	NA	NA	NA	NA	0	oneConditionMissing	0.833333	0
O09167	SDS-NaCl	0.490819	3.33245	0.147285	0	NA	NA	NA	0.666667	0
O09167	SDS-KSCN	Inf	NA	NA	NA	NA	0	oneConditionMissing	0.833333	0
O09172	Triton-NaCl	-Inf	NA	NA	NA	NA	0	oneConditionMissing	0.916667	0
O09172	Triton-KSCN	NA	NA	NA	NA	NA	NA	completeMissing	1	0
O09172	Triton-SDS	-Inf	NA	NA	NA	NA	0	oneConditionMissing	0.583333	0
O09172	KSCN-NaCl	-Inf	NA	NA	NA	NA	0	oneConditionMissing	0.916667	0
O09172	Urea-Triton	Inf	NA	NA	NA	NA	0	oneConditionMissing	0.5	0
O09172	Urea-NaCl	0.337071	0.682802	0.493657	2	0.670433	0.759461	NA	0.416667	0
O09172	Urea-KSCN	Inf	NA	NA	NA	NA	0	oneConditionMissing	0.5	0
O09172	Urea-SDS	-0.219883	0.482814	-0.45542	2	0.693472	0.811194	NA	0.0833333	0
O09172	SDS-NaCl	0.556954	0.682802	0.815688	2	0.500371	0.618655	NA	0.5	0
O09172	SDS-KSCN	Inf	NA	NA	NA	NA	0	oneConditionMissing	0.583333	0
O09174	Triton-NaCl	0.714268	0.474827	1.50427	0	NA	NA	NA	0.5	0
O09174	Triton-KSCN	Inf	NA	NA	NA	NA	0	oneConditionMissing	0.666667	0
O09174	Triton-SDS	Inf	NA	NA	NA	NA	0	oneConditionMissing	0.666667	0
O09174	KSCN-NaCl	-Inf	NA	NA	NA	NA	0	oneConditionMissing	0.833333	0
O09174	Urea-Triton	-Inf	NA	NA	NA	NA	0	oneConditionMissing	0.666667	0
O09174	Urea-NaCl	-Inf	NA	NA	NA	NA	0	oneConditionMissing	0.833333	0
O09174	Urea-KSCN	NA	NA	NA	NA	NA	NA	completeMissing	1	0
O09174	Urea-SDS	NA	NA	NA	NA	NA	NA	completeMissing	1	0
O09174	SDS-NaCl	-Inf	NA	NA	NA	NA	0	oneConditionMissing	0.833333	0
O09174	SDS-KSCN	NA	NA	NA	NA	NA	NA	completeMissing	1	0
O35125	Triton-NaCl	-1.15693	0.793136	-1.45868	8	0.18277	0.33287	NA	0.555556	0
O35125	Triton-KSCN	-1.69049	0.793136	-2.13141	8	0.0656492	0.127153	NA	0.5	0
O35125	Triton-SDS	-1.20713	0.793136	-1.52198	8	0.166511	0.252507	NA	0.708333	0
O35125	KSCN-NaCl	0.533566	0.793136	0.67273	8	0.520074	0.643714	NA	0.555556	0
O35125	Urea-Triton	2.1585	0.793136	2.72148	8	0.0261888	0.0724701	NA	0.541667	0
O35125	Urea-NaCl	1.00157	0.793136	1.2628	8	0.242223	0.36818	NA	0.597222	0
O35125	Urea-KSCN	0.468006	0.793136	0.590071	8	0.57143	0.674418	NA	0.541667	0
O35125	Urea-SDS	0.951366	0.793136	1.1995	8	0.264651	0.439857	NA	0.75	0
O35125	SDS-NaCl	0.0502062	0.793136	0.0633009	8	0.95108	0.970614	NA	0.763889	0
O35125	SDS-KSCN	-0.48336	0.793136	-0.609429	8	0.559146	0.660103	NA	0.708333	0
O35129	Triton-NaCl	Inf	NA	NA	NA	NA	0	oneConditionMissing	0.962963	0
O35129	Triton-KSCN	0.667291	0.784461	0.850637	4	0.442894	0.537235	NA	0.925926	0
O35129	Triton-SDS	-4.97037	0.716111	-6.94078	4	0.002263	0.0120782	NA	0.518519	0
O35129	KSCN-NaCl	Inf	NA	NA	NA	NA	0	oneConditionMissing	0.962963	0
O35129	Urea-Triton	4.75024	0.716111	6.63338	4	0.0026799	0.0137559	NA	0.555556	0
O35129	Urea-NaCl	Inf	NA	NA	NA	NA	0	oneConditionMissing	0.592593	0
O35129	Urea-KSCN	5.41753	0.716111	7.56521	4	0.00163644	0.0126037	NA	0.555556	0
O35129	Urea-SDS	-0.220136	0.640509	-0.343689	4	0.748386	0.834686	NA	0.148148	0
O35129	SDS-NaCl	Inf	NA	NA	NA	NA	0	oneConditionMissing	0.555556	0
O35129	SDS-KSCN	5.63767	0.716111	7.87261	4	0.00140717	0.011473	NA	0.518519	0
O35143	Triton-NaCl	1.49085	0.450445	3.30974	4	0.0296618	0.130535	NA	0.240741	0
O35143	Triton-KSCN	-0.254016	0.450445	-0.563923	4	0.602923	0.685042	NA	0.240741	0
O35143	Triton-SDS	3.51675	0.637025	5.52058	4	0.00525676	0.0208209	NA	0.592593	0
O35143	KSCN-NaCl	1.74487	0.450445	3.87366	4	0.0179376	0.0653726	NA	0.277778	0
O35143	Urea-Triton	-Inf	NA	NA	NA	NA	0	oneConditionMissing	0.601852	0
O35143	Urea-NaCl	-Inf	NA	NA	NA	NA	0	oneConditionMissing	0.638889	0
O35143	Urea-KSCN	-Inf	NA	NA	NA	NA	0	oneConditionMissing	0.638889	0
O35143	Urea-SDS	-Inf	NA	NA	NA	NA	0	oneConditionMissing	0.990741	0
O35143	SDS-NaCl	-2.0259	0.637025	-3.18025	4	0.0335273	0.0880056	NA	0.62963	0
O35143	SDS-KSCN	-3.77077	0.637025	-5.91934	4	0.00407977	0.0240326	NA	0.62963	0
O35215	Triton-NaCl	1.63239	0.473382	3.44835	6	0.0136605	0.0871201	NA	0.179487	0
O35215	Triton-KSCN	2.85617	0.473382	6.03353	6	0.000936719	0.00580535	NA	0.358974	0
O35215	Triton-SDS	3.99326	0.707343	5.64544	6	0.00132448	0.00856379	NA	0.512821	0
O35215	KSCN-NaCl	-1.22378	0.473382	-2.58518	6	0.0414797	0.110913	NA	0.487179	0
O35215	Urea-Triton	-1.35367	0.473382	-2.85957	6	0.028818	0.0763454	NA	0.474359	0
O35215	Urea-NaCl	0.27872	0.473382	0.588786	6	0.577483	0.683818	NA	0.602564	0
O35215	Urea-KSCN	1.5025	0.473382	3.17397	6	0.019222	0.0631019	NA	0.782051	0
O35215	Urea-SDS	2.63959	0.707343	3.7317	6	0.00971714	0.0678114	NA	0.935897	0
O35215	SDS-NaCl	-2.36087	0.707343	-3.33766	6	0.0156571	0.0518697	NA	0.641026	0
O35215	SDS-KSCN	-1.13709	0.707343	-1.60756	6	0.159056	0.262804	NA	0.820513	0
O35216	Triton-NaCl	NA	NA	NA	NA	NA	NA	completeMissing	1	0
O35216	Triton-KSCN	NA	NA	NA	NA	NA	NA	completeMissing	1	0
O35216	Triton-SDS	-Inf	NA	NA	NA	NA	0	oneConditionMissing	0.5	0
O35216	KSCN-NaCl	NA	NA	NA	NA	NA	NA	completeMissing	1	0
O35216	Urea-Triton	Inf	NA	NA	NA	NA	0	oneConditionMissing	0.833333	0
O35216	Urea-NaCl	Inf	NA	NA	NA	NA	0	oneConditionMissing	0.833333	0
O35216	Urea-KSCN	Inf	NA	NA	NA	NA	0	oneConditionMissing	0.833333	0
O35216	Urea-SDS	-5.88631	0.453638	-12.9758	1	0.0489653	0.163437	NA	0.333333	0
O35216	SDS-NaCl	Inf	NA	NA	NA	NA	0	oneConditionMissing	0.5	0
O35216	SDS-KSCN	Inf	NA	NA	NA	NA	0	oneConditionMissing	0.5	0
O35226	Triton-NaCl	0.00363957	1.15982	0.00313806	6	0.997598	0.998888	NA	0.533333	0
O35226	Triton-KSCN	0.110376	1.15982	0.0951666	6	0.927281	0.945612	NA	0.566667	0
O35226	Triton-SDS	-0.804685	1.31464	-0.612097	6	0.562935	0.654463	NA	0.733333	0
O35226	KSCN-NaCl	-0.106736	1.15982	-0.0920285	6	0.929671	0.947784	NA	0.5	0
O35226	Urea-Triton	-2.4617	1.31464	-1.87253	6	0.110291	0.203688	NA	0.733333	0
O35226	Urea-NaCl	-2.45806	1.31464	-1.86976	6	0.110715	0.214254	NA	0.666667	0
O35226	Urea-KSCN	-2.35132	1.31464	-1.78857	6	0.123897	0.223015	NA	0.7	0
O35226	Urea-SDS	-3.26639	1.47062	-2.2211	6	0.0680947	0.197136	NA	0.866667	0
O35226	SDS-NaCl	0.808324	1.31464	0.614865	6	0.561222	0.678073	NA	0.666667	0
O35226	SDS-KSCN	0.915061	1.31464	0.696056	6	0.51244	0.623986	NA	0.7	0
O35326	Triton-NaCl	-1.55155	0.737837	-2.10284	4	0.103322	0.242441	NA	0.333333	0
O35326	Triton-KSCN	-0.206355	0.737837	-0.279676	4	0.793593	0.846084	NA	0.5	0
O35326	Triton-SDS	-0.0296886	0.955651	-0.0310664	4	0.976705	0.987707	NA	0.75	0
O35326	KSCN-NaCl	-1.3452	0.489878	-2.74599	4	0.0515868	0.129164	NA	0.166667	0
O35326	Urea-Triton	-0.118169	0.737837	-0.160156	4	0.880521	0.912972	NA	0.583333	0
O35326	Urea-NaCl	-1.66972	0.489878	-3.40845	4	0.0270661	0.0802384	NA	0.25	0
O35326	Urea-KSCN	-0.324524	0.489878	-0.662459	4	0.543898	0.656118	NA	0.416667	0
O35326	Urea-SDS	-0.147858	0.737837	-0.200393	4	0.850949	0.906234	NA	0.666667	0
O35326	SDS-NaCl	-1.52186	0.737837	-2.0626	4	0.108133	0.19992	NA	0.416667	0
O35326	SDS-KSCN	-0.176667	0.737837	-0.239438	4	0.822534	0.869114	NA	0.583333	0
O35387	Triton-NaCl	NA	NA	NA	NA	NA	NA	completeMissing	NA	NA
O35387	Triton-KSCN	NA	NA	NA	NA	NA	NA	completeMissing	NA	NA
O35387	Triton-SDS	NA	NA	NA	NA	NA	NA	completeMissing	NA	NA
O35387	KSCN-NaCl	NA	NA	NA	NA	NA	NA	completeMissing	NA	NA
O35387	Urea-Triton	Inf	NA	NA	NA	NA	0	oneConditionMissing	NA	NA
O35387	Urea-NaCl	Inf	NA	NA	NA	NA	0	oneConditionMissing	NA	NA
O35387	Urea-KSCN	Inf	NA	NA	NA	NA	0	oneConditionMissing	NA	NA
O35387	Urea-SDS	Inf	NA	NA	NA	NA	0	oneConditionMissing	NA	NA
O35387	SDS-NaCl	NA	NA	NA	NA	NA	NA	completeMissing	NA	NA
O35387	SDS-KSCN	NA	NA	NA	NA	NA	NA	completeMissing	NA	NA
O35435	Triton-NaCl	Inf	NA	NA	NA	NA	0	oneConditionMissing	0.833333	0
O35435	Triton-KSCN	Inf	NA	NA	NA	NA	0	oneConditionMissing	0.833333	0
O35435	Triton-SDS	-0.435213	0.450131	-0.966859	0	NA	NA	NA	0.5	0
O35435	KSCN-NaCl	NA	NA	NA	NA	NA	NA	completeMissing	1	0
O35435	Urea-Triton	-0.76253	0.493173	-1.54617	0	NA	NA	NA	0.75	0
O35435	Urea-NaCl	Inf	NA	NA	NA	NA	0	oneConditionMissing	0.916667	0
O35435	Urea-KSCN	Inf	NA	NA	NA	NA	0	oneConditionMissing	0.916667	0
O35435	Urea-SDS	-1.19774	0.30062	-3.98424	0	NA	NA	NA	0.583333	0
O35435	SDS-NaCl	Inf	NA	NA	NA	NA	0	oneConditionMissing	0.666667	0
O35435	SDS-KSCN	Inf	NA	NA	NA	NA	0	oneConditionMissing	0.666667	0
O35459	Triton-NaCl	0.362163	0.0889536	4.07137	3	0.0267388	0.122649	NA	0.314815	0
O35459	Triton-KSCN	1.49509	0.103909	14.3884	3	0.000727665	0.00490787	NA	0.537037	0
O35459	Triton-SDS	3.36207	0.136368	24.6545	3	0.000146291	0.00218894	NA	0.592593	0
O35459	KSCN-NaCl	-1.13292	0.103909	-10.903	3	0.00165132	0.014706	NA	0.62963	0
O35459	Urea-Triton	-2.29265	0.136368	-16.8123	3	0.000458233	0.00408263	NA	0.592593	0
O35459	Urea-NaCl	-1.93049	0.136368	-14.1565	3	0.000763583	0.00644803	NA	0.685185	0
O35459	Urea-KSCN	-0.797564	0.140243	-5.68701	3	0.0107764	0.042732	NA	0.907407	0
O35459	Urea-SDS	1.06942	0.154072	6.94106	3	0.0061328	0.051955	NA	0.962963	0
O35459	SDS-NaCl	-2.99991	0.136368	-21.9987	3	0.000205616	0.00277059	NA	0.685185	0
O35459	SDS-KSCN	-1.86699	0.140243	-13.3125	3	0.000916092	0.00854646	NA	0.907407	0
O35593	Triton-NaCl	0.871762	0.666655	1.30767	7	0.232294	0.390378	NA	0.466667	0
O35593	Triton-KSCN	0.527611	0.666655	0.79143	7	0.454669	0.548719	NA	0.366667	0
O35593	Triton-SDS	0.801206	0.745343	1.07495	7	0.318047	0.41551	NA	0.566667	0
O35593	KSCN-NaCl	0.344151	0.666655	0.516235	7	0.621592	0.721057	NA	0.566667	0
O35593	Urea-Triton	0.855778	0.666655	1.28369	7	0.240107	0.363411	NA	0.533333	0
O35593	Urea-NaCl	1.72754	0.666655	2.59136	7	0.0358738	0.0983296	NA	0.733333	0
O35593	Urea-KSCN	1.38339	0.666655	2.07512	7	0.0766352	0.157113	NA	0.633333	0
O35593	Urea-SDS	1.65698	0.745343	2.22312	7	0.0615932	0.183245	NA	0.833333	0
O35593	SDS-NaCl	0.0705554	0.745343	0.0946616	7	0.927236	0.957646	NA	0.766667	0
O35593	SDS-KSCN	-0.273595	0.745343	-0.367073	7	0.72441	0.801988	NA	0.666667	0
O35639	Triton-NaCl	0.347611	0.0772306	4.50095	1	0.139181	0.286727	NA	0.366667	0
O35639	Triton-KSCN	-4.0407	0.109145	-37.0214	1	0.0171918	0.0471165	NA	0.533333	0
O35639	Triton-SDS	Inf	NA	NA	NA	NA	0	oneConditionMissing	0.566667	0
O35639	KSCN-NaCl	4.38831	0.133582	32.851	1	0.019373	0.0684651	NA	0.766667	0
O35639	Urea-Triton	-Inf	NA	NA	NA	NA	0	oneConditionMissing	0.566667	0
O35639	Urea-NaCl	-Inf	NA	NA	NA	NA	0	oneConditionMissing	0.8	0
O35639	Urea-KSCN	-Inf	NA	NA	NA	NA	0	oneConditionMissing	0.966667	0
O35639	Urea-SDS	NA	NA	NA	NA	NA	NA	completeMissing	1	0
O35639	SDS-NaCl	-Inf	NA	NA	NA	NA	0	oneConditionMissing	0.8	0
O35639	SDS-KSCN	-Inf	NA	NA	NA	NA	0	oneConditionMissing	0.966667	0
O35655	Triton-NaCl	2.37565	0.302519	7.8529	2	0.0158318	0.0933522	NA	0.444444	0
O35655	Triton-KSCN	2.83876	0.470497	6.03354	2	0.0263874	0.06535	NA	0.592593	0
O35655	Triton-SDS	Inf	NA	NA	NA	NA	0	oneConditionMissing	0.611111	0
O35655	KSCN-NaCl	-0.463112	0.470497	-0.984305	2	0.428738	0.563922	NA	0.814815	0
O35655	Urea-Triton	-3.53565	0.470497	-7.5147	2	0.0172514	0.05353	NA	0.592593	0
O35655	Urea-NaCl	-1.16	0.470497	-2.46547	2	0.132573	0.24629	NA	0.814815	0
O35655	Urea-KSCN	-0.696883	0.624139	-1.11655	2	0.380333	0.503548	NA	0.962963	0
O35655	Urea-SDS	Inf	NA	NA	NA	NA	0	oneConditionMissing	0.981481	0
O35655	SDS-NaCl	-Inf	NA	NA	NA	NA	0	oneConditionMissing	0.833333	0
O35655	SDS-KSCN	-Inf	NA	NA	NA	NA	0	oneConditionMissing	0.981481	0
O35658	Triton-NaCl	-1.0296	0.245118	-4.20043	3	0.0246254	0.118516	NA	0.25	0
O35658	Triton-KSCN	-0.285157	0.245118	-1.16335	3	0.328808	0.42798	NA	0.5	0
O35658	Triton-SDS	Inf	NA	NA	NA	NA	0	oneConditionMissing	0.75	0
O35658	KSCN-NaCl	-0.744441	0.213022	-3.49467	3	0.039633	0.108393	NA	0.25	0
O35658	Urea-Triton	-Inf	NA	NA	NA	NA	0	oneConditionMissing	0.75	0
O35658	Urea-NaCl	-Inf	NA	NA	NA	NA	0	oneConditionMissing	0.5	0
O35658	Urea-KSCN	-Inf	NA	NA	NA	NA	0	oneConditionMissing	0.75	0
O35658	Urea-SDS	NA	NA	NA	NA	NA	NA	completeMissing	1	0
O35658	SDS-NaCl	-Inf	NA	NA	NA	NA	0	oneConditionMissing	0.5	0
O35658	SDS-KSCN	-Inf	NA	NA	NA	NA	0	oneConditionMissing	0.75	0
O35683	Triton-NaCl	NA	NA	NA	NA	NA	NA	completeMissing	1	0
O35683	Triton-KSCN	-Inf	NA	NA	NA	NA	0	oneConditionMissing	0.916667	0
O35683	Triton-SDS	-Inf	NA	NA	NA	NA	0	oneConditionMissing	0.583333	0
O35683	KSCN-NaCl	Inf	NA	NA	NA	NA	0	oneConditionMissing	0.916667	0
O35683	Urea-Triton	Inf	NA	NA	NA	NA	0	oneConditionMissing	0.916667	0
O35683	Urea-NaCl	Inf	NA	NA	NA	NA	0	oneConditionMissing	0.916667	0
O35683	Urea-KSCN	1.99277	0.140144	14.2194	0	NA	NA	NA	0.833333	0
O35683	Urea-SDS	-4.38753	0.106287	-41.2801	0	NA	NA	NA	0.5	0
O35683	SDS-NaCl	Inf	NA	NA	NA	NA	0	oneConditionMissing	0.583333	0
O35683	SDS-KSCN	6.38031	0.106287	60.0291	0	NA	NA	NA	0.5	0
O35737	Triton-NaCl	0.713696	0.255382	2.79461	0	NA	NA	NA	0.5	0
O35737	Triton-KSCN	Inf	NA	NA	NA	NA	0	oneConditionMissing	0.583333	0
O35737	Triton-SDS	Inf	NA	NA	NA	NA	0	oneConditionMissing	0.583333	0
O35737	KSCN-NaCl	-Inf	NA	NA	NA	NA	0	oneConditionMissing	0.916667	0
O35737	Urea-Triton	-Inf	NA	NA	NA	NA	0	oneConditionMissing	0.583333	0
O35737	Urea-NaCl	-Inf	NA	NA	NA	NA	0	oneConditionMissing	0.916667	0
O35737	Urea-KSCN	NA	NA	NA	NA	NA	NA	completeMissing	1	0
O35737	Urea-SDS	NA	NA	NA	NA	NA	NA	completeMissing	1	0
O35737	SDS-NaCl	-Inf	NA	NA	NA	NA	0	oneConditionMissing	0.916667	0
O35737	SDS-KSCN	NA	NA	NA	NA	NA	NA	completeMissing	1	0
O35857	Triton-NaCl	1.54773	0.256058	6.04444	4	0.00377886	0.0414126	NA	0.29798	0
O35857	Triton-KSCN	3.03666	0.256058	11.8593	4	0.000289475	0.00275291	NA	0.419192	0
O35857	Triton-SDS	3.92314	0.362121	10.8338	4	0.000411867	0.00396177	NA	0.525253	0
O35857	KSCN-NaCl	-1.48893	0.256058	-5.81481	4	0.00435401	0.0258093	NA	0.646465	0
O35857	Urea-Triton	-2.19117	0.362121	-6.05093	4	0.00376401	0.0179482	NA	0.530303	0
O35857	Urea-NaCl	-0.64344	0.362121	-1.77686	4	0.150232	0.268662	NA	0.757576	0
O35857	Urea-KSCN	0.845489	0.362121	2.33482	4	0.0798293	0.160406	NA	0.878788	0
O35857	Urea-SDS	1.73197	0.443506	3.90518	4	0.0174648	0.0929975	NA	0.984848	0
O35857	SDS-NaCl	-2.37541	0.362121	-6.55971	4	0.00279353	0.0153177	NA	0.752525	0
O35857	SDS-KSCN	-0.886481	0.362121	-2.44802	4	0.0705954	0.14439	NA	0.873737	0
O35887	Triton-NaCl	2.30504	0.181601	12.6929	2	0.00614974	0.0560916	NA	0.444444	0
O35887	Triton-KSCN	2.91352	0.181601	16.0435	2	0.00386259	0.0153695	NA	0.444444	0
O35887	Triton-SDS	Inf	NA	NA	NA	NA	0	oneConditionMissing	0.611111	0
O35887	KSCN-NaCl	-0.608475	0.18206	-3.34217	2	0.0790545	0.167289	NA	0.666667	0
O35887	Urea-Triton	-Inf	NA	NA	NA	NA	0	oneConditionMissing	0.611111	0
O35887	Urea-NaCl	-Inf	NA	NA	NA	NA	0	oneConditionMissing	0.833333	0
O35887	Urea-KSCN	-Inf	NA	NA	NA	NA	0	oneConditionMissing	0.833333	0
O35887	Urea-SDS	NA	NA	NA	NA	NA	NA	completeMissing	1	0
O35887	SDS-NaCl	-Inf	NA	NA	NA	NA	0	oneConditionMissing	0.833333	0
O35887	SDS-KSCN	-Inf	NA	NA	NA	NA	0	oneConditionMissing	0.833333	0
O35943	Triton-NaCl	0.639824	0.654292	0.977887	1	0.507117	0.642737	NA	0.361111	0
O35943	Triton-KSCN	Inf	NA	NA	NA	NA	0	oneConditionMissing	0.5	0
O35943	Triton-SDS	Inf	NA	NA	NA	NA	0	oneConditionMissing	0.5	0
O35943	KSCN-NaCl	-Inf	NA	NA	NA	NA	0	oneConditionMissing	0.861111	0
O35943	Urea-Triton	-Inf	NA	NA	NA	NA	0	oneConditionMissing	0.5	0
O35943	Urea-NaCl	-Inf	NA	NA	NA	NA	0	oneConditionMissing	0.861111	0
O35943	Urea-KSCN	NA	NA	NA	NA	NA	NA	completeMissing	1	0
O35943	Urea-SDS	NA	NA	NA	NA	NA	NA	completeMissing	1	0
O35943	SDS-NaCl	-Inf	NA	NA	NA	NA	0	oneConditionMissing	0.861111	0
O35943	SDS-KSCN	NA	NA	NA	NA	NA	NA	completeMissing	1	0
O54724	Triton-NaCl	0.0641178	0.165179	0.388171	3	0.723796	0.800633	NA	0.333333	0
O54724	Triton-KSCN	0.129693	0.185111	0.70062	3	0.53399	0.622749	NA	0.7	0
O54724	Triton-SDS	Inf	NA	NA	NA	NA	0	oneConditionMissing	0.766667	0
O54724	KSCN-NaCl	-0.0655747	0.185111	-0.354245	3	0.746591	0.818091	NA	0.5	0
O54724	Urea-Triton	-Inf	NA	NA	NA	NA	0	oneConditionMissing	0.766667	0
O54724	Urea-NaCl	-Inf	NA	NA	NA	NA	0	oneConditionMissing	0.566667	0
O54724	Urea-KSCN	-Inf	NA	NA	NA	NA	0	oneConditionMissing	0.933333	0
O54724	Urea-SDS	NA	NA	NA	NA	NA	NA	completeMissing	1	0
O54724	SDS-NaCl	-Inf	NA	NA	NA	NA	0	oneConditionMissing	0.566667	0
O54724	SDS-KSCN	-Inf	NA	NA	NA	NA	0	oneConditionMissing	0.933333	0
O54734	Triton-NaCl	0.317571	1.32229	0.240167	2	0.832573	0.889179	NA	0.833333	0
O54734	Triton-KSCN	-0.466519	1.07965	-0.432104	2	0.707792	0.777263	NA	0.766667	0
O54734	Triton-SDS	-2.3754	0.985577	-2.41016	2	0.137514	0.220901	NA	0.533333	0
O54734	KSCN-NaCl	0.78409	1.32229	0.592979	2	0.613317	0.715052	NA	0.8	0
O54734	Urea-Triton	-0.14204	1.32229	-0.10742	2	0.924261	0.947845	NA	0.833333	0
O54734	Urea-NaCl	0.175531	1.52685	0.114963	2	0.918976	0.944974	NA	0.866667	0
O54734	Urea-KSCN	-0.608559	1.32229	-0.460231	2	0.690542	0.76957	NA	0.8	0
O54734	Urea-SDS	-2.51744	1.24667	-2.01934	2	0.180897	0.345274	NA	0.566667	0
O54734	SDS-NaCl	2.69297	1.24667	2.16014	2	0.163353	0.266788	NA	0.566667	0
O54734	SDS-KSCN	1.90888	0.985577	1.93682	2	0.19238	0.300963	NA	0.5	0
O54781	Triton-NaCl	-1.011	0.193717	-5.21894	3	0.0136806	0.0871201	NA	0.388889	0
O54781	Triton-KSCN	0.513756	0.223091	2.3029	3	0.10471	0.178457	NA	0.722222	0
O54781	Triton-SDS	Inf	NA	NA	NA	NA	0	oneConditionMissing	0.861111	0
O54781	KSCN-NaCl	-1.52476	0.223091	-6.83469	3	0.00640942	0.0330136	NA	0.388889	0
O54781	Urea-Triton	-Inf	NA	NA	NA	NA	0	oneConditionMissing	0.861111	0
O54781	Urea-NaCl	-Inf	NA	NA	NA	NA	0	oneConditionMissing	0.527778	0
O54781	Urea-KSCN	-Inf	NA	NA	NA	NA	0	oneConditionMissing	0.861111	0
O54781	Urea-SDS	NA	NA	NA	NA	NA	NA	completeMissing	1	0
O54781	SDS-NaCl	-Inf	NA	NA	NA	NA	0	oneConditionMissing	0.527778	0
O54781	SDS-KSCN	-Inf	NA	NA	NA	NA	0	oneConditionMissing	0.861111	0
O54782	Triton-NaCl	1.02335	0.475973	2.15001	8	0.0637744	0.187836	NA	0.291667	0
O54782	Triton-KSCN	2.89839	0.475973	6.0894	8	0.000292873	0.00275764	NA	0.458333	0
O54782	Triton-SDS	1.88929	0.475973	3.96931	8	0.0041229	0.0173505	NA	0.515625	0
O54782	KSCN-NaCl	-1.87505	0.475973	-3.9394	8	0.00429954	0.0258093	NA	0.635417	0
O54782	Urea-Triton	-2.3337	0.475973	-4.90299	8	0.00118926	0.00757221	NA	0.520833	0
O54782	Urea-NaCl	-1.31035	0.475973	-2.75299	8	0.0249436	0.0774363	NA	0.697917	0
O54782	Urea-KSCN	0.564699	0.475973	1.18641	8	0.269497	0.388076	NA	0.864583	0
O54782	Urea-SDS	-0.444408	0.475973	-0.933682	8	0.377788	0.542934	NA	0.921875	0
O54782	SDS-NaCl	-0.865941	0.475973	-1.8193	8	0.106365	0.197698	NA	0.692708	0
O54782	SDS-KSCN	1.00911	0.475973	2.12009	8	0.0668157	0.13852	NA	0.859375	0
O54833	Triton-NaCl	-3.78261	0.482443	-7.84054	8	5.04641e-05	0.00483799	NA	0.447917	0
O54833	Triton-KSCN	-2.96492	0.482443	-6.14563	8	0.00027531	0.00269918	NA	0.621528	0
O54833	Triton-SDS	-2.1205	0.482443	-4.39533	8	0.00230108	0.0121521	NA	0.847222	0
O54833	KSCN-NaCl	-0.817695	0.482443	-1.6949	8	0.12854	0.234663	NA	0.270833	0
O54833	Urea-Triton	1.73528	0.482443	3.59685	8	0.00701428	0.0281347	NA	0.850694	0
O54833	Urea-NaCl	-2.04734	0.482443	-4.24369	8	0.00282329	0.0167985	NA	0.5	0
O54833	Urea-KSCN	-1.22964	0.482443	-2.54878	8	0.0342396	0.0946609	NA	0.673611	0
O54833	Urea-SDS	-0.38522	0.482443	-0.798477	8	0.447647	0.608509	NA	0.899306	0
O54833	SDS-NaCl	-1.66212	0.482443	-3.44521	8	0.00875636	0.0341241	NA	0.496528	0
O54833	SDS-KSCN	-0.844422	0.482443	-1.7503	8	0.118178	0.210021	NA	0.670139	0
O54863	Triton-NaCl	-1.00167	0.528917	-1.89382	6	0.107084	0.248281	NA	0.361111	0
O54863	Triton-KSCN	0.817133	0.593168	1.37757	6	0.217513	0.313416	NA	0.611111	0
O54863	Triton-SDS	-0.351647	0.528917	-0.664843	6	0.530859	0.625269	NA	0.527778	0
O54863	KSCN-NaCl	-1.81881	0.593168	-3.06626	6	0.0220475	0.0750683	NA	0.527778	0
O54863	Urea-Triton	-1.28493	0.593168	-2.16621	6	0.0734451	0.150822	NA	0.611111	0
O54863	Urea-NaCl	-2.2866	0.593168	-3.85489	6	0.00841205	0.0336562	NA	0.527778	0
O54863	Urea-KSCN	-0.467792	0.652802	-0.716592	6	0.500555	0.61589	NA	0.777778	0
O54863	Urea-SDS	-1.63657	0.593168	-2.75904	6	0.032896	0.134151	NA	0.694444	0
O54863	SDS-NaCl	-0.650026	0.528917	-1.22898	6	0.26509	0.378152	NA	0.444444	0
O54863	SDS-KSCN	1.16878	0.593168	1.9704	6	0.0962965	0.181893	NA	0.694444	0
O54887	Triton-NaCl	1.3675	0.787698	1.73608	7	0.126128	0.269666	NA	0.770833	0
O54887	Triton-KSCN	1.11254	0.704539	1.5791	7	0.158322	0.246423	NA	0.75	0
O54887	Triton-SDS	1.01563	0.704539	1.44155	7	0.192629	0.282475	NA	0.6875	0
O54887	KSCN-NaCl	0.254966	0.787698	0.323685	7	0.755632	0.823413	NA	0.729167	0
O54887	Urea-Triton	1.32012	0.704539	1.87374	7	0.10311	0.193532	NA	0.416667	0
O54887	Urea-NaCl	2.68763	0.787698	3.412	7	0.0112571	0.0416414	NA	0.395833	0
O54887	Urea-KSCN	2.43266	0.704539	3.45284	7	0.0106502	0.0426542	NA	0.375	0
O54887	Urea-SDS	2.33575	0.704539	3.31529	7	0.0128478	0.0762616	NA	0.3125	0
O54887	SDS-NaCl	0.351877	0.787698	0.446715	7	0.668574	0.761485	NA	0.666667	0
O54887	SDS-KSCN	0.0969105	0.704539	0.137552	7	0.894468	0.929712	NA	0.645833	0
O54946	Triton-NaCl	-2.11055	0.982782	-2.14753	1	0.277435	0.440082	NA	0.875	0
O54946	Triton-KSCN	-1.0787	0.982782	-1.09759	1	0.470402	0.564838	NA	0.875	0
O54946	Triton-SDS	1.03727	0.982782	1.05544	1	0.482834	0.581415	NA	0.875	0
O54946	KSCN-NaCl	-1.03185	1.13482	-0.909268	1	0.530231	0.653818	NA	0.916667	0
O54946	Urea-Triton	2.91639	0.732523	3.98129	1	0.156662	0.266042	NA	0.583333	0
O54946	Urea-NaCl	0.805834	0.926576	0.869691	1	0.544298	0.657251	NA	0.625	0
O54946	Urea-KSCN	1.83769	0.926576	1.98331	1	0.297306	0.417794	NA	0.625	0
O54946	Urea-SDS	3.95365	0.926576	4.26695	1	0.146553	0.303263	NA	0.625	0
O54946	SDS-NaCl	-3.14782	1.13482	-2.77385	1	0.220275	0.327324	NA	0.916667	0
O54946	SDS-KSCN	-2.11596	1.13482	-1.86458	1	0.313392	0.432934	NA	0.916667	0
O54962	Triton-NaCl	-Inf	NA	NA	NA	NA	0	oneConditionMissing	0.555556	0
O54962	Triton-KSCN	-Inf	NA	NA	NA	NA	0	oneConditionMissing	0.722222	0
O54962	Triton-SDS	NA	NA	NA	NA	NA	NA	completeMissing	1	0
O54962	KSCN-NaCl	0.479141	0.177932	2.69283	2	0.114667	0.216568	NA	0.277778	0
O54962	Urea-Triton	NA	NA	NA	NA	NA	NA	completeMissing	1	0
O54962	Urea-NaCl	-Inf	NA	NA	NA	NA	0	oneConditionMissing	0.555556	0
O54962	Urea-KSCN	-Inf	NA	NA	NA	NA	0	oneConditionMissing	0.722222	0
O54962	Urea-SDS	NA	NA	NA	NA	NA	NA	completeMissing	1	0
O54962	SDS-NaCl	-Inf	NA	NA	NA	NA	0	oneConditionMissing	0.555556	0
O54962	SDS-KSCN	-Inf	NA	NA	NA	NA	0	oneConditionMissing	0.722222	0
O54984	Triton-NaCl	Inf	NA	NA	NA	NA	0	oneConditionMissing	NA	NA
O54984	Triton-KSCN	Inf	NA	NA	NA	NA	0	oneConditionMissing	NA	NA
O54984	Triton-SDS	Inf	NA	NA	NA	NA	0	oneConditionMissing	NA	NA
O54984	KSCN-NaCl	NA	NA	NA	NA	NA	NA	completeMissing	NA	NA
O54984	Urea-Triton	-Inf	NA	NA	NA	NA	0	oneConditionMissing	NA	NA
O54984	Urea-NaCl	NA	NA	NA	NA	NA	NA	completeMissing	NA	NA
O54984	Urea-KSCN	NA	NA	NA	NA	NA	NA	completeMissing	NA	NA
O54984	Urea-SDS	NA	NA	NA	NA	NA	NA	completeMissing	NA	NA
O54984	SDS-NaCl	NA	NA	NA	NA	NA	NA	completeMissing	NA	NA
O54984	SDS-KSCN	NA	NA	NA	NA	NA	NA	completeMissing	NA	NA
O54990	Triton-NaCl	1.94614	0.753386	2.5832	1	0.235137	0.393984	NA	0.566667	0
O54990	Triton-KSCN	1.54903	1.03844	1.49168	1	0.375969	0.476094	NA	0.6	0
O54990	Triton-SDS	-1.60091	0.994851	-1.6092	1	0.353977	0.456716	NA	0.566667	0
O54990	KSCN-NaCl	0.397115	1.23787	0.320805	1	0.802372	0.866668	NA	0.9	0
O54990	Urea-Triton	-Inf	NA	NA	NA	NA	0	oneConditionMissing	0.633333	0
O54990	Urea-NaCl	-Inf	NA	NA	NA	NA	0	oneConditionMissing	0.933333	0
O54990	Urea-KSCN	-Inf	NA	NA	NA	NA	0	oneConditionMissing	0.966667	0
O54990	Urea-SDS	-Inf	NA	NA	NA	NA	0	oneConditionMissing	0.933333	0
O54990	SDS-NaCl	3.54706	1.00903	3.51532	1	0.176438	0.28223	NA	0.866667	0
O54990	SDS-KSCN	3.14994	1.39802	2.25314	1	0.26592	0.382385	NA	0.9	0
O55013	Triton-NaCl	0.482924	0.358551	1.34688	2	0.310343	0.465591	NA	0.666667	0
O55013	Triton-KSCN	-0.246473	0.358551	-0.687415	2	0.562833	0.65037	NA	0.583333	0
O55013	Triton-SDS	-0.879376	0.519858	-1.69157	2	0.2328	0.324875	NA	0.75	0
O55013	KSCN-NaCl	0.729397	0.358551	2.03429	2	0.178916	0.299168	NA	0.583333	0
O55013	Urea-Triton	0.879753	0.391255	2.24854	2	0.153507	0.262799	NA	0.666667	0
O55013	Urea-NaCl	1.36268	0.391255	3.48284	2	0.0734696	0.161633	NA	0.666667	0
O55013	Urea-KSCN	0.63328	0.391255	1.61859	2	0.246951	0.36699	NA	0.583333	0
O55013	Urea-SDS	0.000377512	0.462072	0.000816997	2	0.999422	0.999422	NA	0.75	0
O55013	SDS-NaCl	1.3623	0.519858	2.62052	2	0.119973	0.213742	NA	0.75	0
O55013	SDS-KSCN	0.632903	0.519858	1.21745	2	0.347582	0.467038	NA	0.666667	0
O55022	Triton-NaCl	1.18363	1.05325	1.12379	7	0.29816	0.456298	NA	0.354167	0
O55022	Triton-KSCN	1.63414	1.05325	1.55152	7	0.164715	0.25388	NA	0.541667	0
O55022	Triton-SDS	-0.981514	1.05325	-0.931891	7	0.38241	0.484306	NA	0.458333	0
O55022	KSCN-NaCl	-0.450514	1.05325	-0.427737	7	0.681694	0.765962	NA	0.4375	0
O55022	Urea-Triton	-0.848336	1.18072	-0.718487	7	0.495733	0.612321	NA	0.6875	0
O55022	Urea-NaCl	0.335292	1.18072	0.283971	7	0.784649	0.847502	NA	0.583333	0
O55022	Urea-KSCN	0.785806	1.18072	0.665528	7	0.527026	0.638651	NA	0.770833	0
O55022	Urea-SDS	-1.82985	1.18072	-1.54977	7	0.16513	0.325109	NA	0.6875	0
O55022	SDS-NaCl	2.16514	1.05325	2.05568	7	0.0788666	0.159688	NA	0.354167	0
O55022	SDS-KSCN	2.61566	1.05325	2.48342	7	0.0419995	0.102324	NA	0.541667	0
O55023	Triton-NaCl	1.31705	0.511998	2.57237	6	0.0422	0.148742	NA	0.208333	0
O55023	Triton-KSCN	2.89614	0.511998	5.65655	6	0.00131109	0.00742172	NA	0.410714	0
O55023	Triton-SDS	4.35983	0.511998	8.51533	6	0.000143672	0.00218894	NA	0.589286	0
O55023	KSCN-NaCl	-1.57909	0.511998	-3.08418	6	0.0215476	0.0738872	NA	0.392857	0
O55023	Urea-Triton	-4.86921	0.724074	-6.72474	6	0.000526015	0.00443957	NA	0.595238	0
O55023	Urea-NaCl	-3.55216	0.724074	-4.90579	6	0.00269509	0.0163268	NA	0.577381	0
O55023	Urea-KSCN	-1.97307	0.724074	-2.72495	6	0.0344159	0.0947323	NA	0.779762	0
O55023	Urea-SDS	-0.509378	0.724074	-0.703489	6	0.508117	0.667903	NA	0.958333	0
O55023	SDS-NaCl	-3.04278	0.511998	-5.94296	6	0.00101405	0.00793684	NA	0.571429	0
O55023	SDS-KSCN	-1.46369	0.511998	-2.85878	6	0.0288478	0.0782574	NA	0.77381	0
O55028	Triton-NaCl	NA	NA	NA	NA	NA	NA	NA	NA	NA
O55028	Triton-KSCN	NA	NA	NA	NA	NA	NA	NA	NA	NA
O55028	Triton-SDS	NA	NA	NA	NA	NA	NA	NA	NA	NA
O55028	KSCN-NaCl	NA	NA	NA	NA	NA	NA	NA	NA	NA
O55028	Urea-Triton	NA	NA	NA	NA	NA	NA	NA	NA	NA
O55028	Urea-NaCl	NA	NA	NA	NA	NA	NA	NA	NA	NA
O55028	Urea-KSCN	NA	NA	NA	NA	NA	NA	NA	NA	NA
O55028	Urea-SDS	NA	NA	NA	NA	NA	NA	NA	NA	NA
O55028	SDS-NaCl	NA	NA	NA	NA	NA	NA	NA	NA	NA
O55028	SDS-KSCN	NA	NA	NA	NA	NA	NA	NA	NA	NA
O55125	Triton-NaCl	1.35077	0.432143	3.12574	4	0.0353302	0.138265	NA	0.388889	0
O55125	Triton-KSCN	Inf	NA	NA	NA	NA	0	oneConditionMissing	0.666667	0
O55125	Triton-SDS	1.41719	0.611143	2.31893	4	0.0812324	0.149166	NA	0.611111	0
O55125	KSCN-NaCl	-Inf	NA	NA	NA	NA	0	oneConditionMissing	0.722222	0
O55125	Urea-Triton	-0.116545	0.432143	-0.26969	4	0.80074	0.859619	NA	0.5	0
O55125	Urea-NaCl	1.23422	0.432143	2.85605	4	0.0461131	0.115383	NA	0.555556	0
O55125	Urea-KSCN	Inf	NA	NA	NA	NA	0	oneConditionMissing	0.833333	0
O55125	Urea-SDS	1.30065	0.611143	2.12823	4	0.100408	0.253599	NA	0.777778	0
O55125	SDS-NaCl	-0.0664275	0.611143	-0.108694	4	0.91868	0.957646	NA	0.666667	0
O55125	SDS-KSCN	Inf	NA	NA	NA	NA	0	oneConditionMissing	0.944444	0
O55126	Triton-NaCl	0.104596	0.348692	0.299968	7	0.772913	0.843789	NA	0.1875	0
O55126	Triton-KSCN	2.7603	0.389849	7.08043	7	0.000197025	0.00225748	NA	0.5625	0
O55126	Triton-SDS	0.962899	0.348692	2.76146	7	0.0280368	0.0686476	NA	0.5	0
O55126	KSCN-NaCl	-2.6557	0.389849	-6.81213	7	0.000250432	0.00560057	NA	0.541667	0
O55126	Urea-Triton	-0.353924	0.348692	-1.01501	7	0.343894	0.4697	NA	0.479167	0
O55126	Urea-NaCl	-0.249328	0.348692	-0.715038	7	0.497734	0.621981	NA	0.458333	0
O55126	Urea-KSCN	2.40638	0.389849	6.17258	7	0.000457323	0.00614985	NA	0.833333	0
O55126	Urea-SDS	0.608975	0.348692	1.74646	7	0.124233	0.284546	NA	0.770833	0
O55126	SDS-NaCl	-0.858303	0.348692	-2.4615	7	0.0433702	0.106747	NA	0.479167	0
O55126	SDS-KSCN	1.7974	0.389849	4.6105	7	0.00245351	0.0167639	NA	0.854167	0
O55131	Triton-NaCl	-1.11772	0.752928	-1.4845	7	0.181253	0.331327	NA	0.52381	0
O55131	Triton-KSCN	-2.02244	0.752928	-2.6861	7	0.0312616	0.0732261	NA	0.52381	0
O55131	Triton-SDS	-0.819651	0.752928	-1.08862	7	0.312376	0.40974	NA	0.809524	0
O55131	KSCN-NaCl	0.904723	0.752928	1.20161	7	0.268587	0.394976	NA	0.333333	0
O55131	Urea-Triton	1.36392	0.841799	1.62024	7	0.149212	0.25966	NA	0.809524	0
O55131	Urea-NaCl	0.246197	0.841799	0.292465	7	0.77841	0.843419	NA	0.619048	0
O55131	Urea-KSCN	-0.658526	0.841799	-0.782284	7	0.459687	0.578945	NA	0.619048	0
O55131	Urea-SDS	0.544265	0.841799	0.64655	7	0.538536	0.696929	NA	0.904762	0
O55131	SDS-NaCl	-0.298069	0.752928	-0.39588	7	0.703983	0.788262	NA	0.619048	0
O55131	SDS-KSCN	-1.20279	0.752928	-1.59749	7	0.154189	0.256982	NA	0.619048	0
O55135	Triton-NaCl	-1.05356	0.217316	-4.84805	4	0.00835122	0.0660505	NA	0.666667	0
O55135	Triton-KSCN	1.30324	0.307331	4.24052	4	0.0132581	0.0395923	NA	0.777778	0
O55135	Triton-SDS	0.228338	0.307331	0.742971	4	0.498765	0.594744	NA	0.722222	0
O55135	KSCN-NaCl	-2.3568	0.307331	-7.66861	4	0.00155449	0.0143562	NA	0.777778	0
O55135	Urea-Triton	0.639304	0.217316	2.94182	4	0.0423124	0.100033	NA	0.5	0
O55135	Urea-NaCl	-0.414254	0.217316	-1.90623	4	0.129307	0.242383	NA	0.5	0
O55135	Urea-KSCN	1.94255	0.307331	6.3207	4	0.00320542	0.018879	NA	0.611111	0
O55135	Urea-SDS	0.867642	0.307331	2.82315	4	0.0476753	0.16268	NA	0.555556	0
O55135	SDS-NaCl	-1.2819	0.307331	-4.17106	4	0.0140192	0.0488827	NA	0.722222	0
O55135	SDS-KSCN	1.07491	0.376402	2.85574	4	0.0461276	0.107913	NA	0.833333	0
O55142	Triton-NaCl	1.37316	0.679816	2.0199	3	0.136669	0.284459	NA	0.833333	0
O55142	Triton-KSCN	Inf	NA	NA	NA	NA	0	oneConditionMissing	0.944444	0
O55142	Triton-SDS	-1.80483	0.657777	-2.74383	3	0.0711096	0.136801	NA	0.555556	0
O55142	KSCN-NaCl	-Inf	NA	NA	NA	NA	0	oneConditionMissing	0.888889	0
O55142	Urea-Triton	-0.523916	0.657777	-0.796495	3	0.483952	0.605119	NA	0.666667	0
O55142	Urea-NaCl	0.849245	0.50299	1.6884	3	0.189919	0.31316	NA	0.611111	0
O55142	Urea-KSCN	Inf	NA	NA	NA	NA	0	oneConditionMissing	0.722222	0
O55142	Urea-SDS	-2.32874	0.433956	-5.36631	3	0.0126663	0.0762616	NA	0.333333	0
O55142	SDS-NaCl	3.17799	0.50299	6.3182	3	0.008014	0.0318556	NA	0.5	0
O55142	SDS-KSCN	Inf	NA	NA	NA	NA	0	oneConditionMissing	0.611111	0
O55234	Triton-NaCl	1.04905	0.313763	3.34345	7	0.0123612	0.083851	NA	0.333333	0
O55234	Triton-KSCN	2.70683	0.355591	7.6122	7	0.000125006	0.00174825	NA	0.564815	0
O55234	Triton-SDS	0.440319	0.313763	1.40335	7	0.203283	0.292264	NA	0.462963	0
O55234	KSCN-NaCl	-1.65778	0.355591	-4.66204	7	0.00230896	0.017605	NA	0.638889	0
O55234	Urea-Triton	-1.22106	0.313763	-3.89166	7	0.00596261	0.0254164	NA	0.472222	0
O55234	Urea-NaCl	-0.17201	0.313763	-0.548215	7	0.600582	0.699926	NA	0.546296	0
O55234	Urea-KSCN	1.48577	0.355591	4.17831	7	0.00414595	0.0221394	NA	0.777778	0
O55234	Urea-SDS	-0.780742	0.313763	-2.48831	7	0.0416994	0.149617	NA	0.675926	0
O55234	SDS-NaCl	0.608732	0.313763	1.9401	7	0.0935213	0.180221	NA	0.537037	0
O55234	SDS-KSCN	2.26651	0.355591	6.37393	7	0.00037652	0.00533403	NA	0.768519	0
O70133	Triton-NaCl	-0.40027	0.170092	-2.35326	2	0.14287	0.290003	NA	0.333333	0
O70133	Triton-KSCN	0.977191	0.267803	3.64891	2	0.0675809	0.1301	NA	0.711111	0
O70133	Triton-SDS	Inf	NA	NA	NA	NA	0	oneConditionMissing	0.722222	0
O70133	KSCN-NaCl	-1.37746	0.267803	-5.14356	2	0.0357819	0.101566	NA	0.6	0
O70133	Urea-Triton	-0.0921414	0.267803	-0.344064	2	0.763606	0.830908	NA	0.711111	0
O70133	Urea-NaCl	-0.492412	0.267803	-1.83871	2	0.207339	0.331311	NA	0.6	0
O70133	Urea-KSCN	0.885049	0.358276	2.4703	2	0.132153	0.235037	NA	0.977778	0
O70133	Urea-SDS	Inf	NA	NA	NA	NA	0	oneConditionMissing	0.988889	0
O70133	SDS-NaCl	-Inf	NA	NA	NA	NA	0	oneConditionMissing	0.611111	0
O70133	SDS-KSCN	-Inf	NA	NA	NA	NA	0	oneConditionMissing	0.988889	0
O70169	Triton-NaCl	1.45947	0.31635	4.61347	8	0.00172484	0.0264666	NA	0.138889	0
O70169	Triton-KSCN	3.46396	0.31635	10.9498	8	4.2947e-06	0.000324637	NA	0.333333	0
O70169	Triton-SDS	1.00572	0.31635	3.17914	8	0.0130144	0.0392374	NA	0.5	0
O70169	KSCN-NaCl	-2.00449	0.31635	-6.33631	8	0.000223872	0.00529764	NA	0.388889	0
O70169	Urea-Triton	-1.34704	0.31635	-4.25807	8	0.00276864	0.0139924	NA	0.472222	0
O70169	Urea-NaCl	0.11243	0.31635	0.355399	8	0.731479	0.80357	NA	0.527778	0
O70169	Urea-KSCN	2.11692	0.31635	6.69171	8	0.000154017	0.0036666	NA	0.722222	0
O70169	Urea-SDS	-0.34132	0.31635	-1.07893	8	0.312071	0.481701	NA	0.888889	0
O70169	SDS-NaCl	0.45375	0.31635	1.43433	8	0.189388	0.296634	NA	0.555556	0
O70169	SDS-KSCN	2.45824	0.31635	7.77065	8	5.38066e-05	0.00195696	NA	0.75	0
O70250	Triton-NaCl	1.78968	0.772565	2.31654	8	0.0491846	0.161393	NA	0.233333	0
O70250	Triton-KSCN	3.12726	0.772565	4.0479	8	0.00369499	0.015112	NA	0.357143	0
O70250	Triton-SDS	3.31621	0.772565	4.29247	8	0.00264252	0.0135251	NA	0.538095	0
O70250	KSCN-NaCl	-1.33759	0.772565	-1.73136	8	0.121631	0.224971	NA	0.428571	0
O70250	Urea-Triton	-3.03331	0.772565	-3.92628	8	0.00437953	0.0197664	NA	0.514286	0
O70250	Urea-NaCl	-1.24363	0.772565	-1.60974	8	0.14612	0.265218	NA	0.585714	0
O70250	Urea-KSCN	0.0939557	0.772565	0.121615	8	0.906203	0.931795	NA	0.709524	0
O70250	Urea-SDS	0.282905	0.772565	0.366189	8	0.723719	0.827673	NA	0.890476	0
O70250	SDS-NaCl	-1.52654	0.772565	-1.97593	8	0.083573	0.165687	NA	0.609524	0
O70250	SDS-KSCN	-0.188949	0.772565	-0.244574	8	0.812942	0.862553	NA	0.733333	0
O70252	Triton-NaCl	1.02722	0.56972	1.80302	7	0.114378	0.256906	NA	0.345238	0
O70252	Triton-KSCN	1.45563	0.56972	2.555	7	0.0378268	0.0823142	NA	0.464286	0
O70252	Triton-SDS	-0.945437	0.56972	-1.65948	7	0.140981	0.223358	NA	0.488095	0
O70252	KSCN-NaCl	-0.428415	0.56972	-0.751975	7	0.476584	0.60589	NA	0.571429	0
O70252	Urea-Triton	-0.424753	0.636966	-0.666838	7	0.526237	0.639327	NA	0.571429	0
O70252	Urea-NaCl	0.602463	0.636966	0.945833	7	0.37573	0.503484	NA	0.678571	0
O70252	Urea-KSCN	1.03088	0.636966	1.61842	7	0.149605	0.252813	NA	0.797619	0
O70252	Urea-SDS	-1.37019	0.636966	-2.15112	7	0.0685002	0.197136	NA	0.821429	0
O70252	SDS-NaCl	1.97265	0.56972	3.4625	7	0.010512	0.0399857	NA	0.595238	0
O70252	SDS-KSCN	2.40107	0.56972	4.21447	7	0.00396368	0.0239744	NA	0.714286	0
O70325	Triton-NaCl	0.583425	0.5225	1.1166	8	0.296575	0.455124	NA	0.589744	0
O70325	Triton-KSCN	1.97084	0.5225	3.77194	8	0.00545053	0.0197842	NA	0.653846	0
O70325	Triton-SDS	-2.11556	0.5225	-4.04893	8	0.00368969	0.0162911	NA	0.435897	0
O70325	KSCN-NaCl	-1.38741	0.5225	-2.65533	8	0.0290147	0.0900234	NA	0.730769	0
O70325	Urea-Triton	4.29274	0.5225	8.21578	8	3.60366e-05	0.000921665	NA	0.474359	0
O70325	Urea-NaCl	4.87617	0.5225	9.33238	8	1.41834e-05	0.000592867	NA	0.551282	0
O70325	Urea-KSCN	6.26358	0.5225	11.9877	8	2.16066e-06	0.000865345	NA	0.615385	0
O70325	Urea-SDS	2.17718	0.5225	4.16685	8	0.00313561	0.0378068	NA	0.397436	0
O70325	SDS-NaCl	2.69899	0.5225	5.16553	8	0.00085782	0.00714119	NA	0.512821	0
O70325	SDS-KSCN	4.0864	0.5225	7.82087	8	5.13809e-05	0.00195696	NA	0.576923	0
O70435	Triton-NaCl	1.23	0.601337	2.04543	8	0.0750382	0.20801	NA	0.333333	0
O70435	Triton-KSCN	2.25366	0.601337	3.74774	8	0.00564244	0.0202914	NA	0.52381	0
O70435	Triton-SDS	1.68802	0.601337	2.80712	8	0.0229447	0.0590423	NA	0.535714	0
O70435	KSCN-NaCl	-1.02366	0.601337	-1.70231	8	0.127108	0.23248	NA	0.595238	0
O70435	Urea-Triton	-0.822161	0.601337	-1.36722	8	0.208734	0.330527	NA	0.52381	0
O70435	Urea-NaCl	0.407834	0.601337	0.678213	8	0.51677	0.638139	NA	0.595238	0
O70435	Urea-KSCN	1.43149	0.601337	2.38052	8	0.0445095	0.110221	NA	0.785714	0
O70435	Urea-SDS	0.865863	0.601337	1.4399	8	0.187856	0.353891	NA	0.797619	0
O70435	SDS-NaCl	-0.458029	0.601337	-0.761685	8	0.468106	0.585132	NA	0.607143	0
O70435	SDS-KSCN	0.565631	0.601337	0.940623	8	0.374429	0.489637	NA	0.797619	0
O70439	Triton-NaCl	-0.918787	1.25138	-0.734222	2	0.539225	0.665119	NA	0.583333	0
O70439	Triton-KSCN	Inf	NA	NA	NA	NA	0	oneConditionMissing	0.666667	0
O70439	Triton-SDS	0.411726	1.25138	0.329019	2	0.7734	0.82879	NA	0.541667	0
O70439	KSCN-NaCl	-Inf	NA	NA	NA	NA	0	oneConditionMissing	0.916667	0
O70439	Urea-Triton	-0.787233	1.58288	-0.497343	2	0.668243	0.761238	NA	0.625	0
O70439	Urea-NaCl	-1.70602	1.6789	-1.01616	2	0.416481	0.544029	NA	0.875	0
O70439	Urea-KSCN	Inf	NA	NA	NA	NA	0	oneConditionMissing	0.958333	0
O70439	Urea-SDS	-0.375507	1.6789	-0.223663	2	0.843788	0.902054	NA	0.833333	0
O70439	SDS-NaCl	-1.33051	1.37081	-0.970601	2	0.434133	0.552217	NA	0.791667	0
O70439	SDS-KSCN	Inf	NA	NA	NA	NA	0	oneConditionMissing	0.875	0
O70451	Triton-NaCl	4.16577	1.57879	2.63858	7	0.0334927	0.135978	NA	0.444444	0
O70451	Triton-KSCN	2.01153	1.78112	1.12936	7	0.295957	0.398098	NA	0.5	0
O70451	Triton-SDS	-0.054834	1.57879	-0.0347316	7	0.973263	0.986696	NA	0.555556	0
O70451	KSCN-NaCl	2.15424	1.78112	1.20949	7	0.265734	0.391441	NA	0.5	0
O70451	Urea-Triton	-1.70572	1.57879	-1.08039	7	0.315778	0.441985	NA	0.555556	0
O70451	Urea-NaCl	2.46005	1.57879	1.55818	7	0.16315	0.284747	NA	0.555556	0
O70451	Urea-KSCN	0.305806	1.78112	0.171693	7	0.868537	0.9106	NA	0.611111	0
O70451	Urea-SDS	-1.76055	1.57879	-1.11513	7	0.301611	0.47458	NA	0.666667	0
O70451	SDS-NaCl	4.2206	1.57879	2.67331	7	0.0318467	0.0873248	NA	0.555556	0
O70451	SDS-KSCN	2.06636	1.78112	1.16014	7	0.284025	0.404113	NA	0.611111	0
O70492	Triton-NaCl	NA	NA	NA	NA	NA	NA	completeMissing	1	0
O70492	Triton-KSCN	NA	NA	NA	NA	NA	NA	completeMissing	1	0
O70492	Triton-SDS	-Inf	NA	NA	NA	NA	0	oneConditionMissing	0.916667	0
O70492	KSCN-NaCl	NA	NA	NA	NA	NA	NA	completeMissing	1	0
O70492	Urea-Triton	Inf	NA	NA	NA	NA	0	oneConditionMissing	0.5	0
O70492	Urea-NaCl	Inf	NA	NA	NA	NA	0	oneConditionMissing	0.5	0
O70492	Urea-KSCN	Inf	NA	NA	NA	NA	0	oneConditionMissing	0.5	0
O70492	Urea-SDS	0.979535	0.778846	1.25768	0	NA	NA	NA	0.416667	0
O70492	SDS-NaCl	Inf	NA	NA	NA	NA	0	oneConditionMissing	0.916667	0
O70492	SDS-KSCN	Inf	NA	NA	NA	NA	0	oneConditionMissing	0.916667	0
O88174	Triton-NaCl	1.71848	0.365003	4.70813	0	NA	NA	NA	0.5	0
O88174	Triton-KSCN	Inf	NA	NA	NA	NA	0	oneConditionMissing	0.666667	0
O88174	Triton-SDS	Inf	NA	NA	NA	NA	0	oneConditionMissing	0.666667	0
O88174	KSCN-NaCl	-Inf	NA	NA	NA	NA	0	oneConditionMissing	0.833333	0
O88174	Urea-Triton	-Inf	NA	NA	NA	NA	0	oneConditionMissing	0.666667	0
O88174	Urea-NaCl	-Inf	NA	NA	NA	NA	0	oneConditionMissing	0.833333	0
O88174	Urea-KSCN	NA	NA	NA	NA	NA	NA	completeMissing	1	0
O88174	Urea-SDS	NA	NA	NA	NA	NA	NA	completeMissing	1	0
O88174	SDS-NaCl	-Inf	NA	NA	NA	NA	0	oneConditionMissing	0.833333	0
O88174	SDS-KSCN	NA	NA	NA	NA	NA	NA	completeMissing	1	0
O88466	Triton-NaCl	NA	NA	NA	NA	NA	NA	completeMissing	1	0
O88466	Triton-KSCN	NA	NA	NA	NA	NA	NA	completeMissing	1	0
O88466	Triton-SDS	-Inf	NA	NA	NA	NA	0	oneConditionMissing	0.583333	0
O88466	KSCN-NaCl	NA	NA	NA	NA	NA	NA	completeMissing	1	0
O88466	Urea-Triton	Inf	NA	NA	NA	NA	0	oneConditionMissing	0.583333	0
O88466	Urea-NaCl	Inf	NA	NA	NA	NA	0	oneConditionMissing	0.583333	0
O88466	Urea-KSCN	Inf	NA	NA	NA	NA	0	oneConditionMissing	0.583333	0
O88466	Urea-SDS	-0.345096	0.154458	-2.23424	2	0.155044	0.311578	NA	0.166667	0
O88466	SDS-NaCl	Inf	NA	NA	NA	NA	0	oneConditionMissing	0.583333	0
O88466	SDS-KSCN	Inf	NA	NA	NA	NA	0	oneConditionMissing	0.583333	0
O88487	Triton-NaCl	-Inf	NA	NA	NA	NA	0	oneConditionMissing	NA	NA
O88487	Triton-KSCN	NA	NA	NA	NA	NA	NA	completeMissing	NA	NA
O88487	Triton-SDS	NA	NA	NA	NA	NA	NA	completeMissing	NA	NA
O88487	KSCN-NaCl	-Inf	NA	NA	NA	NA	0	oneConditionMissing	NA	NA
O88487	Urea-Triton	NA	NA	NA	NA	NA	NA	completeMissing	NA	NA
O88487	Urea-NaCl	-Inf	NA	NA	NA	NA	0	oneConditionMissing	NA	NA
O88487	Urea-KSCN	NA	NA	NA	NA	NA	NA	completeMissing	NA	NA
O88487	Urea-SDS	NA	NA	NA	NA	NA	NA	completeMissing	NA	NA
O88487	SDS-NaCl	-Inf	NA	NA	NA	NA	0	oneConditionMissing	NA	NA
O88487	SDS-KSCN	NA	NA	NA	NA	NA	NA	completeMissing	NA	NA
O88502	Triton-NaCl	1.68926	0.691605	2.44252	4	0.0710153	0.203854	NA	0.5	0
O88502	Triton-KSCN	-0.254242	0.978077	-0.259941	4	0.807741	0.856368	NA	0.541667	0
O88502	Triton-SDS	-0.200689	0.691605	-0.290179	4	0.786101	0.83575	NA	0.5	0
O88502	KSCN-NaCl	1.9435	0.978077	1.98706	4	0.117846	0.22022	NA	0.916667	0
O88502	Urea-Triton	-Inf	NA	NA	NA	NA	0	oneConditionMissing	0.5625	0
O88502	Urea-NaCl	-Inf	NA	NA	NA	NA	0	oneConditionMissing	0.9375	0
O88502	Urea-KSCN	-Inf	NA	NA	NA	NA	0	oneConditionMissing	0.979167	0
O88502	Urea-SDS	-Inf	NA	NA	NA	NA	0	oneConditionMissing	0.9375	0
O88502	SDS-NaCl	1.88995	0.691605	2.7327	4	0.0522973	0.125608	NA	0.875	0
O88502	SDS-KSCN	-0.0535528	0.978077	-0.0547532	4	0.958961	0.974243	NA	0.916667	0
O88531	Triton-NaCl	1.23736	0.68487	1.80671	3	0.168543	0.319837	NA	0.466667	0
O88531	Triton-KSCN	1.62034	0.770479	2.10303	3	0.126201	0.206926	NA	0.566667	0
O88531	Triton-SDS	Inf	NA	NA	NA	NA	0	oneConditionMissing	0.633333	0
O88531	KSCN-NaCl	-0.382973	0.770479	-0.497059	3	0.653292	0.747488	NA	0.766667	0
O88531	Urea-Triton	-Inf	NA	NA	NA	NA	0	oneConditionMissing	0.633333	0
O88531	Urea-NaCl	-Inf	NA	NA	NA	NA	0	oneConditionMissing	0.833333	0
O88531	Urea-KSCN	-Inf	NA	NA	NA	NA	0	oneConditionMissing	0.933333	0
O88531	Urea-SDS	NA	NA	NA	NA	NA	NA	completeMissing	1	0
O88531	SDS-NaCl	-Inf	NA	NA	NA	NA	0	oneConditionMissing	0.833333	0
O88531	SDS-KSCN	-Inf	NA	NA	NA	NA	0	oneConditionMissing	0.933333	0
O88543	Triton-NaCl	Inf	NA	NA	NA	NA	0	oneConditionMissing	0.666667	0
O88543	Triton-KSCN	Inf	NA	NA	NA	NA	0	oneConditionMissing	0.666667	0
O88543	Triton-SDS	Inf	NA	NA	NA	NA	0	oneConditionMissing	0.666667	0
O88543	KSCN-NaCl	NA	NA	NA	NA	NA	NA	completeMissing	1	0
O88543	Urea-Triton	-0.0276652	0.482049	-0.0573908	0	NA	NA	NA	0.5	0
O88543	Urea-NaCl	Inf	NA	NA	NA	NA	0	oneConditionMissing	0.833333	0
O88543	Urea-KSCN	Inf	NA	NA	NA	NA	0	oneConditionMissing	0.833333	0
O88543	Urea-SDS	Inf	NA	NA	NA	NA	0	oneConditionMissing	0.833333	0
O88543	SDS-NaCl	NA	NA	NA	NA	NA	NA	completeMissing	1	0
O88543	SDS-KSCN	NA	NA	NA	NA	NA	NA	completeMissing	1	0
O88544	Triton-NaCl	-0.445263	0.444458	-1.00181	0	NA	NA	NA	0.5	0
O88544	Triton-KSCN	Inf	NA	NA	NA	NA	0	oneConditionMissing	0.666667	0
O88544	Triton-SDS	-1.79509	0.444458	-4.03882	0	NA	NA	NA	0.5	0
O88544	KSCN-NaCl	-Inf	NA	NA	NA	NA	0	oneConditionMissing	0.833333	0
O88544	Urea-Triton	2.09102	0.444458	4.70465	0	NA	NA	NA	0.5	0
O88544	Urea-NaCl	1.64576	0.311727	5.27949	0	NA	NA	NA	0.666667	0
O88544	Urea-KSCN	Inf	NA	NA	NA	NA	0	oneConditionMissing	0.833333	0
O88544	Urea-SDS	0.295935	0.311727	0.949341	0	NA	NA	NA	0.666667	0
O88544	SDS-NaCl	1.34982	0.311727	4.33015	0	NA	NA	NA	0.666667	0
O88544	SDS-KSCN	Inf	NA	NA	NA	NA	0	oneConditionMissing	0.833333	0
O88569	Triton-NaCl	1.45606	1.23862	1.17556	3	0.324575	0.472911	NA	0.52381	0
O88569	Triton-KSCN	0.149975	1.23862	0.121083	3	0.91128	0.93751	NA	0.571429	0
O88569	Triton-SDS	2.79526	0.875833	3.19154	3	0.0496524	0.104215	NA	0.52381	0
O88569	KSCN-NaCl	1.30609	1.51699	0.860974	3	0.452567	0.585148	NA	0.904762	0
O88569	Urea-Triton	-0.431911	0.979211	-0.44108	3	0.689007	0.775363	NA	0.547619	0
O88569	Urea-NaCl	1.02415	1.31375	0.779563	3	0.492495	0.616357	NA	0.880952	0
O88569	Urea-KSCN	-0.281935	1.31375	-0.214604	3	0.843836	0.891706	NA	0.928571	0
O88569	Urea-SDS	2.36335	0.979211	2.41352	3	0.0947174	0.243979	NA	0.880952	0
O88569	SDS-NaCl	-1.3392	1.23862	-1.0812	3	0.358768	0.475368	NA	0.857143	0
O88569	SDS-KSCN	-2.64528	1.23862	-2.13568	3	0.122352	0.215667	NA	0.904762	0
O88685	Triton-NaCl	0.652812	0.981268	0.665274	7	0.527179	0.656652	NA	0.5	0
O88685	Triton-KSCN	2.09845	1.09709	1.91274	7	0.0973649	0.170523	NA	0.571429	0
O88685	Triton-SDS	2.00155	0.981268	2.03976	7	0.0807418	0.148675	NA	0.571429	0
O88685	KSCN-NaCl	-1.44563	1.09709	-1.3177	7	0.229091	0.352673	NA	0.785714	0
O88685	Urea-Triton	0.744893	0.981268	0.759113	7	0.472568	0.595294	NA	0.547619	0
O88685	Urea-NaCl	1.39771	0.981268	1.42439	7	0.197352	0.320361	NA	0.761905	0
O88685	Urea-KSCN	2.84334	1.09709	2.59171	7	0.0358555	0.0967012	NA	0.833333	0
O88685	Urea-SDS	2.74644	0.981268	2.79887	7	0.0265674	0.116896	NA	0.833333	0
O88685	SDS-NaCl	-1.34874	0.981268	-1.37448	7	0.211678	0.317517	NA	0.785714	0
O88685	SDS-KSCN	0.0968972	1.09709	0.0883219	7	0.932095	0.959694	NA	0.857143	0
O88696	Triton-NaCl	0.32357	0.717646	0.450876	8	0.664048	0.75786	NA	0.282051	0
O88696	Triton-KSCN	0.16222	0.717646	0.226044	8	0.826835	0.869823	NA	0.217949	0
O88696	Triton-SDS	-0.506546	0.717646	-0.705843	8	0.50032	0.595374	NA	0.538462	0
O88696	KSCN-NaCl	0.16135	0.717646	0.224832	8	0.827746	0.884367	NA	0.217949	0
O88696	Urea-Triton	0.132848	0.717646	0.185116	8	0.857745	0.897695	NA	0.461538	0
O88696	Urea-NaCl	0.456418	0.717646	0.635993	8	0.542544	0.657251	NA	0.461538	0
O88696	Urea-KSCN	0.295068	0.717646	0.41116	8	0.691749	0.76957	NA	0.397436	0
O88696	Urea-SDS	-0.373698	0.717646	-0.520727	8	0.616658	0.751496	NA	0.717949	0
O88696	SDS-NaCl	0.830116	0.717646	1.15672	8	0.280757	0.391583	NA	0.538462	0
O88696	SDS-KSCN	0.668766	0.717646	0.931887	8	0.37866	0.490974	NA	0.474359	0
O88746	Triton-NaCl	0.51303	0.123404	4.15732	4	0.014176	0.0885802	NA	0.416667	0
O88746	Triton-KSCN	0.0187398	0.14406	0.130083	4	0.90278	0.931175	NA	0.416667	0
O88746	Triton-SDS	1.27651	0.14406	8.86094	4	0.000895834	0.00689366	NA	0.458333	0
O88746	KSCN-NaCl	0.49429	0.14406	3.43114	4	0.0265079	0.0855205	NA	0.75	0
O88746	Urea-Triton	-0.0770017	0.186771	-0.412279	4	0.701273	0.784055	NA	0.5	0
O88746	Urea-NaCl	0.436028	0.186771	2.33456	4	0.0798521	0.169864	NA	0.833333	0
O88746	Urea-KSCN	-0.0582619	0.192284	-0.303	4	0.776994	0.841044	NA	0.833333	0
O88746	Urea-SDS	1.19951	0.192284	6.23821	4	0.0033647	0.039597	NA	0.875	0
O88746	SDS-NaCl	-0.763477	0.14406	-5.29972	4	0.00608834	0.0254749	NA	0.791667	0
O88746	SDS-KSCN	-1.25777	0.151139	-8.32195	4	0.0011391	0.00979111	NA	0.791667	0
O88799	Triton-NaCl	0.338439	0.413652	0.818174	7	0.440216	0.585058	NA	0.253968	0
O88799	Triton-KSCN	1.69259	0.413652	4.09183	7	0.00462028	0.0172988	NA	0.444444	0
O88799	Triton-SDS	1.81452	0.462477	3.92348	7	0.00572342	0.0223557	NA	0.56746	0
O88799	KSCN-NaCl	-1.35416	0.413652	-3.27366	7	0.0136055	0.0552129	NA	0.547619	0
O88799	Urea-Triton	-2.0103	0.413652	-4.85988	7	0.0018354	0.0106101	NA	0.543651	0
O88799	Urea-NaCl	-1.67186	0.413652	-4.04171	7	0.0049222	0.0233855	NA	0.646825	0
O88799	Urea-KSCN	-0.317705	0.413652	-0.768049	7	0.467571	0.584282	NA	0.837302	0
O88799	Urea-SDS	-0.195782	0.462477	-0.423335	7	0.684754	0.806274	NA	0.960317	0
O88799	SDS-NaCl	-1.47608	0.462477	-3.19168	7	0.015241	0.0513415	NA	0.670635	0
O88799	SDS-KSCN	-0.121923	0.462477	-0.26363	7	0.799657	0.85726	NA	0.861111	0
O88844	Triton-NaCl	0.764558	0.211839	3.60914	2	0.0689272	0.198869	NA	0.458333	0
O88844	Triton-KSCN	Inf	NA	NA	NA	NA	0	oneConditionMissing	0.541667	0
O88844	Triton-SDS	Inf	NA	NA	NA	NA	0	oneConditionMissing	0.541667	0
O88844	KSCN-NaCl	-Inf	NA	NA	NA	NA	0	oneConditionMissing	0.916667	0
O88844	Urea-Triton	0.634607	0.211839	2.9957	2	0.0957021	0.183158	NA	0.458333	0
O88844	Urea-NaCl	1.39917	0.232058	6.02937	2	0.0264225	0.0789703	NA	0.833333	0
O88844	Urea-KSCN	Inf	NA	NA	NA	NA	0	oneConditionMissing	0.916667	0
O88844	Urea-SDS	Inf	NA	NA	NA	NA	0	oneConditionMissing	0.916667	0
O88844	SDS-NaCl	-Inf	NA	NA	NA	NA	0	oneConditionMissing	0.916667	0
O88844	SDS-KSCN	NA	NA	NA	NA	NA	NA	completeMissing	1	0
O88870	Triton-NaCl	NA	NA	NA	NA	NA	NA	completeMissing	NA	NA
O88870	Triton-KSCN	NA	NA	NA	NA	NA	NA	completeMissing	NA	NA
O88870	Triton-SDS	-Inf	NA	NA	NA	NA	0	oneConditionMissing	NA	NA
O88870	KSCN-NaCl	NA	NA	NA	NA	NA	NA	completeMissing	NA	NA
O88870	Urea-Triton	NA	NA	NA	NA	NA	NA	completeMissing	NA	NA
O88870	Urea-NaCl	NA	NA	NA	NA	NA	NA	completeMissing	NA	NA
O88870	Urea-KSCN	NA	NA	NA	NA	NA	NA	completeMissing	NA	NA
O88870	Urea-SDS	-Inf	NA	NA	NA	NA	0	oneConditionMissing	NA	NA
O88870	SDS-NaCl	Inf	NA	NA	NA	NA	0	oneConditionMissing	NA	NA
O88870	SDS-KSCN	Inf	NA	NA	NA	NA	0	oneConditionMissing	NA	NA
O88958	Triton-NaCl	2.34276	0.893341	2.62247	1	0.23192	0.39033	NA	0.388889	0
O88958	Triton-KSCN	Inf	NA	NA	NA	NA	0	oneConditionMissing	0.5	0
O88958	Triton-SDS	Inf	NA	NA	NA	NA	0	oneConditionMissing	0.5	0
O88958	KSCN-NaCl	-Inf	NA	NA	NA	NA	0	oneConditionMissing	0.888889	0
O88958	Urea-Triton	-Inf	NA	NA	NA	NA	0	oneConditionMissing	0.5	0
O88958	Urea-NaCl	-Inf	NA	NA	NA	NA	0	oneConditionMissing	0.888889	0
O88958	Urea-KSCN	NA	NA	NA	NA	NA	NA	completeMissing	1	0
O88958	Urea-SDS	NA	NA	NA	NA	NA	NA	completeMissing	1	0
O88958	SDS-NaCl	-Inf	NA	NA	NA	NA	0	oneConditionMissing	0.888889	0
O88958	SDS-KSCN	NA	NA	NA	NA	NA	NA	completeMissing	1	0
O88987	Triton-NaCl	-0.52913	0.618182	-0.855946	8	0.416926	0.564983	NA	0.314103	0
O88987	Triton-KSCN	-0.753851	0.618182	-1.21947	8	0.257398	0.358398	NA	0.378205	0
O88987	Triton-SDS	-2.0121	0.618182	-3.25487	8	0.0116162	0.0360995	NA	0.525641	0
O88987	KSCN-NaCl	0.224721	0.618182	0.36352	8	0.725635	0.802967	NA	0.282051	0
O88987	Urea-Triton	2.25079	0.618182	3.64098	8	0.00657964	0.0269574	NA	0.538462	0
O88987	Urea-NaCl	1.72166	0.618182	2.78503	8	0.0237395	0.0751751	NA	0.442308	0
O88987	Urea-KSCN	1.49694	0.618182	2.42151	8	0.0417514	0.105832	NA	0.50641	0
O88987	Urea-SDS	0.238688	0.618182	0.386113	8	0.709478	0.81871	NA	0.653846	0
O88987	SDS-NaCl	1.48297	0.618182	2.39892	8	0.0432496	0.106747	NA	0.429487	0
O88987	SDS-KSCN	1.25825	0.618182	2.0354	8	0.076216	0.152632	NA	0.49359	0
O89023	Triton-NaCl	0.719407	0.372428	1.93167	2	0.193129	0.345615	NA	0	0
O89023	Triton-KSCN	-0.305937	0.526693	-0.580864	2	0.620066	0.699506	NA	0.333333	0
O89023	Triton-SDS	Inf	NA	NA	NA	NA	0	oneConditionMissing	0.5	0
O89023	KSCN-NaCl	1.02534	0.526693	1.94676	2	0.190946	0.311314	NA	0.333333	0
O89023	Urea-Triton	-Inf	NA	NA	NA	NA	0	oneConditionMissing	0.5	0
O89023	Urea-NaCl	-Inf	NA	NA	NA	NA	0	oneConditionMissing	0.5	0
O89023	Urea-KSCN	-Inf	NA	NA	NA	NA	0	oneConditionMissing	0.833333	0
O89023	Urea-SDS	NA	NA	NA	NA	NA	NA	completeMissing	1	0
O89023	SDS-NaCl	-Inf	NA	NA	NA	NA	0	oneConditionMissing	0.5	0
O89023	SDS-KSCN	-Inf	NA	NA	NA	NA	0	oneConditionMissing	0.833333	0
O89106	Triton-NaCl	0.498232	0.405134	1.2298	0	NA	NA	NA	0.416667	0
O89106	Triton-KSCN	Inf	NA	NA	NA	NA	0	oneConditionMissing	0.5	0
O89106	Triton-SDS	Inf	NA	NA	NA	NA	0	oneConditionMissing	0.5	0
O89106	KSCN-NaCl	-Inf	NA	NA	NA	NA	0	oneConditionMissing	0.916667	0
O89106	Urea-Triton	-Inf	NA	NA	NA	NA	0	oneConditionMissing	0.5	0
O89106	Urea-NaCl	-Inf	NA	NA	NA	NA	0	oneConditionMissing	0.916667	0
O89106	Urea-KSCN	NA	NA	NA	NA	NA	NA	completeMissing	1	0
O89106	Urea-SDS	NA	NA	NA	NA	NA	NA	completeMissing	1	0
O89106	SDS-NaCl	-Inf	NA	NA	NA	NA	0	oneConditionMissing	0.916667	0
O89106	SDS-KSCN	NA	NA	NA	NA	NA	NA	completeMissing	1	0
O89112	Triton-NaCl	-0.04823	0.881225	-0.0547307	5	0.958473	0.981025	NA	0.333333	0
O89112	Triton-KSCN	1.35988	0.881225	1.54317	5	0.183436	0.276547	NA	0.5	0
O89112	Triton-SDS	0.798617	0.985239	0.810582	5	0.454442	0.556144	NA	0.583333	0
O89112	KSCN-NaCl	-1.40811	0.881225	-1.59791	5	0.170956	0.289039	NA	0.555556	0
O89112	Urea-Triton	-1.83445	1.24624	-1.47199	5	0.201002	0.321751	NA	0.611111	0
O89112	Urea-NaCl	-1.88268	1.24624	-1.51069	5	0.191259	0.313516	NA	0.666667	0
O89112	Urea-KSCN	-0.474567	1.24624	-0.380799	5	0.718995	0.793271	NA	0.833333	0
O89112	Urea-SDS	-1.03583	1.32184	-0.783632	5	0.468733	0.626977	NA	0.916667	0
O89112	SDS-NaCl	-0.846847	0.985239	-0.859535	5	0.429321	0.546971	NA	0.638889	0
O89112	SDS-KSCN	0.561267	0.985239	0.569675	5	0.593538	0.687964	NA	0.805556	0
O89116	Triton-NaCl	NA	NA	NA	NA	NA	NA	completeMissing	NA	NA
O89116	Triton-KSCN	NA	NA	NA	NA	NA	NA	completeMissing	NA	NA
O89116	Triton-SDS	-Inf	NA	NA	NA	NA	0	oneConditionMissing	NA	NA
O89116	KSCN-NaCl	NA	NA	NA	NA	NA	NA	completeMissing	NA	NA
O89116	Urea-Triton	NA	NA	NA	NA	NA	NA	completeMissing	NA	NA
O89116	Urea-NaCl	NA	NA	NA	NA	NA	NA	completeMissing	NA	NA
O89116	Urea-KSCN	NA	NA	NA	NA	NA	NA	completeMissing	NA	NA
O89116	Urea-SDS	-Inf	NA	NA	NA	NA	0	oneConditionMissing	NA	NA
O89116	SDS-NaCl	Inf	NA	NA	NA	NA	0	oneConditionMissing	NA	NA
O89116	SDS-KSCN	Inf	NA	NA	NA	NA	0	oneConditionMissing	NA	NA
P00015	Triton-NaCl	1.8828	0.238183	7.90483	4	0.00138551	0.0264666	NA	0.25	0
P00015	Triton-KSCN	4.40268	0.238183	18.4844	4	5.04081e-05	0.00111484	NA	0.465278	0
P00015	Triton-SDS	Inf	NA	NA	NA	NA	0	oneConditionMissing	0.527778	0
P00015	KSCN-NaCl	-2.51988	0.238183	-10.5796	4	0.000451689	0.00716874	NA	0.659722	0
P00015	Urea-Triton	-6.48981	0.358312	-18.1122	4	5.46379e-05	0.00116274	NA	0.520833	0
P00015	Urea-NaCl	-4.60701	0.358312	-12.8575	4	0.000210963	0.00294872	NA	0.715278	0
P00015	Urea-KSCN	-2.08713	0.358312	-5.82489	4	0.00432659	0.0228	NA	0.930556	0
P00015	Urea-SDS	Inf	NA	NA	NA	NA	0	oneConditionMissing	0.993056	0
P00015	SDS-NaCl	-Inf	NA	NA	NA	NA	0	oneConditionMissing	0.722222	0
P00015	SDS-KSCN	-Inf	NA	NA	NA	NA	0	oneConditionMissing	0.9375	0
P00342	Triton-NaCl	1.37864	0.479182	2.87707	8	0.0206042	0.107389	NA	0.222222	0
P00342	Triton-KSCN	1.22916	0.479182	2.56512	8	0.0333799	0.0755817	NA	0.294686	0
P00342	Triton-SDS	3.51455	0.479182	7.33449	8	8.11413e-05	0.00168102	NA	0.541063	0
P00342	KSCN-NaCl	0.149478	0.479182	0.311944	8	0.763059	0.827839	NA	0.270531	0
P00342	Urea-Triton	-3.50039	0.479182	-7.30494	8	8.34883e-05	0.00143104	NA	0.504831	0
P00342	Urea-NaCl	-2.12176	0.479182	-4.42787	8	0.00220325	0.0141686	NA	0.480676	0
P00342	Urea-KSCN	-2.27123	0.479182	-4.73982	8	0.0014643	0.0119684	NA	0.55314	0
P00342	Urea-SDS	0.0141617	0.479182	0.0295539	8	0.977147	0.987781	NA	0.799517	0
P00342	SDS-NaCl	-2.13592	0.479182	-4.45743	8	0.00211829	0.0129542	NA	0.516908	0
P00342	SDS-KSCN	-2.2854	0.479182	-4.76937	8	0.00140975	0.011473	NA	0.589372	0
P00405	Triton-NaCl	1.10768	1.80702	0.612985	5	0.566693	0.685487	NA	0.814815	0
P00405	Triton-KSCN	-1.4504	1.40969	-1.02888	5	0.35071	0.45132	NA	0.740741	0
P00405	Triton-SDS	-5.21693	1.24794	-4.18043	5	0.00865136	0.0288855	NA	0.388889	0
P00405	KSCN-NaCl	2.55808	1.90109	1.34558	5	0.236232	0.360391	NA	0.888889	0
P00405	Urea-Triton	2.55901	1.24794	2.05059	5	0.095571	0.183158	NA	0.611111	0
P00405	Urea-NaCl	3.66669	1.80702	2.02913	5	0.0982196	0.198817	NA	0.759259	0
P00405	Urea-KSCN	1.10861	1.40969	0.786425	5	0.467236	0.584282	NA	0.685185	0
P00405	Urea-SDS	-2.65791	1.24794	-2.12984	5	0.0864217	0.232247	NA	0.333333	0
P00405	SDS-NaCl	6.3246	1.80702	3.50001	5	0.0172842	0.0560854	NA	0.537037	0
P00405	SDS-KSCN	3.76652	1.40969	2.67189	5	0.0442481	0.105781	NA	0.462963	0
P00920	Triton-NaCl	1.4326	0.435339	3.29078	3	0.0460509	0.153639	NA	0.351852	0
P00920	Triton-KSCN	1.34298	0.486723	2.75922	3	0.0701982	0.134053	NA	0.5	0
P00920	Triton-SDS	Inf	NA	NA	NA	NA	0	oneConditionMissing	0.555556	0
P00920	KSCN-NaCl	0.0896284	0.486723	0.184146	3	0.865643	0.907127	NA	0.740741	0
P00920	Urea-Triton	-1.90261	0.615662	-3.09035	3	0.053699	0.119967	NA	0.537037	0
P00920	Urea-NaCl	-0.470005	0.615662	-0.763414	3	0.500762	0.6239	NA	0.777778	0
P00920	Urea-KSCN	-0.559633	0.653008	-0.857008	3	0.454445	0.574149	NA	0.925926	0
P00920	Urea-SDS	Inf	NA	NA	NA	NA	0	oneConditionMissing	0.981481	0
P00920	SDS-NaCl	-Inf	NA	NA	NA	NA	0	oneConditionMissing	0.796296	0
P00920	SDS-KSCN	-Inf	NA	NA	NA	NA	0	oneConditionMissing	0.944444	0
P01887	Triton-NaCl	2.22398	0.41207	5.3971	4	0.00570323	0.0542046	NA	0.166667	0
P01887	Triton-KSCN	2.49693	0.41207	6.05947	4	0.00374457	0.0151536	NA	0.166667	0
P01887	Triton-SDS	Inf	NA	NA	NA	NA	0	oneConditionMissing	0.583333	0
P01887	KSCN-NaCl	-0.272946	0.41207	-0.662379	4	0.543945	0.664072	NA	0.166667	0
P01887	Urea-Triton	-Inf	NA	NA	NA	NA	0	oneConditionMissing	0.583333	0
P01887	Urea-NaCl	-Inf	NA	NA	NA	NA	0	oneConditionMissing	0.583333	0
P01887	Urea-KSCN	-Inf	NA	NA	NA	NA	0	oneConditionMissing	0.583333	0
P01887	Urea-SDS	NA	NA	NA	NA	NA	NA	completeMissing	1	0
P01887	SDS-NaCl	-Inf	NA	NA	NA	NA	0	oneConditionMissing	0.583333	0
P01887	SDS-KSCN	-Inf	NA	NA	NA	NA	0	oneConditionMissing	0.583333	0
P01899	Triton-NaCl	Inf	NA	NA	NA	NA	0	oneConditionMissing	0.833333	0
P01899	Triton-KSCN	Inf	NA	NA	NA	NA	0	oneConditionMissing	0.833333	0
P01899	Triton-SDS	0.756494	0.605576	1.24921	0	NA	NA	NA	0.416667	0
P01899	KSCN-NaCl	NA	NA	NA	NA	NA	NA	completeMissing	1	0
P01899	Urea-Triton	-Inf	NA	NA	NA	NA	0	oneConditionMissing	0.833333	0
P01899	Urea-NaCl	NA	NA	NA	NA	NA	NA	completeMissing	1	0
P01899	Urea-KSCN	NA	NA	NA	NA	NA	NA	completeMissing	1	0
P01899	Urea-SDS	-Inf	NA	NA	NA	NA	0	oneConditionMissing	0.583333	0
P01899	SDS-NaCl	Inf	NA	NA	NA	NA	0	oneConditionMissing	0.583333	0
P01899	SDS-KSCN	Inf	NA	NA	NA	NA	0	oneConditionMissing	0.583333	0
P01942	Triton-NaCl	3.78084	0.550381	6.8695	6	0.000468921	0.0165734	NA	0.238095	0
P01942	Triton-KSCN	5.49831	0.550381	9.99001	6	5.82507e-05	0.00114171	NA	0.416667	0
P01942	Triton-SDS	7.68417	0.628413	12.2279	6	1.82103e-05	0.000607431	NA	0.595238	0
P01942	KSCN-NaCl	-1.71747	0.550381	-3.12052	6	0.0205714	0.0717811	NA	0.416667	0
P01942	Urea-Triton	-8.48561	0.628413	-13.5033	6	1.0227e-05	0.000507742	NA	0.583333	0
P01942	Urea-NaCl	-4.70477	0.628413	-7.48676	6	0.000293399	0.00371639	NA	0.583333	0
P01942	Urea-KSCN	-2.9873	0.628413	-4.75373	6	0.00314662	0.0188093	NA	0.761905	0
P01942	Urea-SDS	-0.801446	0.710976	-1.12725	6	0.302689	0.47458	NA	0.940476	0
P01942	SDS-NaCl	-3.90333	0.628413	-6.21141	6	0.000803668	0.00685956	NA	0.595238	0
P01942	SDS-KSCN	-2.18586	0.628413	-3.47838	6	0.0131685	0.0479711	NA	0.77381	0
P02088	Triton-NaCl	1.77308	1.54322	1.14894	7	0.288319	0.448672	NA	0.290123	0
P02088	Triton-KSCN	3.84676	1.54322	2.49268	7	0.041434	0.0882712	NA	0.512346	0
P02088	Triton-SDS	3.71566	1.54322	2.40772	7	0.0469307	0.100053	NA	0.549383	0
P02088	KSCN-NaCl	-2.07368	1.54322	-1.34373	7	0.220958	0.342938	NA	0.641975	0
P02088	Urea-Triton	-2.79178	1.72538	-1.61807	7	0.14968	0.259766	NA	0.561728	0
P02088	Urea-NaCl	-1.0187	1.72538	-0.590422	7	0.573466	0.681573	NA	0.691358	0
P02088	Urea-KSCN	1.05498	1.72538	0.611447	7	0.560228	0.670767	NA	0.91358	0
P02088	Urea-SDS	0.923876	1.72538	0.535463	7	0.608913	0.745838	NA	0.950617	0
P02088	SDS-NaCl	-1.94258	1.54322	-1.25878	7	0.248464	0.357333	NA	0.679012	0
P02088	SDS-KSCN	0.131101	1.54322	0.0849524	7	0.934678	0.96106	NA	0.901235	0
P03930	Triton-NaCl	2.85754	0.524613	5.44694	0	NA	NA	NA	0.5	0
P03930	Triton-KSCN	1.32478	0.483319	2.741	0	NA	NA	NA	0.333333	0
P03930	Triton-SDS	1.22967	0.524613	2.34395	0	NA	NA	NA	0.5	0
P03930	KSCN-NaCl	1.53276	0.524613	2.92169	0	NA	NA	NA	0.5	0
P03930	Urea-Triton	-2.34801	0.524613	-4.47569	0	NA	NA	NA	0.5	0
P03930	Urea-NaCl	0.50953	0.547215	0.931133	0	NA	NA	NA	0.666667	0
P03930	Urea-KSCN	-1.02323	0.524613	-1.95044	0	NA	NA	NA	0.5	0
P03930	Urea-SDS	-1.11834	0.547215	-2.04369	0	NA	NA	NA	0.666667	0
P03930	SDS-NaCl	1.62787	0.547215	2.97482	0	NA	NA	NA	0.666667	0
P03930	SDS-KSCN	0.0951112	0.524613	0.181298	0	NA	NA	NA	0.5	0
P04104	Triton-NaCl	-0.503697	1.00761	-0.499895	1	0.704886	0.786995	NA	0.5	0
P04104	Triton-KSCN	-0.276375	1.06873	-0.258602	1	0.838898	0.880565	NA	0.75	0
P04104	Triton-SDS	Inf	NA	NA	NA	NA	0	oneConditionMissing	0.916667	0
P04104	KSCN-NaCl	-0.227322	0.796582	-0.285372	1	0.823031	0.882909	NA	0.416667	0
P04104	Urea-Triton	-Inf	NA	NA	NA	NA	0	oneConditionMissing	0.916667	0
P04104	Urea-NaCl	-Inf	NA	NA	NA	NA	0	oneConditionMissing	0.583333	0
P04104	Urea-KSCN	-Inf	NA	NA	NA	NA	0	oneConditionMissing	0.833333	0
P04104	Urea-SDS	NA	NA	NA	NA	NA	NA	completeMissing	1	0
P04104	SDS-NaCl	-Inf	NA	NA	NA	NA	0	oneConditionMissing	0.583333	0
P04104	SDS-KSCN	-Inf	NA	NA	NA	NA	0	oneConditionMissing	0.833333	0
P04919	Triton-NaCl	0.448935	0.537364	0.835438	3	0.464779	0.60982	NA	0.333333	0
P04919	Triton-KSCN	1.99482	0.537364	3.71223	3	0.0339892	0.076191	NA	0.444444	0
P04919	Triton-SDS	1.06331	0.537364	1.97876	3	0.142229	0.224455	NA	0.444444	0
P04919	KSCN-NaCl	-1.54588	0.588653	-2.62614	3	0.0785856	0.167257	NA	0.666667	0
P04919	Urea-Triton	-0.730316	0.679718	-1.07444	3	0.361352	0.486414	NA	0.5	0
P04919	Urea-NaCl	-0.281381	0.72095	-0.390292	3	0.722383	0.799883	NA	0.722222	0
P04919	Urea-KSCN	1.2645	0.72095	1.75394	3	0.177718	0.285848	NA	0.833333	0
P04919	Urea-SDS	0.332998	0.72095	0.461888	3	0.675596	0.801132	NA	0.833333	0
P04919	SDS-NaCl	-0.614379	0.588653	-1.0437	3	0.373323	0.490565	NA	0.666667	0
P04919	SDS-KSCN	0.931504	0.588653	1.58243	3	0.211703	0.324554	NA	0.777778	0
P05064	Triton-NaCl	0.196944	0.358474	0.549395	8	0.597732	0.71012	NA	0.25	0
P05064	Triton-KSCN	0.952263	0.358474	2.65644	8	0.0289651	0.069385	NA	0.315217	0
P05064	Triton-SDS	1.35382	0.358474	3.77661	8	0.00541425	0.0213401	NA	0.518116	0
P05064	KSCN-NaCl	-0.755319	0.358474	-2.10704	8	0.0681865	0.15249	NA	0.297101	0
P05064	Urea-Triton	0.037733	0.358474	0.10526	8	0.918761	0.9445	NA	0.474638	0
P05064	Urea-NaCl	0.234677	0.358474	0.654655	8	0.531057	0.65002	NA	0.456522	0
P05064	Urea-KSCN	0.989996	0.358474	2.7617	8	0.0246102	0.0749535	NA	0.521739	0
P05064	Urea-SDS	1.39155	0.358474	3.88187	8	0.00466242	0.0481208	NA	0.724638	0
P05064	SDS-NaCl	-1.15687	0.358474	-3.22722	8	0.0121074	0.044153	NA	0.5	0
P05064	SDS-KSCN	-0.401554	0.358474	-1.12018	8	0.295138	0.412761	NA	0.565217	0
P05132	Triton-NaCl	0.141831	0.517104	0.274279	8	0.79082	0.858366	NA	0.184211	0
P05132	Triton-KSCN	2.81688	0.517104	5.44742	8	0.000610575	0.0044564	NA	0.438596	0
P05132	Triton-SDS	3.69315	0.517104	7.14199	8	9.7859e-05	0.00183884	NA	0.561404	0
P05132	KSCN-NaCl	-2.67505	0.517104	-5.17314	8	0.000849865	0.0103477	NA	0.438596	0
P05132	Urea-Triton	-3.39141	0.517104	-6.55847	8	0.000176898	0.0024081	NA	0.557018	0
P05132	Urea-NaCl	-3.24958	0.517104	-6.28419	8	0.00023679	0.00315774	NA	0.557018	0
P05132	Urea-KSCN	-0.574529	0.517104	-1.11105	8	0.29882	0.419185	NA	0.811404	0
P05132	Urea-SDS	0.301742	0.517104	0.583524	8	0.575618	0.725689	NA	0.934211	0
P05132	SDS-NaCl	-3.55132	0.517104	-6.86771	8	0.000128659	0.00200533	NA	0.561404	0
P05132	SDS-KSCN	-0.876272	0.517104	-1.69458	8	0.128604	0.223596	NA	0.815789	0
P05201	Triton-NaCl	-1.69216	0.431295	-3.92344	4	0.0171978	0.0971157	NA	0.289855	0
P05201	Triton-KSCN	0.688463	0.495949	1.38817	4	0.237397	0.334962	NA	0.572464	0
P05201	Triton-SDS	Inf	NA	NA	NA	NA	0	oneConditionMissing	0.724638	0
P05201	KSCN-NaCl	-2.38062	0.495949	-4.80014	4	0.00864729	0.0405187	NA	0.413043	0
P05201	Urea-Triton	-2.62999	0.495949	-5.30295	4	0.00607507	0.0257656	NA	0.710145	0
P05201	Urea-NaCl	-4.32215	0.495949	-8.71491	4	0.000954791	0.00760195	NA	0.550725	0
P05201	Urea-KSCN	-1.94153	0.567344	-3.42214	4	0.0267277	0.0798839	NA	0.833333	0
P05201	Urea-SDS	Inf	NA	NA	NA	NA	0	oneConditionMissing	0.985507	0
P05201	SDS-NaCl	-Inf	NA	NA	NA	NA	0	oneConditionMissing	0.565217	0
P05201	SDS-KSCN	-Inf	NA	NA	NA	NA	0	oneConditionMissing	0.847826	0
P05202	Triton-NaCl	1.37845	0.244024	5.64881	7	0.000775439	0.0224877	NA	0.24	0
P05202	Triton-KSCN	3.78806	0.244024	15.5233	7	1.11219e-06	0.000132212	NA	0.46	0
P05202	Triton-SDS	4.0895	0.279436	14.6348	7	1.66185e-06	0.000191825	NA	0.583333	0
P05202	KSCN-NaCl	-2.40962	0.244024	-9.87451	7	2.32501e-05	0.00175985	NA	0.493333	0
P05202	Urea-Triton	-3.98489	0.244024	-16.3299	7	7.86801e-07	0.000110677	NA	0.56	0
P05202	Urea-NaCl	-2.60645	0.244024	-10.6811	7	1.38341e-05	0.000592867	NA	0.593333	0
P05202	Urea-KSCN	-0.196832	0.244024	-0.806609	7	0.446426	0.567599	NA	0.813333	0
P05202	Urea-SDS	0.104603	0.279436	0.374338	7	0.719235	0.825789	NA	0.936667	0
P05202	SDS-NaCl	-2.71105	0.279436	-9.70188	7	2.61091e-05	0.000610491	NA	0.616667	0
P05202	SDS-KSCN	-0.301435	0.279436	-1.07873	7	0.316471	0.435432	NA	0.836667	0
P05214	Triton-NaCl	-1.76083	0.404974	-4.34802	8	0.00245181	0.033817	NA	0.413043	0
P05214	Triton-KSCN	-3.41769	0.404974	-8.43928	8	2.96614e-05	0.000849544	NA	0.384058	0
P05214	Triton-SDS	-2.02682	0.404974	-5.00481	8	0.00104652	0.00761793	NA	0.628019	0
P05214	KSCN-NaCl	1.65685	0.404974	4.09126	8	0.00347953	0.0227003	NA	0.256039	0
P05214	Urea-Triton	1.87647	0.404974	4.63357	8	0.00168023	0.00984799	NA	0.574879	0
P05214	Urea-NaCl	0.11564	0.404974	0.285549	8	0.782477	0.84625	NA	0.44686	0
P05214	Urea-KSCN	-1.54121	0.404974	-3.80571	8	0.00519425	0.0263329	NA	0.417874	0
P05214	Urea-SDS	-0.150343	0.404974	-0.371242	8	0.720096	0.825789	NA	0.661836	0
P05214	SDS-NaCl	0.265984	0.404974	0.656791	8	0.529752	0.64824	NA	0.5	0
P05214	SDS-KSCN	-1.39087	0.404974	-3.43447	8	0.00889604	0.0378082	NA	0.471014	0
P05555	Triton-NaCl	Inf	NA	NA	NA	NA	0	oneConditionMissing	0.75	0
P05555	Triton-KSCN	-0.706804	0.00299591	-235.923	0	NA	NA	NA	0.666667	0
P05555	Triton-SDS	Inf	NA	NA	NA	NA	0	oneConditionMissing	0.75	0
P05555	KSCN-NaCl	Inf	NA	NA	NA	NA	0	oneConditionMissing	0.916667	0
P05555	Urea-Triton	-0.211094	0.0029959	-70.4612	0	NA	NA	NA	0.583333	0
P05555	Urea-NaCl	Inf	NA	NA	NA	NA	0	oneConditionMissing	0.833333	0
P05555	Urea-KSCN	-0.917898	0.00299591	-306.384	0	NA	NA	NA	0.75	0
P05555	Urea-SDS	Inf	NA	NA	NA	NA	0	oneConditionMissing	0.833333	0
P05555	SDS-NaCl	NA	NA	NA	NA	NA	NA	completeMissing	1	0
P05555	SDS-KSCN	-Inf	NA	NA	NA	NA	0	oneConditionMissing	0.916667	0
P06151	Triton-NaCl	-1.04304	0.590176	-1.76734	8	0.115152	0.256906	NA	0.3125	0
P06151	Triton-KSCN	1.427	0.590176	2.41792	8	0.041986	0.0886515	NA	0.625	0
P06151	Triton-SDS	1.25648	0.590176	2.129	8	0.0658953	0.131141	NA	0.666667	0
P06151	KSCN-NaCl	-2.47004	0.590176	-4.18526	8	0.00305752	0.0207277	NA	0.4375	0
P06151	Urea-Triton	-1.25047	0.590176	-2.1188	8	0.0669496	0.142331	NA	0.708333	0
P06151	Urea-NaCl	-2.29351	0.590176	-3.88614	8	0.00463439	0.0222991	NA	0.520833	0
P06151	Urea-KSCN	0.176532	0.590176	0.299117	8	0.772474	0.838417	NA	0.833333	0
P06151	Urea-SDS	0.00601792	0.590176	0.0101968	8	0.992114	0.994493	NA	0.875	0
P06151	SDS-NaCl	-2.29953	0.590176	-3.89634	8	0.00456817	0.0211145	NA	0.479167	0
P06151	SDS-KSCN	0.170514	0.590176	0.28892	8	0.779988	0.843975	NA	0.791667	0
P06745	Triton-NaCl	1.9318	0.671756	2.87574	7	0.0237958	0.117117	NA	0.316667	0
P06745	Triton-KSCN	3.5682	0.671756	5.31175	7	0.00110914	0.00647243	NA	0.508333	0
P06745	Triton-SDS	-1.12091	0.751046	-1.49246	7	0.179211	0.267657	NA	0.541667	0
P06745	KSCN-NaCl	-1.6364	0.671756	-2.43601	7	0.0450221	0.116766	NA	0.725	0
P06745	Urea-Triton	-3.52367	0.671756	-5.24546	7	0.00119212	0.00757221	NA	0.5375	0
P06745	Urea-NaCl	-1.59187	0.671756	-2.36971	7	0.0496272	0.120957	NA	0.754167	0
P06745	Urea-KSCN	0.0445329	0.671756	0.0662933	7	0.948998	0.960995	NA	0.945833	0
P06745	Urea-SDS	-4.64458	0.751046	-6.18414	7	0.00045219	0.0157701	NA	0.979167	0
P06745	SDS-NaCl	3.05271	0.751046	4.06461	7	0.00478168	0.0215747	NA	0.758333	0
P06745	SDS-KSCN	4.68911	0.751046	6.24344	7	0.000426857	0.0056301	NA	0.95	0
P06801	Triton-NaCl	2.67324	0.971693	2.75111	7	0.0284584	0.127219	NA	0.403509	0
P06801	Triton-KSCN	1.85035	0.971693	1.90425	7	0.098588	0.171402	NA	0.5	0
P06801	Triton-SDS	1.63989	0.971693	1.68766	7	0.135334	0.219138	NA	0.526316	0
P06801	KSCN-NaCl	0.822889	0.971693	0.846861	7	0.425075	0.561442	NA	0.780702	0
P06801	Urea-Triton	-1.10095	1.08639	-1.01341	7	0.344605	0.469865	NA	0.54386	0
P06801	Urea-NaCl	1.57228	1.08639	1.44726	7	0.19108	0.313516	NA	0.824561	0
P06801	Urea-KSCN	0.749393	1.08639	0.689803	7	0.51253	0.625463	NA	0.921053	0
P06801	Urea-SDS	0.538934	1.08639	0.49608	7	0.635033	0.764968	NA	0.947368	0
P06801	SDS-NaCl	1.03335	0.971693	1.06345	7	0.322882	0.438788	NA	0.807018	0
P06801	SDS-KSCN	0.210459	0.971693	0.216589	7	0.834705	0.880758	NA	0.903509	0
P07309	Triton-NaCl	Inf	NA	NA	NA	NA	0	oneConditionMissing	NA	NA
P07309	Triton-KSCN	Inf	NA	NA	NA	NA	0	oneConditionMissing	NA	NA
P07309	Triton-SDS	Inf	NA	NA	NA	NA	0	oneConditionMissing	NA	NA
P07309	KSCN-NaCl	NA	NA	NA	NA	NA	NA	completeMissing	NA	NA
P07309	Urea-Triton	-Inf	NA	NA	NA	NA	0	oneConditionMissing	NA	NA
P07309	Urea-NaCl	NA	NA	NA	NA	NA	NA	completeMissing	NA	NA
P07309	Urea-KSCN	NA	NA	NA	NA	NA	NA	completeMissing	NA	NA
P07309	Urea-SDS	NA	NA	NA	NA	NA	NA	completeMissing	NA	NA
P07309	SDS-NaCl	NA	NA	NA	NA	NA	NA	completeMissing	NA	NA
P07309	SDS-KSCN	NA	NA	NA	NA	NA	NA	completeMissing	NA	NA
P07356	Triton-NaCl	-0.00328967	0.453816	-0.00724892	8	0.994394	0.997923	NA	0.251515	0
P07356	Triton-KSCN	2.10082	0.453816	4.62924	8	0.00168973	0.00865077	NA	0.527273	0
P07356	Triton-SDS	3.01722	0.453816	6.64855	8	0.000161049	0.00228295	NA	0.606061	0
P07356	KSCN-NaCl	-2.10411	0.453816	-4.63649	8	0.00167385	0.014706	NA	0.5	0
P07356	Urea-Triton	-2.95891	0.453816	-6.52008	8	0.000184169	0.00242873	NA	0.615152	0
P07356	Urea-NaCl	-2.9622	0.453816	-6.52733	8	0.000182771	0.00277812	NA	0.587879	0
P07356	Urea-KSCN	-0.858095	0.453816	-1.89084	8	0.095302	0.184329	NA	0.863636	0
P07356	Urea-SDS	0.0583012	0.453816	0.128469	8	0.900949	0.939144	NA	0.942424	0
P07356	SDS-NaCl	-3.0205	0.453816	-6.6558	8	0.000159844	0.00226921	NA	0.578788	0
P07356	SDS-KSCN	-0.916396	0.453816	-2.01931	8	0.0781418	0.154173	NA	0.854545	0
P07724	Triton-NaCl	2.62854	0.617106	4.25946	4	0.0130593	0.08657	NA	0.284314	0
P07724	Triton-KSCN	4.33688	0.617106	7.02777	4	0.00215983	0.0103198	NA	0.490196	0
P07724	Triton-SDS	2.81163	0.884938	3.17721	4	0.0336249	0.0778478	NA	0.568627	0
P07724	KSCN-NaCl	-1.70834	0.617106	-2.76831	4	0.050418	0.127535	NA	0.617647	0
P07724	Urea-Triton	-3.42528	0.884938	-3.87065	4	0.0179836	0.0547948	NA	0.558824	0
P07724	Urea-NaCl	-0.796746	0.884938	-0.90034	4	0.418845	0.545411	NA	0.686275	0
P07724	Urea-KSCN	0.911599	0.884938	1.03013	4	0.361161	0.484572	NA	0.892157	0
P07724	Urea-SDS	-0.61365	1.09858	-0.558582	4	0.606237	0.745838	NA	0.970588	0
P07724	SDS-NaCl	-0.183096	0.884938	-0.206903	4	0.846191	0.907857	NA	0.696078	0
P07724	SDS-KSCN	1.52525	0.884938	1.72356	4	0.159882	0.263598	NA	0.901961	0
P07758	Triton-NaCl	2.06961	0.0225389	91.8237	0	NA	NA	NA	0.5	0
P07758	Triton-KSCN	Inf	NA	NA	NA	NA	0	oneConditionMissing	0.666667	0
P07758	Triton-SDS	Inf	NA	NA	NA	NA	0	oneConditionMissing	0.666667	0
P07758	KSCN-NaCl	-Inf	NA	NA	NA	NA	0	oneConditionMissing	0.833333	0
P07758	Urea-Triton	-Inf	NA	NA	NA	NA	0	oneConditionMissing	0.666667	0
P07758	Urea-NaCl	-Inf	NA	NA	NA	NA	0	oneConditionMissing	0.833333	0
P07758	Urea-KSCN	NA	NA	NA	NA	NA	NA	completeMissing	1	0
P07758	Urea-SDS	NA	NA	NA	NA	NA	NA	completeMissing	1	0
P07758	SDS-NaCl	-Inf	NA	NA	NA	NA	0	oneConditionMissing	0.833333	0
P07758	SDS-KSCN	NA	NA	NA	NA	NA	NA	completeMissing	1	0
P07759	Triton-NaCl	Inf	NA	NA	NA	NA	0	oneConditionMissing	NA	NA
P07759	Triton-KSCN	Inf	NA	NA	NA	NA	0	oneConditionMissing	NA	NA
P07759	Triton-SDS	Inf	NA	NA	NA	NA	0	oneConditionMissing	NA	NA
P07759	KSCN-NaCl	NA	NA	NA	NA	NA	NA	completeMissing	NA	NA
P07759	Urea-Triton	-Inf	NA	NA	NA	NA	0	oneConditionMissing	NA	NA
P07759	Urea-NaCl	NA	NA	NA	NA	NA	NA	completeMissing	NA	NA
P07759	Urea-KSCN	NA	NA	NA	NA	NA	NA	completeMissing	NA	NA
P07759	Urea-SDS	NA	NA	NA	NA	NA	NA	completeMissing	NA	NA
P07759	SDS-NaCl	NA	NA	NA	NA	NA	NA	completeMissing	NA	NA
P07759	SDS-KSCN	NA	NA	NA	NA	NA	NA	completeMissing	NA	NA
P07901	Triton-NaCl	1.03563	0.409485	2.52909	8	0.0353053	0.138265	NA	0.366667	0
P07901	Triton-KSCN	2.09055	0.409485	5.1053	8	0.000923781	0.00577971	NA	0.491667	0
P07901	Triton-SDS	-0.117954	0.409485	-0.288054	8	0.780628	0.834322	NA	0.508333	0
P07901	KSCN-NaCl	-1.05492	0.409485	-2.57621	8	0.0328091	0.0963706	NA	0.641667	0
P07901	Urea-Triton	1.0173	0.409485	2.48435	8	0.0378542	0.0918072	NA	0.525	0
P07901	Urea-NaCl	2.05293	0.409485	5.01344	8	0.00103531	0.00808894	NA	0.675	0
P07901	Urea-KSCN	3.10785	0.409485	7.58965	8	6.36642e-05	0.00254975	NA	0.8	0
P07901	Urea-SDS	0.899351	0.409485	2.1963	8	0.0593357	0.179602	NA	0.816667	0
P07901	SDS-NaCl	1.15358	0.409485	2.81715	8	0.0225929	0.0688176	NA	0.658333	0
P07901	SDS-KSCN	2.2085	0.409485	5.39336	8	0.000651159	0.00714367	NA	0.783333	0
P08003	Triton-NaCl	1.70591	0.393576	4.33439	4	0.0123071	0.083851	NA	0.262626	0
P08003	Triton-KSCN	3.03379	0.393576	7.70826	4	0.00152441	0.00805398	NA	0.469697	0
P08003	Triton-SDS	2.64513	0.569805	4.64216	4	0.00971827	0.0316628	NA	0.555556	0
P08003	KSCN-NaCl	-1.32788	0.393576	-3.37388	4	0.0279432	0.0889495	NA	0.611111	0
P08003	Urea-Triton	-4.41414	0.569805	-7.74676	4	0.0014959	0.00891825	NA	0.550505	0
P08003	Urea-NaCl	-2.70823	0.569805	-4.75291	4	0.0089517	0.0353001	NA	0.691919	0
P08003	Urea-KSCN	-1.38036	0.569805	-2.42251	4	0.072566	0.153365	NA	0.89899	0
P08003	Urea-SDS	-1.76902	0.713671	-2.47876	4	0.0683022	0.197136	NA	0.984848	0
P08003	SDS-NaCl	-0.939216	0.569805	-1.64831	4	0.174634	0.279907	NA	0.69697	0
P08003	SDS-KSCN	0.38866	0.569805	0.682093	4	0.532631	0.641104	NA	0.90404	0
P08032	Triton-NaCl	-1.44236	0.736494	-1.95842	5	0.107505	0.248647	NA	0.515152	0
P08032	Triton-KSCN	0.189965	0.736494	0.257931	5	0.80674	0.856261	NA	0.80303	0
P08032	Triton-SDS	0.529493	0.823426	0.643037	5	0.548525	0.645135	NA	0.909091	0
P08032	KSCN-NaCl	-1.63233	0.736494	-2.21635	5	0.077483	0.165387	NA	0.439394	0
P08032	Urea-Triton	-Inf	NA	NA	NA	NA	0	oneConditionMissing	0.939394	0
P08032	Urea-NaCl	-Inf	NA	NA	NA	NA	0	oneConditionMissing	0.575758	0
P08032	Urea-KSCN	-Inf	NA	NA	NA	NA	0	oneConditionMissing	0.863636	0
P08032	Urea-SDS	-Inf	NA	NA	NA	NA	0	oneConditionMissing	0.969697	0
P08032	SDS-NaCl	-1.97186	0.823426	-2.3947	5	0.0620259	0.13796	NA	0.545455	0
P08032	SDS-KSCN	-0.339528	0.823426	-0.412337	5	0.697176	0.780878	NA	0.833333	0
P08071	Triton-NaCl	0.799094	0.394651	2.02482	5	0.0987619	0.237548	NA	0.375	0
P08071	Triton-KSCN	0.304269	0.446163	0.681968	5	0.525562	0.614016	NA	0.527778	0
P08071	Triton-SDS	2.80132	0.446163	6.2787	5	0.00150527	0.00915643	NA	0.527778	0
P08071	KSCN-NaCl	0.494826	0.446163	1.10907	5	0.317874	0.44684	NA	0.791667	0
P08071	Urea-Triton	-1.54807	0.446163	-3.46974	5	0.0178543	0.0547948	NA	0.513889	0
P08071	Urea-NaCl	-0.748977	0.446163	-1.67871	5	0.154048	0.27238	NA	0.777778	0
P08071	Urea-KSCN	-1.2438	0.496738	-2.50394	5	0.0542282	0.124105	NA	0.930556	0
P08071	Urea-SDS	1.25325	0.496738	2.52297	5	0.0529826	0.171017	NA	0.930556	0
P08071	SDS-NaCl	-2.00223	0.446163	-4.48766	5	0.00647273	0.0265249	NA	0.791667	0
P08071	SDS-KSCN	-2.49706	0.496738	-5.02691	5	0.00401141	0.0239744	NA	0.944444	0
P08113	Triton-NaCl	1.72705	0.440299	3.92245	8	0.00440319	0.0452728	NA	0.236318	0
P08113	Triton-KSCN	3.18142	0.440299	7.22559	8	9.01708e-05	0.00136115	NA	0.430348	0
P08113	Triton-SDS	2.1638	0.440299	4.91439	8	0.00117227	0.0080957	NA	0.532338	0
P08113	KSCN-NaCl	-1.45437	0.440299	-3.30314	8	0.0108082	0.0466457	NA	0.557214	0
P08113	Urea-Triton	-2.78505	0.440299	-6.32537	8	0.000226519	0.00285347	NA	0.532338	0
P08113	Urea-NaCl	-1.058	0.440299	-2.40292	8	0.0429806	0.110559	NA	0.659204	0
P08113	Urea-KSCN	0.396367	0.440299	0.900222	8	0.394293	0.518602	NA	0.853234	0
P08113	Urea-SDS	-0.62125	0.440299	-1.41097	8	0.195935	0.359215	NA	0.955224	0
P08113	SDS-NaCl	-0.436751	0.440299	-0.991943	8	0.350276	0.465808	NA	0.659204	0
P08113	SDS-KSCN	1.01762	0.440299	2.3112	8	0.0495964	0.113938	NA	0.853234	0
P08207	Triton-NaCl	-0.0338232	0.621685	-0.0544057	3	0.960032	0.981733	NA	0.222222	0
P08207	Triton-KSCN	1.15053	0.695064	1.65528	3	0.196442	0.289821	NA	0.444444	0
P08207	Triton-SDS	Inf	NA	NA	NA	NA	0	oneConditionMissing	0.583333	0
P08207	KSCN-NaCl	-1.18435	0.695064	-1.70395	3	0.18694	0.308412	NA	0.5	0
P08207	Urea-Triton	-Inf	NA	NA	NA	NA	0	oneConditionMissing	0.583333	0
P08207	Urea-NaCl	-Inf	NA	NA	NA	NA	0	oneConditionMissing	0.638889	0
P08207	Urea-KSCN	-Inf	NA	NA	NA	NA	0	oneConditionMissing	0.861111	0
P08207	Urea-SDS	NA	NA	NA	NA	NA	NA	completeMissing	1	0
P08207	SDS-NaCl	-Inf	NA	NA	NA	NA	0	oneConditionMissing	0.638889	0
P08207	SDS-KSCN	-Inf	NA	NA	NA	NA	0	oneConditionMissing	0.861111	0
P08226	Triton-NaCl	2.77637	1.60068	1.73449	4	0.157851	0.308237	NA	0.729167	0
P08226	Triton-KSCN	1.81983	1.60068	1.13691	4	0.319063	0.420262	NA	0.729167	0
P08226	Triton-SDS	1.40729	1.13185	1.24335	4	0.281635	0.375514	NA	0.604167	0
P08226	KSCN-NaCl	0.95654	1.96043	0.487924	4	0.651141	0.746763	NA	0.916667	0
P08226	Urea-Triton	0.834561	1.13185	0.73734	4	0.501828	0.615615	NA	0.395833	0
P08226	Urea-NaCl	3.61093	1.60068	2.25587	4	0.0870776	0.183367	NA	0.583333	0
P08226	Urea-KSCN	2.65439	1.60068	1.65829	4	0.172599	0.279862	NA	0.583333	0
P08226	Urea-SDS	2.24185	1.13185	1.98069	4	0.118708	0.275404	NA	0.458333	0
P08226	SDS-NaCl	1.36908	1.60068	0.85531	4	0.440586	0.557749	NA	0.791667	0
P08226	SDS-KSCN	0.41254	1.60068	0.257728	4	0.809333	0.860025	NA	0.791667	0
P08228	Triton-NaCl	NA	NA	NA	NA	NA	NA	completeMissing	1	0
P08228	Triton-KSCN	NA	NA	NA	NA	NA	NA	completeMissing	1	0
P08228	Triton-SDS	-Inf	NA	NA	NA	NA	0	oneConditionMissing	0.666667	0
P08228	KSCN-NaCl	NA	NA	NA	NA	NA	NA	completeMissing	1	0
P08228	Urea-Triton	Inf	NA	NA	NA	NA	0	oneConditionMissing	0.666667	0
P08228	Urea-NaCl	Inf	NA	NA	NA	NA	0	oneConditionMissing	0.666667	0
P08228	Urea-KSCN	Inf	NA	NA	NA	NA	0	oneConditionMissing	0.666667	0
P08228	Urea-SDS	0.844633	0.281512	3.00034	1	0.204811	0.371414	NA	0.333333	0
P08228	SDS-NaCl	Inf	NA	NA	NA	NA	0	oneConditionMissing	0.666667	0
P08228	SDS-KSCN	Inf	NA	NA	NA	NA	0	oneConditionMissing	0.666667	0
P08249	Triton-NaCl	0.621952	0.224338	2.77239	8	0.0242072	0.11801	NA	0.256219	0
P08249	Triton-KSCN	3.13854	0.224338	13.9902	8	6.60643e-07	0.000104712	NA	0.460199	0
P08249	Triton-SDS	5.65801	0.224338	25.2209	8	6.54009e-09	5.2844e-06	NA	0.646766	0
P08249	KSCN-NaCl	-2.51658	0.224338	-11.2178	8	3.57712e-06	0.000593609	NA	0.343284	0
P08249	Urea-Triton	-4.20299	0.224338	-18.7351	8	6.80346e-08	5.74212e-05	NA	0.644279	0
P08249	Urea-NaCl	-3.58104	0.224338	-15.9627	8	2.37696e-07	0.000128266	NA	0.527363	0
P08249	Urea-KSCN	-1.06445	0.224338	-4.74487	8	0.00145481	0.0119684	NA	0.731343	0
P08249	Urea-SDS	1.45502	0.224338	6.48585	8	0.000190932	0.0133016	NA	0.91791	0
P08249	SDS-NaCl	-5.03606	0.224338	-22.4486	8	1.6409e-08	1.30452e-05	NA	0.529851	0
P08249	SDS-KSCN	-2.51948	0.224338	-11.2307	8	3.54616e-06	0.000678204	NA	0.733831	0
P08414	Triton-NaCl	-1.35715	0.196084	-6.92124	6	0.000450266	0.0164275	NA	0.361111	0
P08414	Triton-KSCN	-2.13674	0.196084	-10.8971	6	3.54174e-05	0.000931534	NA	0.472222	0
P08414	Triton-SDS	Inf	NA	NA	NA	NA	0	oneConditionMissing	0.777778	0
P08414	KSCN-NaCl	0.779597	0.196084	3.97583	6	0.00731806	0.0358966	NA	0.277778	0
P08414	Urea-Triton	2.19621	0.196084	11.2004	6	3.02426e-05	0.000880163	NA	0.666667	0
P08414	Urea-NaCl	0.839068	0.196084	4.27912	6	0.00521065	0.0240669	NA	0.472222	0
P08414	Urea-KSCN	0.0594711	0.196084	0.303293	6	0.771908	0.838417	NA	0.583333	0
P08414	Urea-SDS	Inf	NA	NA	NA	NA	0	oneConditionMissing	0.888889	0
P08414	SDS-NaCl	-Inf	NA	NA	NA	NA	0	oneConditionMissing	0.583333	0
P08414	SDS-KSCN	-Inf	NA	NA	NA	NA	0	oneConditionMissing	0.694444	0
P08752	Triton-NaCl	Inf	NA	NA	NA	NA	0	oneConditionMissing	NA	NA
P08752	Triton-KSCN	Inf	NA	NA	NA	NA	0	oneConditionMissing	NA	NA
P08752	Triton-SDS	Inf	NA	NA	NA	NA	0	oneConditionMissing	NA	NA
P08752	KSCN-NaCl	NA	NA	NA	NA	NA	NA	completeMissing	NA	NA
P08752	Urea-Triton	-Inf	NA	NA	NA	NA	0	oneConditionMissing	NA	NA
P08752	Urea-NaCl	NA	NA	NA	NA	NA	NA	completeMissing	NA	NA
P08752	Urea-KSCN	NA	NA	NA	NA	NA	NA	completeMissing	NA	NA
P08752	Urea-SDS	NA	NA	NA	NA	NA	NA	completeMissing	NA	NA
P08752	SDS-NaCl	NA	NA	NA	NA	NA	NA	completeMissing	NA	NA
P08752	SDS-KSCN	NA	NA	NA	NA	NA	NA	completeMissing	NA	NA
P08905	Triton-NaCl	0.240808	0.761492	0.316232	1	0.805015	0.869287	NA	0.458333	0
P08905	Triton-KSCN	Inf	NA	NA	NA	NA	0	oneConditionMissing	0.666667	0
P08905	Triton-SDS	Inf	NA	NA	NA	NA	0	oneConditionMissing	0.666667	0
P08905	KSCN-NaCl	-Inf	NA	NA	NA	NA	0	oneConditionMissing	0.791667	0
P08905	Urea-Triton	-Inf	NA	NA	NA	NA	0	oneConditionMissing	0.666667	0
P08905	Urea-NaCl	-Inf	NA	NA	NA	NA	0	oneConditionMissing	0.791667	0
P08905	Urea-KSCN	NA	NA	NA	NA	NA	NA	completeMissing	1	0
P08905	Urea-SDS	NA	NA	NA	NA	NA	NA	completeMissing	1	0
P08905	SDS-NaCl	-Inf	NA	NA	NA	NA	0	oneConditionMissing	0.791667	0
P08905	SDS-KSCN	NA	NA	NA	NA	NA	NA	completeMissing	1	0
P09041	Triton-NaCl	2.63421	0.392969	6.70335	8	0.000152179	0.0078234	NA	0.245833	0
P09041	Triton-KSCN	4.05301	0.392969	10.3138	8	6.73639e-06	0.000376842	NA	0.429167	0
P09041	Triton-SDS	6.50577	0.392969	16.5554	8	1.78938e-07	4.8194e-05	NA	0.520833	0
P09041	KSCN-NaCl	-1.4188	0.392969	-3.61045	8	0.00687715	0.0346332	NA	0.55	0
P09041	Urea-Triton	-5.39187	0.392969	-13.7208	8	7.6751e-07	0.000110677	NA	0.5125	0
P09041	Urea-NaCl	-2.75766	0.392969	-7.01749	8	0.000110691	0.0021192	NA	0.633333	0
P09041	Urea-KSCN	-1.33886	0.392969	-3.40704	8	0.0092636	0.0382482	NA	0.816667	0
P09041	Urea-SDS	1.1139	0.392969	2.83458	8	0.0219945	0.10799	NA	0.908333	0
P09041	SDS-NaCl	-3.87156	0.392969	-9.85207	8	9.48613e-06	0.000341986	NA	0.641667	0
P09041	SDS-KSCN	-2.45276	0.392969	-6.24162	8	0.000247952	0.00412355	NA	0.825	0
P09103	Triton-NaCl	1.82754	0.222942	8.19739	5	0.0004396	0.0164275	NA	0.259259	0
P09103	Triton-KSCN	3.05896	0.222942	13.7209	5	3.68965e-05	0.000931534	NA	0.472222	0
P09103	Triton-SDS	5.62346	0.257058	21.8763	5	3.70478e-06	0.000249455	NA	0.546296	0
P09103	KSCN-NaCl	-1.23142	0.222942	-5.52352	5	0.00266469	0.0187289	NA	0.626543	0
P09103	Urea-Triton	-5.23298	0.335182	-15.6123	5	1.95912e-05	0.000795845	NA	0.549383	0
P09103	Urea-NaCl	-3.40544	0.335182	-10.16	5	0.000158413	0.0025751	NA	0.703704	0
P09103	Urea-KSCN	-2.17402	0.335182	-6.48607	5	0.00129926	0.0116934	NA	0.916667	0
P09103	Urea-SDS	0.390484	0.347596	1.12338	5	0.312299	0.481701	NA	0.990741	0
P09103	SDS-NaCl	-3.79592	0.257058	-14.7668	5	2.57492e-05	0.000610491	NA	0.700617	0
P09103	SDS-KSCN	-2.5645	0.257058	-9.97636	5	0.000172899	0.00339148	NA	0.91358	0
P09405	Triton-NaCl	-0.508298	1.68673	-0.301352	3	0.782827	0.852144	NA	0.416667	0
P09405	Triton-KSCN	1.32936	2.38694	0.556932	3	0.616425	0.697051	NA	0.694444	0
P09405	Triton-SDS	Inf	NA	NA	NA	NA	0	oneConditionMissing	0.722222	0
P09405	KSCN-NaCl	-1.83766	2.38694	-0.769881	3	0.497437	0.625683	NA	0.666667	0
P09405	Urea-Triton	-0.678281	1.88631	-0.359581	3	0.742982	0.817571	NA	0.666667	0
P09405	Urea-NaCl	-1.18658	1.88631	-0.629048	3	0.573956	0.681573	NA	0.638889	0
P09405	Urea-KSCN	0.651083	2.53118	0.257224	3	0.813639	0.865505	NA	0.916667	0
P09405	Urea-SDS	Inf	NA	NA	NA	NA	0	oneConditionMissing	0.944444	0
P09405	SDS-NaCl	-Inf	NA	NA	NA	NA	0	oneConditionMissing	0.694444	0
P09405	SDS-KSCN	-Inf	NA	NA	NA	NA	0	oneConditionMissing	0.972222	0
P09470	Triton-NaCl	2.00603	0.90193	2.22415	8	0.0568133	0.175563	NA	0.319444	0
P09470	Triton-KSCN	2.85095	0.90193	3.16095	8	0.0133759	0.0397514	NA	0.425926	0
P09470	Triton-SDS	1.49839	0.90193	1.66132	8	0.135226	0.219138	NA	0.486111	0
P09470	KSCN-NaCl	-0.844928	0.90193	-0.9368	8	0.376276	0.51211	NA	0.643519	0
P09470	Urea-Triton	-0.164191	0.90193	-0.182044	8	0.860077	0.897718	NA	0.532407	0
P09470	Urea-NaCl	1.84183	0.90193	2.0421	8	0.0754271	0.163785	NA	0.75	0
P09470	Urea-KSCN	2.68676	0.90193	2.9789	8	0.0176299	0.0585956	NA	0.856481	0
P09470	Urea-SDS	1.3342	0.90193	1.47928	8	0.17733	0.341585	NA	0.916667	0
P09470	SDS-NaCl	0.507632	0.90193	0.562829	8	0.588972	0.6999	NA	0.703704	0
[truncated: 14,771 more rows]

## Sheet: MSstatsFull_ColumnHeaders
Column Header	Description
Protein	UniProt accession number as the protein identifier.
Comparison	Lists the pairwise comparison made between fractions: 0.1% Triton (E1), 0.6 M NaCl (E2), 0.6 M KSCN (E3), 8 M Urea (E4) or 10% SDS (E5). All possible pairwise comparisons are included.
Log2FC	Log2 fold change in mean protein intensity (Fraction/Fraction, with fractions noted in the comparison column).
SE	Standard error (SE) of the corresponding log2 fold change.
Tvalue	Test statistic of the Student test.
DF	Degree of freedom (DF) of the Student test.
pvalue	P-value for the corresponding log2FC, based on a t-test assuming equal variance across all conditions.
Adj.pvalue	Adjusted p-value for the corresponding log2FC, calculated using the false discovery rate (FDR) estimated by the Benjamini-Hochberg procedure.
Issue	Lists any issues for inference when calculating log2FC between conditions. Includes no issues (NA; protein is identified in both conditions), missing in one condition (oneConditionMissing, protein identified in only one condition), or missing in both conditions (completeMissing, protein not identified in either condition).
MissingPercentage	Percentage of missing values as determined by the number of measured intensities divided by the total number of intensities (the number of features multiplied by the number of runs in a protein).
ImputationPercentage	Number of imputed intensities divided by the total number of intensities for each protein.

## Sheet: MSstats_Significant
ClusterID	UniprotID	Gene	KSCN_1	KSCN_2	KSCN_3	NaCl_1	NaCl_2	NaCl_3	SDS_1	SDS_2	SDS_3	Triton_1	Triton_2	Triton_3	Urea_1	Urea_2	Urea_3	Log2FC:KSCN-NaCl	Log2FC:SDS-KSCN	Log2FC:SDS-NaCl	Log2FC:Triton-KSCN	Log2FC:Triton-NaCl	Log2FC:Triton-SDS	Log2FC:Urea-KSCN	Log2FC:Urea-NaCl	Log2FC:Urea-SDS	Log2FC:Urea-Triton	pvalue:KSCN-NaCl	pvalue:SDS-KSCN	pvalue:SDS-NaCl	pvalue:Triton-KSCN	pvalue:Triton-NaCl	pvalue:Triton-SDS	pvalue:Urea-KSCN	pvalue:Urea-NaCl	pvalue:Urea-SDS	pvalue:Urea-Triton	adj.pvalue:KSCN-NaCl	adj.pvalue:SDS-KSCN	adj.pvalue:SDS-NaCl	adj.pvalue:Triton-KSCN	adj.pvalue:Triton-NaCl	adj.pvalue:Triton-SDS	adj.pvalue:Urea-KSCN	adj.pvalue:Urea-NaCl	adj.pvalue:Urea-SDS	adj.pvalue:Urea-Triton
1	P47738	Aldh2	19.5986	19.8349	19.6444	20.6191	21.7038	21.88	20.2357	20.8326	20.2592	22.677	23.3997	23.4487	21.0958	21.5046	21.2847	-1.70837	0.749885	-0.958482	3.48253	1.77416	2.73264	1.60244	-0.105931	0.852552	-1.88009	7.7e-05	0.011817	0.00322824	3.73e-07	5.89e-05	2.41e-06	0.000120714	0.659017	0.00615257	3.88e-05	0.00274743	0.0459756	0.0169964	9.58e-05	0.0051209	0.000216049	0.00314478	0.750598	0.051955	0.000963517
1	P51660	Hsd17b4	19.5167	19.5996	19.4231	19.2541	21.3415	21.0436		19.941	18.9998	21.5459	22.213	22.068	20.7142	19.6543	20.0773	-1.03329	-0.0427118	-1.07601	2.42917	1.39588	2.47188	0.635487	-0.397807	0.678199	-1.79368	0.0933128	0.944781	0.113477	0.00259088	0.034263	0.00427135	0.271324	0.479114	0.291852	0.0119133	0.186811	0.968005	0.206914	0.0116774	0.136714	0.0177899	0.38809	0.60614	0.468307	0.0410136
1	P58252	Eef2	18.7944	18.585	19.7259	20.1491	20.8531	21.1246	18.3218		19.3195	21.4271	21.624	21.4474	20.811	19.7472	20.0493	-1.67382	-0.230982	-1.9048	2.46437	0.790553	2.69535	1.16736	-0.506458	1.39834	-1.29701	0.00441858	0.627855	0.00413993	0.000502487	0.0922529	0.00059102	0.0237017	0.251866	0.0181128	0.0151032	0.0260147	0.719499	0.019947	0.00385375	0.230045	0.0051907	0.0730194	0.378026	0.0946396	0.0490274
1	Q8CAK1	Iba57	18.2814	19.8703	19.8572	21.3638	20.9278	21.0076	18.2526	18.9294	19.0433	22.6437	22.0016	22.3371	19.9906	19.997	20.4889	-1.76343	-0.594518	-2.35795	2.99118	1.22775	3.5857	0.822536	-0.940897	1.41705	-2.16865	0.00258455	0.18438	0.000423348	8.32e-05	0.0170726	2.26e-05	0.0792982	0.0505458	0.0085361	0.000729258	0.0184289	0.29203	0.00446529	0.00134787	0.0970309	0.000628737	0.159995	0.122128	0.0642899	0.00542786
1	Q8CG76	Akr7a5	17.5687	18.4981	18.4242	21.9173	21.8999	22.0404	18.1285	19.409	20.3463	21.9762	22.3678	22.6984	20.1944	20.473	20.6153	-3.78884	1.1309	-2.65793	4.18378	0.394944	3.05288	2.26391	-1.52493	1.13301	-1.91987	4.22e-06	0.0112609	5.75e-05	1.99e-06	0.285718	2.11e-05	0.000177102	0.00223567	0.011159	0.000534129	0.000593609	0.0455798	0.00108857	0.000210219	0.446953	0.000628737	0.00373312	0.0142674	0.0716455	0.00446341
1	Q7TMR0	Prcp	17.34	18.2579	19.0625	21.0658	20.6146	21.3333		20.3607	18.7926	22.2547	22.3505	23.2705	20.2976	20.6143	20.9389	-2.78445	1.33575	-1.4487	4.40512	1.62066	3.06936	2.39678	-0.387674	1.06103	-2.00834	0.00110114	0.0569935	0.042948	6.6e-05	0.017431	0.00121337	0.00254992	0.483104	0.113599	0.00640759	0.0125467	0.124563	0.106367	0.00118346	0.0971157	0.0081843	0.0166056	0.609074	0.270746	0.026943
1	Q8R2H9	Phospho1		18.2153		22.5321	22.0308	22.2829	20.1275	20.167	19.6006	24.2562	23.4929	24.0517	20.778	20.5269	21.2935	-4.01913	1.70222	-2.31691	5.67078	1.65165	3.96856	2.6033	-1.41583	0.901083	-3.06748	4.74e-05	0.00463309	0.000139108	6.44e-06	0.000880123	6.3e-06	0.000532579	0.00195027	0.0157891	2.82e-05	0.0021086	0.0258709	0.00208661	0.000376842	0.0229668	0.000363622	0.006479	0.0129399	0.0868401	0.000880163
1	Q64442	Sord	19.1023	19.1659	19.5119	19.3476	21.2903	21.2654				22.9026	23.1808	23.2319	19.806	21.0342	20.4763	-1.37441	-Inf	-Inf	3.84509	2.47067	Inf	1.17881	-0.195603	Inf	-2.66628	0.0140122			7.35e-05	0.000838648		0.0259544	0.642997		0.000558886	0.0560489	0	0	0.00124881	0.0229668	0	0.078156	0.737373	0	0.00457961
1	Q9D9G2	Q9D9G2	17.7408	19.5256	18.5851	20.6556	21.7085	21.4494			19.7971	23.0327	22.6197	23.2473		20.1983	20.0441	-2.654	1.11966	-1.53434	4.34936	1.69536	3.2297	1.39594	-1.25806	0.276276	-2.95343	0.00157568	0.132805	0.0573538	0.000156494	0.0106322	0.00354176	0.0345617	0.0484753	0.690435	0.00172101	0.0143562	0.229824	0.131401	0.00197845	0.0770837	0.0161136	0.094808	0.118495	0.809549	0.0100175
1	O08756	O08756		18.761	20.2919	20.8121	22.3935	22.161	19.2851	20.2457	21.0072	21.6825	23.0634	22.747	20.2621	21.8995	21.7815	-2.69691	1.0874	-1.60951	3.40573	0.708812	2.31832	2.22242	-0.474497	1.13501	-1.18331	0.000298119	0.0319968	0.00273187	6.86e-05	0.0868143	0.000330794	0.00094887	0.224417	0.0153293	0.0127098	0.00620619	0.0838272	0.0152946	0.00118629	0.223152	0.00351687	0.00915717	0.348722	0.0848694	0.0430806
1	Q9JLZ3	Auh	19.1046	18.069		19.5917	22.1263	22.2657		18.9506	19.2536	21.1043	21.9333	22.5252	18.582	19.9406	20.3385	-2.47896	-0.0544447	-2.5334	3.00533	0.526371	3.05977	0.77142	-1.70754	0.825865	-2.23391	0.0128257	0.947915	0.0116865	0.00542046	0.429344	0.0049822	0.31788	0.0333577	0.287848	0.0114244	0.0525853	0.968005	0.0432127	0.0197504	0.57466	0.0201281	0.439762	0.0938957	0.465357	0.0396799
1	P20108	Prdx3	19.0665	19.7307	17.6165	20.2312	21.5994	22.0014		19.6794		21.7961	21.9302	21.8659	18.2922	19.9907		-2.47275	0.676631	-1.79612	3.05948	0.586723	2.38284	0.313872	-2.15888	-0.362759	-2.7456	0.0146542	0.520016	0.125842	0.006262	0.425332	0.0589904	0.698088	0.0368039	0.738982	0.0156203	0.0560956	0.62945	0.221827	0.0219748	0.571319	0.119661	0.773475	0.099573	0.831479	0.0500447
1	P85094	Isoc2a	21.3933	21.1199	21.1066	23.3809	23.9198	23.8072	21.1572	22.0478	20.935	23.9473	24.2266	23.9762	19.6498	21.7757	19.3827	-2.49601	0.173349	-2.32266	2.84343	0.347419	2.67008	-0.937223	-3.43324	-1.11057	-3.78065	0.000624303	0.715959	0.000987198	0.000263903	0.471538	0.00040181	0.0758604	7.15e-05	0.0421489	3.58e-05	0.0089031	0.798257	0.00784823	0.00266991	0.61512	0.0039472	0.156206	0.00180153	0.149853	0.000921665
1	P10107	Anxa1	18.8293	19.6863	18.9251	19.5548	21.2565	21.3629	17.9798	19.9352	18.583	21.0257	21.8719	21.151	17.6391		19.2779	-1.57782	-0.314256	-1.89208	2.20263	0.624808	2.51688	-0.390739	-1.96856	-0.0764825	-2.59337	0.00588237	0.462492	0.00226248	0.000958632	0.166204	0.00043472	0.4256	0.00373989	0.873179	0.000804087	0.0311196	0.572502	0.0133235	0.00582188	0.318066	0.0041324	0.548573	0.019535	0.917992	0.00584995
1	P07356	Anxa2	19.3218	20.557	20.1287	20.8399	22.66	22.8199	17.709	20.38	19.1693	21.9113	22.354	22.0446	17.6942	19.7139	20.0251	-2.10411	-0.916396	-3.0205	2.10082	-0.00328967	3.01722	-0.858095	-2.9622	0.0583012	-2.95891	0.00167385	0.0781418	0.000159844	0.00168973	0.994394	0.000161049	0.095302	0.000182771	0.900949	0.000184169	0.014706	0.154173	0.00226921	0.00865077	0.997923	0.00228295	0.184329	0.00277812	0.939144	0.00242873
1	P20029	Hspa5	19.431	20.6816	20.8851	21.2412	22.6125	22.6732		21.2386	20.2504	23.095	23.592	23.6135	18.0525	20.4308	20.2907	-1.84309	-0.0129121	-1.856	3.10094	1.25785	3.11385	-0.741242	-2.58433	-0.72833	-3.84218	0.00192265	0.977265	0.00381757	8.36e-05	0.0133185	0.000190027	0.0937746	0.000263148	0.139707	2.07e-05	0.0160775	0.984991	0.0187734	0.00134787	0.08657	0.00247648	0.182758	0.00342294	0.296232	0.000795845
1	P05202	Got2	18.9423	20.2878	20.9121	20.8384	23.3288	23.2038		20.373	20.3313	22.9175	24.0567	24.5321	18.5466	20.477	20.528	-2.40962	-0.301435	-2.71105	3.78806	1.37845	4.0895	-0.196832	-2.60645	0.104603	-3.98489	2.33e-05	0.316471	2.61e-05	1.11e-06	0.000775439	1.66e-06	0.446426	1.38e-05	0.719235	7.87e-07	0.00175985	0.435432	0.000610491	0.000132212	0.0224877	0.000191825	0.567599	0.000592867	0.825789	0.000110677
1	Q922R8	Pdia6	21.8528	20.5656	20.7998	20.6149	22.7588	22.5506		20.8355	20.8594	22.8274	23.897	23.8128	18.2659	20.9218	20.2849	-0.902021	-0.39004	-1.29206	2.43964	1.53762	2.82968	-1.24856	-2.15059	-0.858524	-3.6882	0.246549	0.643554	0.153326	0.0111383	0.0680703	0.00989782	0.123557	0.0195341	0.322626	0.00129508	0.371918	0.734804	0.254552	0.0345033	0.197752	0.0321182	0.222904	0.0632689	0.488614	0.00809662
1	P35278	Rab5c	20.7913	20.0903	21.3537	20.1218	20.9253	20.7516		21.7799	21.6647	22.1416	22.1065	21.7352	20.2713	19.7968	20.5748	0.145518	0.977222	1.12274	1.24936	1.39487	0.272133	-0.530813	-0.385295	-1.50804	-1.78017	0.682814	0.0375777	0.0216928	0.00808604	0.00466225	0.499055	0.164038	0.296385	0.00553328	0.00123535	0.765962	0.0942523	0.0665861	0.0267938	0.0470804	0.594744	0.26925	0.424277	0.0501754	0.00778084
1	O70250	Pgam2	19.2294	20.7554	20.8537	20.7918	22.1661	21.8934	18.7662	21.8923	19.6132	24.275	23.7234	22.2219	19.2317	20.8379	21.0507	-1.33759	-0.188949	-1.52654	3.12726	1.78968	3.31621	0.0939557	-1.24363	0.282905	-3.03331	0.121631	0.812942	0.083573	0.00369499	0.0491846	0.00264252	0.906203	0.14612	0.723719	0.00437953	0.224971	0.862553	0.165687	0.015112	0.161393	0.0135251	0.931795	0.265218	0.827673	0.0197664
1	P08113	Hsp90b1	19.6513	19.5871	20.1154	20.037	21.8143	21.8656	19.171	21.5636	21.672	22.4712	23.232	23.1949	19.1643	20.9087	20.4699	-1.45437	1.01762	-0.436751	3.18142	1.72705	2.1638	0.396367	-1.058	-0.62125	-2.78505	0.0108082	0.0495964	0.350276	9.02e-05	0.00440319	0.00117227	0.394293	0.0429806	0.195935	0.000226519	0.0466457	0.113938	0.465808	0.00136115	0.0452728	0.0080957	0.518602	0.110559	0.359215	0.00285347
1	Q9QXD6	Fbp1	19.5319	19.3443	19.8428	20.0154	21.0601	21.0034	17.6825	21.0122	19.7345	22.4869	22.1482	22.6304	18.6854	19.9575	19.7605	-1.12	-0.0965719	-1.21657	2.84886	1.72886	2.94543	-0.105214	-1.22521	-0.00864193	-2.95407	0.100253	0.876696	0.0782891	0.00149095	0.0208959	0.00121508	0.865782	0.0765676	0.988913	0.00119325	0.197299	0.91497	0.159589	0.00795651	0.107914	0.0081843	0.908901	0.165402	0.994493	0.00757221
1	Q9DCW4	Etfb		21.248		19.4058	19.7104	20.3488	17.4718	19.9236	16.8842	21.54	21.8286	22.7652	18.4987	19.6743	19.7245	1.30521	-3.03367	-1.72846	0.917699	2.22291	3.95137	-1.82771	-0.522502	1.20596	-2.74541	0.274505	0.0313825	0.0621253	0.430299	0.0258686	0.00195678	0.143218	0.515039	0.161543	0.0109134	0.400832	0.0825005	0.13796	0.529385	0.122095	0.0111343	0.243562	0.638139	0.321699	0.0383788
1	Q9DCQ7	Serpina1f		19.741	20.1853	19.4397	20.6385	20.6971	19.1693	20.0832	20.0197	21.9638	21.7725	22.8748	19.5056	19.5153		-0.48684	-0.0141778	-0.501017	2.43211	1.94527	2.44629	-0.0749668	-0.561806	-0.060789	-2.50708	0.207848	0.96855	0.148096	0.000407292	0.000661604	0.000189576	0.854164	0.154517	0.865918	0.000345204	0.329343	0.981378	0.248388	0.00336813	0.0210267	0.00247648	0.900069	0.27238	0.912862	0.00359282
1	P17710	Hk1	21.094	23.0689	20.5167	22.0463	21.5463	21.4392	20.5853	21.3938	20.656	24.7314	23.7135	23.2769	19.6396	20.8735	19.9698	-0.117382	-0.681488	-0.798869	2.34742	2.23004	3.02891	-1.3989	-1.51628	-0.717408	-3.74632	0.841553	0.264858	0.197514	0.00329937	0.00439799	0.0007036	0.0392534	0.0284691	0.242452	0.000171008	0.892336	0.381575	0.303134	0.0139453	0.0452728	0.00592197	0.102417	0.0832172	0.416749	0.00236608
1	Q64444	Car4	18.726	20.6282	18.779	19.8546	20.4484	20.2546	19.7411	20.0567	19.7388	22.1393	23.4975	21.8007	18.9467		18.0789	-0.80811	0.467793	-0.340317	3.10143	2.29332	2.63363	-0.58179	-1.3899	-1.04958	-3.68322	0.0858628	0.285366	0.427906	0.000119321	0.000758328	0.000330469	0.247758	0.0196013	0.057084	9.24e-05	0.176755	0.405018	0.546921	0.00170078	0.0224877	0.00351687	0.367275	0.0632689	0.174807	0.00150052
1	P47934	Crat	18.753	19.6549	19.5167	22.7677	23.3673	23.5634	18.2253	20.0677	16.1541	23.4954	23.9819	24.0778	17.6451	18.7566	18.77	-3.92459	-1.15914	-5.08373	4.5435	0.618915	5.70265	-0.917657	-4.84225	0.241488	-5.46116	0.000828827	0.163583	0.00014843	0.000318861	0.436479	6.63e-05	0.259227	0.000207355	0.757477	9e-05	0.0103236	0.267968	0.00218522	0.00286073	0.581458	0.00148789	0.380295	0.00294872	0.84321	0.0014901
1	Q5SUV2	Mycbpap	23.5333	20.2677		26.6982	27.0963	27.1622	23.278	21.7457	22.5105	26.971	27.0606	27.4518	21.6518	20.9897	22.7487	-4.99308	0.518902	-4.47418	5.16864	0.175561	4.64974	-0.195754	-5.18883	-0.714656	-5.3644	0.000389226	0.53109	0.00035604	0.000315241	0.807974	0.000281254	0.810858	0.000141986	0.338377	0.000115044	0.00660342	0.640826	0.00398665	0.00286073	0.870303	0.00325367	0.864843	0.00247967	0.504248	0.0017654
1	P16627	Hspa1l	20.4387	20.0954	19.9275	22.9183	22.0679	22.2757	19.5747	21.9113	20.912	22.9603	23.1085	23.2473	19.9847	19.9558	21.06	-2.26676	0.645502	-1.62126	2.95154	0.684774	2.30604	0.17966	-2.0871	-0.465841	-2.77188	0.00251272	0.252582	0.014737	0.0004883	0.227205	0.00227215	0.740313	0.00402434	0.399534	0.000733147	0.0183409	0.367311	0.0500682	0.00377539	0.384684	0.0120782	0.813431	0.0201458	0.562307	0.00542786
1	Q9Z2I9	Sucla2	19.7912	19.1765	18.8936	22.674	22.6272	22.6056	20.0417	20.3456	19.8638	23.2041	23.0914	23.2199	19.9367	19.3205	20.2718	-3.34852	0.796629	-2.55189	3.88472	0.536196	3.08809	0.555894	-2.79263	-0.240735	-3.32882	1.27e-06	0.015625	9.89e-06	4.03e-07	0.0735398	2.35e-06	0.06538	5.04e-06	0.38243	1.33e-06	0.000415559	0.053214	0.000341986	9.58e-05	0.207388	0.000216049	0.142308	0.000457847	0.547451	0.000153372
1	Q9D424	Cabyr	22.365	20.6225	20.4831	23.0114	22.1151	22.1183	20.3241	19.9791	20.0631	21.9267	22.4663	21.842	20.634	20.6324	20.3932	-1.25806	-1.03478	-2.29284	0.921471	-0.336593	1.95625	-0.603679	-1.86174	0.431097	-1.52515	0.0126533	0.0301653	0.000392402	0.0472482	0.417118	0.00108963	0.163458	0.0014785	0.305057	0.00469635	0.0520955	0.080687	0.00421567	0.0972578	0.564983	0.00779131	0.26925	0.0105643	0.476686	0.0208617
1	Q9JJN4	Oxct2a	22.1861	22.2127	21.6074	24.9113	24.8277	24.9547	22.436	21.3166	20.9522	24.0743	23.8761	24.3043	21.2519	21.856	21.6102	-2.8958	-0.433801	-3.3296	2.0828	-0.812994	2.5166	-0.429383	-3.32518	0.00441775	-2.51218	2.66e-05	0.235398	9.52e-06	0.000270944	0.0428702	7.31e-05	0.239786	9.61e-06	0.989895	7.4e-05	0.00187229	0.347644	0.000341986	0.00268403	0.150112	0.0015546	0.358337	0.000573925	0.994493	0.00133928
1	Q99KI0	Aco2	19.9613	20.706	20.8406	23.2847	23.5579	23.6731	19.4876	19.7656	19.9492	23.7442	24.082	24.1518	20.792	20.3751	20.2829	-3.00262	-0.768476	-3.7711	3.49006	0.487438	4.25853	-0.0192881	-3.02191	0.749188	-3.50935	8.59e-07	0.00856222	1.47e-07	2.68e-07	0.0594622	5.67e-08	0.932922	8.18e-07	0.00973369	2.57e-07	0.000415559	0.0371037	5.83e-05	9.58e-05	0.180784	2.29e-05	0.952314	0.000227977	0.0678114	7.01e-05
1	P05132	Prkaca	19.7804	20.4498	19.6325	22.1532	22.804	22.9307	19.559	19.2975	18.3774	21.6184	22.902	23.7929	19.0341	19.8018	19.3032	-2.67505	-0.876272	-3.55132	2.81688	0.141831	3.69315	-0.574529	-3.24958	0.301742	-3.39141	0.000849865	0.128604	0.000128659	0.000610575	0.79082	9.79e-05	0.29882	0.00023679	0.575618	0.000176898	0.0103477	0.223596	0.00200533	0.0044564	0.858366	0.00183884	0.419185	0.00315774	0.725689	0.0024081
1	Q9CZU6	Cs	20.1691	20.8472	22.0846	23.0577	24.3142	24.4091	20.5099	20.8958	19.9072	23.0485	24.3355	24.7679	20.0618	20.6258	21.1111	-2.8933	-0.596057	-3.48936	3.01699	0.123681	3.61304	-0.434114	-3.32742	0.161944	-3.4511	0.000205113	0.222641	5.53e-05	0.000153878	0.790759	4.31e-05	0.363751	7.76e-05	0.728713	5.99e-05	0.00527973	0.333962	0.00107277	0.00197754	0.858366	0.00102402	0.485607	0.00180153	0.828458	0.0011912
1	O09046	Il4i1	18.4393	19.9827	20.9706	22.7072	23.3582	23.1961	17.9987	19.2517	18.8378	21.9986	21.9516	22.3306	18.2282	19.2199	19.1511	-3.28968	-1.10145	-4.39113	2.29608	-0.993607	3.39752	-0.931125	-4.22081	0.170324	-3.2272	3.67e-05	0.0253144	4.33e-06	0.000444569	0.0384202	2.91e-05	0.0489805	5.84e-06	0.682572	4.22e-05	0.0021086	0.0711967	0.000341986	0.00358282	0.14204	0.000779039	0.11853	0.000457847	0.804838	0.00101756
1	P23578	Acr	21.4275	22.0614	20.9898	23.9616	24.3568	24.3733	19.3653	18.5682	20.2266	22.6626	23.4074	23.1313	19.8709	21.0773	20.7581	-2.7377	-2.10619	-4.84389	1.57421	-1.16349	3.6804	-0.924136	-3.66183	1.18206	-2.49834	0.000320795	0.00170673	5.37e-06	0.00864079	0.0340151	4.08e-05	0.0771198	4.23e-05	0.0319263	0.000586046	0.00620619	0.0134603	0.000341986	0.0283551	0.136422	0.000998984	0.157183	0.00124313	0.133452	0.00471069
1	O35857	Timm44	19.8105	19.5975	19.2435	20.535	21.3344	21.2491	18.6641			22.4328	22.7137	22.6151	20.396			-1.48893	-0.886481	-2.37541	3.03666	1.54773	3.92314	0.845489	-0.64344	1.73197	-2.19117	0.00435401	0.0705954	0.00279353	0.000289475	0.00377886	0.000411867	0.0798293	0.150232	0.0174648	0.00376401	0.0258093	0.14439	0.0153177	0.00275291	0.0414126	0.00396177	0.160406	0.268662	0.0929975	0.0179482
1	P07724	Alb	19.9245	20.2008	18.8085	20.5432	21.6972	21.8184			21.1844	22.9638	24.3709	24.6098	20.4689			-1.70834	1.52525	-0.183096	4.33688	2.62854	2.81163	0.911599	-0.796746	-0.61365	-3.42528	0.050418	0.159882	0.846191	0.00215983	0.0130593	0.0336249	0.361161	0.418845	0.606237	0.0179836	0.127535	0.263598	0.907857	0.0103198	0.08657	0.0778478	0.484572	0.545411	0.745838	0.0547948
1	O55023	O55023	20.9409	20.7486	20.5928	22.9666	22.0207	22.0323	18.1098	19.8227	19.9588	23.2779	23.5666	24.1261	18.7877			-1.57909	-1.46369	-3.04278	2.89614	1.31705	4.35983	-1.97307	-3.55216	-0.509378	-4.86921	0.0215476	0.0288478	0.00101405	0.00131109	0.0422	0.000143672	0.0344159	0.00269509	0.508117	0.000526015	0.0738872	0.0782574	0.00793684	0.00742172	0.148742	0.00218894	0.0947323	0.0163268	0.667903	0.00443957
1	P09103	P4hb	19.0761	19.5602	20.3296	19.9272	21.2331	21.4998		16.9514	17.9781	21.9001	23.0511	23.1916			18.121	-1.23142	-2.5645	-3.79592	3.05896	1.82754	5.62346	-2.17402	-3.40544	0.390484	-5.23298	0.00266469	0.000172899	2.57e-05	3.69e-05	0.0004396	3.7e-06	0.00129926	0.000158413	0.312299	1.96e-05	0.0187289	0.00339148	0.000610491	0.000931534	0.0164275	0.000249455	0.0116934	0.0025751	0.481701	0.000795845
1	P08003	Pdia4	19.634	19.3055	19.7828	19.9344	21.3882	21.3833			20.0449	22.4321	22.6177	22.7738	18.0897			-1.32788	0.38866	-0.939216	3.03379	1.70591	2.64513	-1.38036	-2.70823	-1.76902	-4.41414	0.0279432	0.532631	0.174634	0.00152441	0.0123071	0.00971827	0.072566	0.0089517	0.0683022	0.0014959	0.0889495	0.641104	0.279907	0.00805398	0.083851	0.0316628	0.153365	0.0353001	0.197136	0.00891825
1	Q3UUI3	Them4	19.9952	19.726	20.5953	21.0738	22.4836	22.435			19.3891	23.1028	22.5117	22.8375	18.068	18.8126	19.8376	-1.89195	-0.992423	-2.88437	2.71182	0.819877	3.70425	-1.19947	-3.09141	-0.207042	-3.91129	0.00621575	0.190661	0.00516631	0.00104814	0.124437	0.00150718	0.0400096	0.000522912	0.768699	0.000143461	0.0327075	0.299498	0.0228179	0.00622989	0.268558	0.00915642	0.103457	0.00511807	0.849127	0.00209982
1	Q00623	Apoa1	19.6381	17.6535	18.3926	18.3299	18.9423	19.7563		18.0848		20.5318	20.089	20.6196	17.4432	15.8143		-0.448065	-0.237083	-0.685148	1.85206	1.40399	2.08914	-1.88384	-2.3319	-1.64675	-3.7359	0.487341	0.795973	0.466321	0.0269226	0.0656992	0.0613795	0.0387288	0.0183186	0.131208	0.00267089	0.617173	0.855224	0.583819	0.0657198	0.192502	0.12337	0.101378	0.0605311	0.290807	0.0137559
1	Q9CZN7	Shmt2	21.0507	18.7855	20.0327	20.0696	21.6458	21.414		19.1888	18.8106	21.4617	22.0864	22.5462	19.0183	18.2857	18.7316	-1.08683	-0.95656	-2.04339	2.07518	0.988347	3.03174	-1.27777	-2.3646	-0.321208	-3.35295	0.116054	0.200955	0.019515	0.01108	0.146998	0.00288784	0.0729947	0.00589005	0.649936	0.000876611	0.21835	0.310567	0.0613217	0.034435	0.295302	0.0141417	0.153461	0.0260534	0.77955	0.0061655
1	P48036	Anxa5	21.8347	20.4005	19.9301	20.2278	21.6932	21.705	18.0079	17.9109	18.6496	21.4317	23.3791	23.3305		18.6114	19.0421	-0.486878	-2.53231	-3.01919	1.99196	1.50508	4.52426	-1.89504	-2.38191	0.637271	-3.88699	0.498867	0.00756628	0.00307407	0.0224214	0.0633223	0.000296969	0.0420573	0.0168371	0.431386	0.00141215	0.625865	0.0342497	0.0164019	0.0575092	0.187024	0.003287	0.106046	0.056987	0.595881	0.00855962
1	P00342	Ldhc	23.5155	23.9069	23.1861	22.2732	23.8446	24.0424	21.5322	20.7494	21.4708	24.3175	24.4803	25.4983	20.5015	21.4312	21.8622	0.149478	-2.2854	-2.13592	1.22916	1.37864	3.51455	-2.27123	-2.12176	0.0141617	-3.50039	0.763059	0.00140975	0.00211829	0.0333799	0.0206042	8.11e-05	0.0014643	0.00220325	0.977147	8.35e-05	0.827839	0.011473	0.0129542	0.0755817	0.107389	0.00168102	0.0119684	0.0141686	0.987781	0.00143104
1	P01887	B2m	20.3951	20.2784	20.6486	19.8625	20.7942	21.4841				22.3006	22.3967	24.1155				-0.272946	-Inf	-Inf	2.49693	2.22398	Inf	-Inf	-Inf		-Inf	0.543945			0.00374457	0.00570323						0.664072	0	0	0.0151536	0.0542046	0	0	0		0
1	P08249	Mdh2	20.1405	20.6774	20.7583	22.8051	23.1249	23.1959	17.4392	18.452	18.1265	23.2234	23.9236	23.8447	18.4331	20.0553	19.8944	-2.51658	-2.51948	-5.03606	3.13854	0.621952	5.65801	-1.06445	-3.58104	1.45502	-4.20299	3.58e-06	3.55e-06	1.64e-08	6.61e-07	0.0242072	6.54e-09	0.00145481	2.38e-07	0.000190932	6.8e-08	0.000593609	0.000678204	1.3e-05	0.000104712	0.11801	5.28e-06	0.0119684	0.000128266	0.0133016	5.74e-05
1	Q6PE15	Abhd10	20.2489	19.4831	19.5521	21.8253	22.4918	22.7733	17.5205	18.5295	18.9559	22.5927	23.126	23.6306	19.8021	20.7114	20.5003	-2.60211	-1.42607	-4.02817	3.35506	0.752958	4.78113	0.576592	-2.02551	2.00266	-2.77847	0.000119183	0.00519664	4.94e-06	1.93e-05	0.0793727	1.34e-06	0.162461	0.000642189	0.000690812	7.52e-05	0.00380017	0.0275122	0.000341986	0.000654184	0.212779	0.000180766	0.268311	0.00583554	0.0192506	0.00133928
1	P09041	Pgk2	19.4728	19.8777	19.928	20.5724	21.388	21.5746	18.0444	17.1636	16.7122	23.86	23.6544	23.9231	17.7996	18.5219	18.9404	-1.4188	-2.45276	-3.87156	4.05301	2.63421	6.50577	-1.33886	-2.75766	1.1139	-5.39187	0.00687715	0.000247952	9.49e-06	6.74e-06	0.000152179	1.79e-07	0.0092636	0.000110691	0.0219945	7.68e-07	0.0346332	0.00412355	0.000341986	0.000376842	0.0078234	4.82e-05	0.0382482	0.0021192	0.10799	0.000110677
1	Q9JMI7	Tex101	18.829	18.7068	19.2435	21.3455	22.1191	21.7907		16.5614	18.663	22.4518	22.9702	23.2518	17.3701	17.2569	17.8595	-2.82528	-1.39762	-4.22291	3.96479	1.13951	5.36241	-1.43097	-4.25625	-0.0333487	-5.39576	0.000226119	0.0194556	3.92e-05	2.58e-05	0.0267855	8.08e-06	0.00989103	1.62e-05	0.944616	3.3e-06	0.00529764	0.0616956	0.000852897	0.000767219	0.122649	0.00043088	0.0402168	0.000643621	0.96696	0.000246106
1	Q03401	Crisp1	20.9837	21.9303	20.9333	21.4807	23.3536	23.0018	18.7893	16.2553	18.7334	22.872	23.4192	24.2775	20.0385	17.8262	17.5259	-1.32959	-3.35644	-4.68603	2.24047	0.910885	5.59691	-2.8189	-4.14849	0.537537	-5.05938	0.168526	0.0050784	0.000697975	0.0341239	0.330011	0.000215356	0.0124329	0.00149563	0.557509	0.000423868	0.286902	0.027359	0.00630557	0.076191	0.47913	0.00276203	0.0476495	0.0105962	0.713289	0.00394507
1	Q9WUM5	Suclg1	21.6092	21.7756	20.8376	23.9684	23.338	23.3803	21.8242	18.7685	18.1169	24.3022	23.4865	23.0331	19.85	19.2687	19.656	-2.15478	-1.83756	-3.99234	2.19983	0.0450479	4.03739	-1.81588	-3.97066	0.0216844	-4.01571	0.010052	0.0212023	0.000256526	0.00906157	0.945854	0.00023776	0.0223315	0.000266137	0.973918	0.000246597	0.044355	0.0635575	0.00328933	0.0293114	0.973686	0.00298802	0.0696014	0.00342294	0.98603	0.00289067
1	P09671	Sod2	21.735	21.8578	22.2537	23.3985	24.625	24.8228		20.5924	19.6801	24.141	24.807	24.8346	19.3876	18.5693	21.1092	-2.33329	-1.90087	-4.23416	2.64539	0.312105	4.54627	-2.26013	-4.59342	-0.359255	-4.90552	0.00553993	0.0246755	0.000385544	0.00287631	0.61368	0.000249295	0.00649937	0.000109406	0.606789	7.19e-05	0.0299522	0.0706995	0.00419873	0.0125819	0.721488	0.00305198	0.0302674	0.0021192	0.745838	0.00133928
1	P38647	Hspa9	20.3459	19.8428	19.8339	23.4181	22.076	22.2943	17.9641	16.767	17.1181	22.4264	22.52	22.8081	19.2698	17.1854	19.9553	-2.58862	-2.72443	-5.31305	2.57732	-0.0112944	5.30175	-1.20405	-3.79267	1.52038	-3.78137	0.00138277	0.00100729	9.72e-06	0.00142027	0.983857	9.88e-06	0.0567021	0.000111537	0.0228408	0.000113886	0.0136593	0.00906559	0.000341986	0.00771732	0.992987	0.00043088	0.12758	0.0021192	0.108063	0.0017654
1	P01942	P01942	21.0061	20.1226	19.7703	22.726	21.3111	22.0143		17.0268	18.5528	27.436	24.8305	25.1274	17.4635		17.7552	-1.71747	-2.18586	-3.90333	5.49831	3.78084	7.68417	-2.9873	-4.70477	-0.801446	-8.48561	0.0205714	0.0131685	0.000803668	5.83e-05	0.000468921	1.82e-05	0.00314662	0.000293399	0.302689	1.02e-05	0.0717811	0.0479711	0.00685956	0.00114171	0.0165734	0.000607431	0.0188093	0.00371639	0.47458	0.000507742
1	P99029	Prdx5	21.237	20.9936	21.2363	22.6461	23.1931	23.316		15.7915		24.0902	24.4737	24.5219	17.3296	16.0603		-1.89612	-5.36417	-7.26029	3.20631	1.31019	8.57048	-4.46064	-6.35676	0.903531	-7.66695	0.00254287	0.00010044	2.3e-05	0.000225205	0.0119101	1.02e-05	7.86e-05	1.39e-05	0.136338	5.51e-06	0.0183409	0.00247861	0.000588991	0.00246871	0.083667	0.00043088	0.00256816	0.000592867	0.296049	0.000310111
1	P41105	Rpl28		18.6202	17.7539		20.4672	20.751		24.2352	24.3247	20.21	20.0768			23.8096	23.8456	-2.42208	6.0929	3.67082	1.95636	-0.465721	-4.13654	5.64055	3.21847	-0.452345	3.68419	0.00370549	0.00024308	0.00109564	0.00684677	0.210101	0.000769354	0.000305954	0.00161462	0.220252	0.00108392	0.0232242	0.00412355	0.00829553	0.0234219	0.366705	0.00624007	0.0053276	0.0111556	0.388285	0.0072034
1	Q61400	Ceacam10	19.5774	22.5724	22.0495	21.5511	22.6896	22.6413	19.5208	22.7214	22.8659	22.1376	23.5694	24.0159	20.5947	26.9169	25.9598	-0.894259	0.302976	-0.591283	1.84124	0.946982	1.53826	3.09071	2.19646	2.78774	1.24947	0.348168	0.744329	0.528455	0.0742947	0.322113	0.124836	0.00876886	0.0400807	0.0145198	0.201285	0.479828	0.815776	0.64824	0.139909	0.471293	0.205851	0.0375607	0.106293	0.0820173	0.321751
1	O54887	Tsks	19.5097	19.3788	19.1642		18.8462	19.3456	17.8091	20.3644	20.1699	20.9433	20.7467	19.7003	20.7771	22.1192	22.4544	0.254966	0.0969105	0.351877	1.11254	1.3675	1.01563	2.43266	2.68763	2.33575	1.32012	0.755632	0.894468	0.668574	0.158322	0.126128	0.192629	0.0106502	0.0112571	0.0128478	0.10311	0.823413	0.929712	0.761485	0.246423	0.269666	0.282475	0.0426542	0.0416414	0.0762616	0.193532
1	P21956	Mfge8	19.451	20.3303	20.4058	20.3026	21.2661	20.8577	19.2974	21.1529	21.3104	21.2007	22.2601	20.0745	21.0302	22.6355	22.8511	-0.746408	0.524555	-0.221853	1.11603	0.369626	0.59148	2.10991	1.3635	1.58536	0.993876	0.21659	0.373393	0.700521	0.0797926	0.525165	0.31879	0.00529594	0.0398996	0.0215013	0.111874	0.337756	0.489119	0.785493	0.146209	0.655752	0.41551	0.0263481	0.10623	0.106994	0.206161
1	P62264	Rps14	19.1294	19.8749	18.8152	20.0554	22.0067	21.7245	19.4579	21.1458	22.015	21.0025	21.1057	20.2012		22.5139	23.1388	-1.98903	1.59971	-0.389318	1.49661	-0.492423	-0.103105	3.41206	1.42303	1.81235	1.91545	0.0188724	0.044484	0.57067	0.0560824	0.476359	0.879272	0.00244975	0.0958503	0.0441331	0.0359993	0.0672843	0.106013	0.684776	0.111113	0.618417	0.910835	0.0163076	0.195552	0.155022	0.087779
1	Q8K215	Lyrm4	19.4733	20.6708		20.7376	20.9973	21.4089		22.2706	21.859	20.4958	21.1803	21.4895	20.7803	21.5034	22.077	-0.80602	1.55725	0.751228	0.813314	0.00729397	-0.743934	1.21164	0.405616	-0.345612	0.398322	0.024315	0.00226065	0.0317069	0.0234809	0.976283	0.0328609	0.0041262	0.135605	0.247099	0.141534	0.0808308	0.0158097	0.0873248	0.0597067	0.989405	0.0768219	0.0221394	0.250809	0.419868	0.248347
1	P43024	Cox6a1		26.0087	25.1428	22.2136	21.5093	19.2447	22.2725	23.5802	22.4564	19.8451	21.3147		22.6818	26.3515	25.2641	4.46674	-2.68626	1.78048	-4.98941	-0.522669	-2.30315	-0.69015	3.77659	1.99611	4.29926	0.00689849	0.0517078	0.119065	0.00687839	0.65408	0.0831066	0.556632	0.00841405	0.0877618	0.00820242	0.0346332	0.116343	0.213671	0.0234457	0.751794	0.15092	0.667459	0.0336562	0.232917	0.0317562
1	Q9DB15	Mrpl12		20.8447	21.6348		20.0482	19.5175		22.4407		19.7619	18.7098	20.0747		21.3735	21.9499	1.4569	1.3188	2.7757	-1.74374	-0.286841	-3.06254	0.421914	1.87881	-0.89689	2.16565	0.068685	0.136279	0.0237589	0.036876	0.595814	0.0160399	0.478901	0.0369718	0.262631	0.0209168	0.15291	0.233752	0.0712323	0.0809812	0.708587	0.0460774	0.592889	0.0996495	0.438243	0.0620615
1	P18419	Svs4		21.5075	21.7532		21.2054	20.1549		23.1117	22.256		19.9364	19.096		23.484	22.7074	0.950217	1.05348	2.00369	-2.11419	-1.16397	-3.16766	1.46531	2.41553	0.411836	3.5795	0.0591744	0.0442066	0.00528658	0.00435105	0.0328397	0.000955219	0.0157217	0.00266271	0.320554	0.0005966	0.14089	0.105781	0.0230925	0.0166849	0.135554	0.00714663	0.0549915	0.0162484	0.488614	0.00475029
1	Q64356	Q64356		20.7023	20.3302		21.2529	20.7882		21.6694	21.2761	18.9204	21.0776	18.0401		23.1886	22.1945	-0.504288	0.956523	0.452235	-1.09893	-1.60322	-2.05546	2.17526	1.67097	1.21873	3.27419	0.54844	0.282188	0.588703	0.204869	0.0919263	0.0473629	0.0476466	0.0959048	0.188798	0.0107615	0.66873	0.403502	0.6999	0.299278	0.230039	0.100708	0.116003	0.195552	0.353891	0.0383238
1	P47857	Pfkm	19.7848	18.2884	18.7201	22.3554	21.2304	21.3725	21.5135	21.1855	20.7928	20.9209	21.8189	22.4049	22.1202	20.0173	20.2039	-2.72168	2.23285	-0.488833	2.78379	0.0621147	0.550948	1.84936	-0.872322	-0.383489	-0.934437	0.00166834	0.00519346	0.428904	0.00145477	0.91829	0.375176	0.013554	0.175367	0.531674	0.149888	0.014706	0.0275122	0.546971	0.00781632	0.954583	0.47739	0.0500311	0.296176	0.690892	0.259766
1	Q8BH55	Thnsl1	21.7431	17.1322		22.4059	20.2538	20.6712	21.1675	21.1137	20.9482	22.4905	22.3491	22.3583	21.9135	19.6889	20.8039	-1.72782	1.69401	-0.0338141	3.0168	1.28897	1.32279	1.41964	-0.308189	-0.274375	-1.59716	0.107885	0.11374	0.968402	0.0146997	0.161608	0.152342	0.173748	0.719377	0.748821	0.0936811	0.207746	0.206678	0.983244	0.0423519	0.314053	0.235809	0.28059	0.798227	0.834686	0.182182
1	Q91WM2	Hdhd5	19.6732	17.8673	18.5702	21.2927	20.3526	20.3544	20.2999	20.2892	20.1254	23.1107	23.0021	23.4314	20.9227	20.4929	20.4109	-1.96301	1.53461	-0.428409	4.47784	2.51483	2.94324	1.9053	-0.0577191	0.37069	-2.57255	0.000384171	0.0018239	0.237751	9.55e-07	6.99e-05	2.25e-05	0.000467752	0.867774	0.301652	5.95e-05	0.00660342	0.0138009	0.347448	0.000129715	0.0054895	0.000628737	0.00614985	0.907991	0.47458	0.0011912
1	P41216	Acsl1	19.438	20.068	18.9211	21.8123	20.3573	20.4164	20.7303	21.4688	20.1719	22.5565	23.4189	22.2137	20.2774	19.6777	20.1349	-1.38632	1.31464	-0.0716794	3.254	1.86768	1.93936	0.554325	-0.831994	-0.760315	-2.69968	0.0175088	0.0221787	0.881227	0.000112328	0.00384467	0.00310673	0.267073	0.111156	0.140428	0.00040065	0.0647692	0.0660183	0.932857	0.00164345	0.0414126	0.0147661	0.387883	0.214611	0.296232	0.00384259
1	P50544	Acadvl	19.6598	19.092		21.8612	20.0279	19.3234	20.7393	20.2903	19.3659	21.3235	21.8045	21.6735	20.3089	19.604	19.5713	-1.20234	0.930011	-0.272332	2.39863	1.19629	1.46862	0.626211	-0.576132	-0.3038	-1.77242	0.0695663	0.141734	0.598572	0.00369818	0.0459732	0.0207175	0.301697	0.281681	0.558003	0.0088799	0.153483	0.239882	0.708132	0.015112	0.153639	0.0548537	0.422481	0.406009	0.713289	0.0340665
1	Q8VCI0	Plbd1	18.7024	20.4771	21.2036	22.113	22.6699	22.7481	22.7017	22.3565	22.4367	22.5049	23.0472	22.9324	22.5181	22.8388	22.7336	-2.38261	2.37059	-0.0120171	2.7005	0.317893	0.32991	2.56914	0.186536	0.198553	-0.131357	0.000741611	0.00076594	0.979387	0.000326925	0.500728	0.485168	0.000454965	0.689909	0.671282	0.778176	0.0100808	0.0077472	0.989378	0.00290566	0.640187	0.58249	0.00614985	0.774179	0.798282	0.844191
1	Q8K310	Matr3				21.5981	20.5706	20.6673	19.5085	20.5439	20.4763	20.6947	21.6298	21.1862	20.7496	21.6396	21.8479	-Inf	Inf	-0.769091	Inf	0.224857	0.993947	Inf	0.467009	1.2361	0.242152			0.138508		0.63531	0.0693993		0.339661	0.0335095	0.610093	0	0	0.237827	0	0.740758	0.135214	0	0.466081	0.135447	0.712029
1	Q3UV70	Pdp1				20.3179	19.8727	20.3117	19.7002	19.8303	20.2356	20.1615	19.9712	20.3487	19.6999	20.3602	20.034	-Inf	Inf	-0.245422	Inf	-0.00697736	0.238445	Inf	-0.136102	0.109321	-0.129124			0.296498		0.975126	0.309204		0.549478	0.628765	0.569527	0	0	0.409229	0	0.989119	0.407564	0	0.660607	0.761809	0.675608
1	O55126	O55126	19.6179	19.1883		21.5235	22.3353	22.3176	20.6221	21.393	21.5863	22.5753	21.8888	22.0261	21.3942	22.2123	21.822	-2.6557	1.7974	-0.858303	2.7603	0.104596	0.962899	2.40638	-0.249328	0.608975	-0.353924	0.000250432	0.00245351	0.0433702	0.000197025	0.772913	0.0280368	0.000457323	0.497734	0.124233	0.343894	0.00560057	0.0167639	0.106747	0.00225748	0.843789	0.0686476	0.00614985	0.621981	0.284546	0.4697
1	P68040	Rack1				20.6981	21.646	21.4596	19.7152	20.4661	20.8851	20.7108	21.6017	21.1044	20.5925	21.5779	21.8106	-Inf	Inf	-0.912417	Inf	-0.128934	0.783483	Inf	0.0591041	0.971521	0.188039			0.00312556		0.526197	0.0064468		0.768236	0.00229112	0.364463	0	0	0.0165655	0	0.656151	0.0236774	0	0.836256	0.0328474	0.489819
1	Q99KE1	Me2	20.4877	19.3565	20.919	21.1236	22.131	22.3257	20.9706	20.7586	20.6577	21.1044	21.6444	22.0497	21.4549	21.5739	21.5271	-1.60569	0.541251	-1.06444	1.34516	-0.26053	0.803906	1.26427	-0.341419	0.723017	-0.080889	0.00434367	0.221619	0.0312917	0.0109544	0.541297	0.0845179	0.014754	0.427368	0.114585	0.847918	0.0258093	0.333082	0.0866791	0.0342687	0.666006	0.152775	0.052292	0.554782	0.270746	0.890103
1	O70435	Psma3	21.6903	19.401	19.5871	20.8962	21.1585	21.6946	20.1747	21.0399	21.1606	21.7654	22.6498	23.0242	21.1157	21.8773	21.9798	-1.02366	0.565631	-0.458029	2.25366	1.23	1.68802	1.43149	0.407834	0.865863	-0.822161	0.127108	0.374429	0.468106	0.00564244	0.0750382	0.0229447	0.0445095	0.51677	0.187856	0.208734	0.23248	0.489637	0.585132	0.0202914	0.20801	0.0590423	0.110221	0.638139	0.353891	0.330527
1	Q9D0K2	Oxct1	20.2127	19.7972	19.7443	21.4114	21.8482	21.9913	20.2218	20.7974	21.5389	21.9897	22.2652	22.774	21.3365	21.1571	21.3773	-1.83225	0.93463	-0.897623	2.42491	0.59266	1.49028	1.37228	-0.459974	0.437649	-1.05263	0.000219215	0.0118395	0.0143633	3.04e-05	0.0738303	0.000853493	0.00142623	0.149243	0.167452	0.00648036	0.00529764	0.0459756	0.049647	0.000849544	0.207388	0.00669536	0.0119684	0.268662	0.328616	0.026943
1	Q9R1P4	Psma1	19.1889	19.9712	19.3423	20.7363	21.0992	21.3719	21.9393	20.9014	21.2867	22.1118	22.4499	22.6772	21.5838	22.3407	21.8082	-1.5683	1.87499	0.306689	2.91215	1.34385	1.03716	2.41008	0.841781	0.535091	-0.50207	0.00125528	0.000400212	0.369703	1.82e-05	0.00314468	0.0123447	7.13e-05	0.0311897	0.135841	0.158326	0.0131031	0.00546718	0.486613	0.000654184	0.0374382	0.0379259	0.00256816	0.0891129	0.295737	0.267254
1	P97807	Fh1	21.0637	20.4399	20.111	21.9612	22.5544	22.3959	22.7363	21.521	21.5904	22.7014	23.045	23.5015	22.1247	21.9771	22.7843	-1.76564	1.41102	-0.35462	2.54438	0.778742	1.13336	1.75713	-0.00850646	0.346114	-0.787248	0.001928	0.00679215	0.389644	0.000183044	0.0808486	0.019683	0.00198431	0.983128	0.400591	0.0781605	0.0160775	0.0330955	0.508649	0.00217594	0.215152	0.0530128	0.0147507	0.986923	0.562847	0.158958
1	Q9CQN1	Trap1	19.3358			20.5385	19.9658	20.1848	21.9547	19.9845	20.3825	21.9143	21.9706	22.017	21.1612	20.5962	20.8317	-1.17776	1.72196	0.544203	2.91537	1.73762	1.19341	1.81108	0.633317	0.0891143	-1.1043	0.0774507	0.0208249	0.198273	0.00188879	0.00362483	0.0192858	0.0169939	0.143371	0.820682	0.0261325	0.165387	0.0629687	0.303714	0.00945391	0.0405909	0.0521169	0.0579239	0.262272	0.887568	0.0724701
1	P48722	Hspa4l	19.7243	19.2328	19.1606	20.8784	20.5066	20.5473	21.5237	21.5749	20.9917	21.8935	21.6001	21.7739	20.9765	21.6599	22.3393	-1.27152	1.99083	0.719317	2.38322	1.11171	0.39239	2.28599	1.01447	0.295157	-0.0972331	0.00350169	0.000209454	0.0495427	5.96e-05	0.00726153	0.24279	8.02e-05	0.0115182	0.370578	0.762645	0.0227003	0.0040006	0.120448	0.00114171	0.0612894	0.335645	0.00256816	0.0424196	0.538788	0.830908
1	Q9DBC7	Prkar1a	21.0125	19.5045	19.3051	21.5045	20.8722	21.2459	20.6646	21.9685	21.4429	22.3316	22.3961	22.3689	20.9217	22.1512	22.5466	-1.26685	1.41794	0.151086	2.42488	1.15802	1.00694	1.93248	0.665627	0.51454	-0.492398	0.0444273	0.0285498	0.783589	0.0018528	0.0611376	0.0949774	0.00665515	0.246145	0.361702	0.38167	0.11617	0.078002	0.860433	0.00934873	0.183901	0.166468	0.0306366	0.37211	0.530496	0.507291
1	Q9QUM9	Psma6	18.8079	19.1052	19.888	19.9434	20.4306	20.4718	20.1662	20.5117	19.8205	21.0421	21.446	21.6729	19.4914	21.2746	20.8671	-1.01489	0.899109	-0.115784	2.11995	1.10505	1.22084	1.27732	0.262426	0.378211	-0.842629	0.0219909	0.0362977	0.754687	0.00035321	0.0149682	0.00922426	0.00731845	0.484491	0.32165	0.046424	0.0750683	0.0919461	0.834459	0.00308167	0.0920059	0.0305459	0.0331031	0.609074	0.488614	0.107642
1	O09061	Psmb1	19.6236	20.0891	19.1798	20.5806	21.3827	20.9788	21.1265	22.0347	21.3505	21.9625	22.3989	22.5619	20.9209	21.7508	21.8682	-1.34985	1.87308	0.523229	2.67696	1.32711	0.80388	1.88247	0.532613	0.00938392	-0.794496	0.000575447	6.14e-05	0.0656972	4.44e-06	0.00064228	0.0112897	5.92e-05	0.0619002	0.970451	0.0119542	0.0086836	0.00195696	0.143094	0.000324637	0.0210267	0.0352205	0.00249765	0.139484	0.985331	0.0410136
1	O55234	Psmb5	19.0028	19.2263		20.4455	20.9776	21.1209	21.6795	21.3854	21.3052	21.0373	22.0706	22.5833	20.4961	20.5641	20.9678	-1.65778	2.26651	0.608732	2.70683	1.04905	0.440319	1.48577	-0.17201	-0.780742	-1.22106	0.00230896	0.00037652	0.0935213	0.000125006	0.0123612	0.203283	0.00414595	0.600582	0.0416994	0.00596261	0.017605	0.00533403	0.180221	0.00174825	0.083851	0.292264	0.0221394	0.699926	0.149617	0.0254164
1	P46638	Rab11b	18.63	20.2551	19.7461	21.1548	21.1682	21.266	22.6077	20.6141	20.6696	24.1391	23.2254	22.7563	18.4261	22.3332	22.0859	-1.65263	1.75336	0.100738	3.82987	2.17724	2.0765	1.4047	-0.247927	-0.348665	-2.42517	0.131637	0.112691	0.920994	0.00460049	0.0578828	0.0678906	0.191353	0.807464	0.732299	0.0390683	0.238986	0.205258	0.957646	0.0172927	0.177895	0.133794	0.29878	0.864508	0.828458	0.0936751
1	Q9R0Y5	Ak1	20.3654	19.0158	18.711	19.5503	19.9561	20.1471	18.5795	20.6197	20.4657	22.8815	22.5053	22.7373	19.8129	23.0507	20.6893	-0.520481	0.524238	0.00375769	3.34396	2.82348	2.81973	1.82025	1.29977	1.29601	-1.52371	0.541609	0.538765	0.99644	0.00345774	0.00858922	0.00864758	0.0563401	0.150048	0.151083	0.0989688	0.662041	0.643759	0.99644	0.014486	0.0669959	0.0288855	0.127122	0.268662	0.304351	0.188555
1	Q3UGR5	Hdhd2			17.0237	19.1553	19.9705	19.6089	18.6483	18.6745	18.2792	21.6896	20.2571	20.9892	19.4927	19.9132	20.8545	-2.55455	1.51032	-1.04423	3.95497	1.40042	2.44465	3.06316	0.508612	1.55284	-0.891811	0.00700683	0.0552814	0.0594143	0.000801601	0.0207972	0.00161389	0.00296075	0.301534	0.0136224	0.0947955	0.0348218	0.122581	0.134189	0.00530233	0.107897	0.00968622	0.0182428	0.427984	0.0790855	0.182352
1	Q60692	Psmb6	20.6064	20.156	19.4678	21.6449	21.7556	22.1378		19.1109	21.0766	23.0826	23.2133	22.8856	21.641	23.2276	23.3514	-1.76939	0.0170158	-1.75237	2.98375	1.21436	2.96673	2.66327	0.893876	2.64625	-0.320483	0.0190571	0.979921	0.0312689	0.00137922	0.0759728	0.00264476	0.00259275	0.169432	0.00483381	0.599942	0.0676975	0.986368	0.0866791	0.00759527	0.208773	0.0135251	0.0166143	0.292558	0.0492812	0.702622
1	Q9R0X4	Acot9	20.6484	20.3086	20.6238	22.3047	22.6609	22.6074	21.2555	21.4859	22.0786	23.054	23.7226	23.8275	21.2563	23.9659	23.809	-1.9974	1.07973	-0.917668	3.00775	1.01035	1.92802	2.48347	0.486069	1.40374	-0.524283	0.00500258	0.0720559	0.116339	0.000419001	0.0885605	0.00605094	0.0014182	0.378334	0.027362	0.343927	0.0282904	0.146214	0.211162	0.00340573	0.224076	0.0228465	0.0119684	0.503943	0.119139	0.4697
1	Q9Z2U1	Psma5	19.7978	20.1664	20.2306	21.161	20.8468	21.4405	19.6761	19.4696	19.8851	21.4884	22.4183	22.3707	19.9325	22.545	22.1732	-1.08451	-0.388002	-1.47252	2.02753	0.943018	2.41553	1.4853	0.400782	1.8733	-0.542236	0.062948	0.462199	0.0189814	0.00376097	0.0973868	0.00134286	0.0182572	0.448111	0.00580267	0.31198	0.144556	0.572502	0.0598818	0.0151554	0.23738	0.00856379	0.0601811	0.577228	0.0510635	0.438121
1	Q6PD03	Ppp2r5a	17.1931	17.1614	18.4587	21.439	21.2362	21.5729	23.3112		23.4262		20.0574	20.0429		24.1957	23.3311	-3.81164	5.76431	1.95267	2.44573	-1.36591	-3.31858	6.15899	2.34735	0.394684	3.71326	0.000173074	4.01e-05	0.0060004	0.00227632	0.0240771	0.000864089	2.9e-05	0.00272803	0.437542	0.000512494	0.00473069	0.00191563	0.0253247	0.0104579	0.117884	0.00671331	0.00193421	0.0164074	0.60162	0.00441372
1	A2AVQ5	Lexm			21.5501		25.553		21.3234	21.495	21.5663			23.2361	22.7205	22.8372	22.9227	-4.08005	0.0102102	-4.06984	1.68602	-2.39402	1.67581	1.37542	-2.70463	1.36521	-0.310606	7.29e-05	0.732313	4.08e-05	0.000285857	0.000211565	0.000240373	0.000356773	9.23e-05	0.000145361	0.00692694	0.00274743	0.807232	0.000852897	0.00275291	0.00957121	0.00298802	0.00593029	0.00197861	0.0110475	0.0281074
1	Q8VEJ9	Vps4a				21.1246	21.6435		19.5627	18.3442	21.2551	16.8342	19.6537	20.8109	20.2412			-Inf	Inf	-2.18467	Inf	-2.80575	-0.621076	Inf	-0.8851	1.29957	1.92065			0.147804		0.0884296	0.570032		0.60197	0.441527	0.28227	0	0	0.248388	0	0.224076	0.658921	0	0.699926	0.604119	0.407938
1	Q922H2	Pdk3				22.314	21.6333	20.9274	21.4467		22.2821	18.7793	20.6238	20.2377	20.7001	20.0956	21.1412	-Inf	Inf	0.239484	Inf	-1.74465	-1.98414	Inf	-0.979266	-1.21875	0.765388			0.7348		0.0331	0.031231		0.162406	0.127906	0.256703	0	0	0.815413	0	0.135638	0.0742194	0	0.28404	0.286674	0.380101
1	Q8VC30	Tkfc		17.2802		20.1475		19.0869	22.8643	22.5502	21.3539	21.948	21.9367	21.846	22.0415	21.2299	21.5966	-2.31373	4.96041	2.64668	4.61452	2.30079	-0.345887	4.32692	2.01319	-0.633491	-0.287604	0.0107002	0.000225162	0.00122962	0.000317524	0.00230679	0.372267	0.000430279	0.00412683	0.132753	0.452368	0.0466457	0.00400578	0.00911979	0.00286073	0.0330582	0.475937	0.00614985	0.0205359	0.290807	0.573581
1	Q80YT5	Spata20				19.8089	18.4894	17.8304	22.3489	20.7187	20.0456	19.5583	19.3397	20.3084	21.9285	20.9508	21.185	-Inf	Inf	2.32814	Inf	1.02585	-1.3023	Inf	2.6452	0.317053	1.61935			0.00642691		0.121562	0.0621135		0.00351338	0.597655	0.0293721	0	0	0.0265249	0	0.265417	0.124535	0	0.0187038	0.740207	0.0772002
1	Q9CQ60	Pgls					19.032		21.2932	20.6349	20.2368	20.2835	20.2917	20.7449	21.196	20.4839	21.157	-Inf	Inf	1.68961	Inf	1.40798	-0.281623	Inf	1.91359	0.22398	0.505604			0.0241653		0.0422158	0.451793		0.0161121	0.543967	0.209198	0	0	0.0716844	0	0.148742	0.554785	0	0.0552038	0.702869	0.33059
1	Q9D8N0	Eef1g	18.9323	18.6591	17.1832	21.0088	20.4727	20.2481	22.0134	21.9481	21.3218	21.9261	22.3834	22.1567	21.8844	20.954	21.5233	-2.31832	3.50291	1.18458	3.89719	1.57887	0.394284	3.19568	0.877359	-0.307226	-0.701511	0.0003217	1.75e-05	0.0153898	7.91e-06	0.00348827	0.337027	3.41e-05	0.0526881	0.449142	0.106743	0.00620619	0.00121448	0.0515041	0.000396129	0.0394523	0.437107	0.00203901	0.125491	0.60955	0.198438
1	Q9Z1J3	Nfs1				22.9859	20.3373	19.8028	22.0798	21.2801	20.9147	21.3322	20.4221	20.5836	21.2035	21.4873	22.0485	-Inf	Inf	0.382853	Inf	-0.262675	-0.645529	Inf	0.537793	0.15494	0.800469			0.60654		0.722169	0.395009		0.474332	0.833278	0.299359	0	0	0.714369	0	0.799974	0.498699	0	0.602647	0.892858	0.424637
1	Q9QZ08	Nagk				19.6416			20.1325	19.3842	19.3403	19.3814	20.5467	20.7656	19.7457	20.126	19.5062	-Inf	Inf	-0.0225822	Inf	0.589656	0.612238	Inf	0.151073	0.173656	-0.438582			0.972446		0.391602	0.231613		0.817896	0.709828	0.369894	0	0	0.98609	0	0.541445	0.324338	0	0.872144	0.81871	0.494755
1	P07901	Hsp90aa1	19.842	20.0901	19.9076	21.5594	20.2691	21.1759	22.1088	22.1711	22.1852	21.0543	22.4516	22.6054	22.8085	23.0204	23.3343	-1.05492	2.2085	1.15358	2.09055	1.03563	-0.117954	3.10785	2.05293	0.899351	1.0173	0.0328091	0.000651159	0.0225929	0.000923781	0.0353053	0.780628	6.37e-05	0.00103531	0.0593357	0.0378542	0.0963706	0.00714367	0.0688176	0.00577971	0.138265	0.834322	0.00254975	0.00808894	0.179602	0.0918072
1	Q8K010	Oplah				18.7018			18.7965	18.6581	17.9457	19.1677	19.8827	18.8359	19.6576	19.8971	20.3083	-Inf	Inf	-0.23504	Inf	0.593619	0.828659	Inf	1.25253	1.48757	0.658908			0.673339		0.315417	0.0863099		0.0727923	0.0152983	0.146218	0	0	0.764583	0	0.467545	0.155319	0	0.160566	0.0848694	0.255819
1	P15626	Gstm2	18.1975		17.389	18.2203	20.2824	20.2971	23.9297	21.405	20.3977	20.7846	22.4124	22.5388	24.8397	22.8424	21.8359	-1.80665	4.11753	2.31088	4.11864	2.31199	0.00110843	5.37939	3.57274	1.26186	1.26076	0.185967	0.012384	0.0741905	0.0123688	0.0740804	0.999225	0.00328875	0.0142098	0.289798	0.290188	0.308066	0.0463699	0.154807	0.0375805	0.207388	0.999225	0.0190891	0.050124	0.465907	0.415117
1	P48758	Cbr1					18.9951	18.7864	21.7366			19.8931	19.6711	19.6437	22.004	21.8742	21.7143	-Inf	Inf	2.6392	Inf	0.776332	-1.86287	Inf	2.90454	0.26534	2.12821			6.46e-05		0.000669285	0.000118663		1.3e-05	0.0327461	2.07e-05	0	0	0.00119447	0	0.0210267	0.0020362	0	0.000592867	0.134151	0.000795845
1	O08795	Prkcsh		19.1341	19.7827		20.6577	19.7366	22.9992	21.0976		20.8973	20.9583	21.5955		22.7513	24.2724	-0.738736	2.59664	1.8579	1.67349	0.934756	-0.923146	4.05345	3.31471	1.45681	2.37996	0.39808	0.0305726	0.0789403	0.0800253	0.262551	0.267445	0.00657781	0.013252	0.139793	0.0294531	0.535123	0.0810326	0.159688	0.146354	0.424208	0.36016	0.0304557	0.0475142	0.296232	0.0772002
1	P56376	Acyp1	20.187	18.9994		21.238	21.7379	21.8083	22.7	23.7957	23.4152	23.0228	23.7876	24.0898	23.0718	25.3226	26.1462	-1.86589	3.5748	1.70892	3.90455	2.03867	0.329753	5.11802	3.25213	1.54322	1.21346	0.0384758	0.00180861	0.0335176	0.00109666	0.0162175	0.626372	0.000216074	0.00152987	0.048719	0.103187	0.106648	0.0138009	0.0880056	0.00647243	0.0937898	0.707844	0.00412084	0.0107477	0.163437	0.193532
1	Q8K3R3	Plcd4	21.4783		19.7078	19.7487	19.773	18.6797		20.8043		21.9022	20.897	19.2053		23.5875		1.32551	-0.187464	1.13805	-0.0577871	1.26773	0.129676	2.59575	3.92126	2.78321	2.65353	0.060763	0.805526	0.156575	0.906286	0.0466372	0.844048	0.0337686	0.00745825	0.0254267	0.0219588	0.142699	0.860025	0.258252	0.933779	0.155137	0.88652	0.093919	0.0313322	0.114467	0.0639076
1	P09470	Ace	19.9715	19.9015	19.6894	20.1749	20.9851	20.9371	21.7108	21.6861	20.2231	22.6514	23.0063	22.4575	23.7542	24.2508	19.6177	-0.844928	1.35256	0.507632	2.85095	2.00603	1.49839	2.68676	1.84183	1.3342	-0.164191	0.376276	0.172097	0.588972	0.0133759	0.0568133	0.135226	0.0176299	0.0754271	0.17733	0.860077	0.51211	0.278929	0.6999	0.0397514	0.175563	0.219138	0.0585956	0.163785	0.341585	0.897718
1	P11499	Hsp90ab1		18.7258		19.8223	19.9013		20.1566	20.6417		19.4578	20.4918	19.5884	20.6075	21.1903		-1.36534	1.90271	0.537375	1.4229	0.0575575	-0.479817	2.40241	1.03708	0.499702	0.979519	0.0285061	0.0116113	0.14189	0.0240759	0.839815	0.16368	0.00600818	0.0314981	0.162663	0.0331574	0.0896166	0.0459756	0.241548	0.0607327	0.89186	0.250007	0.0286462	0.0895659	0.323007	0.0842918
1	P24549	Aldh1a1		18.2866	18.7215		19.5834		19.0669	20.8482		20.6146	21.7495	21.4408	19.3458	20.2209		-1.05042	1.95851	0.908085	3.11055	2.06013	1.15205	1.78435	0.733929	-0.174156	-1.3262	0.112783	0.0169133	0.146057	0.00285773	0.0193523	0.045169	0.0217498	0.212838	0.66415	0.0316169	0.214519	0.0555307	0.246528	0.0125819	0.104226	0.0981091	0.06832	0.33446	0.790925	0.0816152
1	P68373	Tuba1c						20.7128		21.7372	21.1892	20.1615	20.3998	19.4639	20.93	22.6176	21.8727	-Inf	Inf	0.529577	Inf	-0.835837	-1.36541	Inf	0.962525	0.432949	1.79836			0.481801		0.279514	0.0683079		0.226735	0.441207	0.024452	0	0	0.599423	0	0.442141	0.133963	0	0.351671	0.604119	0.0694866
1	Q9DAN1	Pdilt		18.8639	19.0892	19.1825	19.1893	19.6219		21.1679	21.2527	20.2641	21.7867	20.8748	21.0623	21.6283	21.3566	-0.457071	2.23376	1.77669	2.10104	1.64396	-0.132729	2.4749	2.01783	0.241138	0.373867	0.237583	0.00100305	0.00222438	0.000940089	0.00171514	0.716402	0.000391382	0.000587047	0.514808	0.267968	0.361891	0.00906559	0.0132452	0.00580535	0.0264666	0.787975	0.00602878	0.00539309	0.673521	0.391288
1	Q9Z1R2	Bag6		19.9635		20.0808	19.614	19.9669	20.3147	21.3868	21.5734	21.6375	21.6113	21.8898	20.9711	22.1741	22.3961	0.0396278	1.16475	1.20438	1.78601	1.82563	0.621254	1.92022	1.95985	0.755471	0.134217	0.94443	0.0765761	0.0177529	0.016923	0.00269238	0.146006	0.0124977	0.00188769	0.088603	0.730656	0.95905	0.1527	0.057372	0.0466485	0.0341644	0.22863	0.04767	0.0126293	0.234406	0.806109
1	Q9QYJ3	Dnajb1			20.1304	21.7232		20.4316		20.8041	20.3498		21.9407	21.5029	22.326	21.7964	21.3234	-0.389188	0.206441	-0.182747	1.35129	0.962099	1.14485	1.15292	0.76373	0.946477	-0.198369	0.0465498	0.174421	0.17345	0.0013751	0.00258193	0.00106387	0.00197498	0.00303128	0.00167606	0.107567	0.118974	0.281502	0.278571	0.00759527	0.0341644	0.00767506	0.0147507	0.0170018	0.0312612	0.199531
1	Q9WV84	Nme4				19.8896	18.9043	19.915		20.7853	19.3941	19.4211	20.4284	21.0063	19.9638	21.0661		-Inf	Inf	0.520074	Inf	0.715626	0.195552	Inf	0.945337	0.425264	0.229711			0.498713		0.316746	0.79379		0.248155	0.608676	0.759219	0	0	0.618529	0	0.468093	0.842815	0	0.374472	0.745838	0.830027
1	Q8BH95	Echs1	19.2868	19.9808	19.9586	20.679	21.2518	21.5851		20.7394	21.2647	22.2203	22.3187	22.6873	22.1515	23.8321	23.6165	-1.42989	1.01958	-0.410313	2.66671	1.23681	1.64713	3.45795	2.02806	2.43837	0.791246	0.00117643	0.0134556	0.22815	2.44e-05	0.00264346	0.00112145	4.31e-06	0.000142373	0.000102977	0.0226817	0.0130069	0.0485544	0.337137	0.000747065	0.0341644	0.00794854	0.00101408	0.00247967	0.0106862	0.0655595
1	Q8R086	Suox	19.1195	18.9244	19.9064	20.3859	20.8833	21.1811	19.9048	21.8421	21.0282	22.5444	22.5689	22.8857	22.1472	22.589	22.4334	-1.50002	1.60826	0.108248	3.34957	1.84956	1.74131	3.07313	1.57311	1.46487	-0.276442	0.00386076	0.00259399	0.779311	1.9e-05	0.00111772	0.00161837	3.56e-05	0.00294753	0.00440454	0.480345	0.023893	0.0175611	0.85765	0.000654184	0.024787	0.00968622	0.00203901	0.0168777	0.0466101	0.6015
1	O09114	Ptgds	19.3591	20.3514	20.878	20.3795	21.0664	21.6076	21.2564	22.3204		22.0843	22.5352	22.7816	22.7409	22.6611	22.8486	-0.821693	1.77861	0.956919	2.2709	1.4492	0.492286	2.55406	1.73236	0.775444	0.283159	0.0178199	0.000640287	0.0163949	6.12e-05	0.000974719	0.150341	2.85e-05	0.000336297	0.0384411	0.323784	0.0653018	0.00714367	0.0536375	0.00114171	0.0229668	0.233607	0.00193421	0.00401871	0.143468	0.450204
1	Q8CHP8	Pgp	18.7402	19.831	18.9879	20.9144	20.8488	20.7109	20.1911	21.3815	20.317	21.4545	21.6552	22.0622	22.3735	21.2077	21.6689	-1.63835	1.44349	-0.194859	2.53758	0.899232	1.09409	2.56369	0.925344	1.1202	0.0261118	0.00350655	0.00698501	0.640044	0.000225845	0.0552116	0.0259094	0.000210641	0.0498761	0.0234305	0.949679	0.0227003	0.0331275	0.741218	0.00246871	0.174426	0.0646136	0.0041152	0.12121	0.108822	0.963376
1	D3YWX3	D3YWX3				18.4315	20.7762	20.3256	20.0807		20.3456	20.2131	21.6741	20.778	21.214	19.9915	20.9414	-Inf	Inf	0.368723	Inf	1.04397	0.675247	Inf	0.871203	0.50248	-0.172767			0.654143		0.19222	0.42324		0.264132	0.545158	0.813003	0	0	0.752596	0	0.345615	0.530199	0	0.390131	0.703321	0.870779
1	Q9R1P3	Psmb2				17.9534	20.5085	20.7251		19.5702	19.4291	20.3252	21.4881	21.4154	21.361	20.7087	20.5086	-Inf	Inf	-0.247491	Inf	1.34726	1.59475	Inf	1.13045	1.37794	-0.216814			0.779976		0.132166	0.115897		0.191844	0.161619	0.783974	0	0	0.85765	0	0.279401	0.193482	0	0.313859	0.321699	0.847214
1	P17742	Ppia	18.8041	19.3653	18.8171	19.8707	20.6664	20.456				21.9048	21.6375	21.9243	23.1581	22.4524	22.6375	-1.33553	-Inf	-Inf	2.8267	1.49116	Inf	3.75383	2.41829	Inf	0.927129	0.00251155			4.31e-05	0.00143816		8.33e-06	0.000104592		0.0135598	0.0183409	0	0	0.00101456	0.0264666	0	0.00133435	0.0021192	0	0.0454145
1	P26443	Glud1	18.7917	20.7788	20.4781	19.7443	21.7989	21.8315	18.5712	20.1944	18.3168	21.7793	22.5259	22.8388	22.1259	22.3714	22.3625	-1.10873	-0.988705	-2.09744	2.36513	1.2564	3.35384	2.27042	1.16168	3.25912	-0.0947178	0.0618541	0.0890647	0.00341701	0.00169195	0.0394048	0.000176064	0.00215965	0.0526229	0.000214183	0.857568	0.143548	0.171192	0.0174648	0.00865077	0.144229	0.00241118	0.0151461	0.125491	0.0136263	0.897695
1	Q9QZL9	Dkkl1	21.957	22.2528	21.3753	22.9576	21.9181	21.8449	20.6615	19.8162	21.5359	23.2346	22.9647	21.7976	21.7842	22.9756	22.8809	-0.378474	-1.19055	-1.56902	0.803924	0.42545	1.99447	0.685181	0.306707	1.87573	-0.118743	0.51784	0.0660162	0.023046	0.1887	0.468835	0.00735071	0.255559	0.598535	0.010044	0.837239	0.643714	0.137609	0.0698702	0.281716	0.613718	0.0256007	0.377669	0.699235	0.0692865	0.8855
1	P80316	Cct5	21.2867	22.112	21.8729	21.7921	21.3485	21.4759	20.3924	20.9299	20.1813	21.9329	21.6185	21.055	21.5042	22.192	22.0109	0.218338	-1.25599	-1.03765	-0.221695	-0.0033577	1.03429	0.145172	0.363509	1.40116	0.366867	0.495729	0.00341258	0.00947657	0.489326	0.991512	0.00963179	0.64782	0.268843	0.00180241	0.264783	0.62458	0.0213986	0.0365722	0.5829	0.996388	0.0316252	0.732356	0.395691	0.0312612	0.387749
1	Q8K2B3	Sdha	23.1232	22.9024	22.8365	21.8433	21.7825	21.4042	20.7413	20.6498	21.7824	22.4241	22.2824	21.4401	22.2886	22.4951	23.7463	1.27741	-1.89624	-0.618836	-0.905209	0.372196	0.991032	-0.110742	1.16666	1.7855	0.794467	0.0176577	0.00222503	0.18711	0.067851	0.410851	0.0496673	0.802801	0.0262605	0.0031551	0.101158	0.0650757	0.0157606	0.29456	0.130356	0.560522	0.104215	0.859684	0.0789703	0.0378068	0.191859
1	Q9D9J7	Izumo1	20.2365	21.8654	20.4208	21.5246	20.5847	20.3492	20.1089	20.5506	18.9814	22.7927	22.6666	21.7542	22.5049	22.246	22.2901	0.0213598	-0.960565	-0.939205	1.56363	1.58499	2.5242	1.50613	1.52749	2.46669	-0.0575042	0.963304	0.0653181	0.0703253	0.00838289	0.00781944	0.000504631	0.0101245	0.00943666	0.000586276	0.901468	0.9712	0.137276	0.149899	0.027681	0.0636244	0.00468668	0.0409584	0.0368637	0.0175045	0.931514
1	Q91WS0	Cisd1	21.3552	20.8637	20.1458	21.6775	20.7272	20.7685		20.0981	20.9415	22.3716	23.2265	22.3526	22.7377	22.2061	21.7831	-0.269472	-0.203123	-0.472595	1.86203	1.59256	2.06515	1.45408	1.18461	1.6572	-0.407953	0.534615	0.675826	0.343946	0.00275812	0.00621872	0.00302632	0.00968155	0.0239733	0.00923405	0.355812	0.655937	0.762945	0.460957	0.0122902	0.0561379	0.0145551	0.0395659	0.0755721	0.0668957	0.481708
1	Q9Z2W0	Dnpep	21.6808	21.6492	21.4516	21.4575	20.827	21.3596	20.5267	22.2216	21.4587	22.4987	22.9688	22.581	22.1835	22.0957	22.1201	0.379192	-0.191546	0.187646	1.08893	1.46813	1.28048	0.539237	0.918429	0.730783	-0.549698	0.309574	0.598626	0.605961	0.014325	0.00299472	0.00636833	0.161453	0.0302859	0.0699274	0.154425	0.440203	0.692812	0.714369	0.0420466	0.0360322	0.0236037	0.267197	0.087307	0.200203	0.263303
1	P80317	Cct6a	20.3391	21.3054	20.8159	21.9417	21.1395	21.4225	18.9625	19.5973		22.3969	21.8959	21.1533	20.9304	19.3382	20.6559	-0.681116	-1.54022	-2.22133	0.995252	0.314135	2.53547	-0.511974	-1.19309	1.02824	-1.50723	0.206493	0.0259289	0.00480343	0.0813981	0.541266	0.00238272	0.330131	0.0448477	0.102193	0.017797	0.328786	0.0723927	0.0215747	0.148294	0.666006	0.0125015	0.453576	0.113614	0.255025	0.0547948
1	P42932	Cct8	20.3832	21.3054	21.0174	21.9957	21.6276	21.8131	19.0974	19.4767	19.2719	22.3614	22.1947	21.5604	20.9622	21.2784	21.6881	-0.91011	-1.62002	-2.53013	1.13684	0.226729	2.75686	0.407589	-0.502521	2.02761	-0.72925	0.0124618	0.00044901	1.98e-05	0.00391041	0.44726	1.05e-05	0.188738	0.114458	9.74e-05	0.0331023	0.0515226	0.00576336	0.000543203	0.015495	0.593722	0.00043088	0.296548	0.218963	0.0106862	0.0842918
1	P80313	Cct7	21.2232	21.934	21.385	22.397	21.8247	21.8405	19.3675	20.483	20.2524	22.2286	22.1145	21.1812	20.8715	22.1108	22.2502	-0.506646	-1.4798	-1.98644	0.327383	-0.179262	1.80718	0.23009	-0.276556	1.70989	-0.0972936	0.289753	0.0106783	0.00215375	0.484731	0.69883	0.003716	0.620572	0.553236	0.00504574	0.833107	0.418674	0.0441563	0.0129798	0.579119	0.781004	0.0163181	0.71522	0.66336	0.0498806	0.883503
1	P57780	Actn4	20.4824	20.3734	19.3279	21.5133	19.9267	20.0503				19.3229	20.1658	20.0707	19.6433	20.0473	20.0508	-0.435524	-Inf	-Inf	-0.208124	-0.643648	Inf	-0.147486	-0.58301	Inf	0.0606384	0.410226			0.687101	0.238783		0.774524	0.280941		0.905959	0.54771	0	0	0.757165	0.397153	0	0.839505	0.405642	0	0.933614
1	Q6P1E8	Efcab6	22.0976	21.8877	22.2746	22.8466	21.9628	21.9765	18.5336	21.0469	19.0617	21.8295	22.5977	22.9253	20.8938	22.3103	21.431	-0.175306	-2.53925	-2.71455	0.36419	0.188884	2.90344	-0.541603	-0.716909	1.99765	-0.905793	0.780551	0.00310561	0.0021054	0.565977	0.764133	0.0014041	0.399309	0.272493	0.0111277	0.174841	0.844953	0.0203059	0.0129542	0.653209	0.836005	0.00879471	0.524339	0.398957	0.0716455	0.286536
1	P16858	Gapdh	22.1185	22.394	22.1661	21.9239	21.1504	20.8692	20.9556	19.7824	20.4219	22.5187	21.8155	20.8349	20.58	20.5656	20.4411	0.91167	-1.83955	-0.927875	-0.503161	0.40851	1.33638	-1.69729	-0.785622	0.142253	-1.19413	0.0359614	0.000953978	0.0335418	0.202185	0.292026	0.00613044	0.00156862	0.0618928	0.704738	0.0109044	0.101566	0.00879269	0.0880056	0.2963	0.452078	0.0229324	0.0124402	0.139484	0.817145	0.0383788
1	P60710	Actb	21.7138	22.3072	21.418	22.2299	22.3765	22.4013	20.7658	19.8959	20.1007	22.2575	21.8644	21.0972	20.466	20.4057	20.3542	-0.522955	-1.55887	-2.08182	-0.0732693	-0.596225	1.4856	-1.40432	-1.92727	0.154549	-1.33105	0.121221	0.000855642	0.000124379	0.814205	0.0835039	0.00115711	0.00163343	0.000211631	0.622265	0.0022492	0.224635	0.00828565	0.00197763	0.86226	0.218092	0.00805986	0.0126037	0.00294872	0.756124	0.0122473
1	Q5S003	Spag17	20.7275	20.8796	20.8991	22.1394	21.6766	21.5213	19.7969	18.7909		20.0167	20.6294	19.7542	20.7868	19.8555		-0.943677	-1.55373	-2.49741	-0.701962	-1.64564	0.851767	-0.526445	-1.47012	1.02728	0.175517	0.0368178	0.007788	0.000743447	0.0938126	0.00345474	0.0751237	0.232234	0.00996327	0.0549956	0.673291	0.103216	0.0346254	0.00656712	0.165829	0.0394523	0.141822	0.350372	0.0378538	0.173383	0.764948
1	E9Q7F5	Epp13		20.078	19.8135	19.9492	20.1161					21.2149	21.8917	20.2892		21.6805	21.1055	0.0920185	-Inf	-Inf	1.16224	1.25426	Inf	1.44729	1.53931	Inf	0.285053	0.843911			0.0530239	0.0433928		0.0354988	0.0370706		0.501532	0.892912	0	0	0.107061	0.150544	0	0.0960626	0.0996495	0	0.615615
1	O35215	Ddt	18.6123	21.2461	21.0297	20.5479	21.9507	22.0609			19.6898	22.5977	23.7939	23.0651	19.9232	22.5806	22.8919	-1.22378	-1.13709	-2.36087	2.85617	1.63239	3.99326	1.5025	0.27872	2.63959	-1.35367	0.0414797	0.159056	0.0156571	0.000936719	0.0136605	0.00132448	0.019222	0.577483	0.00971714	0.028818	0.110913	0.262804	0.0518697	0.00580535	0.0871201	0.00856379	0.0631019	0.683818	0.0678114	0.0763454
1	Q07797	Lgals3bp		20.7119	20.2762		21.0164	20.4649				20.2867	21.6993	21.3388		22.084	20.4343	-0.246562	-Inf	-Inf	0.903371	0.656808	Inf	0.765067	0.518505	Inf	-0.138303	0.612285			0.124344	0.221112		0.178525	0.321118		0.766969	0.714696	0	0	0.204942	0.379367	0	0.286557	0.448091	0	0.833104
1	Q8VDK1	Nit1	19.2047	19.7394	20.7557	21.0907	21.5267	21.5117		19.4406	20.1659	21.3022	21.5949	21.9343	20.8421	21.6846	21.7239	-1.47638	-0.306439	-1.78282	1.71054	0.234154	2.01698	1.5169	0.04052	1.82334	-0.193634	0.000407676	0.29082	0.000291375	0.00016434	0.351631	0.000135035	0.000345768	0.867805	0.00025369	0.436529	0.00668589	0.408577	0.00350975	0.00200369	0.501507	0.00209824	0.00589278	0.907991	0.0136263	0.558228
1	Q9DAK9	Phpt1	19.7194		21.0735	20.9746	20.8641	20.2797				21.4491	22.0499	21.3554	20.5809	21.2054	21.342	-0.309702	-Inf	-Inf	1.22169	0.911991	Inf	0.646312	0.33661	Inf	-0.575381	0.534102			0.0463899	0.0793771		0.222467	0.454244		0.22432	0.655937	0	0	0.096115	0.212779	0	0.338133	0.582436	0	0.346117
1	Q9D7P6	Iscu	19.6771			19.2456	21.7994	21.7316				20.2123	19.8596	20.9421	20.5885	20.7577	21.4027	-0.859675	-Inf	-Inf	0.272159	-0.587516	Inf	0.85043	-0.00924503	Inf	0.578271	0.416516			0.788654	0.412455		0.421119	0.989214		0.419215	0.553505	0	0	0.841762	0.562033	0	0.544937	0.990399	0	0.542665
1	Q9CPY7	Lap3	20.8424	20.2862	19.8581	22.0082	22.1731	22.0045	19.8551	19.9628	19.9022	22.1101	21.661	21.6851	21.8296	22.3794	22.1484	-1.73301	-0.422204	-2.15522	1.48982	-0.243189	1.91203	1.79022	0.0572119	2.21243	0.300401	6.64e-05	0.103365	1.36e-05	0.000190975	0.320664	3.28e-05	5.27e-05	0.809589	1.12e-05	0.22729	0.00261497	0.192395	0.000404641	0.00223422	0.470959	0.000827898	0.00234486	0.865494	0.00469322	0.348787
1	Q9QYJ0	Dnaja2	19.4148	18.7726	18.2748	20.4976	19.9832	19.3818				19.4717	20.0658	20.8452	19.8912	20.6397	21.4035	-1.13347	-Inf	-Inf	1.30681	0.173335	Inf	1.82404	0.690571	Inf	0.517236	0.0762508			0.0487109	0.754695		0.0137627	0.240273		0.366707	0.163823	0	0	0.0996217	0.828699	0	0.0503375	0.36588	0	0.491272
1	P50289	Acrv1	20.8741	20.3145	20.8057	21.7617	20.4493	21.1523				23.4299	21.4653	22.6354	22.1062	22.3935	25.0305	-0.456338	-Inf	-Inf	1.84544	1.3891	Inf	2.51196	2.05563	Inf	0.666526	0.558552			0.0462757	0.108426		0.0143466	0.03161		0.400642	0.676034	0	0	0.0960879	0.248811	0	0.0517641	0.0895794	0	0.526701
1	P68134	Acta1		22.1392	21.7454	21.6006	22.4298	22.6163				22.5713	22.127	22.0001	21.9724	25.1752	24.8518	-0.370156	-Inf	-Inf	0.387387	0.0172311	Inf	2.15436	1.7842	Inf	1.76697	0.690957			0.677609	0.983211		0.0577461	0.0706462		0.0726278	0.769481	0	0	0.751644	0.992987	0	0.128716	0.157494	0	0.149507
1	Q9EQ00	Ropn1l	19.5003	20.5329	19.9979	20.8758	19.7207	19.5566				18.6198	20.1327	20.6755	20.8708	21.7085	21.5483	-0.040681	-Inf	-Inf	-0.201049	-0.24173	Inf	1.3655	1.32482	Inf	1.56655	0.947614			0.746495	0.698108		0.061162	0.0671951		0.0386542	0.961291	0	0	0.812262	0.780969	0	0.135334	0.150201	0	0.0929463
1	P63038	Hspd1	22.1927	21.634	21.6773	21.6061	21.6507	21.6934	20.0271	21.8054	19.0202	22.5872	22.3042	22.3954	20.7092	20.6592	20.3336	0.184563	-1.55043	-1.36587	0.594242	0.778806	2.14467	-1.26735	-1.08279	0.283083	-1.86159	0.737764	0.0195168	0.0333488	0.296716	0.181629	0.00379508	0.0445001	0.0763861	0.609339	0.00811573	0.811128	0.0616956	0.0880056	0.398554	0.331327	0.0164861	0.110221	0.165402	0.745838	0.0316343
1	Q68FD5	Cltc	19.1602	19.6855	20.0111	20.4003	20.1425	20.6975	20.0448	20.7562		20.7905	21.2879	20.7561		19.2087	18.9875	-0.794545	0.807987	0.0134429	1.32593	0.531384	0.517941	-0.581691	-1.37624	-1.38968	-1.90762	0.0215504	0.0323889	0.964727	0.00212213	0.0847507	0.126047	0.0931	0.00325989	0.00526707	0.000610006	0.0738872	0.0843685	0.980765	0.0102967	0.219343	0.207004	0.181886	0.0178122	0.0501754	0.00481163
1	Q9DAG6	Glipr1l1	21.1704	22.0423	21.7859	22.5056	23.0241	23.2947	21.2779	21.5931	20.5387	23.5743	23.3931	23.0216		20.9556		-1.27529	-0.529618	-1.80491	1.66348	0.388195	2.1931	-0.710636	-1.98592	-0.181017	-2.37412	0.0107532	0.180722	0.00209341	0.00313837	0.309517	0.000764304	0.200816	0.00699767	0.726939	0.0030009	0.0466457	0.288026	0.0129542	0.0135663	0.465591	0.00624007	0.310528	0.0296957	0.828458	0.0149868
1	Q9CWH6	Psma8	19.3426	19.6923	21.0422	20.7653	21.043	21.2088	21.0049			22.0758	22.3679	22.6718	19.3989	21.5842	19.26	-0.980023	1.00939	0.0293717	2.34609	1.36606	1.33669	0.0553341	-0.924689	-0.95406	-2.29075	0.187116	0.321627	0.975949	0.0118693	0.0832815	0.202603	0.935743	0.209699	0.34673	0.013143	0.308412	0.438583	0.988381	0.0364121	0.218092	0.291807	0.952314	0.332498	0.51486	0.044194
1	B2RY50	B2RY50	19.6074	20.7155	20.0199	20.9358	21.5472	21.856	20.0612	20.2658	18.3238	20.107	21.8291	22.3982	20.418	21.2259	21.1594	-1.33207	-0.564013	-1.89608	1.33047	-0.00159475	1.89448	0.820141	-0.511925	1.38415	-0.51033	0.0633145	0.388272	0.0154188	0.0635695	0.998005	0.0154793	0.221258	0.431648	0.05552	0.433027	0.144556	0.500048	0.0515041	0.124137	0.998888	0.0449827	0.336934	0.558603	0.173383	0.55459
1	P35700	Prdx1	20.0509	20.4179	21.1276	20.2751	21.2082	21.0989	19.8772	19.1701		20.3526	21.9281	21.7841	20.3036	20.8954		-0.328629	-0.878559	-1.20719	0.822837	0.494208	1.7014	0.197263	-0.131367	1.07582	-0.625575	0.453133	0.109237	0.0416305	0.0913941	0.273177	0.0108386	0.687732	0.78813	0.0757607	0.229293	0.585148	0.199919	0.10375	0.162764	0.437005	0.0340762	0.769376	0.849067	0.210418	0.351222
1	Q9WUA3	Pfkp	20.817	21.2212	20.4683	23.0613	22.066	22.3177	20.182	20.0973		21.82	22.3168	22.6494	20.3451	21.1605	19.3799	-1.64621	-0.69585	-2.34206	1.42662	-0.219593	2.12247	-0.540278	-2.18649	0.155572	-1.9669	0.00828313	0.211136	0.00239104	0.0160451	0.642082	0.00404549	0.271093	0.00188835	0.76726	0.00335687	0.0389981	0.324335	0.013977	0.0451446	0.74253	0.017204	0.38809	0.0126293	0.849127	0.0164804
1	Q61171	Prdx2	19.6679	17.0485	18.8274	20.6788	20.233	19.1014	19.1552		19.2136	21.7959	20.7746	20.4646	18.8915	19.3677		-1.48978	0.624996	-0.864789	2.49705	1.00727	1.87206	0.575148	-0.914637	-0.0498483	-1.9219	0.067915	0.439437	0.295641	0.00978231	0.183524	0.0478281	0.475039	0.271251	0.954421	0.0437449	0.152229	0.550563	0.408756	0.0312403	0.333707	0.101165	0.589932	0.397835	0.973044	0.10313
1	Q9WTP6	Ak2	21.5146	21.3545	21.124	22.9139	22.4786	22.6653	19.7367	17.8694	19.7892	22.5431	22.9254	23.298	21.5303	21.8186	19.6049	-1.3549	-2.1993	-3.5542	1.5911	0.236206	3.7904	-0.346462	-1.70136	1.85284	-1.93757	0.0600042	0.00747218	0.000432693	0.0330891	0.712667	0.000281877	0.590954	0.0251019	0.0172383	0.0140041	0.141933	0.0342288	0.00446529	0.0751019	0.792443	0.00325367	0.688015	0.0774363	0.0929754	0.0461698
1	P48455	Ppp3cc	21.4707	19.5259	19.5485	19.9402	20.9626	21.3077	19.0358		18.3922	21.8563	21.7248	21.8683	18.4772	19.9032	20.2377	-0.555162	-1.46768	-2.02284	1.63481	1.07964	3.10248	-0.642325	-1.19749	0.825352	-2.27713	0.412119	0.0781445	0.0249785	0.037127	0.133743	0.00331978	0.346617	0.102031	0.284262	0.00901585	0.549492	0.154173	0.0730069	0.0809812	0.281682	0.0153279	0.468986	0.203576	0.461443	0.0342765
1	Q3TC72	Fahd2a	20.917	19.4394	20.8827	22.0912	22.2218	22.5716	20.3332	18.6115	19.9838	22.9391	23.2202	23.6636	20.1499	20.082	20.4017	-1.88187	-0.770144	-2.65202	2.8613	0.979428	3.63144	-0.20181	-2.08368	0.568334	-3.06311	0.00142942	0.0873403	0.000151767	8.93e-05	0.038313	1.6e-05	0.623616	0.000756323	0.188622	5.51e-05	0.0139263	0.168726	0.00219372	0.00136115	0.14204	0.000587026	0.716667	0.00644803	0.353891	0.00116274
1	P08071	Ltf	21.3574		21.2027	20.7877	20.6921	20.7502		18.8374	18.4945	21.8518	21.5829	21.1925	20.934	19.1212		0.494826	-2.49706	-2.00223	0.304269	0.799094	2.80132	-1.2438	-0.748977	1.25325	-1.54807	0.317874	0.00401141	0.00647274	0.525562	0.0987619	0.00150527	0.0542282	0.154048	0.0529826	0.0178543	0.44684	0.0239744	0.0265249	0.614016	0.237548	0.00915642	0.124105	0.27238	0.171017	0.0547948
1	P14733	Lmnb1	19.6203	19.6753	19.8495	20.8494	19.5394	19.6205				21.1435	20.4606	20.5792	20.8277			-0.288064	-Inf	-Inf	1.01271	0.724651	Inf	0.907989	0.619925	Inf	-0.104726	0.436626			0.0385803	0.0956062		0.13877	0.276248		0.841877	0.569059	0	0	0.0830087	0.235067	0	0.238529	0.402341	0	0.886398
1	Q9CRA7	Dmac2l	21.8844			20.1918	21.3031	21.7442			17.9878	21.7927	22.6	22.3422	20.3989	20.7883	20.9818	1.28317	-4.66838	-3.38521	-0.117873	1.1653	4.55051	-1.63982	-0.35665	3.02856	-1.52195	0.0288883	0.000729827	0.000917352	0.77442	0.0101464	0.000291539	0.0129931	0.233209	0.00140318	0.003911	0.0900234	0.00764819	0.00736661	0.832173	0.0750037	0.00327171	0.0490918	0.356422	0.0281664	0.0184407
1	Q9CXT8	Pmpcb	20.5197			21.1982	20.2185	20.484	18.8801			21.4089	21.3523	21.3681	20.0925	19.949	20.0968	-0.196842	-1.63953	-1.83638	0.939755	0.742914	2.57929	-0.3906	-0.587442	1.24893	-1.33036	0.573625	0.0127056	0.00465404	0.0431695	0.0280412	0.00131198	0.291391	0.0561074	0.0177966	0.00380078	0.685841	0.0466126	0.0212899	0.090817	0.125851	0.00856379	0.4102	0.130657	0.0941645	0.0180217
1	Q9D404	Oxsm	21.7821	19.0556	19.384	21.4563	21.7222	21.6144	19.8075	18.3699		22.2109	21.5233	21.8256	20.1271	19.9041	19.7071	-1.52372	-1.05525	-2.57898	1.77934	0.255622	2.8346	-0.161094	-1.68482	0.89416	-1.94044	0.0277315	0.135001	0.00441131	0.0143797	0.656361	0.00267439	0.778195	0.0182765	0.195394	0.00964481	0.0885966	0.232081	0.0206294	0.0420773	0.753164	0.0135906	0.841207	0.0605311	0.359215	0.0354599
1	Q2TPA8	Hsdl2				21.7664	22.2481	21.0207		20.8338	19.5992	22.1828	20.7963	20.9169		20.5578	20.6824	-Inf	Inf	-1.37439	Inf	-0.379689	0.994702	Inf	-0.970815	0.403576	-0.591126			0.0682055		0.479136	0.147104		0.154686	0.535736	0.346218	0	0	0.147748	0	0.620027	0.229903	0	0.27238	0.69438	0.471303
1	Q6PDM2	Srsf1		19.1381	19.0274	20.9503	21.377	21.3962	16.5846	19.6486	19.5117	20.3279	19.1459	20.3518		19.8523	20.2114	-2.15843	-0.501081	-2.65951	0.859144	-1.29929	1.36022	0.949129	-1.2093	1.45021	0.0899851	0.0463492	0.582367	0.0136682	0.357601	0.143078	0.128282	0.353831	0.210396	0.143638	0.920297	0.118974	0.681867	0.0478689	0.458945	0.290003	0.208976	0.477136	0.332498	0.301311	0.944928
1	P63325	Rps10	18.9846	20.0283	20.3405	20.415	22.5756	22.2874		20.671	19.3473	20.6473	22.3596	20.7964		21.4882	21.331	-1.97489	-0.174552	-2.14944	1.48327	-0.491618	1.65782	1.22588	-0.749009	1.40043	-0.257391	0.00406565	0.740744	0.00527634	0.0147408	0.30459	0.0165807	0.0508864	0.187532	0.0400899	0.627571	0.0248484	0.814179	0.0230925	0.0423519	0.461166	0.046851	0.120592	0.311684	0.146951	0.72657
1	O88799	O88799	20.2255	19.8708	19.3958	21.3818	21.0029	21.1699		19.3237	20.0939	21.0212	21.6701	21.8785	18.6248	19.8817	20.0325	-1.35416	-0.121923	-1.47608	1.69259	0.338439	1.81452	-0.317705	-1.67186	-0.195782	-2.0103	0.0136055	0.799657	0.015241	0.00462028	0.440216	0.00572342	0.467571	0.0049222	0.684754	0.0018354	0.0552129	0.85726	0.0513415	0.0172988	0.585058	0.0223557	0.584282	0.0233855	0.806274	0.0106101
1	Q01853	Vcp	20.4156	21.7024	21.4847	22.3544	22.1087	22.1295	18.7966	20.2315	20.4975	22.2621	22.8582	22.7618	19.1113	21.2156	21.4405	-0.996618	-1.35903	-2.35565	1.42646	0.429844	2.78549	-0.611782	-1.6084	0.747249	-2.03824	0.0585534	0.0169017	0.000811067	0.0134812	0.369477	0.000270327	0.212913	0.00741968	0.136905	0.00197795	0.140186	0.0555307	0.00685956	0.0399395	0.517817	0.00321212	0.325464	0.0313275	0.296232	0.0110555
1	P84104	Srsf3	20.1521	20.5837	20.2053	21.1843	21.7614	21.9169	17.966		20.1352	21.2217	21.0714	20.5984	18.8183	20.3602	20.7947	-1.30716	-1.19951	-2.50667	0.650164	-0.656996	1.84968	-0.322634	-1.62979	0.876881	-0.972798	0.0431822	0.0863327	0.00420106	0.259913	0.255391	0.0179317	0.562212	0.0179981	0.188212	0.109292	0.113939	0.167626	0.0201195	0.360317	0.416206	0.0494308	0.671135	0.059946	0.353891	0.202285
1	B7ZMP1	Xpnpep3	20.022	20.2648	19.9941	21.2915	21.9701	21.5937		19.6185	20.336	21.0198	21.4759	21.2986	19.9505	20.8773	21.2141	-1.5248	-0.231801	-1.7566	1.17112	-0.353679	1.40292	0.58696	-0.937836	0.818762	-0.584157	0.000851792	0.481393	0.000787385	0.00370252	0.238218	0.00279922	0.0696438	0.0111489	0.0341052	0.0707028	0.0103477	0.592884	0.00680403	0.015112	0.396796	0.0139688	0.148759	0.0414701	0.137077	0.147177
1	Q9CZ42	Naxd	20.3646	19.9753	20.4335	21.6423	22.102	22.3349	19.2901	20.8668	21.1239	21.4679	21.8794	21.9858	19.9772	21.6992	21.4677	-1.76863	0.169133	-1.59949	1.51993	-0.248696	1.3508	0.790246	-0.978382	0.621112	-0.729686	0.00191937	0.676179	0.00344449	0.00457868	0.541756	0.00855118	0.0774623	0.0365395	0.15015	0.0984423	0.0160775	0.762945	0.0174648	0.0172791	0.666006	0.0288855	0.15748	0.0991788	0.304351	0.187976
1	Q9D6R2	Idh3a	20.4576	21.4824	20.962	21.6719	21.8639	22.0315	21.7237	21.4859	21.9078	21.7281	22.3781	22.6412	20.5812	20.6419	21.8959	-0.888443	0.738451	-0.149993	1.28182	0.39338	0.543373	0.0723412	-0.816102	-0.666109	-1.20948	0.0207996	0.0441146	0.640891	0.00324407	0.239381	0.117184	0.821039	0.0298449	0.0635307	0.00449166	0.072321	0.105781	0.741218	0.0138346	0.397442	0.195226	0.872218	0.0866332	0.188339	0.020158
1	Q9JIY5	Htra2	20.3317	20.858	21.0765	21.5753	22.2445	22.2034	20.6663	21.3766	21.826	21.727	22.2462	22.2204	20.8831	21.6653	21.6226	-1.25233	0.534188	-0.718137	1.3091	0.0567711	0.774908	0.634903	-0.617422	0.100715	-0.674194	5.13e-06	0.00184547	0.000279244	3.67e-06	0.640807	0.000166326	0.000629371	0.000752898	0.414776	0.000425357	0.000631053	0.0138009	0.00349722	0.000324637	0.742522	0.00231709	0.00719166	0.00644803	0.578886	0.00394507
1	P12367	P12367	21.7016	21.4195	21.2119	24.098	23.0959	23.0752	21.9128	21.6028	21.9401	22.7164	23.1701	23.0114	21.5146	22.0149	22.0723	-1.9787	0.374247	-1.60445	1.52165	-0.457051	1.1474	0.422928	-1.55577	0.0486812	-1.09872	0.000103191	0.216858	0.000430209	0.000608047	0.14021	0.00338936	0.168231	0.0005265	0.865893	0.0043208	0.00350139	0.328508	0.00446529	0.0044564	0.286759	0.0155602	0.275568	0.00511807	0.912862	0.0197122
1	Q61241	Tssk1	19.313	20.9082	19.6038	22.4268	21.4654	21.2465	20.7253	20.5893	20.3309	20.6372	21.202	21.4929	19.6116	19.7063	20.3829	-1.77125	0.606806	-1.16444	1.16902	-0.602229	0.562213	-0.0414171	-1.81266	-0.648223	-1.21044	0.00434875	0.214948	0.0323895	0.031882	0.2181	0.247377	0.929017	0.00382395	0.188175	0.0276431	0.0258093	0.326261	0.0873248	0.0736067	0.375451	0.340512	0.951589	0.0197335	0.353891	0.0746642
1	P52825	Cpt2	19.2334	20.5408	19.2718	21.717	22.6087	22.7467	20.8573	20.3052	20.2098	21.6085	22.6331	22.4217	21.7749	21.3872	22.2059	-2.67548	0.775439	-1.90004	2.53913	-0.136344	1.7637	2.10737	-0.56811	1.33193	-0.431765	0.000293368	0.115659	0.00253438	0.000415642	0.764305	0.00387788	0.00136392	0.232199	0.0162916	0.354651	0.00620619	0.208186	0.0146002	0.00340573	0.836005	0.0167558	0.0119684	0.356071	0.0884403	0.481708
1	Q9JLJ2	Aldh9a1	19.3446	20.0904	18.8759	20.7088	21.4832	21.3592	19.5732		19.6095	21.0595	21.581	21.8917	20.4886		21.4994	-1.74681	0.253213	-1.49359	2.0738	0.326994	1.82059	1.65589	-0.09092	1.40267	-0.417914	0.00204498	0.533996	0.00807049	0.000843186	0.369254	0.00318336	0.00501858	0.820661	0.0145084	0.318101	0.0163598	0.641104	0.0319206	0.0054549	0.517817	0.0149173	0.0259348	0.873978	0.0820173	0.444498
1	P05064	Aldoa	21.5559	21.0799	20.5978	22.2285	21.6086	21.6624	21.386	20.0157	20.6272	21.7184	22.0786	22.2934	22.9279	21.6625	21.6131	-0.755319	-0.401554	-1.15687	0.952263	0.196944	1.35382	0.989996	0.234677	1.39155	0.037733	0.0681865	0.295138	0.0121074	0.0289651	0.597732	0.00541425	0.0246102	0.531057	0.00466242	0.918761	0.15249	0.412761	0.044153	0.069385	0.71012	0.0213401	0.0749535	0.65002	0.0481208	0.9445
1	Q8BMS1	Hadha	21.1184	21.0016	20.1034	21.6745	21.4531	21.362	20.7983	19.9122	20.3537	22.8801	22.3405	22.2339	21.2145	19.7044	21.6849	-0.755388	-0.386406	-1.14179	1.7437	0.98831	2.1301	0.126793	-0.628595	0.513199	-1.61691	0.126754	0.408755	0.032826	0.00433364	0.0563302	0.00134604	0.782111	0.193915	0.280351	0.00651573	0.232264	0.519923	0.0875727	0.0166849	0.174964	0.00856379	0.844301	0.316613	0.45947	0.0269572
1	Q8K370	Acad10		19.6755	20.091	20.2476	21.5406	21.7316	19.7328	17.2478	18.7381	20.0267	20.7489	20.2802	19.6966	19.6587	19.9275	-1.28997	-1.31036	-2.60033	0.468669	-0.821303	1.77903	-0.122342	-1.41231	1.18802	-0.591011	0.0950508	0.0908773	0.00336452	0.506008	0.212063	0.0206766	0.860018	0.0502429	0.0873648	0.355999	0.18895	0.173803	0.0173688	0.599134	0.368423	0.0548537	0.904035	0.121748	0.232602	0.481708
1	P06151	Ldha	18.4988	19.2176	19.6229	20.8387	22.0468	21.8639	20.323	18.7114	18.8163	19.7285	21.1039	20.7879	20.1122	18.7209	19.0358	-2.47004	0.170514	-2.29953	1.427	-1.04304	1.25648	0.176532	-2.29351	0.00601792	-1.25047	0.00305752	0.779988	0.00456817	0.041986	0.115152	0.0658953	0.772474	0.00463439	0.992114	0.0669496	0.0207277	0.843975	0.0211145	0.0886515	0.256906	0.131141	0.838417	0.0222991	0.994493	0.142331
1	Q99LB2	Dhrs4	20.0465	20.9169	20.2766	21.4024	23.1299	23.2278	20.3086	19.6422	19.8269	20.708	21.507	21.836	20.8976	20.1812	20.5399	-2.17336	-0.487434	-2.66079	0.937022	-1.23634	1.42446	0.126235	-2.04712	0.613669	-0.810787	0.00232725	0.353993	0.000668999	0.0952266	0.0372009	0.0206622	0.805303	0.00328905	0.250575	0.14036	0.017605	0.472608	0.00623555	0.167705	0.140716	0.0548537	0.860064	0.0178548	0.423194	0.247833
1	P50580	Pa2g4		16.9726	18.1569	20.5595	22.2726	22.535	19.1753	21.5104	19.0774	21.2591	21.7186	21.3642	19.4403	18.7631	19.6138	-4.22427	2.35626	-1.86802	3.88253	-0.341743	1.52627	1.70765	-2.51662	-0.648603	-2.17488	0.00135061	0.0242475	0.0388163	0.00216549	0.656605	0.0768617	0.0766929	0.0111612	0.407552	0.0212822	0.0135612	0.0697344	0.0982771	0.0103198	0.753164	0.142834	0.157113	0.0414701	0.57071	0.0622369
1	P12970	Rpl7a	18.8887	21.4404	20.5751	21.8295	23.1108	23.3632	19.325	21.6179	20.9027	20.639	21.2488	23.1711	20.1398	21.0176	20.9537	-2.46642	0.313797	-2.15262	1.38488	-1.08154	1.07108	0.402264	-2.06415	0.0884668	-0.982614	0.00131923	0.556646	0.00296447	0.0267776	0.0674355	0.0696151	0.454333	0.00376212	0.867	0.091006	0.0133827	0.660103	0.0160324	0.0656326	0.197079	0.135214	0.574149	0.019535	0.912862	0.177799
1	Q9JLI7	Spag6l	18.6693	19.3557	19.1558	22.9729	23.0826	22.8426	19.3764	20.4442	19.2662	20.8496	21.7951	20.4271	20.201	20.2912	20.4298	-3.90577	0.635341	-3.27043	1.96367	-1.94211	1.32832	1.24709	-2.65869	0.611748	-0.716577	9.64e-07	0.0621228	3.74e-06	0.000153157	0.000165272	0.00192363	0.00278688	1.75e-05	0.0704126	0.0403181	0.000415559	0.131645	0.000341986	0.00197754	0.00812706	0.0110233	0.0175771	0.00065406	0.200904	0.0958547
1	P49443	Ppm1a	19.1907	20.5646	20.6877	21.7045	22.7458	22.893	20.0217	21.0682	21.3366	21.6521	21.7661	21.7123	20.7943	21.1256	21.0185	-2.30009	0.661196	-1.63889	1.5625	-0.737588	0.901303	0.831786	-1.4683	0.170591	-0.730712	4.48e-05	0.0511166	0.000464579	0.000633829	0.033823	0.0141403	0.0204123	0.000942037	0.570641	0.0351012	0.0021086	0.116036	0.00461675	0.00454787	0.136422	0.0421123	0.0654009	0.00757253	0.723538	0.0866241
1	P50171	H2-Ke6	19.4484	19.6381	19.0473	21.6028	22.3364	22.3285	20.5447	20.8262	20.0898	21.4704	21.5782	21.3391	19.897	21.1301	20.6334	-2.71128	1.10897	-1.60231	2.08462	-0.626664	0.975648	1.17557	-1.53571	0.0666001	-0.909048	8.36e-06	0.00344554	0.000353062	5.72e-05	0.0492312	0.00692522	0.00246345	0.000467442	0.811778	0.00993881	0.0008229	0.0214296	0.00398665	0.00114171	0.161393	0.0246494	0.0163076	0.00482446	0.880216	0.0362078
1	P17225	P17225				21.1663		19.9222			18.6889	21.4868	21.0311	21.0556	22.1934	18.6346	22.7856	-Inf	Inf	-1.80336	Inf	0.791801	2.59517	Inf	0.805165	2.60853	0.0133637			0.375477		0.582155	0.214064		0.576162	0.212283	0.991382	0	0	0.492581	0	0.696738	0.303978	0	0.683222	0.382926	0.996103
1	Q923X4	Glrx2					18.649	18.5843			18.1456		19.4959	19.6552	19.7915	18.1381	20.3234	-Inf	Inf	-0.50769	Inf	0.958895	1.46659	Inf	0.794632	1.30232	-0.164263			0.655286		0.350584	0.272345		0.388611	0.294182	0.842288	0	0	0.752821	0	0.500645	0.365539	0	0.514863	0.469807	0.886398
1	P54071	Idh2				20.1448	20.4625	20.1193				20.7513	21.5401	21.639	22.2515		20.896	-Inf		-Inf	Inf	1.06792	Inf	Inf	1.33151	Inf	0.263588					0.0944852			0.0741247		0.630727	0		0	0	0.234348	0	0	0.162646	0	0.728227
1	O88844	Idh1					19.236	19.3221				19.8216	20.0671	20.2421	20.9257		20.4308	-Inf		-Inf	Inf	0.764558	Inf	Inf	1.39917	Inf	0.634607					0.0689272			0.0264225		0.0957021	0		0	0	0.198869	0	0	0.0789703	0	0.183158
1	Q3TCN2	Plbd2			18.1209		19.6885	19.4315				18.783	20.6676	21.0365	20.5494		20.3343	-1.43913	-Inf	-Inf	2.04148	0.602354	Inf	2.32096	0.881831	Inf	0.279477	0.306365			0.176998	0.524346		0.159227	0.414277		0.756651	0.436271	0	0	0.268889	0.655752	0	0.265158	0.543176	0	0.828293
1	Q9JLC8	Sacs					20.3637	21.3627	23.0822	21.0896	20.3801	22.0483		24.6321	24.5267			-Inf	Inf	0.654103	Inf	2.477	1.8229	Inf	3.66352	3.00942	1.18652			0.658187		0.217348	0.28812		0.16485	0.202259	0.558706	0	0	0.753975	0	0.374727	0.382267	0	0.285923	0.368385	0.669812
1	P54728	Rad23b				17.7261	17.8616					20.621	20.3192	20.0505	22.4879			-Inf		-Inf	Inf	2.53633	Inf	Inf	4.69404	Inf	2.15771					0.0547407			0.0397295		0.0811508	0		0	0	0.173422	0	0	0.106115	0	0.162893
1	Q9JL56	Gde1		18.8579					21.9085			22.0224	20.0756	19.9906	23.2866			Inf	2.56796	Inf	1.68447	Inf	-0.883487	3.94611	Inf	1.37815	2.26164											0		0		0			0
1	P09405	Ncl	19.4544			21.3699	20.9198	21.563				20.4858	20.9068	20.9351	23.3412	16.8529		-1.83766	-Inf	-Inf	1.32936	-0.508298	Inf	0.651083	-1.18658	Inf	-0.678281	0.497437			0.616425	0.782827		0.813639	0.573956		0.742982	0.625683	0	0	0.697051	0.852144	0	0.865505	0.681573	0	0.817571
1	P35585	Ap1m1					19.4279	20.126				19.798	20.026	19.7605	20.8175			-Inf		-Inf	Inf	0.0845394	Inf	Inf	1.04054	Inf	0.956001					0.814187			0.221559		0.226886	0		0	0	0.872013	0	0	0.345566	0	0.348787
1	Q8K248	Hpdl					20.5263	20.4519				21.4819	21.5083	21.6523	21.8289			-Inf		-Inf	Inf	1.05844	Inf	Inf	1.33981	Inf	0.281368					0.0442995			0.0469432		0.203865	0		0	0	0.15172	0	0	0.116108	0	0.324646
1	Q76MZ3	Ppp2r1a	15.2445		16.9573	21.7423	21.575	21.8077	18.7899	18.4564	16.0435	20.4148	20.8734	20.4939	20.1908			-5.60742	1.66235	-3.94507	4.49314	-1.11428	2.83079	4.08985	-1.51758	2.42749	-0.403297	0.0012203	0.108737	0.00354698	0.00327362	0.203851	0.0138312	0.0159592	0.218441	0.0742192	0.723801	0.0130519	0.199481	0.0177349	0.0138982	0.356896	0.0413913	0.0555053	0.341339	0.207212	0.80064
1	Q8C570	Rae1	18.1437	18.2765	19.2037	21.4292	22.2074	21.9234				20.3565	21.8429	21.6531	21.3425	21.4602	21.7445	-3.31206	-Inf	-Inf	2.74285	-0.569202	Inf	2.97441	-0.33765	Inf	0.231552	4.7e-05			0.000136691	0.124874		8.66e-05	0.330942		0.495578	0.0021086	0	0	0.00181477	0.268558	0	0.00266768	0.456547	0	0.612321
1	Q8C5H8	Nadk2				20.4018	20.6975	20.7238	19.1408	19.6451	18.1632	20.3138	21.1131	21.1939	21.7722	20.0356	19.4954	-Inf	Inf	-1.62465	Inf	0.26591	1.89056	Inf	-0.17331	1.45134	-0.439221			0.0379217		0.679407	0.0214924		0.786749	0.0555821	0.500324	0	0	0.0966275	0	0.766875	0.0565663	0	0.848673	0.173383	0.615559
1	Q6PDY2	Ado		18.0512		20.1447	21.1212	20.6699	19.2106		18.7236	21.0623	21.606	21.7416	20.3935	20.6171	19.7124	-2.66562	1.02322	-1.6424	3.49032	0.824696	2.4671	2.26138	-0.404242	1.23816	-1.22894	0.00272863	0.108063	0.00751893	0.000808453	0.0581636	0.00128659	0.00552893	0.284118	0.0223914	0.0148074	0.0189083	0.198722	0.0303429	0.00530233	0.178274	0.00852103	0.0271698	0.408818	0.10799	0.0482526
1	Q9DC61	Pmpca	17.9663	18.7839		21.2849	21.3187	21.1326	19.5267	19.1851	19.0578	20.8827	21.6693	22.229	20.8743	20.2482	20.706	-2.87028	0.881443	-1.98883	3.21854	0.348264	2.3371	2.2344	-0.635874	1.35296	-0.984138	0.000141286	0.0555789	0.000674538	6.81e-05	0.344867	0.000253957	0.00065542	0.106885	0.00564174	0.0242657	0.00421288	0.122884	0.00623555	0.00118629	0.49498	0.00306265	0.00719166	0.209756	0.0501754	0.0694246
1	Q9D5N8	Satl1			18.2299	19.6572	21.2875	20.8852	19.3568	19.8247		19.2039	20.0928	20.3537	20.2852	20.0675		-2.59066	1.67676	-0.913899	1.86417	-0.726495	0.187404	2.26235	-0.328308	0.585592	0.398187	0.0118069	0.0649731	0.111612	0.034282	0.136594	0.697924	0.0270885	0.505323	0.288343	0.425416	0.0499911	0.136927	0.20398	0.0763518	0.284459	0.774646	0.0806613	0.628646	0.465357	0.549849
1	O55135	Eif6			19.7357	21.7565	22.2839	22.2371		20.8106		20.7909	21.2966	21.0293	21.7822	21.3913	21.8612	-2.3568	1.07491	-1.2819	1.30324	-1.05356	0.228338	1.94255	-0.414254	0.867642	0.639304	0.00155449	0.0461276	0.0140192	0.0132581	0.00835122	0.498765	0.00320542	0.129307	0.0476753	0.0423124	0.0143562	0.107913	0.0488827	0.0395923	0.0660505	0.594744	0.018879	0.242383	0.16268	0.100033
1	Q80X56	Trim69	19.2058	19.2959	19.1877	22.3037	22.0202	22.4328		21.6294	20.0625	21.1032	21.7793	21.3135	20.6432	21.2264	21.1687	-3.02242	1.59911	-1.42332	2.16886	-0.853562	0.569754	1.78296	-1.23947	0.183849	-0.385905	5.6e-05	0.00479527	0.00855807	0.000448324	0.0449396	0.191042	0.00141354	0.00948049	0.654654	0.30694	0.0022958	0.0265825	0.0335156	0.00358282	0.151721	0.280659	0.0119684	0.0368637	0.783135	0.433206
1	Q8K410	Adam32											23.971	26.1075	21.6034	21.9016	22.32				Inf	Inf	Inf	Inf	Inf	Inf	-3.04659										0.146667				0	0	0	0	0	0	0.255819
1	Q8VDP4	Ccar2					19.1743			18.0164		19.4927	21.7116	22.7846		18.5749	18.9928	-Inf	Inf	-1.15794	Inf	2.67097	3.82891	Inf	-0.755329	0.402614	-3.4263			0.244348		0.10299	0.0721666		0.333765	0.525893	0.0610398	0	0	0.353409	0	0.242367	0.137244	0	0.459683	0.686947	0.132436
1	P51174	Acadl		18.9915	18.6935	20.0265	20.2992	19.7562				21.5458	20.6745	21.6902	20.139	20.5998		-1.18486	-Inf	-Inf	2.46101	1.27615	Inf	1.52695	0.34209	Inf	-0.93406	0.0286242			0.00224721	0.0157143		0.0169798	0.38848		0.0576249	0.0897015	0	0	0.0103743	0.0933522	0	0.0579239	0.514863	0	0.127652
1	P97930	Dtymk			19.2017	19.3313	19.9526	20.1868				21.2163	22.3547	22.7395	20.6746	20.5669	19.2232	-0.621867	-Inf	-Inf	2.90178	2.27991	Inf	0.953186	0.331319	Inf	-1.94859	0.485536			0.0231319	0.0164038		0.304615	0.594029		0.0272408	0.61568	0	0	0.058977	0.0937898	0	0.424342	0.696506	0	0.0741653
1	Q9QWR8	Naga				20.486	20.2657	20.842				20.2487	21.8241	21.9382	21.3309	21.9943		-Inf		-Inf	Inf	0.805807	Inf	Inf	1.24499	Inf	0.439184					0.164772			0.0902787		0.448143	0		0	0	0.316266	0	0	0.188695	0	0.569628
1	O08709	Prdx6					20.1204	19.7157				20.1081	20.9255	21.2603	20.0148	19.5133	18.8333	-Inf		-Inf	Inf	0.846578	Inf	Inf	-0.464203	Inf	-1.31078					0.18767			0.419989		0.0603625	0		0	0	0.339406	0	0	0.546052	0	0.131789
1	Q9JII6	Akr1a1					19.4751	18.9601				19.2128	19.8842	20.6663	18.8813	19.1468		-Inf		-Inf	Inf	0.703478	Inf	Inf	-0.203593	Inf	-0.907071					0.29855			0.748352		0.214558	0		0	0	0.456298	0	0	0.81995	0	0.335968
1	P14211	Calr		17.6815	17.765	19.3338	21.1598	21.3163				22.3011	23.2643	23.3168	23.1843			-3.32935	-Inf	-Inf	5.68675	2.3574	Inf	6.809	3.47965	Inf	1.12225	0.00147215			0.000300827	0.00256386		0.000652884	0.0030709		0.0653913	0.014064	0	0	0.00280477	0.0341644	0	0.00719166	0.0170018	0	0.140032
1	Q9JM62	Reep6						20.6358		20.5615	20.0349	21.4012	22.681	22.8703	21.8878	19.157	19.3976	-Inf	Inf	-0.337613	Inf	1.68168	2.0193	Inf	-0.48834	-0.150727	-2.17002			0.817395		0.275358	0.136485		0.724943	0.889647	0.0934495	0	0	0.885326	0	0.438017	0.220119	0	0.800152	0.932175	0.182151
1	Q9D8S4	Rexo2	18.5606		18.7107	20.5101	20.9912	20.8879		22.5448	23.3055	20.9003	21.0902	21.0804	19.1117			-2.16577	4.26904	2.10327	2.39296	0.227191	-1.87608	0.531931	-1.63383	-3.73711	-1.86103	0.000770503	8.27e-05	0.000862333	0.000524088	0.335986	0.00133487	0.168922	0.00565491	0.000340577	0.00352029	0.0100808	0.00234256	0.00714119	0.00395108	0.485312	0.00856379	0.275574	0.0253783	0.0143429	0.0169778
1	P30275	Ckmt1		17.6121		19.6885	20.779	20.7273		21.2473	20.3561	20.9118	21.512	21.7816				-3.1035	3.28157	0.178067	4.10705	1.00355	0.82548	-Inf	-Inf	-Inf	-Inf	0.00647523	0.00606439	0.644557	0.00288419	0.0444257	0.0985872					0.0330136	0.0306517	0.74372	0.0125819	0.15172	0.170721	0	0	0	0
1	Q8BND5	Qsox1		17.9654		20.4469	20.7268	19.5183		20.832	19.6155	20.812	21.4485	21.5426		19.821	19.6481	-2.44387	2.41671	-0.0271595	3.48087	1.03701	1.06417	1.92745	-0.516412	-0.489253	-1.55342	0.0142572	0.0172741	0.955547	0.00409994	0.0616814	0.0807779	0.0353566	0.322474	0.377453	0.027466	0.0560956	0.0562326	0.972676	0.0159797	0.184641	0.148675	0.0960626	0.448566	0.542934	0.074538
1	Q99L47	St13		19.5113	19.1738	19.7639	21.3208	20.0862		21.3469	21.9646	21.0987	21.6218	21.2771		20.6646		-1.08479	2.31319	1.22841	2.02698	0.942193	-0.286214	1.27437	0.189581	-1.03883	-0.752612	0.0834515	0.0107847	0.060164	0.0127744	0.0879245	0.577605	0.115867	0.769381	0.178042	0.280888	0.173607	0.0443564	0.135114	0.0386893	0.22398	0.661993	0.213356	0.836414	0.341638	0.406638
1	Q9Z0X1	Aifm1	19.8359	18.8553	18.8828	20.7617	20.9839	20.8752		20.5608	21.1252	20.7016	20.9136	20.6182				-1.68231	1.65165	-0.0306625	1.55314	-0.129166	-0.0985034	-Inf	-Inf	-Inf	-Inf	0.00199148	0.00352496	0.927123	0.00283476	0.66958	0.769826					0.0162738	0.0217467	0.957646	0.0125389	0.759354	0.826055	0	0	0	0
1	O54782	Man2b2	19.7313	19.1199	19.2975	21.096	21.0581	21.6197	19.7964	20.9972	20.3825	22.6622	22.0198	22.1619	21.0073	19.848	18.9875	-1.87505	1.00911	-0.865941	2.89839	1.02335	1.88929	0.564699	-1.31035	-0.444408	-2.3337	0.00429954	0.0668157	0.106365	0.000292873	0.0637744	0.0041229	0.269497	0.0249436	0.377788	0.00118926	0.0258093	0.13852	0.197698	0.00275764	0.187836	0.0173505	0.388076	0.0774363	0.542934	0.00757221
1	P17156	Hspa2	21.5267	20.6021	20.7348	23.1498	21.7009	21.9355	19.7897	21.8201	21.8136	22.435	23.0092	23.207	20.0517	20.3861	19.7128	-1.30749	0.186594	-1.1209	1.9292	0.621703	1.7426	-0.904338	-2.21183	-1.09093	-2.83353	0.053286	0.754777	0.0880803	0.0101959	0.312841	0.0165834	0.155805	0.00500376	0.0954206	0.00118015	0.131412	0.823687	0.172049	0.032429	0.465591	0.046851	0.262184	0.0235008	0.244698	0.00757221
1	Q9JHU9	Isyna1	19.5106			20.2508	20.1878	19.2309	19.1319	20.0239	20.0528	20.6163	21.7482	21.7144				-0.379223	0.22556	-0.153663	1.84897	1.46975	1.62341	-Inf	-Inf	-Inf	-Inf	0.602571	0.753926	0.762538	0.0512541	0.0364325	0.0268422					0.709887	0.823687	0.840801	0.104151	0.140153	0.0665291	0	0	0	0
1	P21300	Akr1b7		17.4531	20.058	19.3269	20.0867	20.9099		21.071	20.7083	21.4276	23.0158	23.2864		18.6445		-1.65142	2.13409	0.482674	4.1202	2.46878	1.98611	0.2081	-1.44332	-1.92599	-3.9121	0.0959818	0.0578139	0.560657	0.00565429	0.02021	0.0595534	0.848681	0.216743	0.132763	0.0165206	0.189651	0.125647	0.678073	0.0202914	0.105939	0.120298	0.895644	0.33932	0.290807	0.0520275
1	Q812F3	Hyal5	21.8477	20.3224	20.0614	20.3514	22.5776	22.7614	20.3947	22.0879	22.194	22.6471	23.3003	23.6616	18.7091	20.4313	21.0848	-1.15294	0.815037	-0.3379	2.45915	1.30621	1.64411	-0.668794	-1.82173	-1.48383	-3.12795	0.174925	0.323406	0.674179	0.0130952	0.130192	0.0665425	0.41301	0.0465325	0.0917102	0.00374352	0.294233	0.440224	0.764583	0.0392857	0.276261	0.132104	0.536176	0.115777	0.238847	0.0179482
1	P06745	Gpi1	20.1554	19.2349	18.3263	20.2734	21.0695	21.2829		23.8516	24.0044	22.7014	22.8107	22.9091	19.1806	17.9557	20.7139	-1.6364	4.68911	3.05271	3.5682	1.9318	-1.12091	0.0445329	-1.59187	-4.64458	-3.52367	0.0450221	0.000426857	0.00478168	0.00110914	0.0237958	0.179211	0.948998	0.0496272	0.00045219	0.00119212	0.116766	0.0056301	0.0215747	0.00647243	0.117117	0.267657	0.960995	0.120957	0.0157701	0.00757221
1	P27659	Rpl3	18.6156	20.1254	19.1927	21.3676	21.0601	21.6523		23.0268	21.5213	21.9591	21.3113	25.975		19.9496	20.7828	-2.04877	2.96283	0.914052	3.77056	1.72178	0.807731	1.05496	-0.993809	-1.90786	-2.71559	0.122303	0.0589974	0.50006	0.0162269	0.181545	0.549472	0.439325	0.465007	0.220616	0.0770483	0.225367	0.126778	0.618655	0.0452546	0.331327	0.64531	0.560349	0.595064	0.388285	0.157074
1	P56873	Znrd2	17.8354	20.187		20.5878	20.6058			20.4436	19.572	21.8503	21.4907	21.3329		20.7671	20.5422	-1.58565	0.992738	-0.592917	2.56898	0.98333	1.57625	1.63954	0.0538892	0.646806	-0.929441	0.0909053	0.243748	0.460432	0.0173938	0.208829	0.0744326	0.0870915	0.944457	0.416939	0.230091	0.183677	0.357045	0.578423	0.0473967	0.365048	0.141093	0.172674	0.962885	0.580935	0.351806
1	Q8BVP5	Csnk1g2		20.3197		19.4596	19.873	20.2936	18.2818	20.5607	19.0775	20.8543	21.344	20.9809	18.8649	19.5138	19.562	0.13117	-0.69987	-0.5687	1.05321	1.18438	1.75308	-0.692953	-0.561783	0.00691693	-1.74616	0.83876	0.300154	0.222603	0.138854	0.0298362	0.00572726	0.304528	0.227596	0.987336	0.00583352	0.890521	0.417487	0.329599	0.222718	0.130794	0.0223557	0.424342	0.352352	0.994493	0.0249924
1	O70169	Prss39	18.4483	20.0033	19.5945	20.1236	21.9961	21.94	20.3236	22.7026	22.3947	22.2306	22.9569	23.2506	20.9426	21.9244	21.5301	-2.00449	2.45824	0.45375	3.46396	1.45947	1.00572	2.11692	0.11243	-0.34132	-1.34704	0.000223872	5.38e-05	0.189388	4.29e-06	0.00172484	0.0130144	0.000154017	0.731479	0.312071	0.00276864	0.00529764	0.00195696	0.296634	0.000324637	0.0264666	0.0392374	0.0036666	0.80357	0.481701	0.0139924
1	Q9DA79	Dpep3	19.7319	21.3579	20.1547	22.1535	22.3414	22.2431	19.6422	23.6258	23.7612	23.9443	23.286	23.5484	19.9728	23.3124	23.0256	-1.83114	1.92822	0.0970835	3.17805	1.34692	1.24983	1.68874	-0.142394	-0.239477	-1.48931	0.0926037	0.0791886	0.921853	0.010634	0.19777	0.228724	0.116269	0.885633	0.809093	0.159017	0.186352	0.155731	0.957646	0.0335977	0.350592	0.321406	0.213604	0.919738	0.879586	0.267736
1	Q6X786	Zpbp2				20.5146	21.2091	21.3006		21.1124	18.6285	22.4256	21.7783	22.6142	19.2855	20.5638	20.5485	-Inf	Inf	-1.13763	Inf	1.26462	2.40225	Inf	-0.875474	0.262156	-2.1401			0.197114		0.123809	0.0256536		0.256847	0.745752	0.0260174	0	0	0.303105	0	0.268461	0.0643963	0	0.383437	0.833487	0.0724701
1	Q9JKV1	Adrm1					20.0889	19.5908		19.9155		20.4902	19.9386	20.5845		20.278	19.5168	-Inf	Inf	0.0756363	Inf	0.497893	0.422257	Inf	0.0575411	-0.0180952	-0.440352			0.892889		0.310703	0.462196		0.900126	0.974235	0.356144	0	0	0.940195	0	0.465591	0.560819	0	0.930614	0.98603	0.481708
1	P70372	Elavl1				19.6599		18.767		20.0879		20.1584	19.9304	20.5191		20.7115	20.757	-Inf	Inf	0.874423	Inf	0.989216	0.114792	Inf	1.52081	0.646391	0.531598			0.200618		0.103862	0.817842		0.0569834	0.298795	0.264618	0	0	0.306126	0	0.242701	0.862685	0	0.132328	0.473989	0.387749
1	Q9JLV5	Cul3	19.3507	19.3543	19.3629	20.4386	20.306	20.3184		21.454		20.8822	20.8154	20.7476		21.0102	20.8979	-0.998369	2.09952	1.10115	1.45912	0.460748	-0.6404	1.61301	0.614644	-0.486504	0.153896	2.12e-06	3.65e-07	8.99e-06	3.22e-07	9.51e-05	0.000127137	3.76e-07	4.44e-05	0.000577378	0.021311	0.000522719	0.000279291	0.000341986	9.58e-05	0.00566385	0.00204263	0.0003012	0.00124313	0.0175045	0.0622369
1	P99026	Psmb4		18.9158	15.9232	20.7676	20.7997	20.8195	19.6835	21.0605		21.023	22.2187	22.1524	17.8894	21.0266	20.5006	-3.66511	3.23004	-0.435065	4.66752	1.00241	1.43747	2.675	-0.990113	-0.555048	-1.99252	0.00694111	0.0198137	0.649931	0.00217327	0.25726	0.165746	0.0260946	0.262524	0.564772	0.0472849	0.0346703	0.0618673	0.748834	0.0103198	0.417269	0.252507	0.0782838	0.388442	0.717552	0.109338
1	Q8QZT1	Acat1	20.69	19.7243	19.2212	23.6889	22.0742	21.9545	19.1841	22.0705	20.7983	23.9319	23.3583	23.0869	18.8654	23.1268	22.8485	-2.69404	0.805802	-1.88824	3.58054	0.886494	2.77474	1.73505	-0.958992	0.929251	-1.84549	0.0432403	0.49344	0.131174	0.0128326	0.452622	0.0386553	0.16091	0.417949	0.431942	0.138921	0.113939	0.604938	0.229193	0.0387422	0.598253	0.0870013	0.267197	0.545094	0.595881	0.246322
1	Q2XU92	Acsbg2	19.5429	18.1809		21.0901	20.1373	19.5273			18.9464	22.4312	21.4168	20.8768		21.9229	20.8184	-1.78684	1.27608	-0.510761	3.11021	1.32337	1.83413	3.35953	1.5727	2.08346	0.249323	0.000784774	0.0123496	0.119538	9e-05	0.00141193	0.00208874	0.000117827	0.00127936	0.00141506	0.269829	0.0100808	0.0463699	0.213742	0.00136115	0.0264666	0.0116393	0.00314478	0.00954947	0.0281664	0.392648
1	Q9DAA4	Prss37				20.7424	20.9343					20.961	20.8251	19.6915		20.5413	20.8805	-Inf		-Inf	Inf	-0.345816	Inf	Inf	-0.127422	Inf	0.218393					0.536284			0.826617		0.686162	0		0	0	0.664335	0	0	0.8792	0	0.774226
1	P97364	Sephs2				20.6609	20.6956	19.6999			19.4284	20.8732	20.3541	20.5784		20.3051	20.9327	-Inf	Inf	-0.923753	Inf	0.249772	1.17353	Inf	0.266795	1.19055	0.0170226			0.167123		0.537539	0.104414		0.554647	0.114567	0.96891	0	0	0.270596	0	0.664632	0.177989	0	0.66336	0.270746	0.980527
1	Q9D7B6	Acad8				20.1598	19.5183	19.4046				20.3699	20.1476	19.4135		18.8663	20.2739	-Inf		-Inf	Inf	0.282715	Inf	Inf	-0.124195	Inf	-0.40691					0.606527			0.836218		0.513905	0		0	0	0.715309	0	0	0.883791	0	0.627693
1	Q91VT4	Cbr4	19.0261	20.015	17.981	21.2284	22.0685	22.1177			21.7122	21.7837	22.364	22.1167	19.1974		21.9723	-2.7975	2.66189	-0.135608	3.08079	0.283287	0.418895	1.6324	-1.16511	-1.0295	-1.44839	0.0141884	0.0586546	0.905918	0.00972465	0.72418	0.716784	0.114263	0.230806	0.411916	0.150759	0.0560956	0.126778	0.950138	0.0312403	0.800633	0.787975	0.210887	0.356071	0.575856	0.260739
1	Q9JHI5	Ivd		19.7567	17.5869	19.3418	21.7624	21.5831				22.0107	22.4687	22.4618	19.7608	21.4426	20.6278	-2.571	-Inf	-Inf	3.98898	1.41798	Inf	2.28565	-0.285344	Inf	-1.70333	0.0129204			0.00204945	0.0625088		0.0201425	0.651073		0.035033	0.0527538	0	0	0.0100986	0.186046	0	0.065057	0.743575	0	0.0866241
1	P51150	Rab7					19.6507	19.2428			18.2225	20.7559	20.3805	20.1046			19.2749	-Inf	Inf	-1.05651	Inf	0.802241	1.85876	Inf	-0.00412626	1.05239	-0.806368			0.0526571		0.0523301	0.0299228		0.970031	0.056571	0.0687572	0	0	0.126092	0	0.168458	0.072172	0	0.978222	0.174807	0.143998
1	Q9CZ44	Nsfl1c					18.8266	18.0882				20.2122	19.4247	19.8504		18.4768	19.0554	-Inf		-Inf	Inf	1.3717	Inf	Inf	0.308738	Inf	-1.06296					0.0740103			0.549979		0.115021	0		0	0	0.207388	0	0	0.660607	0	0.210736
1	P49722	Psma2	22.334	19.9367	20.6583	21.9805	21.6914	21.7917	21.7064	20.7909	20.4109	22.6725	22.9478	22.7688	19.1437	20.7398	20.8297	-0.844892	-0.0069031	-0.851795	1.82004	0.975144	1.82694	-0.738576	-1.58347	-0.731673	-2.55861	0.211078	0.99141	0.20773	0.0190419	0.155277	0.0187209	0.268758	0.0342891	0.272917	0.00335856	0.332475	0.994009	0.313369	0.0500243	0.304365	0.0507601	0.387883	0.0952347	0.450907	0.0164804
1	P57776	Eef1d	21.0083	19.3375		20.8191	20.6276	20.276		20.3307	20.378	22.2629	21.2969	21.6813		21.1798	20.8553	-0.502654	0.510488	0.00783421	1.67546	1.1728	1.16497	1.17369	0.671035	0.663201	-0.501768	0.208221	0.256125	0.982981	0.00482087	0.0118805	0.0206917	0.0319928	0.112881	0.134812	0.210508	0.329405	0.37109	0.991713	0.0178391	0.083667	0.0548537	0.0906439	0.216442	0.294264	0.33059
1	Q9Z1Q9	Vars	20.1968	18.7486		19.9411	18.2961	18.4372	19.899	19.1482	19.7463	21.561	21.0635	20.8617		20.0235	19.8174	0.469893	0.236459	0.706352	1.80067	2.27056	1.56421	0.847482	1.31738	0.611023	-0.953186	0.223144	0.519712	0.0580751	0.00200302	0.000287912	0.00206345	0.0742842	0.00887626	0.127727	0.0330354	0.345242	0.62945	0.132671	0.00992122	0.0116296	0.0115782	0.154261	0.0351685	0.286674	0.0842918
1	Q8R0F8	Fahd1	19.8802	18.5855			20.138	20.111				19.4795	21.3871	20.0042			22.5185	-0.891659	-Inf	-Inf	1.05743	0.16577	Inf	3.28561	2.39395	Inf	2.22818	0.396848			0.299213	0.847793		0.0845306	0.143739		0.146702	0.534197	0	0	0.399164	0.898644	0	0.16843	0.262371	0	0.255819
1	P26883	Fkbp1a	20.9078	20.0289	19.8		19.9517	21.0312				22.4365	21.7798	21.4727		20.8762	21.6586	-0.441759	-Inf	-Inf	1.65078	1.20903	Inf	1.21773	0.775974	Inf	-0.433052	0.349594			0.0103132	0.0442769		0.0433615	0.154762		0.358124	0.481119	0	0	0.032693	0.15172	0	0.108539	0.27238	0	0.482839
1	Q63811	Ppp3r2	21.6395	20.0337	19.8467	20.9612	21.3087	20.8875				22.0939	22.1874	21.6279		21.8106	21.299	-0.545872	-Inf	-Inf	1.46312	0.917245	Inf	1.13399	0.588116	Inf	-0.329129	0.252696			0.0179598	0.081958		0.0641988	0.274256		0.522659	0.379343	0	0	0.0480996	0.217083	0	0.140118	0.400836	0	0.636543
1	Q9WV54	Asah1	21.3562	18.7511	19.9236		20.4153	20.2025				20.744	21.4014	21.1467		20.2474	19.9806	-0.298581	-Inf	-Inf	1.08704	0.788454	Inf	0.103701	-0.194881	Inf	-0.983335	0.697747			0.164471	0.332122		0.891721	0.815799		0.241126	0.774051	0	0	0.25388	0.48096	0	0.924022	0.871019	0	0.363411
2	Q8K3K7	Agpat2							21.6943			21.3698	21.6443						Inf	Inf	Inf	Inf	-0.187478			-Inf	-Inf												0	0	0	0				0	0
2	P98192	Gnpat							20.3342			22.2005	21.6022	20.7388					Inf	Inf	Inf	Inf	1.30319			-Inf	-Inf												0	0	0	0				0	0
2	Q02053	Uba1							20.1798			20.7731	20.381	19.5862					Inf	Inf	Inf	Inf	0.393931			-Inf	-Inf												0	0	0	0				0	0
2	O08528	Hk2							19.387			20.1239	20.7986	19.7922					Inf	Inf	Inf	Inf	0.770775			-Inf	-Inf												0	0	0	0				0	0
2	Q9R088	Q9R088							19.9135			19.6334	21.1839	20.739					Inf	Inf	Inf	Inf	-0.272783			-Inf	-Inf												0	0	0	0				0	0
2	Q8VDN2	Atp1a1	21.3095			20.7152			20.4145			21.2426	21.7953	20.2968				0.594362	-0.895069	-0.300707	-0.184948	0.409414	0.710121	-Inf	-Inf	-Inf	-Inf																	0	0	0	0
2	Q8BXZ1	Tmx3	19.6867									21.4452	19.9348					Inf	-Inf		1.114	Inf	Inf	-Inf			-Inf											0	0			0	0	0			0
2	Q9DCL8	Ppp1r2	18.8908									19.4161	18.7316					Inf	-Inf		0.196531	Inf	Inf	-Inf			-Inf											0	0			0	0	0			0
2	Q99JI6	Rap1b										22.047	19.1926	18.1751							Inf	Inf	Inf				-Inf														0	0	0				0
2	P56395	Cyb5a	19.1702									22.4486	21.5778	20.1427				Inf	-Inf		2.2322	Inf	Inf	-Inf			-Inf											0	0			0	0	0			0
2	P63254	Crip1					18.3386					22.013	20.3325	20.6834				-Inf		-Inf	Inf	2.03492	Inf		-Inf		-Inf											0		0	0		0		0		0
2	P26039	Tln1										19.4876	18.2456	17.8539							Inf	Inf	Inf				-Inf														0	0	0				0
2	Q8K2I3	Fmo2	18.7399									22.0265	21.0101	20.4362				Inf	-Inf		2.46059	Inf	Inf	-Inf			-Inf											0	0			0	0	0			0
2	Q8BHE8	Maip1							17.2289			20.5669	19.8084						Inf	Inf	Inf	Inf	2.96103			-Inf	-Inf												0	0	0	0				0	0
2	P08752	Gnai2										21.5254	19.9488	18.3536							Inf	Inf	Inf				-Inf														0	0	0				0
2	P53986	Slc16a1		18.7641								21.3398	20.1299					Inf	-Inf		1.4908	Inf	Inf	-Inf			-Inf											0	0			0	0	0			0
2	Q62452	Ugt1a9		18.5651								19.4332	19.4051					Inf	-Inf		0.853815	Inf	Inf	-Inf			-Inf											0	0			0	0	0			0
2	Q923D2	Blvrb										19.4574	19.5388		17.1032						Inf	Inf	Inf	Inf	Inf	Inf	-2.37368														0	0	0	0	0	0
2	Q9CQ94	Dnajc5b										21.063	20.9933	19.4496							Inf	Inf	Inf				-Inf														0	0	0				0
2	Q61136	Prpf4b										20.2318	20.1479	19.0738							Inf	Inf	Inf				-Inf														0	0	0				0
2	Q6PHU5	Sort1										21.0058	21.1866	19.719							Inf	Inf	Inf				-Inf														0	0	0				0
2	P23116	Eif3a		19.2686				19.1824				20.3975		19.3888				-0.4163	-Inf	-Inf	0.624601	0.2083	Inf	-Inf	-Inf		-Inf												0	0			0	0	0		0
2	Q62261	Sptbn1						16.7298				18.1074		18.1902				-Inf		-Inf	Inf	1.4197	Inf		-Inf		-Inf											0		0	0		0		0		0
2	Q9JII5	Dazap1						21.3379				21.1709		21.8399				-Inf		-Inf	Inf	0.356799	Inf		-Inf		-Inf											0		0	0		0		0		0
2	Q60648	Gm2a					19.524	19.7062				21.4455	21.0706	20.8698				-Inf		-Inf	Inf	1.5135	Inf		-Inf		-Inf					0.0952368						0		0	0	0.234855	0		0		0
2	P16125	Ldhb					18.1487					19.9054	19.0124	18.8601				-Inf		-Inf	Inf	0.882131	Inf		-Inf		-Inf											0		0	0		0		0		0
2	Q8R317	Ubqln1					19.4754	18.6519				21.0283	20.3759	20.4459				-Inf		-Inf	Inf	1.55309	Inf		-Inf		-Inf					0.163066						0		0	0	0.314766	0		0		0
2	P97823	Lypla1					20.3927					20.511	21.4617	20.5339				-Inf		-Inf	Inf	0.452661	Inf		-Inf		-Inf											0		0	0		0		0		0
2	P52760	Rida					21.2422					21.5014	21.4412	21.4016				-Inf		-Inf	Inf	0.201086	Inf		-Inf		-Inf											0		0	0		0		0		0
2	Q8BHG2	Czib					19.6108					20.3718	20.1084	20.2265				-Inf		-Inf	Inf	0.518161	Inf		-Inf		-Inf											0		0	0		0		0		0
2	Q71RI9	Kyat3					19.1554					19.8696	20.2513	19.7342				-Inf		-Inf	Inf	0.815409	Inf		-Inf		-Inf											0		0	0		0		0		0
2	P47199	Cryz					18.3898					19.1495	19.9522	19.6327				-Inf		-Inf	Inf	1.1941	Inf		-Inf		-Inf											0		0	0		0		0		0
2	P38060	Hmgcl					19.5907					20.482	20.7009	20.6544				-Inf		-Inf	Inf	1.02315	Inf		-Inf		-Inf											0		0	0		0		0		0
2	Q9CYA0	Creld2					20.2835	19.4487				21.4311	21.5692	21.5415				-Inf		-Inf	Inf	1.64992	Inf		-Inf		-Inf					0.117942						0		0	0	0.261313	0		0		0
2	Q9QYE6	Golga5	18.8671							18.699	18.8959	20.512	19.5999	20.0304				Inf	0.574384	Inf	1.60967	Inf	1.03528	-Inf		-Inf	-Inf		0.214636		0.0652149		0.0721062					0	0.326261	0	0.126829	0	0.137244	0		0	0
2	P45952	Acadm						18.3561			19.8034	21.2682	20.3864	20.3097				-Inf	Inf	1.44732	Inf	2.23278	0.785461		-Inf	-Inf	-Inf											0	0		0				0	0	0
2	Q9JI48	Plac8									20.0463	19.8886	20.439	20.8682					Inf	Inf	Inf	Inf	0.734838			-Inf	-Inf												0	0	0	0				0	0
2	Q00PI9	Hnrnpul2			18.0824			17.3914				19.9533	19.2242	19.1292				0.690943	-Inf	-Inf	1.09662	1.78756	Inf	-Inf	-Inf		-Inf												0	0			0	0	0		0
2	Q9Z0S9	Rabac1									18.8461	21.055	20.5703	20.2049					Inf	Inf	Inf	Inf	1.71699			-Inf	-Inf												0	0	0	0				0	0
2	P56399	Usp5										21.7953	20.9938	21.2903							Inf	Inf	Inf				-Inf														0	0	0				0
2	Q9D5U5	Pudp										23.836	22.9926	23.3835							Inf	Inf	Inf				-Inf														0	0	0				0
2	Q60996	Ppp2r5c										21.24	20.7618	20.4828							Inf	Inf	Inf				-Inf														0	0	0				0
2	Q9Z2I8	Suclg2										21.1639	20.8351	20.5256							Inf	Inf	Inf				-Inf														0	0	0				0
2	Q9Z2A0	Pdpk1										19.31	18.7724	18.6888							Inf	Inf	Inf				-Inf														0	0	0				0
2	O08583	Alyref										22.3848	21.631	21.5024							Inf	Inf	Inf				-Inf														0	0	0				0
2	P61957	Sumo2										21.0586	20.253	20.3727							Inf	Inf	Inf				-Inf														0	0	0				0
2	Q8BVE3	Atp6v1h										19.0228	19.5449	18.2434							Inf	Inf	Inf				-Inf														0	0	0				0
2	Q8CGC7	Eprs										18.8122	18.8011	18.0219							Inf	Inf	Inf				-Inf														0	0	0				0
2	Q8VCH8	Ubxn4										20.1856	20.3397	19.6622							Inf	Inf	Inf				-Inf														0	0	0				0
2	Q9WUP7	Uchl5										20.0357	19.9965	19.6479							Inf	Inf	Inf				-Inf														0	0	0				0
2	Q9QZD9	Eif3i										20.2129	20.0582	20.2439							Inf	Inf	Inf				-Inf														0	0	0				0
2	P40142	Tkt										19.2135	18.9499	19.2788							Inf	Inf	Inf				-Inf														0	0	0				0
2	Q8BH86	Dglucy										19.0129	18.7972	19.0583							Inf	Inf	Inf				-Inf														0	0	0				0
2	Q9D0F9	Pgm1										19.5114	19.0348	19.6248							Inf	Inf	Inf				-Inf														0	0	0				0
2	Q9DC50	Crot										20.2147	19.7588	20.1265							Inf	Inf	Inf				-Inf														0	0	0				0
2	Q62465	Vat1					19.2707					20.9063	21.0616	21.1537	18.0344			-Inf		-Inf	Inf	1.78047	Inf	Inf	-1.15783	Inf	-2.9383											0		0	0		0	0		0
2	Q9D8S9	Bola1										18.8521	19.6779	19.255							Inf	Inf	Inf				-Inf														0	0	0				0
2	Q3U5Q7	Cmpk2										19.5812	19.4993	19.4543							Inf	Inf	Inf				-Inf														0	0	0				0
2	Q9CQI6	Cotl1										19.7218	19.8506	19.5415							Inf	Inf	Inf				-Inf														0	0	0				0
2	Q9DCD0	Pgd										19.9606	20.2643	19.8911							Inf	Inf	Inf				-Inf														0	0	0				0
2	P19324	Serpinh1										18.6145	18.9454	18.7824							Inf	Inf	Inf				-Inf														0	0	0				0
2	Q8BGT5	Gpt2										18.9808	19.1887	19.0775							Inf	Inf	Inf				-Inf														0	0	0				0
2	Q9CXJ1	Ears2					18.4066	17.6767				20.1119	20.3428	20.3858				-Inf		-Inf	Inf	2.23853	Inf		-Inf		-Inf					0.0829578						0		0	0	0.218092	0		0		0
2	P50247	Ahcyl			18.5371		19.123					20.6299	20.789	20.6593				-0.514625	-Inf	-Inf	2.13727	1.62265	Inf	-Inf	-Inf		-Inf												0	0			0	0	0		0
2	Q9R0P9	Uchl1				18.7482	19.742					21.255	21.4319	21.2874				-Inf		-Inf	Inf	2.08462	Inf		-Inf		-Inf					0.0992949						0		0	0	0.237548	0		0		0
2	P17047	Lamp2					19.1335					22.4594	22.6812	21.7805				-Inf		-Inf	Inf	3.40851	Inf		-Inf		-Inf											0		0	0		0		0		0
2	Q03173	Enah					17.2692					19.6672	20.4858	19.6708				-Inf		-Inf	Inf	2.67617	Inf		-Inf		-Inf											0		0	0		0		0		0
2	P54726	Rad23a										17.9294	19.3548	18.185							Inf	Inf	Inf				-Inf														0	0	0				0
2	Q9Z2N8	Actl6a										19.0246	20.3641	19.426							Inf	Inf	Inf				-Inf														0	0	0				0
2	Q9JIL4	Pdzk1				18.0456		19.4841				20.8048	20.8672	21.4319				-Inf		-Inf	Inf	2.32236	Inf		-Inf		-Inf					0.0989671						0		0	0	0.237548	0		0		0
2	P61922	Abat										19.6321	20.318	20.8732							Inf	Inf	Inf				-Inf														0	0	0				0
2	Q9EPB5	Serhl										19.0251	19.418	20.1176							Inf	Inf	Inf				-Inf														0	0	0				0
2	P18760	Cfl1						19.918				21.4903	21.8417	21.9135				-Inf		-Inf	Inf	1.90247	Inf		-Inf		-Inf											0		0	0		0		0		0
2	P97821	Ctsc										20.5797	20.8192	21.0438							Inf	Inf	Inf				-Inf														0	0	0				0
2	Q8R180	Ero1a										18.9468	19.3211	19.7367							Inf	Inf	Inf				-Inf														0	0	0				0
2	P18242	Ctsd					18.8875					21.3941	21.6926	22.1663				-Inf		-Inf	Inf	2.86116	Inf		-Inf		-Inf											0		0	0		0		0		0
2	Q9DBP5	Cmpk1				18.4817	18.2992					20.2445	20.8737	20.986				-Inf		-Inf	Inf	2.31097	Inf		-Inf		-Inf					0.0836888						0		0	0	0.218092	0		0		0
2	Q9WVL0	Gstz1										21.4831	21.6344	22.7567							Inf	Inf	Inf				-Inf														0	0	0				0
2	Q921I1	Trf					20.2371	19.245				20.4374	21.2816	21.1334			21.6189	-Inf		-Inf	Inf	1.29915	Inf	Inf	2.02519	Inf	0.726038					0.198912			0.17389		0.411674	0		0	0	0.352065	0	0	0.295472	0	0.535784
2	Q8QZY2	Glyctk							19.3101		18.711	21.4863	21.8485	20.8472			20.8223		Inf	Inf	Inf	Inf	2.15652	Inf	Inf	2.12106	-0.0354687						0.00590775			0.00794633	0.408204		0	0	0	0	0.0225465	0	0	0.0620021	0.533319
2	Q99K01	Pdxdc1										18.9887	19.8751	19.5731	19.0198		19.4847				Inf	Inf	Inf	Inf	Inf	Inf	-0.0324603										0.683114				0	0	0	0	0	0	0.772852
2	O88958	Gnpda1					17.1489	18.9442				19.4788	20.9391	20.75				-Inf		-Inf	Inf	2.34276	Inf		-Inf		-Inf					0.23192						0		0	0	0.39033	0		0		0
2	P45376	Akr1b3			19.6886		18.6896	19.9826				22.105	22.3824	22.4953				0.267965	-Inf	-Inf	2.73871	3.00667	Inf	-Inf	-Inf		-Inf	0.747551			0.139459	0.0995558						0.818232	0	0	0.223229	0.237548	0	0	0		0
2	Q9Z2U0	Psma7				18.0126	17.4191	18.8326				20.6567	20.6235	21.4698				-Inf		-Inf	Inf	2.82859	Inf		-Inf		-Inf					0.00438466						0		0	0	0.0452728	0		0		0
2	Q99PT1	Arhgdia										19.8884	20.8945	20.5727		19.8787					Inf	Inf	Inf	Inf	Inf	Inf	-0.841103														0	0	0	0	0	0
2	Q9CQR4	Acot13						19.9521				20.491	21.1663	20.7041		19.4355	19.1509	-Inf		-Inf	Inf	0.792399	Inf	Inf	-0.837963	Inf	-1.63036					0.0936369			0.0889441		0.0346224	0		0	0	0.232754	0	0	0.186827	0	0.0866241
2	P21126	Ubl4a					18.7703	19.1295				20.2777	20.577	21.2019				-Inf		-Inf	Inf	1.91993	Inf		-Inf		-Inf					0.0439868						0		0	0	0.151674	0		0		0
2	Q9D6S7	Mrrf					20.2336	20.2073				21.428	22.0722	22.1237				-Inf		-Inf	Inf	1.87523	Inf		-Inf		-Inf					0.0132259						0		0	0	0.08657	0		0		0
2	P97324	G6pd2					19.216	19.4353				20.8374	21.8937	21.3784				-Inf		-Inf	Inf	2.04421	Inf		-Inf		-Inf					0.123639						0		0	0	0.268461	0		0		0
2	Q9D1I5	Mcee					19.3658	19.1549				20.651	21.3917	20.8583				-Inf		-Inf	Inf	1.8264	Inf		-Inf		-Inf					0.0560775						0		0	0	0.174964	0		0		0
2	Q91X72	Hpx					19.0504					18.9706	21.2214	21.0873				-Inf		-Inf	Inf	1.96757	Inf		-Inf		-Inf											0		0	0		0		0		0
2	Q61233	Lcp1						19.3161				20.1956	21.9302	22.2065				-Inf		-Inf	Inf	2.54048	Inf		-Inf		-Inf											0		0	0		0		0		0
2	Q9CPT4	Mydgf						20.4815				21.3373	22.6101	23.2511				-Inf		-Inf	Inf	1.92926	Inf		-Inf		-Inf											0		0	0		0		0		0
2	O54984	Get3										19.1137	21.3613	20.4932							Inf	Inf	Inf				-Inf														0	0	0				0
2	Q9Z1Q5	Clic1										17.8124	19.5217	18.9921							Inf	Inf	Inf				-Inf														0	0	0				0
2	Q62148	Aldh1a2										18.1238	19.1768	19.1721							Inf	Inf	Inf				-Inf														0	0	0				0
2	P23780	Glb1										18.1121	19.4052	19.5285							Inf	Inf	Inf				-Inf														0	0	0				0
2	Q9CWB7	C330018D20Rik										18.1961	19.6022	19.5515							Inf	Inf	Inf				-Inf														0	0	0				0
2	Q9DCM0	Ethe1										18.625	19.9003	19.8516							Inf	Inf	Inf				-Inf														0	0	0				0
2	P19157	Gstp1										20.5985	21.4921	21.3027							Inf	Inf	Inf				-Inf														0	0	0				0
2	P07309	Ttr										19.0916	20.1179	19.9282							Inf	Inf	Inf				-Inf														0	0	0				0
2	P07759	Serpina3k										19.802	20.8466	20.64							Inf	Inf	Inf				-Inf														0	0	0				0
2	Q80VP0	Tecpr1										19.5534	20.3469	20.6715							Inf	Inf	Inf				-Inf														0	0	0				0
2	Q9WVA4	Tagln2										20.1244	20.967	21.1181							Inf	Inf	Inf				-Inf														0	0	0				0
2	O88543	Cops3											21.1131	21.8776			21.6789				Inf	Inf	Inf	Inf	Inf	Inf	-0.0276652														0	0	0	0	0	0
2	O88174	Cd46						19.4643					20.9704	21.3927				-Inf		-Inf	Inf	1.71848	Inf		-Inf		-Inf											0		0	0		0		0		0
2	Q99JF8	Psip1						19.4142					21.0055	21.5958				-Inf		-Inf	Inf	1.93951	Inf		-Inf		-Inf											0		0	0		0		0		0
2	Q8CAY6	Acat2					16.8958						19.4629	19.8505				-Inf		-Inf	Inf	2.60993	Inf		-Inf		-Inf											0		0	0		0		0		0
2	P63028	Tpt1						18.188					20.7453	20.4615				-Inf		-Inf	Inf	2.36692	Inf		-Inf		-Inf											0		0	0		0		0		0
2	Q499X9	Mars2						18.6462					20.3913	20.3403				-Inf		-Inf	Inf	1.70764	Inf		-Inf		-Inf											0		0	0		0		0		0
2	P07758	Serpina1a					18.7484						20.8097	20.8444				-Inf		-Inf	Inf	2.06961	Inf		-Inf		-Inf											0		0	0		0		0		0
2	Q6P3D0	Nudt16					18.395						20.6016	20.8053				-Inf		-Inf	Inf	2.23253	Inf		-Inf		-Inf											0		0	0		0		0		0
2	P58389	Ptpa						17.8238					20.6325	21.248				-Inf		-Inf	Inf	3.20821	Inf		-Inf		-Inf											0		0	0		0		0		0
2	Q6RI63	Fam120b										20.6092	22.2686	23.5345							Inf	Inf	Inf				-Inf														0	0	0				0
2	Q8CDT7	Cabcoco1										17.2293	18.9007	19.646							Inf	Inf	Inf				-Inf														0	0	0				0
2	Q8VI75	Ipo4										20.0376	21.2618	21.9194							Inf	Inf	Inf				-Inf														0	0	0				0
2	Q9CQV8	Ywhab		20.9299		19.3482	19.3827						21.1283	23.0244				1.56446	-Inf	-Inf	1.14646	2.71092	Inf	-Inf	-Inf		-Inf												0	0			0	0	0		0
2	P61967	Ap1s1							18.0996		18.4464		19.2576	19.7152					Inf	Inf	Inf	Inf	1.26875			-Inf	-Inf												0	0	0	0				0	0
2	Q05186	Rcn1			21.5196		20.3713						23.1996	23.8328				0.981265	-Inf	-Inf	2.08011	3.06138	Inf	-Inf	-Inf		-Inf												0	0			0	0	0		0
2	Q9QZA0	Car5b		17.5533		19.4802							21.7417	22.1249				-1.80663	-Inf	-Inf	4.25972	2.45308	Inf	-Inf	-Inf		-Inf												0	0			0	0	0		0
2	P0C0A3	Chmp6					22.3331	17.9845	18.8422		21.0881		22.5476	21.1882				-Inf	Inf	-0.193698	Inf	1.70912	1.90282		-Inf	-Inf	-Inf			0.940708		0.56117	0.527344					0	0	0.967481	0	0.681723	0.622035		0	0	0
2	Q80W21	Gstm7					20.9671					18.4487	21.0028					-Inf		-Inf	Inf	0.0355344	Inf		-Inf		-Inf											0		0	0		0		0		0
2	Q60972	Rbbp4				19.1569	19.8392					17.8827	19.873	20.1345				-Inf		-Inf	Inf	-0.456015	Inf		-Inf		-Inf					0.601334						0		0	0	0.712155	0		0		0
2	Q8R3F5	Mcat					19.2192						18.5744	19.0096				-Inf		-Inf	Inf	-0.45137	Inf		-Inf		-Inf											0		0	0		0		0		0
2	O09174	Amacr					18.8912						19.8789	19.3298				-Inf		-Inf	Inf	0.714268	Inf		-Inf		-Inf											0		0	0		0		0		0
2	P32921	Wars					18.8523						19.6397	19.7784				-Inf		-Inf	Inf	0.817623	Inf		-Inf		-Inf											0		0	0		0		0		0
2	Q8R016	Blmh					20.663						21.2696	21.4791				-Inf		-Inf	Inf	0.630211	Inf		-Inf		-Inf											0		0	0		0		0		0
2	Q91WK1	Spryd4					20.5968	20.9213				18.3647	20.3642	20.5214				-Inf		-Inf	Inf	-0.319587	Inf		-Inf		-Inf					0.163093						0		0	0	0.314766	0		0		0
2	P61963	Dcaf7					20.6309	20.4596				18.8562	19.7628	20.399				-Inf		-Inf	Inf	-0.872597	Inf		-Inf		-Inf					0.374161						0		0	0	0.522863	0		0		0
2	Q6GQT0	Cdc14a					19.7946	20.0135					18.7319	19.7418				-Inf		-Inf	Inf	-0.667189	Inf		-Inf		-Inf					0.340647						0		0	0	0.489544	0		0		0
2	Q60854	Serpinb6a					17.9748	17.802					20.0907	19.5075				-Inf		-Inf	Inf	1.9107	Inf		-Inf		-Inf					0.0681129						0		0	0	0.197752	0		0		0
2	Q76HL1	Prss43					19.9364	20.0858					19.8641	20.7198				-Inf		-Inf	Inf	0.280872	Inf		-Inf		-Inf					0.572265						0		0	0	0.689768	0		0		0
2	Q9D6K8	Fundc2					21.222	21.7638					21.94	22.7429				-Inf		-Inf	Inf	0.84857	Inf		-Inf		-Inf					0.0971955						0		0	0	0.23738	0		0		0
2	Q9QZZ4	Myo15					22.7637	23.2324				21.2385	23.2281	23.8881				-Inf		-Inf	Inf	0.556252	Inf		-Inf		-Inf					0.108458						0		0	0	0.248811	0		0		0
2	Q6J756	Capn11		18.6039			19.951	19.4761					19.9798	20.043				-1.10968	-Inf	-Inf	1.40752	0.297849	Inf	-Inf	-Inf		-Inf	0.164539			0.130816	0.431184						0.283549	0	0	0.213024	0.57644	0	0	0		0
2	Q80V42	Cpm					18.5958	18.262					19.3408	19.3788				-Inf		-Inf	Inf	0.930914	Inf		-Inf		-Inf					0.113656						0		0	0	0.256428	0		0		0
2	P62075	Timm13	20.4247					20.2033				18.9376	20.4127	21.3801				2.02931	-Inf	-Inf	-1.14783	0.881473	Inf	-Inf	-Inf		-Inf												0	0			0	0	0		0
2	Q91XV3	Basp1		19.2005				18.6613					19.4686	19.5108				0.539571	-Inf	-Inf	0.289051	0.828622	Inf	-Inf	-Inf		-Inf												0	0			0	0	0		0
2	O89106	Fhit						20.4969				20.154	20.9284	21.1324				-Inf		-Inf	Inf	0.498232	Inf		-Inf		-Inf											0		0	0		0		0		0
2	Q64176	Ces1e						20.7321					20.7995	20.6919				-Inf		-Inf	Inf	-0.0158301	Inf		-Inf		-Inf											0		0	0		0		0		0
2	Q9D6F9	Tubb4a	22.9167	30.4418	19.4856							23.3651						Inf	-Inf		0.447615	Inf	Inf	-Inf			-Inf											0	0			0	0	0			0
2	Q7TMS5	Abcg2		20.6374		19.7745						17.9661	20.5141					-0.408553	-Inf	-Inf	-0.761511	-1.17006	Inf	-Inf	-Inf		-Inf												0	0			0	0	0		0
2	Q8C0W1	Ankmy1		18.7657	17.413	20.1806		18.5371					19.0886					-1.12408	-Inf	-Inf	0.322903	-0.80118	Inf	-Inf	-Inf		-Inf												0	0			0	0	0		0
2	Q8VI88	Odf4		20.1563						22.0114			19.9626					Inf	1.85512	Inf	-0.19365	Inf	-2.04877	-Inf		-Inf	-Inf											0		0		0		0		0	0
2	E9Q7G0	Numa1		21.1122		18.6159				19.7324		18.938	18.8234	17.9042				2.56103	-1.37979	1.18124	-2.4053	0.15573	-1.02551	-Inf	-Inf	-Inf	-Inf																	0	0	0	0
2	Q8BLN5	Lss		21.7612						20.822		20.4495	19.5816	19.2093				Inf	-0.939217	Inf	-2.08057	Inf	-1.14135	-Inf		-Inf	-Inf											0		0		0		0		0	0
2	Q8VE94	Fam110c		24.6047					22.3234						19.9225			Inf	-2.28128	Inf	-Inf		-Inf	-4.6822	Inf	-2.40092	Inf											0		0	0		0		0		0
2	O09117	Sypl		23.5831	19.7704	21.0635						22.1059	20.1036	18.9222				2.11687	-Inf	-Inf	-1.80066	0.316212	Inf	-Inf	-Inf		-Inf	0.488344			0.393036	0.885461						0.617233	0	0	0.493109	0.927922	0	0	0		0
2	Q62393	Tpd52		22.7264								21.3418	19.9979					Inf	-Inf		-2.05667	Inf	Inf	-Inf			-Inf											0	0			0	0	0			0
2	Q8R1V4	Tmed4		20.0154						19.0947		21.0581	19.8462					Inf	-0.920711	Inf	0.248508	Inf	1.16922	-Inf		-Inf	-Inf											0		0		0		0		0	0
2	P32037	Slc2a3	20.4605	24.345	19.8751	21.9918	20.8894	21.3006	19.3113	21.399	20.0002	26.4086	25.2398	21.9936	19.8537	21.0124	19.7091	0.166252	-1.32339	-1.15714	2.98711	3.15336	4.3105	-1.36848	-1.20223	-0.0450971	-4.3556	0.889616	0.287072	0.347862	0.0329074	0.0263479	0.00591559	0.272138	0.330464	0.969951	0.00559498	0.919519	0.405746	0.464011	0.0748684	0.12258	0.0225465	0.38856	0.456547	0.985331	0.0244672
2	P18572	Bsg	20.6396	22.5006	20.4677	23.1047	21.2977	21.0687	20.2389	20.1944		25.041	22.9486	22.7093	17.5637		17.6973	-0.621083	-1.03928	-1.66036	2.3637	1.74262	3.40298	-3.56778	-4.18886	-2.5285	-5.93148	0.47237	0.296957	0.117878	0.0267123	0.0750001	0.0096288	0.00779718	0.0036803	0.0453812	0.000621991	0.602869	0.414547	0.212502	0.0656326	0.20801	0.0316252	0.0343162	0.0193505	0.158078	0.00481615
2	Q9WV27	Atp1a4	21.238	20.9913		22.0998	19.6932	18.2967	18.4031	20.3075		24.0056	22.9499	20.7257	19.3667	19.0165	17.9281	0.499085	-1.75941	-1.26032	2.03142	2.53051	3.79083	-1.75853	-1.25944	0.000877152	-3.78995	0.609511	0.125567	0.222635	0.0708311	0.0202325	0.00641914	0.10647	0.169873	0.999275	0.00334982	0.712995	0.219556	0.329599	0.134991	0.105939	0.0236774	0.200194	0.292558	0.999422	0.0164804
2	Q3TT99	Gdpd4		21.0957			18.78	18.1489				23.5232	19.9683	17.6959				1.93995	-Inf	-Inf	-1.43026	0.50969	Inf	-Inf	-Inf		-Inf	0.329522			0.417311	0.649913						0.460582	0	0	0.515406	0.747764	0	0	0		0
2	Q8C0X2	Slc9b1		20.8112			18.6448	18.2407		19.4334		22.5279	19.518					2.36846	-1.37778	0.990683	0.211767	2.58023	1.58955	-Inf	-Inf	-Inf	-Inf																	0	0	0	0
2	Q9DAR1	Cmtm2a		21.1243	17.6556	18.6636	17.5079	17.9824	19.3094	18.7679	17.7001	21.8689	21.4819	18.1089				1.67398	-1.13282	0.541164	0.761299	2.43528	1.89412	-Inf	-Inf	-Inf	-Inf	0.16273	0.318595	0.571078	0.490283	0.0414645	0.0874573					0.281417	0.436722	0.684776	0.5829	0.147667	0.156686	0	0	0	0
2	Q9R160	Adam24	18.5169	20.3026		19.7626		18.0874	21.0208			21.4002	23.0903					-1.21976	2.47934	1.25958	2.83552	1.61577	0.356187	-Inf	-Inf	-Inf	-Inf	0.0329789	0.0162393	0.0341436	0.0107354	0.0249057	0.111896					0.0963706	0.0542491	0.0887064	0.0338059	0.1189	0.188357	0	0	0	0
2	P35564	Canx	21.4635	21.9288	19.6845	21.0789	20.0347	20.6624		21.4148		22.6506	22.0873	21.6839				0.433569	0.352188	0.785757	1.11504	1.54861	0.762856	-Inf	-Inf	-Inf	-Inf	0.506258	0.70538	0.41604	0.133983	0.0597517	0.428615					0.632179	0.788044	0.532612	0.217474	0.181178	0.534445	0	0	0	0
2	Q99LC5	Etfa	21.8146	21.5277		20.8354	20.4865	20.4842				22.1758	22.3677	21.8022				1.01782	-Inf	-Inf	0.495337	1.51316	Inf	-Inf	-Inf		-Inf	0.0124097			0.0782619	0.00271865						0.0515226	0	0	0.14468	0.0341644	0	0	0		0
2	O09044	Snap23	19.2683	18.9638								22.6177	19.8809	19.0425				Inf	-Inf		1.60316	Inf	Inf	-Inf			-Inf				0.415523							0	0		0.515206	0	0	0			0
2	Q9D1D4	Tmed10	19.7504	18.7927		19.7395	18.5171					21.7051	21.2867	19.3252				0.143191	-Inf	-Inf	2.18901	2.3322	Inf	-Inf	-Inf		-Inf	0.672025			0.017154	0.0151584						0.762714	0	0	0.0471165	0.0921729	0	0	0		0
2	Q9WV38	Slc2a5	21.2006	20.4366		21.9739	20.3733					23.453	22.4226	20.0601				-0.355009	-Inf	-Inf	2.09036	1.73535	Inf	-Inf	-Inf		-Inf	0.362613			0.0203334	0.0291066						0.495572	0	0	0.0528334	0.129097	0	0	0		0
2	Q9D9V2	Eqtn	20.9451	19.4873	19.9907	19.6855		18.9465			21.2488	19.9724	19.5483	19.4171				0.979794	1.28103	2.26083	-0.495126	0.484668	-1.77616	-Inf	-Inf	-Inf	-Inf	0.0414463	0.0416478	0.00988876	0.136931	0.188036	0.0176979					0.110913	0.101791	0.0379786	0.221089	0.339406	0.0491406	0	0	0	0
2	O35143	Atpif1	24.7158	23.8676	23.9923	21.5781	22.6913	23.0717	20.4212			24.2408	23.6074	23.9655				1.74487	-3.77077	-2.0259	-0.254016	1.49085	3.51675	-Inf	-Inf	-Inf	-Inf	0.0179376	0.00407977	0.0335273	0.602923	0.0296618	0.00525676					0.0653726	0.0240326	0.0880056	0.685042	0.130535	0.0208209	0	0	0	0
2	Q69ZU8	Ankrd6	25.7317	24.2933	24.4664	23.4905	22.8101	23.9448				26.9178	23.3256	24.6097				1.41532	-Inf	-Inf	0.120528	1.53585	Inf	-Inf	-Inf		-Inf	0.118599			0.874188	0.0979558						0.220608	0	0	0.90759	0.237548	0	0	0		0
2	Q8C5V0	Spata32	23.2501	17.4829		20.5464						18.9716	19.7035	20.3082				-0.179875	-Inf	-Inf	-0.705405	-0.88528	Inf	-Inf	-Inf		-Inf	0.961364			0.80301	0.804458						0.9712	0	0	0.853254	0.869287	0	0	0		0
2	P24527	Lta4h	20.8492									19.8319	18.9312	19.1208				Inf	-Inf		-1.48349	Inf	Inf	-Inf			-Inf											0	0			0	0	0			0
2	P62331	Arf6	24.3023				19.8605	19.8594				21.7939	21.0268	21.1248				3.73458	-Inf	-Inf	-2.51532	1.21926	Inf	-Inf	-Inf		-Inf	0.0146211			0.0177448	0.0259088						0.0560956	0	0	0.0478055	0.122095	0	0	0		0
2	Q5H8C4	Vps13a	23.0816			19.2022	19.1878	18.8635				20.6001	21.2652	21.3809				3.99709	-Inf	-Inf	-1.99954	1.99755	Inf	-Inf	-Inf		-Inf	0.00882094			0.0339138	0.0174294						0.0407503	0	0	0.076191	0.0971157	0	0	0		0
2	P48193	Epb41	21.6078	19.9188		19.7816	21.3902	21.6254					18.4445					-0.169125	-Inf	-Inf	-2.31873	-2.48786	Inf	-Inf	-Inf		-Inf	0.890943			0.327716	0.293659						0.919852	0	0	0.427515	0.453108	0	0	0		0
2	O35639	Anxa3	23.3979				20.4823	20.45				19.3491	20.9111	20.7246				4.38831	-Inf	-Inf	-4.0407	0.347611	Inf	-Inf	-Inf		-Inf	0.019373			0.0171918	0.139181						0.0684651	0	0	0.0471165	0.286727	0	0	0		0
2	P62267	Rps23	21.4739			18.1739	20.255	20.4938				19.7659	20.6508					2.74716	-Inf	-Inf	-1.87888	0.868274	Inf	-Inf	-Inf		-Inf	0.17292			0.249448	0.374648						0.291858	0	0	0.347837	0.522863	0	0	0		0
2	Q9D6Z1	Nop56				19.1193	17.9283					18.9034						-Inf		-Inf	Inf	-0.210136	Inf		-Inf		-Inf											0		0	0		0		0		0
2	Q9DBH5	Lman2		21.2465		22.1138						23.0929						-0.867213	-Inf	-Inf	1.84637	0.979156	Inf	-Inf	-Inf		-Inf												0	0			0	0	0		0
2	Q5RJI2	Slc44a5	18.3573	19.4312		20.636						21.5416	18.5269					-1.7418	-Inf	-Inf	1.14003	-0.601778	Inf	-Inf	-Inf		-Inf	0.537443			0.60591	0.810334						0.658586	0	0	0.687614	0.870529	0	0	0		0
2	Q8R404	Micos13		19.1187		19.1904						22.6378						-0.0716833	-Inf	-Inf	3.51908	3.4474	Inf	-Inf	-Inf		-Inf												0	0			0	0	0		0
2	O09167	O09167				18.9064					19.3973	19.1611	22.4936					-Inf	Inf	0.490819	Inf	1.92091	1.43009		-Inf	-Inf	-Inf											0	0		0				0	0	0
2	O54990	Prom1		19.3455		19.2422		17.5907			20.9355	21.9335	21.0366	18.6496				0.397115	3.14994	3.54706	1.54903	1.94614	-1.60091	-Inf	-Inf	-Inf	-Inf	0.802372	0.26592	0.176438	0.375969	0.235137	0.353977					0.866668	0.382385	0.28223	0.476094	0.393984	0.456716	0	0	0	0
2	Q8C6S9	Cfap54				22.4376	18.4666			20.7888	20.8453	23.0782			20.0744	18.8776	19.6255	-Inf	Inf	0.798284	Inf	1.88078	1.0825	Inf	-0.88581	-1.68409	-2.76659			0.56995		0.310963	0.55593		0.479949	0.24327	0.179194	0	0	0.684776	0	0.465591	0.65006	0	0.60614	0.416749	0.291968
2	Q8CGK3	Lonp1				20.4169			18.9397	19.6662	19.3139	21.4841	20.1628	19.4422	19.6276	20.1711		-Inf	Inf	-1.11029	Inf	-0.0538385	1.05645	Inf	-0.517499	0.592788	-0.463661			0.271341		0.952111	0.16807		0.596134	0.430748	0.528738	0	0	0.383155	0	0.977619	0.253833	0	0.697995	0.595881	0.639798
2	Q8CI32	Bag5	20.2246		19.0144	20.2421			20.7616	19.9413	19.3409	21.0257	20.7452		19.1812	18.5115		-0.0108962	0.382767	0.37187	0.941637	0.930741	0.558871	-1.0975	-1.1084	-1.48027	-2.03914	0.962636	0.0908219	0.16406	0.0146819	0.0214032	0.0380629	0.00958922	0.0132994	0.0025464	0.0011087	0.9712	0.173803	0.2672	0.0423519	0.109041	0.086148	0.0393896	0.0475142	0.0343353	0.00731046
2	Q9WVQ0	Pmfbp1	18.3809			21.8246								19.3519				-3.44369	-Inf	-Inf	0.971007	-2.47269	Inf	-Inf	-Inf		-Inf												0	0			0	0	0		0
2	Q3U7R1	Esyt1				19.6047						19.0587	16.673	19.7634				-Inf		-Inf	Inf	-0.558646	Inf		-Inf		-Inf											0		0	0		0		0		0
2	Q8CG27	Actl9	19.2542			19.6623						19.3197		20.2762	18.6056			-0.408041	-Inf	-Inf	0.334061	-0.0739803	Inf	-0.648659	-1.0567	Inf	-0.982719												0	0			0			0
2	Q810N6	Ankrd45	21.2951		21.1654	22.7391	21.4342					20.0987	21.6727	22.4333				-0.856391	-Inf	-Inf	0.171302	-0.685089	Inf	-Inf	-Inf		-Inf	0.466943			0.863245	0.516662						0.599051	0	0	0.902138	0.650638	0	0	0		0
2	Q8CIG8	Prmt5	20.1752		19.6512	21.7398	19.7754	18.6907				20.3241	20.9165	21.0205		19.087		-0.155432	-Inf	-Inf	0.840522	0.68509	Inf	-0.826171	-0.981602	Inf	-1.66669	0.877987			0.433033	0.470833		0.555477	0.465564		0.251806	0.913255	0	0	0.530689	0.61512	0	0.667072	0.595064	0	0.374823
2	Q3ULJ0	Gpd1l	21.597			22.2768			20.3881				22.9842	22.6771				-0.679828	-1.20896	-1.88879	1.23365	0.553822	2.44261	-Inf	-Inf	-Inf	-Inf																	0	0	0	0
2	P70451	Fer				20.3178		19.6295				18.7277	20.5001	20.1693				-Inf		-Inf	Inf	-0.174621	Inf		-Inf		-Inf					0.853962						0		0	0	0.903897	0		0		0
2	P22892	Ap1g1				19.9006	18.6741	19.5722					19.8046	20.2272				-Inf		-Inf	Inf	0.845444	Inf		-Inf		-Inf					0.173992						0		0	0	0.323128	0		0		0
2	Q99KP6	Prpf19				21.4308	20.4277	20.4546					21.4194	21.8087				-Inf		-Inf	Inf	1.1382	Inf		-Inf		-Inf					0.102256						0		0	0	0.242276	0		0		0
2	O08691	Arg2		19.2533		20.2542	18.3955					18.77	18.6925	19.4028				-0.00945408	-Inf	-Inf	-0.375625	-0.385079	Inf	-Inf	-Inf		-Inf	0.993874			0.755961	0.690826						0.995899	0	0	0.818814	0.775123	0	0	0		0
2	Q9D4C1	Lmntd1	18.9074			22.4434	20.088					20.5678	21.9611	21.7484				-2.3583	-Inf	-Inf	2.51834	0.160041	Inf	-Inf	-Inf		-Inf	0.340368			0.306689	0.90288						0.472043	0	0	0.405648	0.942027	0	0	0		0
2	P62874	Gnb1	18.2163	17.9411		19.9056						19.1977	19.3341	18.9157				-1.82687	-Inf	-Inf	1.07046	-0.756414	Inf	-Inf	-Inf		-Inf	0.0879109			0.111392	0.195112						0.178728	0	0	0.188159	0.347081	0	0	0		0
2	Q99LJ1	Fuca1		20.1067		22.0125						21.6738	21.5964	20.6525				-1.84353	-Inf	-Inf	1.43335	-0.410177	Inf	-Inf	-Inf		-Inf												0	0			0	0	0		0
2	P14131	Rps16				19.3854	19.7863	19.2772				20.7783	22.1816	18.8424				-Inf		-Inf	Inf	1.11785	Inf		-Inf		-Inf					0.309696						0		0	0	0.465591	0		0		0
2	Q07417	Acads				18.2813	18.8311					20.7227	20.228		18.4707			-Inf		-Inf	Inf	1.91917	Inf	Inf	-0.0854721	Inf	-2.00464					0.121181			0.881253		0.141455	0		0	0	0.265417	0	0	0.919738	0	0.248347
2	Q9WVJ2	Psmd13				19.3303	19.2121	18.6815	18.0357			21.0744	21.2918	19.4497	19.8833			-Inf	Inf	-1.30797	Inf	1.53063	2.8386	Inf	0.539669	1.84764	-0.990959			0.163429		0.0601416	0.0426381		0.46694	0.113315	0.243456	0	0	0.266788	0	0.181872	0.0943879	0	0.595064	0.270746	0.365617
2	P24270	Cat				19.4259	18.5455	19.6738			18.6357	19.9275	19.4497	19.6943				-Inf	Inf	-0.737796	Inf	0.475452	1.21325		-Inf	-Inf	-Inf			0.199778		0.203771	0.0900422					0	0	0.30543	0	0.356896	0.159199		0	0	0
2	A6H611	Mipep				19.8861	19.3892	19.4916				20.8167	20.3241	20.8213				-Inf		-Inf	Inf	1.06506	Inf		-Inf		-Inf					0.0150845						0		0	0	0.0921729	0		0		0
2	Q9D0S9	Hint2				20.9417	20.2343	20.8863				22.3169	21.8917	22.1432				-Inf		-Inf	Inf	1.42985	Inf		-Inf		-Inf					0.00683199						0		0	0	0.0594383	0		0		0
2	P16546	P16546				20.4595	18.6816	19.5949			18.5704	20.6642	20.3612	20.4187				-Inf	Inf	-0.996783	Inf	0.902707	1.89949		-Inf	-Inf	-Inf			0.260194		0.169206	0.0975105					0	0	0.37204	0	0.320556	0.169803		0	0	0
2	Q99PL5	Rrbp1				20.1178	19.2236	19.2577				20.7062	20.0782	19.8627				-Inf		-Inf	Inf	0.68265	Inf		-Inf		-Inf					0.0155327						0		0	0	0.0933522	0		0		0
2	Q9DBL1	Acadsb				21.4575	20.8045	20.5063		19.4642		21.6756	21.8538	21.7028				-Inf	Inf	-1.45859	Inf	0.821296	2.27989		-Inf	-Inf	-Inf			0.0691609		0.103076	0.0301226					0	0	0.148413	0	0.242367	0.0724376		0	0	0
2	Q8BTM8	Flna				18.5428	18.544	17.6264				20.3051	19.3579	19.3973				-Inf		-Inf	Inf	1.44902	Inf		-Inf		-Inf					0.0448218						0		0	0	0.151721	0		0		0
2	P29595	Nedd8				20.5285	20.1432	19.4166				21.9078	20.1902	20.8448				-Inf		-Inf	Inf	0.951448	Inf		-Inf		-Inf					0.170197						0		0	0	0.321358	0		0		0
2	Q80X90	Flnb				19.1391	18.9112	17.7433			17.3269	20.6562	19.1897	19.2082				-Inf	Inf	-0.765031	Inf	1.08683	1.85186		-Inf	-Inf	-Inf			0.344964		0.115082	0.0972607					0	0	0.460957	0	0.256906	0.169734		0	0	0
2	Q9DCM2	Gstk1			18.5346	20.2857	21.667	20.3435				22.3316	21.7653	21.6213				-2.23076	-Inf	-Inf	3.37145	1.14069	Inf	-Inf	-Inf		-Inf	0.0876419			0.04136	0.150291						0.178728	0	0	0.0882712	0.299786	0	0	0		0
2	Q8BGY2	Eif5a2				19.2562	19.3803	17.7878				20.3223	19.9607	20.3412				-Inf		-Inf	Inf	1.39994	Inf		-Inf		-Inf					0.116996						0		0	0	0.260478	0		0		0
2	Q9JJV2	Pfn2				19.4616	19.7069					19.6785	20.7018	20.4233				-Inf		-Inf	Inf	0.655263	Inf		-Inf		-Inf					0.295565						0		0	0	0.454191	0		0		0
2	Q91YL7	Cwh43				19.2234				19.3709		20.0584	20.5276			19.6422		-Inf	Inf	0.0730667	Inf	1.03232	0.95925	Inf	0.344277	0.27121	-0.68804											0	0		0			0
2	P29121	Pcsk4				19.5711					16.9687	19.2737	19.3001	18.5773		20.0723	18.1866	-Inf	Inf	-1.94583	Inf	-0.395509	1.55032	Inf	-0.253795	1.69204	0.141714			0.282462		0.670729	0.261222		0.807633	0.246377	0.828178	0	0	0.39327	0	0.759354	0.354734	0	0.864508	0.419493	0.882554
2	P09528	Fth1				19.8683				18.8256		20.2129	20.059	20.2617		19.8998		-Inf	Inf	-0.994057	Inf	0.320636	1.31469	Inf	0.080121	1.07418	-0.240515											0	0		0			0
2	Q8BVR6	Rspry1				20.0958	18.974					20.387	20.2653	20.1241		20.5196		-Inf		-Inf	Inf	0.735052	Inf	Inf	1.07306	Inf	0.338008					0.315311			0.295102		0.628598	0		0	0	0.467545	0	0	0.423166	0	0.726763
2	Q8BG05	Hnrnpa3				20.3319		19.5612				21.7973	21.417	21.2183				-Inf		-Inf	Inf	1.55908	Inf		-Inf		-Inf					0.0382031						0		0	0	0.14204	0		0		0
2	Q9D9R9	Fam186a			19.3389	20.4628						22.2025	21.5349	21.9894				-1.11748	-Inf	-Inf	2.57243	1.45495	Inf	-Inf	-Inf		-Inf												0	0			0	0	0		0
2	Q60668	Hnrnpd				18.1273						19.936	19.0491	19.2735				-Inf		-Inf	Inf	1.30714	Inf		-Inf		-Inf											0		0	0		0		0		0
2	Q8BSE0	Rmdn2				19.6938						21.7176	20.763	21.0165				-Inf		-Inf	Inf	1.47423	Inf		-Inf		-Inf											0		0	0		0		0		0
2	Q8C1A5	Thop1				19.038		18.3428				19.8201	20.4853	20.2719				-Inf		-Inf	Inf	1.50204	Inf		-Inf		-Inf					0.150649						0		0	0	0.299972	0		0		0
2	Q91V12	Acot7				19.2904	18.3289	18.5114				20.1505	20.5461	20.149				-Inf		-Inf	Inf	1.57161	Inf		-Inf		-Inf					0.0397599						0		0	0	0.145025	0		0		0
2	Q9CZR8	Tsfm				20.4274						20.8035	20.4728	20.4959				-Inf		-Inf	Inf	0.205394	Inf		-Inf		-Inf											0		0	0		0		0		0
2	P11352	Gpx1				20.1037						20.5343	20.3656	20.671				-Inf		-Inf	Inf	0.427758	Inf		-Inf		-Inf											0		0	0		0		0		0
2	P62878	Rbx1				19.6754						19.9523	20.1346	19.9402				-Inf		-Inf	Inf	0.285682	Inf		-Inf		-Inf											0		0	0		0		0		0
2	O35737	Hnrnph1				19.7099						20.3771	20.9373	20.2918				-Inf		-Inf	Inf	0.713696	Inf		-Inf		-Inf											0		0	0		0		0		0
2	Q6A4J8	Usp7			18.2401	20.0823						20.6805	20.8641	20.6478				-1.82833	-Inf	-Inf	2.45557	0.627238	Inf	-Inf	-Inf		-Inf												0	0			0	0	0		0
2	P53395	Dbt				19.2808		18.9975				20.163	19.8995	18.7441				-Inf		-Inf	Inf	0.416129	Inf		-Inf		-Inf					0.54727						0		0	0	0.671325	0		0		0
2	Q8BHD0	Rab39				21.9089		20.7576				22.9814	22.4419	21.2974				-Inf		-Inf	Inf	0.817875	Inf		-Inf		-Inf					0.193926						0		0	0	0.346493	0		0		0
2	P39654	Alox15				21.9899						22.1285	20.7369	19.5959			19.0103	-Inf		-Inf	Inf	0.109076	Inf	Inf	-0.504179	Inf	-0.613255											0		0	0		0	0		0
2	Q6ZWU9	Rps27				19.6558						21.2305	20.6689	19.16				-Inf		-Inf	Inf	1.16541	Inf		-Inf		-Inf											0		0	0		0		0		0
2	Q8R081	Hnrnpl				20.2665						21.8793	20.235	19.8817				-Inf		-Inf	Inf	0.455952	Inf		-Inf		-Inf											0		0	0		0		0		0
3	P29416	Hexa			18.7029	20.6269	21.8937	20.9523				20.6393	20.7338	20.8485				-2.44929	-Inf	-Inf	2.03218	-0.417103	Inf	-Inf	-Inf		-Inf	0.0445082			0.0627903	0.379634						0.11617	0	0	0.123121	0.528125	0	0	0		0
3	Q2NL51	Gsk3a	17.9591			20.0139	21.4491	19.6542				20.6204	19.5795	20.052				-2.41333	-Inf	-Inf	2.1249	-0.288427	Inf	-Inf	-Inf		-Inf	0.11217			0.138227	0.689972						0.213907	0	0	0.222427	0.774934	0	0	0		0
3	Q9CPX3	Lyzl1		20.0563	20.3742	23.0638	24.0953	23.9351				22.9959	22.7437	22.9021				-3.48281	-Inf	-Inf	2.66534	-0.817471	Inf	-Inf	-Inf		-Inf	0.0020074			0.00437436	0.0752329						0.0162738	0	0	0.0167069	0.20804	0	0	0		0
3	P70458	Serpina5				20.141	21.5777	21.4445				19.9773	20.0996	20.1067				-Inf		-Inf	Inf	-0.993244	Inf		-Inf		-Inf					0.139997						0		0	0	0.286759	0		0		0
3	Q5SUS0	Q5SUS0				20.2627	21.3375	21.1477				19.3299	19.7231	20.0988				-Inf		-Inf	Inf	-1.19869	Inf		-Inf		-Inf					0.0294812						0		0	0	0.130247	0		0		0
3	P63323	P63323		18.9374	19.9251	21.3027	22.1531	22.6521				21.2062	21.919	20.3628				-2.60469	-Inf	-Inf	1.73137	-0.873318	Inf	-Inf	-Inf		-Inf	0.0292859			0.0794219	0.236904						0.090054	0	0	0.145963	0.395773	0	0	0		0
3	P42669	Pura				20.3001	20.6112	20.6998				19.4918	19.3303	18.7959				-Inf		-Inf	Inf	-1.33098	Inf		-Inf		-Inf					0.0316818						0		0	0	0.134979	0		0		0
3	Q6P4T2	Snrnp200				19.297	20.5227	20.3703				19.5626	19.7706	18.848				-Inf		-Inf	Inf	-0.669612	Inf		-Inf		-Inf					0.294971						0		0	0	0.453894	0		0		0
3	Q9WTX5	Skp1				22.3223	22.8889	22.2334				21.6711	22.3013	21.5383				-Inf		-Inf	Inf	-0.644645	Inf		-Inf		-Inf					0.00233833						0		0	0	0.0330582	0		0		0
3	P17426	Ap2a1			17.0319	19.4931	20.1039	20.3018		18.4565		19.9056	19.1081	18.4089				-2.93437	1.42461	-1.50976	2.10896	-0.825407	0.684354	-Inf	-Inf	-Inf	-Inf	0.0527045	0.23924	0.164353	0.0951658	0.23811	0.432285					0.130958	0.351958	0.2672	0.167705	0.396796	0.537364	0	0	0	0
3	P62305	Snrpe			19.0838	22.1236	23.0247	22.7508				21.2538	20.7768	20.2857				-3.54929	-Inf	-Inf	1.68836	-1.86093	Inf	-Inf	-Inf		-Inf	0.0228827			0.0906882	0.0404937						0.077276	0	0	0.161809	0.146321	0	0	0		0
3	P62317	Snrpd2		19.2345		20.939	21.3407	22.3721				20.6631	19.7904	20.023				-2.31604	-Inf	-Inf	0.924305	-1.39173	Inf	-Inf	-Inf		-Inf	0.0819893			0.321403	0.108557						0.17129	0	0	0.422175	0.248811	0	0	0		0
3	O54781	Srpk2		18.5597	18.8511	19.7017	20.1452	20.6295				19.1369	19.0425	19.264				-1.52476	-Inf	-Inf	0.513756	-1.011	Inf	-Inf	-Inf		-Inf	0.00640942			0.10471	0.0136806						0.0330136	0	0	0.178457	0.0871201	0	0	0		0
3	P62320	Snrpd3			21.0056	22.1125	23.2339	23.0519				21.8979	21.6783	21.7019				-1.79385	-Inf	-Inf	0.753807	-1.04004	Inf	-Inf	-Inf		-Inf	0.0699545			0.271439	0.0991265						0.153994	0	0	0.373032	0.237548	0	0	0		0
3	Q9CQ62	Decr1	20.0321	21.0295	21.4356	22.571	23.7343	23.4343				21.8602	22.5164	22.3566				-2.41417	-Inf	-Inf	1.41203	-1.00214	Inf	-Inf	-Inf		-Inf	0.000356177			0.00276563	0.00953147						0.00649034	0	0	0.0122902	0.0720073	0	0	0		0
3	P08207	S100a10		21.3379	20.6092	21.0002	22.5558	22.9178				22.7055	21.6753	21.9916				-1.18435	-Inf	-Inf	1.15053	-0.0338232	Inf	-Inf	-Inf		-Inf	0.18694			0.196442	0.960032						0.308412	0	0	0.289821	0.981733	0	0	0		0
3	Q9CXW4	Rpl11		19.4596	18.746	19.9378	21.5682	21.8629				20.8168	20.3283	19.3214				-2.0202	-Inf	-Inf	1.05273	-0.967473	Inf	-Inf	-Inf		-Inf	0.0790138			0.265555	0.255277						0.167289	0	0	0.366535	0.416206	0	0	0		0
3	P60867	Rps20		19.7734	19.2655	20.8636	22.4113	22.0172				21.4161	21.1644	20.591				-2.24461	-Inf	-Inf	1.53773	-0.706884	Inf	-Inf	-Inf		-Inf	0.0259096			0.0665854	0.242738						0.084142	0	0	0.128444	0.40044	0	0	0		0
3	Q9DAN8	Cst12		20.9664		21.5521	22.6557	22.6139				21.9392	22.42	21.6133				-1.40139	-Inf	-Inf	1.11828	-0.283104	Inf	-Inf	-Inf		-Inf	0.138375			0.195458	0.553613						0.247115	0	0	0.289084	0.676283	0	0	0		0
3	P84086	Cplx2					23.147	23.6	17.95	20.0025		22.587	21.2212					-Inf	Inf	-4.39725	Inf	-1.46936	2.9279		-Inf	-Inf	-Inf			0.145564		0.387281	0.214057					0	0	0.24622	0	0.536782	0.303978		0	0	0
3	Q6ZWV7	Rpl35		20.3147		18.4575	23.2602	23.5872			17.7837	20.901	21.0283	19.6653				-1.45358	-2.53103	-3.98461	0.216781	-1.2368	2.74781	-Inf	-Inf	-Inf	-Inf	0.60964	0.483737	0.241955	0.936893	0.545533	0.374582					0.712995	0.593995	0.351011	0.948868	0.669921	0.47739	0	0	0	0
3	P51410	Rpl9				19.7586	21.8012	21.8728				17.8017	20.5132					-Inf		-Inf	Inf	-1.64389	Inf		-Inf		-Inf					0.12613						0		0	0	0.269666	0		0		0
3	P62315	Snrpd1				20.7238	22.7893	22.9144					21.3873	20.7763				-Inf		-Inf	Inf	-1.70215	Inf		-Inf		-Inf					0.137833						0		0	0	0.285511	0		0		0
3	Q921M3	Sf3b3				18.6257	21.2652	20.845				18.93	19.9636	19.4931				-Inf		-Inf	Inf	-0.783108	Inf		-Inf		-Inf					0.286554						0		0	0	0.447024	0		0		0
3	P47962	Rpl5		19.0471	17.7077	21.8739	23.3199	23.342				20.7069	21.0948	20.2589				-4.56021	-Inf	-Inf	2.40178	-2.15843	Inf	-Inf	-Inf		-Inf	0.0045405			0.0269514	0.0253142						0.0262815	0	0	0.0657198	0.120296	0	0	0		0
3	P62245	Rps15a				20.1457	22.4789	22.2191		17.6427		19.2791	21.4509	19.5166				-Inf	Inf	-4.86105	Inf	-1.53239	3.32865		-Inf	-Inf	-Inf			0.0332278		0.120704	0.0671372					0	0	0.0880056	0	0.265417	0.132958		0	0	0
3	P27048	Snrpb		19.9165	18.966	20.9316	22.1301	22.972				20.5549	20.8474	21.2938	20.1739			-2.66888	-Inf	-Inf	1.55632	-1.11256	Inf	1.02922	-1.63966	Inf	-0.527096	0.0252552			0.0936525	0.144029		0.33848	0.141922		0.569509	0.0826129	0	0	0.165829	0.291065	0	0.461878	0.26019	0	0.675608
3	P97401	Frzb		20.4345	18.6736	20.0277	22.764	22.6979				19.8044	20.5451	19.828				-2.55611	-Inf	-Inf	0.785419	-1.77069	Inf	-Inf	-Inf		-Inf	0.0614301			0.435528	0.102765						0.143548	0	0	0.532374	0.242367	0	0	0		0
3	Q8BWT1	Acaa2				21.7955	20.324	19.846				20.9469	20.2497	20.2416	19.0287	18.7577	19.0149	-Inf		-Inf	Inf	-0.175761	Inf	Inf	-1.7214	Inf	-1.54564					0.686207			0.0130808		0.018735	0		0	0	0.771944	0	0	0.0471361	0	0.0564728
3	Q9D832	Dnajb4				21.7296	21.1802	20.7271				20.8084	20.8819	20.8435	20.1846		20.4013	-Inf		-Inf	Inf	-0.367688	Inf	Inf	-0.91936	Inf	-0.551672					0.260651			0.0535992		0.160493	0		0	0	0.42174	0	0	0.126579	0	0.268807
3	P11031	Sub1	20.1093		19.6986	22.1327	21.5063	21.2779				20.5727	20.2269	20.9694				-1.73506	-Inf	-Inf	0.685747	-1.04931	Inf	-Inf	-Inf		-Inf	0.0162646			0.148184	0.0452781						0.0606454	0	0	0.234091	0.152409	0	0	0		0
3	Q5SUC9	Sco1			20.6237	23.4198	22.1525	22.4503				22.1946	22.1588	23.5302				-2.05053	-Inf	-Inf	2.00422	-0.0463111	Inf	-Inf	-Inf		-Inf	0.133864			0.138877	0.944735						0.241629	0	0	0.222718	0.973686	0	0	0		0
3	Q9CR92	Ccdc96	18.3154			20.7402	19.3646	19.8532				18.0914	19.5239	20.624				-1.67063	-Inf	-Inf	1.09774	-0.572892	Inf	-Inf	-Inf		-Inf	0.293387			0.451394	0.564137						0.422683	0	0	0.545458	0.684591	0	0	0		0
3	Q9QZQ8	Macroh2a1	20.6076	19.7573	19.317	21.9882	21.7055	21.4964				22.3134	22.0523	22.147				-1.83608	-Inf	-Inf	2.27692	0.440842	Inf	-Inf	-Inf		-Inf	0.00156826			0.000688661	0.140093						0.0143562	0	0	0.00478041	0.286759	0	0	0		0
3	P47791	Gsr	19.934	18.3314		20.9068	20.788	21.0751				20.4409	21.4362	21.6012				-1.7906	-Inf	-Inf	2.02672	0.236112	Inf	-Inf	-Inf		-Inf	0.0569033			0.0420086	0.686627						0.137847	0	0	0.0886515	0.771944	0	0	0		0
3	Q9CX56	Psmd8	18.9044			19.2078	19.4593	19.6478				19.1949	20.362	19.5585				-0.386631	-Inf	-Inf	0.653431	0.266801	Inf	-Inf	-Inf		-Inf	0.499293			0.300947	0.490638						0.625865	0	0	0.399164	0.629241	0	0	0		0
3	Q8BP40	Acp6		18.6334		21.9525	21.631	20.907				21.5541	21.5825	21.3707	20.1514			-2.92172	-Inf	-Inf	2.92731	0.00559143	Inf	1.43837	-1.48335	Inf	-1.48894	0.0162707			0.0162101	0.984208		0.098743	0.0590286		0.0586242	0.0606454	0	0	0.0452546	0.992987	0	0.188584	0.135571	0	0.129263
3	P62827	Ran		18.205		20.2215	19.8628	19.4741				19.9643	19.935	20.263				-1.64786	-Inf	-Inf	1.84912	0.201261	Inf	-Inf	-Inf		-Inf	0.0398762			0.0320582	0.489827						0.108393	0	0	0.0736409	0.629241	0	0	0		0
3	Q9QZ23	Nfu1				21.16	20.4549	20.2856				20.3837	20.6658	21.3591				-Inf		-Inf	Inf	0.169355	Inf		-Inf		-Inf					0.709559						0		0	0	0.789873	0		0		0
3	P59096	Stard6				21.0835	20.6587	20.5322				20.616	21.0781	20.3691				-Inf		-Inf	Inf	-0.0704091	Inf		-Inf		-Inf					0.812032						0		0	0	0.870529	0		0		0
3	Q3UYH7	Grk3				21.2498	20.2124	20.5287				19.6454	20.4124	20.1405				-Inf		-Inf	Inf	-0.59754	Inf		-Inf		-Inf					0.256729						0		0	0	0.417185	0		0		0
3	Q60963	Pla2g7		19.5243	18.5642	19.7173	21.0367	21.3565				21.5363	21.4978	20.9983				-1.6593	-Inf	-Inf	2.29995	0.640645	Inf	-Inf	-Inf		-Inf	0.0694952			0.0311237	0.317522						0.153483	0	0	0.0730832	0.468093	0	0	0		0
3	Q8VDQ8	Sirt2				19.3026	20.5491	20.6784				20.3964	20.3452	19.5981				-Inf		-Inf	Inf	-0.0635071	Inf		-Inf		-Inf					0.912098						0		0	0	0.949892	0		0		0
3	Q80ZN5	Cst13				19.8849	20.6401	21.1246				20.4065	20.9322	20.4884				-Inf		-Inf	Inf	0.0591453	Inf		-Inf		-Inf					0.882649						0		0	0	0.926905	0		0		0
3	Q8K1T4	Ly6g5b				22.4552	22.7189	23.3782				22.6826	22.6992	22.558				-Inf		-Inf	Inf	-0.204141	Inf		-Inf		-Inf					0.53927						0		0	0	0.665119	0		0		0
3	P46460	Nsf				18.8795	19.4608	19.0091				20.0952	19.2212	18.5759				-Inf		-Inf	Inf	0.18096	Inf		-Inf		-Inf					0.739462						0		0	0	0.814345	0		0		0
3	Q9DCS3	Mecr	19.6606	19.4893	19.6331	21.9816	21.7917	22.1602				22.3787	22.6176	22.2883				-2.38347	-Inf	-Inf	2.83381	0.450341	Inf	-Inf	-Inf		-Inf	4.59e-05			2.31e-05	0.0232547						0.0021086	0	0	0.000747065	0.115864	0	0	0		0
3	P21550	Eno3	18.8776	18.9399	18.1637	20.0488	20.9213	20.8213				20.7631	20.8965	20.9859				-1.93677	-Inf	-Inf	2.22147	0.284696	Inf	-Inf	-Inf		-Inf	0.00326202			0.00195621	0.407447						0.021688	0	0	0.00974008	0.557223	0	0	0		0
3	Q8VC60	Glb1l				21.1311	21.6974	21.3725				21.7793	21.5695	21.6616				-Inf		-Inf	Inf	0.269811	Inf		-Inf		-Inf					0.262956						0		0	0	0.424256	0		0		0
3	Q07139	Ect2				23.2587	23.6977	23.6252				24.2653	24.2383	24.0033				-Inf		-Inf	Inf	0.64177	Inf		-Inf		-Inf					0.056465						0		0	0	0.174964	0		0		0
3	Q9CQF4	Mtres1				20.6167	20.9794	21.1702				21.288	21.7708	21.5761				-Inf		-Inf	Inf	0.622844	Inf		-Inf		-Inf					0.0318571						0		0	0	0.134979	0		0		0
3	Q8K1C0	Angel2	17.4554			20.2347	21.4643	21.4581				21.2247	21.3272	21.2163	20.4525	18.9074		-3.59695	-Inf	-Inf	3.80063	0.203681	Inf	2.22452	-1.37242	Inf	-1.5761	0.0183097			0.0157589	0.732127		0.0716054	0.108495		0.0803525	0.0659954	0	0	0.0446032	0.80784	0	0.151735	0.21192	0	0.162243
3	P84089	Erh	17.6558	19.2742	19.4822	21.6444	22.378	21.8496				21.8455	21.1093	21.4317				-3.15329	-Inf	-Inf	2.65811	-0.495178	Inf	-Inf	-Inf		-Inf	0.00409212			0.00756685	0.405576						0.0248558	0	0	0.025518	0.556008	0	0	0		0
3	Q8BVP6	Lypd4	20.0402	20.9465	21.1458	22.6419	23.7844	24.0761				23.6808	23.3932	23.0783				-2.78993	-Inf	-Inf	2.67326	-0.11667	Inf	-Inf	-Inf		-Inf	0.00368127			0.00430444	0.811602						0.0232242	0	0	0.0166403	0.870529	0	0	0		0
3	O70133	Dhx9			19.6076	19.6777	21.2781	21.0186				19.5893	20.6042	20.5801		20.6285		-1.37746	-Inf	-Inf	0.977191	-0.40027	Inf	0.885049	-0.492412	Inf	-0.0921414	0.0357819			0.0675809	0.14287		0.132153	0.207339		0.763606	0.101566	0	0	0.1301	0.290003	0	0.235037	0.331311	0	0.830908
3	Q9EQ80	Nif3l1		19.3112	19.0952	20.182	21.1668	21.1967				20.0516	21.445	21.5586		21.5777		-2.04032	-Inf	-Inf	2.21023	0.169908	Inf	2.36263	0.32231	Inf	0.152402	0.00129298			0.00102092	0.331682		0.00202569	0.24944		0.548769	0.0132531	0	0	0.00610628	0.480939	0	0.0147507	0.375057	0	0.659884
3	Q9D411	Tssk4		16.3701	19.6783	21.221	21.9987	22.1056			18.7401	21.0168	21.6393	21.8202				-3.81548	0.515384	-3.3001	3.53246	-0.283022	3.01707	-Inf	-Inf	-Inf	-Inf	0.0283363	0.716866	0.0749886	0.034592	0.760107	0.091596					0.0896166	0.798257	0.155655	0.076683	0.833119	0.161241	0	0	0	0
3	P62754	Rps6		17.1543		18.9504	21.5573	21.7778				20.5041	21.0944	20.4386				-3.76988	-Inf	-Inf	3.68705	-0.0828305	Inf	-Inf	-Inf		-Inf	0.0947477			0.0984374	0.931772						0.18895	0	0	0.171402	0.967101	0	0	0		0
3	Q9D7G0	Prps1		16.9272		19.4775	21.2408	21.0873				20.449	21.5782	20.3668	18.3594	19.4676		-4.2117	-Inf	-Inf	4.40788	0.196179	Inf	2.53362	-1.67807	Inf	-1.87425	0.00647281			0.00568261	0.663363		0.0286554	0.0381073		0.0286719	0.0330136	0	0	0.0203164	0.757843	0	0.0846972	0.102108	0	0.0763454
3	Q91YP2	Nln		17.9124		20.1449	20.8255	20.9528	19.0147	18.3988		20.7228	21.309	21.1593		19.2518		-2.72864	0.794273	-1.93437	3.15125	0.422608	2.35697	1.3394	-1.38924	0.545128	-1.81185	0.00888663	0.193179	0.0120592	0.0059022	0.27438	0.00691393	0.0923907	0.0532431	0.334453	0.027205	0.0408075	0.301596	0.044153	0.0208662	0.437691	0.0246494	0.180941	0.126094	0.500184	0.0741653
3	Q922Q4	Pycr2		16.9846		19.5212	20.536	20.4494				19.7671	20.3382	19.9756				-3.45653	-Inf	-Inf	3.31463	-0.141901	Inf	-Inf	-Inf		-Inf	0.00871592			0.00946737	0.568234						0.0405373	0	0	0.0305202	0.686616	0	0	0		0
3	Q9DCV4	Rmdn1		17.9175	18.6177	20.9336	21.3924	21.4947				20.951	21.6408	21.3693			19.7179	-3.1062	-Inf	-Inf	3.15301	0.0468169	Inf	1.39172	-1.71448	Inf	-1.7613	0.00144395			0.00138168	0.855945		0.032426	0.0168164		0.015623	0.0139299	0	0	0.00759527	0.903897	0	0.0911342	0.056987	0	0.0500447
3	P46412	Gpx3		19.5268	19.9759	20.2345	20.5089	20.1234				20.1476	23.9286	24.5499				-0.609707	-Inf	-Inf	3.19612	2.58641	Inf	-Inf	-Inf		-Inf	0.683489			0.0996807	0.121459						0.765962	0	0	0.172553	0.265417	0	0	0		0
3	P58044	Idi1			22.1858	21.1085	20.3368	19.6523				21.1716	24.0711	22.3484				1.81988	-Inf	-Inf	0.34463	2.16451	Inf	-Inf	-Inf		-Inf	0.304919			0.819906	0.148166						0.435952	0	0	0.864447	0.296594	0	0	0		0
3	O35887	Calu		19.244	18.574		19.6822	19.3528				20.0504	21.9246	21.7565				-0.608475	-Inf	-Inf	2.91352	2.30504	Inf	-Inf	-Inf		-Inf	0.0790545			0.00386259	0.00614974						0.167289	0	0	0.0153695	0.0560916	0	0	0		0
3	P81117	Nucb2		20.8944	20.514	18.522	21.2656	20.911		17.9396	18.6724	21.6359	21.9757	22.3294				0.131021	-2.39816	-2.26714	1.61643	1.74745	4.01459	-Inf	-Inf	-Inf	-Inf	0.851903	0.026416	0.0261746	0.069977	0.0374598	0.00365345					0.9004	0.0734846	0.0755693	0.1339	0.141223	0.0162197	0	0	0	0
3	Q8CEI1	Bola3		21.6099	20.4092		22.0971	20.954		18.8195		21.2598	21.9402	21.7572				-0.516014	-2.53237	-3.04838	0.758879	0.242865	3.29125	-Inf	-Inf	-Inf	-Inf	0.320425	0.0373633	0.0262354	0.184074	0.588388	0.0217198					0.449783	0.0942523	0.0755693	0.276547	0.701838	0.056684	0	0	0	0
3	Q99P91	Gpnmb	20.1971	19.978			20.0949	20.372					22.8827	23.4132				-0.0736343	-Inf	-Inf	2.98814	2.9145	Inf	-Inf	-Inf		-Inf	0.691282			0.0297521	0.0249154						0.769481	0	0	0.0709129	0.1189	0	0	0		0
3	P34914	Ephx2				19.1079	18.2983	19.359				19.6104	20.4958	22.7575				-Inf		-Inf	Inf	2.03284	Inf		-Inf		-Inf					0.13662						0		0	0	0.284459	0		0		0
3	P97493	Txn2			20.5926	20.0293	21.8107	22.8086				20.651	22.1772	23.524				-2.28443	-Inf	-Inf	2.85229	0.56786	Inf	-Inf	-Inf		-Inf	0.00516425			0.00332187	0.0321035						0.0288729	0	0	0.0139783	0.134979	0	0	0		0
3	Q9JHR7	Q9JHR7			18.3704		18.6894	18.985				18.7183	20.6548	21.1632				-0.667095	-Inf	-Inf	2.73383	2.06674	Inf	-Inf	-Inf		-Inf	0.132596			0.0327917	0.0327893						0.240285	0	0	0.0748684	0.135554	0	0	0		0
3	Q99K51	Pls3		18.9751			20.3517	20.3465				19.3646	21.6896	22.2171				-1.2455	-Inf	-Inf	2.82187	1.57637	Inf	-Inf	-Inf		-Inf	0.176673			0.0795048	0.107128						0.296192	0	0	0.145963	0.248281	0	0	0		0
3	P10649	Gstm1		18.3046	18.5127		20.1803	20.561				19.9879	22.1913	22.3681				-1.96198	-Inf	-Inf	3.86844	1.90645	Inf	-Inf	-Inf		-Inf	0.00156415			0.000402818	0.00165543						0.0143562	0	0	0.00336035	0.0264666	0	0	0		0
3	P70195	Psmb7				18.5477	20.1985	20.6794				20.0879	21.6535	22.6401				-Inf		-Inf	Inf	1.65196	Inf		-Inf		-Inf					0.00883902						0		0	0	0.0684721	0		0		0
3	Q99MN1	Kars	20.4153		19.0151	19.4281	19.113	21.2696				20.6722	21.107	22.5747				-0.221702	-Inf	-Inf	1.73612	1.51442	Inf	-Inf	-Inf		-Inf	0.834418			0.172396	0.180232						0.888601	0	0	0.263159	0.330912	0	0	0		0
3	Q9CR21	Ndufab1	21.9673	19.859	19.792	20.8739	20.611	21.2736				21.7129	22.1277	23.705				-0.380038	-Inf	-Inf	1.97575	1.59571	Inf	-Inf	-Inf		-Inf	0.652077			0.0647247	0.110611						0.746966	0	0	0.126134	0.252728	0	0	0		0
3	Q922B1	Macrod1	22.7279			20.7214	21.4832	21.5748				22.7182	22.5332	22.5217	21.0651			1.46807	-Inf	-Inf	-0.136833	1.33124	Inf	-1.66278	-0.194707	Inf	-1.52594	0.0647648			0.760918	0.0409117		0.0745307	0.669343		0.0603727	0.146167	0	0	0.823246	0.146735	0	0.154261	0.759461	0	0.131789
3	Q91W43	Gldc	19.5889			19.1302	19.627	20.1111				20.627	20.1387	21.2264				0.152015	-Inf	-Inf	0.88926	1.04128	Inf	-Inf	-Inf		-Inf	0.762548			0.180509	0.0681905						0.827839	0	0	0.273351	0.197752	0	0	0		0
3	P56375	Acyp2	19.5443			18.3559	19.6963	19.9373				20.5209	21.2271	21.0851				0.787458	-Inf	-Inf	0.827095	1.61455	Inf	-Inf	-Inf		-Inf	0.229381			0.21431	0.0321339						0.352673	0	0	0.310211	0.134979	0	0	0		0
3	Q9DBF1	Aldh7a1	20.6201	19.3122		18.9305	20.7709	20.6809	19.3673			21.1425	21.8237	21.8482				-0.161292	-0.59884	-0.760132	1.63863	1.47734	2.23747	-Inf	-Inf	-Inf	-Inf	0.842463	0.591263	0.478842	0.115191	0.113319	0.0980889					0.892339	0.687411	0.596676	0.192188	0.256327	0.170443	0	0	0	0
3	P00920	Car2	20.3789	20.0756		20.8928	19.6875	19.8327				21.0151	21.6943	22.0014		19.6677		0.0896284	-Inf	-Inf	1.34298	1.4326	Inf	-0.559633	-0.470005	Inf	-1.90261	0.865643			0.0701982	0.0460509		0.454445	0.500762		0.053699	0.907127	0	0	0.134053	0.153639	0	0.574149	0.6239	0	0.119967
3	P20060	Hexb	19.1231	20.2834	18.6006	19.0265	21.025	20.377				20.7076	21.1015	21.322		18.1494	18.841	-0.807106	-Inf	-Inf	1.70799	0.900888	Inf	-0.939817	-1.74692	Inf	-2.64781	0.214862			0.0299323	0.173841		0.20372	0.0419421		0.00919517	0.336128	0	0	0.0709867	0.323128	0	0.314411	0.108827	0	0.0348015
3	P62983	Rps27a	21.2526	20.7461	19.7587	21.4718	21.8191	21.9956	19.2022			21.2268	22.2366	22.7021				-1.17635	-1.38357	-2.55993	1.46936	0.293011	2.85294	-Inf	-Inf	-Inf	-Inf	0.086486	0.133088	0.0253346	0.0475633	0.603225	0.0178539					0.177666	0.229824	0.0737766	0.0976002	0.712902	0.0494041	0	0	0	0
3	Q07076	Anxa7				20.4335	20.3373	20.0621				20.0639	21.158	21.0695				-Inf		-Inf	Inf	0.486161	Inf		-Inf		-Inf					0.31748						0		0	0	0.468093	0		0		0
3	Q924M7	Mpi				20.1819	19.8373	20.1509				19.5997	21.1267	20.9012				-Inf		-Inf	Inf	0.485888	Inf		-Inf		-Inf					0.424671						0		0	0	0.571109	0		0		0
3	Q9CZL5	Pcbd2	19.0263			20.9993	21.017	21.8215				20.7279	22.2657	22.744				-1.75279	-Inf	-Inf	2.38607	0.633281	Inf	-Inf	-Inf		-Inf	0.131387			0.0777021	0.304046						0.238973	0	0	0.14468	0.461166	0	0	0		0
3	Q91W90	Txndc5				19.399	20.2725	20.3455				20.4438	21.5459	21.8821				-Inf		-Inf	Inf	1.28491	Inf		-Inf		-Inf					0.0120105						0		0	0	0.083851	0		0		0
3	Q9QX60	Dguok		19.0999		20.127	21.1204	21.296				20.6663	22.1524	22.5176				-2.05557	-Inf	-Inf	2.98652	0.930948	Inf	-Inf	-Inf		-Inf	0.0233787			0.0112823	0.0445366						0.078247	0	0	0.0348359	0.15172	0	0	0		0
3	P16332	Mmut	18.1079			18.8949	19.6365	19.9954				19.501	20.6707	20.5429				-0.759933	-Inf	-Inf	1.48921	0.729281	Inf	-Inf	-Inf		-Inf	0.0877772			0.0252706	0.041519						0.178728	0	0	0.0630771	0.147667	0	0	0		0
3	Q9DC23	Dnajc10			18.3816	19.2364	20.0067	20.2394				19.6381	20.4651	21.222				-2.00613	-Inf	-Inf	2.62035	0.614221	Inf	-Inf	-Inf		-Inf	0.020342			0.0120749	0.0799037						0.0712333	0	0	0.0368052	0.213184	0	0	0		0
3	P14069	S100a6	20.1416	18.8179	19.8983	20.2887	22.1704	22.1039				21.3645	22.5728	23.2987				-1.90174	-Inf	-Inf	2.79277	0.891024	Inf	-Inf	-Inf		-Inf	0.0580868			0.0180758	0.285084						0.139749	0	0	0.0481515	0.446683	0	0	0		0
3	P29758	Oat	20.4718	19.1541	20.3956	20.8127	21.5863	21.4885				21.8582	22.3215	22.4962				-1.28863	-Inf	-Inf	2.2181	0.929466	Inf	-Inf	-Inf		-Inf	0.0401659			0.00672544	0.0969158						0.10888	0	0	0.0232578	0.237255	0	0	0		0
3	Q9JLT4	Txnrd2	20.2939	18.7735	20.337	20.653	21.2978	21.3545				21.0022	21.5232	21.7313				-1.3003	-Inf	-Inf	1.61745	0.31715	Inf	-Inf	-Inf		-Inf	0.0571626			0.0301426	0.553703						0.137863	0	0	0.0713075	0.676283	0	0	0		0
3	P57759	Erp29				19.2273	21.0609	20.3133				21.7375	22.1242	21.7174		20.2358		-Inf		-Inf	Inf	1.65923	Inf	Inf	-0.266174	Inf	-1.92541					0.0628141			0.72486		0.0995525	0		0	0	0.186464	0	0	0.800152	0	0.189239
3	Q8BH04	Pck2	19.5861			19.5049	20.6171	19.5744				20.9597	21.0861	20.9294		19.4289		-0.226213	-Inf	-Inf	1.31916	1.09294	Inf	-0.408637	-0.63485	Inf	-1.72779	0.674738			0.105053	0.0732645		0.563282	0.305481		0.0654141	0.76403	0	0	0.178722	0.207214	0	0.671412	0.432119	0	0.140032
3	Q8BJU0	Sgta				19.4616	19.5245	19.2229				19.8822	21.2112	19.9511		19.3762		-Inf		-Inf	Inf	0.945155	Inf	Inf	-0.226733	Inf	-1.17189					0.131384			0.7274		0.174175	0		0	0	0.278268	0	0	0.801194	0	0.286
3	Q14BX2	Q14BX2	16.887			18.2764	19.3507	18.9958			19.306	19.7323	20.5642	20.3044				-1.4627	1.78339	0.320693	2.78865	1.32596	1.00527	-Inf	-Inf	-Inf	-Inf	0.0057412	0.00692465	0.102315	0.00158941	0.00281576	0.0120393					0.0307412	0.0331275	0.19184	0.00830513	0.0348329	0.0371289	0	0	0	0
3	Q9CPV4	Glod4				19.7748	20.3262	20.9578				21.176	21.6343	21.5077				-Inf		-Inf	Inf	1.08638	Inf		-Inf		-Inf					0.0564311						0		0	0	0.174964	0		0		0
3	Q9DBG3	Ap2b1				19.0334	19.0109	19.8065				20.2603	20.3075	20.3488				-Inf		-Inf	Inf	1.02192	Inf		-Inf		-Inf					0.0512395						0		0	0	0.165577	0		0		0
3	Q9CRC9	Gnpda2			18.5971	18.8011	20.4096	20.1687				20.8829	21.7014	21.6231				-1.4643	-Inf	-Inf	3.07367	1.60937	Inf	-Inf	-Inf		-Inf	0.060354			0.0147146	0.0216751						0.142418	0	0	0.0423519	0.10993	0	0	0		0
3	Q99KR7	Ppif	19.6006			20.0025	21.0364	21.1808				21.82	22.0738	21.9346				-0.944376	-Inf	-Inf	2.14726	1.20289	Inf	-Inf	-Inf		-Inf	0.184872			0.0455343	0.0633334						0.307287	0	0	0.0947552	0.187024	0	0	0		0
3	Q9D6Y7	Msra				18.929	19.6068	20.1247				20.4911	21.2013	21.3853				-Inf		-Inf	Inf	1.47241	Inf		-Inf		-Inf					0.00517233						0		0	0	0.0504302	0		0		0
3	Q8K1J6	Trnt1				19.6437	20.6475	20.8839		18.6451		20.9402	21.7562	21.6639				-Inf	Inf	-2.00993	Inf	1.06176	3.07169		-Inf	-Inf	-Inf			0.0136552		0.0196195	0.00591568					0	0	0.0478689	0	0.105033	0.0225465		0	0	0
3	Q9CQU0	Txndc12				18.7202	19.4232	19.4025				19.999	20.3789	20.459				-Inf		-Inf	Inf	1.09706	Inf		-Inf		-Inf					0.00748587						0		0	0	0.0617994	0		0		0
3	P18155	Mthfd2				19.4376	19.5249	20.3877	19.5063			21.521	21.7781	21.616				-Inf	Inf	-0.277067	Inf	1.85498	2.13205		-Inf	-Inf	-Inf			0.594566		0.0272016	0.0403456					0	0	0.705492	0	0.123554	0.0900531		0	0	0
3	Q3UM45	Ppp1r7			17.8331	19.6154	20.2355	20.3464		19.1305		21.3082	21.3379	21.8561		18.78		-2.47964	1.54174	-0.937901	3.91463	1.43499	2.37289	1.19119	-1.28845	-0.350544	-2.72344	0.0116181	0.0494171	0.0736331	0.00471055	0.0144621	0.0126666	0.0789168	0.0411108	0.365801	0.00965978	0.0494899	0.113868	0.154607	0.0175676	0.0893806	0.0386213	0.159627	0.107067	0.533699	0.0354599
3	P55302	Lrpap1		18.7052	18.2803	19.9927	20.641	20.3386				21.195	21.3564	21.6712				-1.8959	-Inf	-Inf	2.97934	1.08343	Inf	-Inf	-Inf		-Inf	0.00361969			0.00096113	0.0121312						0.0231284	0	0	0.00582188	0.083851	0	0	0		0
3	Q9WTP7	Ak3				20.5842	20.5288	20.4219				21.4534	22.093	22.3239				-Inf		-Inf	Inf	1.44511	Inf		-Inf		-Inf					0.031948						0		0	0	0.134979	0		0		0
3	Q8K4F5	Abhd11	17.8335	18.1862	18.9385	20.382	21.1523	21.0289		15.2615		22.1168	21.956	22.1129				-2.53502	-3.06822	-5.60324	3.74252	1.2075	6.81074	-Inf	-Inf	-Inf	-Inf	0.000875868	0.00185816	0.000181586	0.000192646	0.0132045	8.42e-05					0.0105104	0.0138009	0.00253265	0.00223422	0.08657	0.00168102	0	0	0	0
3	Q91Z53	Grhpr			18.9223	20.5952	21.788	21.5539		17.3329	19.8869	21.3432	22.3629	21.9475				-2.39004	-0.31243	-2.70246	2.96216	0.572127	3.27459	-Inf	-Inf	-Inf	-Inf	0.119442	0.807222	0.0536687	0.0751423	0.51736	0.0332195					0.221756	0.860025	0.127744	0.141226	0.650638	0.0773526	0	0	0	0
3	Q8VDC0	Lars2				18.9382	21.1962	21.4717	16.7783			23.0861	22.8444	23.2894				-Inf	Inf	-3.73287	Inf	2.53791	6.27078		-Inf	-Inf	-Inf			0.0825797		0.0878717	0.0317533					0	0	0.16438	0	0.22398	0.074822		0	0	0
3	Q8VIJ6	Sfpq					20.0994	19.7478		17.3531	17.0244	21.5271	21.7496	21.4076				-Inf	Inf	-2.73485	Inf	1.65495	4.38981		-Inf	-Inf	-Inf			8.82e-06		2.41e-05	3.42e-06					0	0	0.000341986	0	0.00375381	0.000249455		0	0	0
3	P62281	Rps11				17.798	18.2009	19.2584				20.3832	22.2266	19.6238				-Inf		-Inf	Inf	2.32544	Inf		-Inf		-Inf					0.119895						0		0	0	0.264846	0		0		0
3	Q00897	Serpina1d			16.8189		19.1388	18.4348				20.1945	22.3	20.7164				-1.46433	-Inf	-Inf	4.09226	2.62793	Inf	-Inf	-Inf		-Inf	0.241685			0.0893546	0.105017						0.366437	0	0	0.160333	0.244895	0	0	0		0
3	Q99MN9	Pccb					20.1393	20.3691				20.59	20.7171	20.5719				-Inf		-Inf	Inf	0.372156	Inf		-Inf		-Inf					0.173457						0		0	0	0.323128	0		0		0
3	P22315	P22315					19.6671	20.3157				20.3273	20.4847	20.0586				-Inf		-Inf	Inf	0.298814	Inf		-Inf		-Inf					0.490708						0		0	0	0.629241	0		0		0
3	Q9CQF9	Pcyox1					20.4465	20.9161				21.0028	21.2774	20.7951				-Inf		-Inf	Inf	0.34377	Inf		-Inf		-Inf					0.401815						0		0	0	0.55219	0		0		0
3	P63300	Selenow					20.8786	22.4037				21.8181	21.588	22.385				-Inf		-Inf	Inf	0.32998	Inf		-Inf		-Inf					0.504305						0		0	0	0.641759	0		0		0
3	Q3SXD3	Hddc2					18.7802	20.119				19.6169	20.1156	19.8868				-Inf		-Inf	Inf	0.423492	Inf		-Inf		-Inf					0.572291						0		0	0	0.689768	0		0		0
3	P63276	Rps17				18.7402	21.5189	20.2786				20.68	21.5654	19.8963				-Inf		-Inf	Inf	0.534722	Inf		-Inf		-Inf					0.531702						0		0	0	0.660773	0		0		0
3	Q8R574	Prpsap2					19.3033	19.2808				20.172	20.4021	18.9492				-Inf		-Inf	Inf	0.544876	Inf		-Inf		-Inf					0.517749						0		0	0	0.650638	0		0		0
3	Q3UKJ7	Smu1			17.8163		19.1036	20.0897				19.0248	19.6679	19.2463				-1.78041	-Inf	-Inf	1.49675	-0.283663	Inf	-Inf	-Inf		-Inf	0.20419			0.227045	0.636017						0.327236	0	0	0.323233	0.740819	0	0	0		0
3	Q9JJI8	Rpl38					20.1844	21.3868				18.8847	20.3106	19.7707				-Inf		-Inf	Inf	-1.13023	Inf		-Inf		-Inf					0.352654						0		0	0	0.502332	0		0		0
3	Q9WUR2	Eci2				19.2488	20.5879	20.7195		20.0386		20.4513	21.1502	20.5751				-Inf	Inf	-0.396961	Inf	0.540194	0.937155		-Inf	-Inf	-Inf			0.570531		0.299353	0.253262					0	0	0.684776	0	0.456907	0.345714		0	0	0
3	Q99MZ7	Pecr					20.0797	19.6426				19.4388	19.9594	19.347				-Inf		-Inf	Inf	-0.213956	Inf		-Inf		-Inf					0.242884						0		0	0	0.40044	0		0		0
3	Q9D273	Mmab					21.1848	21.0465				20.5734	21.3331	20.4361				-Inf		-Inf	Inf	-0.309	Inf		-Inf		-Inf					0.512232						0		0	0	0.647288	0		0		0
3	Q921X9	Pdia5				19.7112	20.7919	20.5442				19.8309	20.8012	20.6413				-Inf		-Inf	Inf	0.0753386	Inf		-Inf		-Inf					0.154641						0		0	0	0.303644	0		0		0
3	Q9CPP7	Lipf				20.465	22.4892	21.9325				20.8896	22.4837	22.1534				-Inf		-Inf	Inf	0.213371	Inf		-Inf		-Inf					0.228						0		0	0	0.385454	0		0		0
3	Q8BVI4	Qdpr				18.8952	20.6764	20.1079				20.3438	20.5977	20.5422				-Inf		-Inf	Inf	0.601373	Inf		-Inf		-Inf					0.312165						0		0	0	0.465591	0		0		0
3	Q8BYM8	Cars2					20.5263	20.0192		18.1273		19.4942	20.2109	20.761				-Inf	Inf	-2.14545	Inf	-0.117413	2.02804		-Inf	-Inf	-Inf			0.196472		0.855894	0.195992					0	0	0.303105	0	0.903897	0.285336		0	0	0
3	Q9CPW2	Fdx2			16.8297	19.9228	20.3656	21.2974			16.9389	20.8758	21.5404	21.9418				-4.29795	0.109219	-4.18873	5.222	0.924055	5.11278	-Inf	-Inf	-Inf	-Inf	0.00315582	0.721549	0.00332171	0.00214103	0.0266012	0.00223317					0.0211247	0.800311	0.0173317	0.0103198	0.122649	0.0120782	0	0	0	0
3	P58019	Cd59b			18.1094		22.1891	21.7358				21.3697	22.4595	22.9506				-3.85298	-Inf	-Inf	4.15049	0.297512	Inf	-Inf	-Inf		-Inf	0.136698			0.120071	0.717681						0.245011	0	0	0.199157	0.796563	0	0	0		0
3	Q8R4H4	Cpa5	18.2075		18.1537		21.1661	21.4951				21.4457	21.3013	21.5185				-3.24351	-Inf	-Inf	3.30895	0.0654364	Inf	-Inf	-Inf		-Inf	0.000582139			0.000401695	0.427923						0.0086836	0	0	0.00336035	0.573437	0	0	0		0
3	Q8K4I7	Prss45				18.6778	21.7509	20.4252				20.7617	20.3956	21.9752				-Inf		-Inf	Inf	0.759559	Inf		-Inf		-Inf					0.530435						0		0	0	0.65998	0		0		0
3	P08905	Lyz2					20.3992	20.2372				21.4731	19.4612	20.7427				-Inf		-Inf	Inf	0.240808	Inf		-Inf		-Inf					0.805015						0		0	0	0.869287	0		0		0
3	P31230	P31230				19.2575	20.3792	19.8359				21.0344	19.9403	21.0333				-Inf		-Inf	Inf	0.845141	Inf		-Inf		-Inf					0.22519						0		0	0	0.383569	0		0		0
3	P62897	Cycs		18.5791	19.5937	20.4914	21.2567	21.5397				22.689	21.7349	22.2814				-2.01292	-Inf	-Inf	3.15207	1.13915	Inf	-Inf	-Inf		-Inf	0.0275384			0.00806422	0.0833087						0.088349	0	0	0.0267938	0.218092	0	0	0		0
3	Q61598	Gdi2					19.6208	20.0974				20.6476	20.6878	21.164				-Inf		-Inf	Inf	1.06677	Inf		-Inf		-Inf					0.000100514						0		0	0	0.00568407	0		0		0
3	Q8CFA2	Amt					20.5663	20.4745				21.3463	21.2283	22.2191				-Inf		-Inf	Inf	1.07752	Inf		-Inf		-Inf					0.228803						0		0	0	0.386233	0		0		0
3	Q9R0H0	Acox1			18.5224		20.4516	19.1501				20.1311	20.4397	21.1023				-1.27848	-Inf	-Inf	2.0353	0.756821	Inf	-Inf	-Inf		-Inf	0.362478			0.230675	0.431856						0.495572	0	0	0.326933	0.576658	0	0	0		0
3	Q8R146	Apeh					19.8242	19.2094				19.965	19.5835	20.4827				-Inf		-Inf	Inf	0.493594	Inf		-Inf		-Inf					0.438993						0		0	0	0.584119	0		0		0
3	Q9DBM2	Ehhadh					19.9419	19.606				20.3067	20.0502	20.4494				-Inf		-Inf	Inf	0.494791	Inf		-Inf		-Inf					0.240052						0		0	0	0.397509	0		0		0
3	Q9DCT1	Akr1e1			18.0732		20.0939	20.8443				21.3558	21.1701	21.4842	19.4803			-2.59517	-Inf	-Inf	3.45707	0.861898	Inf	1.58928	-1.00589	Inf	-1.86779	0.0632517			0.0466011	0.139807		0.137921	0.189385		0.088765	0.144556	0	0	0.0961337	0.286759	0	0.238092	0.31316	0	0.174633
3	Q91VW3	Sh3bgrl3					20.8661	20.6503				21.8879	21.475	22.2754			19.8221	-Inf		-Inf	Inf	1.12124	Inf	Inf	-0.936105	Inf	-2.05734					0.171185			0.265394		0.119514	0		0	0	0.321666	0	0	0.391304	0	0.217392
3	P56812	Pdcd5					19.623	19.0912				20.9034	19.9616	20.2216				-Inf		-Inf	Inf	1.00514	Inf		-Inf		-Inf					0.24829						0		0	0	0.407177	0		0		0
3	Q921H8	Acaa1a		18.6329			19.7888	19.8017				21.3569	20.9392	21.152				-1.11838	-Inf	-Inf	2.40604	1.28766	Inf	-Inf	-Inf		-Inf	0.0808101			0.0370489	0.0524291						0.169908	0	0	0.0809812	0.168458	0	0	0		0
3	Q9QYR9	Acot2				18.8655	20.2813	20.4824				21.5259	21.2239	21.3831				-Inf		-Inf	Inf	1.50121	Inf		-Inf		-Inf					0.100691						0		0	0	0.239246	0		0		0
3	P45878	Fkbp2			18.3511	16.9209	20.4584	19.9221				20.4181	21.3226	21.4918				-1.17845	-Inf	-Inf	3.15548	1.97704	Inf	-Inf	-Inf		-Inf	0.431404			0.120206	0.128565						0.565248	0	0	0.199157	0.273321	0	0	0		0
3	Q8BVM2	Antxrl				19.146	20.3834	20.7909				21.4104	21.3296	22.3519				-Inf		-Inf	Inf	1.59056	Inf		-Inf		-Inf					0.0528195						0		0	0	0.168754	0		0		0
3	Q9CXI5	Q9CXI5					18.6793	18.8082				19.3069	19.6799	21.1263				-Inf		-Inf	Inf	1.3711	Inf		-Inf		-Inf					0.282704						0		0	0	0.445229	0		0		0
3	O35943	Fxn					20.3233	19.9506				19.8855	20.8481	21.5967				-Inf		-Inf	Inf	0.639824	Inf		-Inf		-Inf					0.507117						0		0	0	0.642737	0		0		0
3	P12265	Gusb					19.3499	19.4244				19.8956	20.8802	21.086				-Inf		-Inf	Inf	1.59207	Inf		-Inf		-Inf					0.0262727						0		0	0	0.12258	0		0		0
3	Q8VCE6	Nt5m					20.3987	20.8305				20.7855	21.4109	21.6739				-Inf		-Inf	Inf	0.91959	Inf		-Inf		-Inf					0.0584408						0		0	0	0.178639	0		0		0
3	Q8K2C6	Sirt5		17.5092		18.3128	20.1043	20.4989				20.6804	21.4888	21.3922				-2.42796	-Inf	-Inf	3.97644	1.54848	Inf	-Inf	-Inf		-Inf	0.0684113			0.027229	0.0701936						0.152646	0	0	0.0660581	0.202007	0	0	0		0
3	Q32MW3	Acot10					19.7418	19.1156				20.1105	21.3322	20.7423				-Inf		-Inf	Inf	1.60827	Inf		-Inf		-Inf					0.00720754						0		0	0	0.0612894	0		0		0
3	Q922Q9	Chid1					19.2739	19.2491				19.8086	20.6731	20.3504				-Inf		-Inf	Inf	1.2168	Inf		-Inf		-Inf					0.0793925						0		0	0	0.212779	0		0		0
3	P42125	Eci1	19.0362	19.4988	19.5442	22.1963	22.1357	22.4824	16.0191			22.2907	22.1655	22.9527	17.2854			-2.91172	-3.19299	-6.10471	3.10989	0.198171	6.30288	-1.92667	-4.83839	1.26632	-5.03656	7.82e-05	0.000269367	2.08e-05	6.03e-05	0.323159	1.83e-05	0.00188309	5.24e-05	0.0142133	4.47e-05	0.00274743	0.00438437	0.000551948	0.00114171	0.471604	0.000607431	0.0143653	0.00141309	0.0816666	0.00104783
3	Q8QZS1	Hibch	17.5628	17.2188	15.5367	21.4042	21.8675	21.8669				22.5901	23.099	23.4216	15.0719			-4.94008	-Inf	-Inf	6.2641	1.32401	Inf	-1.70087	-6.64095	Inf	-7.96496	0.000925482			0.000369406	0.0781059		0.0991965	0.00112367		0.000558363	0.010972	0	0	0.00319368	0.212252	0	0.188732	0.00853992	0	0.00457961
3	P63101	Ywhaz	21.0698	21.401	21.8598	22.1919	22.6513	22.8717	18.9463	20.9653		22.2746	23.2407	23.4739	18.149	18.4629	18.9857	-1.12809	-1.30811	-2.43621	1.55289	0.4248	2.86101	-2.91099	-4.03909	-1.60288	-4.46389	0.00953273	0.00886919	0.000281537	0.00182206	0.224846	0.000102875	3.91e-05	4.44e-06	0.00316564	2.26e-06	0.0430285	0.0378082	0.00349722	0.0092662	0.383569	0.00184719	0.00207817	0.000457847	0.0378068	0.00021184
3	P48678	Lmna	19.9862	20.6314	20.0088	21.9247	20.8798	20.857	17.6078	18.1991		21.0882	21.5567	21.6908	17.9268	19.2952	19.1377	-1.01174	-2.30535	-3.31709	1.23644	0.224702	3.54179	-1.42218	-2.43392	0.883169	-2.65862	0.0513061	0.00200419	0.000234937	0.0240478	0.618254	0.00015606	0.013134	0.000777418	0.109538	0.000459537	0.128789	0.0147423	0.00306189	0.0607327	0.725358	0.00228295	0.0493913	0.00649921	0.265748	0.00408263
3	Q91VM9	Ppa2	19.3337	19.9865	20.8321	20.4691	21.0353	21.4172				21.131	22.2363	22.0328	17.5678	19.2528	19.6439	-0.923078	-Inf	-Inf	1.74926	0.826178	Inf	-1.22928	-2.15236	Inf	-2.97854	0.018737			0.000920942	0.0288441		0.0053579	0.00030189		4.87e-05	0.0670445	0	0	0.00577971	0.128436	0	0.0264918	0.00376686	0	0.00111177
3	Q9CQR2	Rps21	18.1975	20.5415	21.1635	21.4239	23.0066	23.0553				21.7175	21.9217	21.095	16.5608	20.2837	21.1445	-2.52775	-Inf	-Inf	1.61059	-0.917157	Inf	-0.637832	-3.16558	Inf	-2.24842	0.0330299			0.12961	0.355934		0.512812	0.0136099		0.0496947	0.0963706	0	0	0.211422	0.504289	0	0.625463	0.0484165	0	0.113665
3	Q9D9X8	Spaca3	21.7384	23.4354	24.5943	22.8934	24.2437	23.8572				21.3567	23.6908	22.9133	17.9749	21.3916	22.2241	-0.408709	-Inf	-Inf	-0.602441	-1.01115	Inf	-2.72586	-3.13457	Inf	-2.12342	0.554098			0.391434	0.172163		0.00582652	0.0029872		0.0173656	0.674023	0	0	0.491748	0.322198	0	0.0283219	0.0169885	0	0.053687
3	P27773	Pdia3	18.5183	20.8774	21.137	21.3765	22.7281	22.6351	21.4015	20.7589	20.0976	23.3174	23.5452	23.6946	17.9209	19.8771	19.8417	-2.06901	0.575142	-1.49387	3.34154	1.27252	2.76639	-0.964314	-3.03333	-1.53946	-4.30585	0.0143781	0.412031	0.0547619	0.00101699	0.0918673	0.00315485	0.184852	0.00184016	0.0492022	0.00019238	0.0560956	0.522726	0.128909	0.00610628	0.230039	0.0149072	0.293501	0.0125071	0.163437	0.00249798
3	Q8VCT4	Ces1d		19.7294	20.1461	21.4927	22.3676	22.2118	20.0523		19.4537	22.6758	23.4801	24.0654	15.722		18.5561	-2.25592	0.0153628	-2.24055	3.639	1.38308	3.62363	-2.59854	-4.85446	-2.61391	-6.23754	0.0262982	0.985654	0.0270944	0.00399966	0.0821654	0.0041017	0.0240944	0.00112108	0.0203685	0.000349065	0.0851231	0.990835	0.0769286	0.0157177	0.217124	0.0173505	0.0739448	0.00853992	0.104467	0.00359282
3	P24369	Ppib	17.1999	19.5175	20.4128	21.3405	23.0541	22.9379	18.7515	20.2986	20.9678	21.7383	23.2504	23.5823				-3.40074	0.962576	-2.43816	3.81356	0.412823	2.85099	-Inf	-Inf	-Inf	-Inf	3.12e-05	0.0197158	0.000205051	1.61e-05	0.224918	8.53e-05					0.00204371	0.0618546	0.00277059	0.00062513	0.383569	0.00168102	0	0	0	0
3	Q8K4Z3	Naxe	18.7652	20.0518	18.9086	21.8263	23.2434	23.3386				21.5051	23.6588	23.8933				-3.56091	-Inf	-Inf	3.7772	0.216297	Inf	-Inf	-Inf		-Inf	0.00176231			0.00140973	0.675623						0.0153274	0	0	0.0077049	0.764129	0	0	0		0
3	P32020	Scp2		16.1981	17.5472	18.671	20.9445	20.6933			18.874	21.3812	22.0238	22.0653		19.9183	16.402	-3.23027	2.00137	-1.2289	4.95081	1.72054	2.94944	1.2875	-1.94277	-0.713869	-3.66331	0.0554749	0.2842	0.466077	0.0148422	0.186295	0.125607	0.385407	0.182847	0.682173	0.0386129	0.135789	0.404113	0.583819	0.042515	0.338201	0.206702	0.508585	0.30572	0.804838	0.0929463
3	Q60736	Q60736	20.4173	20.0514	19.6722	22.7682	22.9851	22.9597	19.4987	22.9069		23.9297	22.6382	23.6915	20.7724	21.4569	17.6817	-2.85738	1.15586	-1.70152	3.37283	0.515456	2.21697	-0.0766571	-2.93403	-1.23251	-3.44949	0.030758	0.361616	0.19397	0.0154067	0.641418	0.103396	0.944337	0.0277067	0.332644	0.0139361	0.0931259	0.479242	0.300597	0.0437367	0.742522	0.177376	0.958374	0.0818474	0.499465	0.0461481
3	Q9D172	Gatd3a	20.2949	19.9278	19.7413	22.1655	22.1016	22.2711	17.1987			23.3461	23.3089	23.5419	21.4906	21.363	16.1422	-2.19142	-2.79264	-4.98406	3.41099	1.21957	6.20363	-0.322709	-2.51413	2.46993	-3.7337	0.130545	0.165867	0.0305741	0.0344061	0.367507	0.0127764	0.805158	0.0913281	0.212533	0.0245417	0.237883	0.27055	0.0852858	0.0764491	0.516337	0.0388096	0.860064	0.189926	0.382926	0.0695072
3	Q61578	Fdxr				19.6614	19.4847	19.5611				20.7168	21.0413	21.0074	17.8836		18.1574	-Inf		-Inf	Inf	1.35276	Inf	Inf	-1.54856	Inf	-2.90132					0.0016804			0.00156767		0.000243332	0		0	0	0.0264666	0	0	0.0109215	0	0.00289067
3	Q8BVU5	Nudt9				19.6584	19.6078	19.7535				21.4752	21.0545	21.73		18.0582	18.5218	-Inf		-Inf	Inf	1.74672	Inf	Inf	-1.37543	Inf	-3.12215					0.000837533			0.00262024		0.000231495	0		0	0	0.0229668	0	0	0.0161068	0	0.00287326
3	Q9CYW4	Hdhd3	18.6544	19.2871	18.3984	19.928	20.5631	20.8474				21.8106	21.4824	21.4799			18.8797	-1.66619	-Inf	-Inf	2.81098	1.14479	Inf	0.0997649	-1.56643	Inf	-2.71122	0.00664414			0.000950549	0.0237276		0.837397	0.0263422		0.00400197	0.0337002	0	0	0.00582188	0.117117	0	0.88607	0.0789703	0	0.0186611
3	Q9DCB8	Isca2	19.8512		19.6246	21.0085	21.2096	21.3945			19.1082	22.3275	22.6267	22.3631			20.5012	-1.46631	-0.629734	-2.09605	2.70121	1.2349	3.33095	0.763282	-0.703031	1.39302	-1.93793	0.00274789	0.0608413	0.00192122	0.000452747	0.00327429	0.000488343	0.0379473	0.0402504	0.0111434	0.00241745	0.0189085	0.130374	0.0123175	0.00358802	0.0381776	0.00458816	0.0999862	0.106293	0.0716455	0.0129135
3	P15327	Bpgm		17.2748		18.3151	18.6119	18.8199				20.3976	20.9044	21.2645				-1.34402	-Inf	-Inf	3.61722	2.2732	Inf	-Inf	-Inf		-Inf	0.014708			0.0020698	0.00212576						0.0560956	0	0	0.0101463	0.0316347	0	0	0		0
3	Q9Z0S1	Bpnt1				19.7379	20.1174	19.8238				21.3076	22.1592	22.3921	18.4754			-Inf		-Inf	Inf	2.05998	Inf	Inf	-1.22485	Inf	-3.28483					0.0190441			0.105032		0.0168399	0		0	0	0.103057	0	0	0.206857	0	0.0526403
3	P21765	Gpx5	18.3677	19.4348	19.5162	20.3464	20.3874	20.9299				21.9942	22.5308	22.0505				-1.44836	-Inf	-Inf	3.08567	1.63731	Inf	-Inf	-Inf		-Inf	0.00873365			0.000520995	0.00565081						0.0405373	0	0	0.00395108	0.0541616	0	0	0		0
3	Q7TNG8	Ldhd		19.5834	20.0083	20.5281	21.9832	21.7958	19.7521		19.9669	22.1596	22.8807	22.7728				-1.84755	0.379834	-1.46772	3.01621	1.16866	2.63638	-Inf	-Inf	-Inf	-Inf	0.00524724	0.376966	0.0118027	0.000837691	0.0159058	0.0014011					0.0290072	0.490441	0.0434403	0.0054549	0.0933522	0.00879471	0	0	0	0
3	Q80Y14	Glrx5	18.038	17.6932	19.7024	20.8621	20.0457	21				23.1026	21.8669	21.8347				-2.15802	-Inf	-Inf	3.79019	1.63217	Inf	-Inf	-Inf		-Inf	0.0245513			0.003495	0.0564607						0.0813418	0	0	0.0145778	0.174964	0	0	0		0
3	Q8K3A0	Hscb	19.844	18.1083	18.9855	21.8079	21.5286	20.517				22.4428	22.5768	22.3616				-2.30523	-Inf	-Inf	3.48114	1.17591	Inf	-Inf	-Inf		-Inf	0.00987357			0.00221787	0.0778994						0.0440452	0	0	0.0103392	0.212252	0	0	0		0
3	Q91WK5	Gcsh		18.6629	19.277	21.597	21.5992	21.7378				22.5483	23.085	23.1838				-2.73088	-Inf	-Inf	4.02526	1.29437	Inf	-Inf	-Inf		-Inf	0.00119575			0.000378261	0.00705057						0.0130519	0	0	0.00322332	0.060668	0	0	0		0
3	Q9WUA2	Farsb	19.5876			18.767	19.1496	19.2406				21.4137	19.0887	19.127				0.535154	-Inf	-Inf	0.288887	0.824041	Inf	-Inf	-Inf		-Inf	0.676356			0.818421	0.402636						0.764103	0	0	0.864281	0.552648	0	0	0		0
3	P50428	Arsa	20.4136	18.9639	19.4494	22.5013	20.8418	21.2161		19.0862		23.0358	22.248	22.1995		17.8087		-1.91076	-0.020699	-1.93146	2.88544	0.97468	2.90614	-1.29813	-3.20889	-1.27743	-4.18357	0.000600086	0.947608	0.00284907	0.000119824	0.00740991	0.00060345	0.0118244	0.000410865	0.0191861	0.000145485	0.0086836	0.968005	0.0155137	0.00170078	0.0616221	0.00524287	0.0457552	0.00442503	0.0990095	0.00209982
3	Q99KB8	Hagh	20.5831	20.3904	19.7509	21.1958	20.7096	21.48				22.5318	22.2035	22.6098				-0.886976	-Inf	-Inf	2.20691	1.31994	Inf	-Inf	-Inf		-Inf	0.0391404			0.00167763	0.0108638						0.107582	0	0	0.00865077	0.0779348	0	0	0		0
3	P70349	Hint1	20.2377			20.6984	20.6387	20.6568				22.7624	22.1114	21.301				-0.463931	-Inf	-Inf	1.85757	1.39364	Inf	-Inf	-Inf		-Inf	0.513771			0.087684	0.0773035						0.639937	0	0	0.157742	0.211695	0	0	0		0
3	Q6P902	Txndc2	19.0467	18.1632		19.8757	18.9839	18.8529				21.2508	21.024	20.6226				-0.793892	-Inf	-Inf	2.5222	1.72831	Inf	-Inf	-Inf		-Inf	0.0326854			0.00125284	0.00241917						0.0963706	0	0	0.00717743	0.0337788	0	0	0		0
3	Q9EQ20	Aldh6a1	20.4412	19.4811	19.926	21.2766	21.9879	21.8451				22.8485	22.7711	22.6226	18.1947		18.8396	-1.75377	-Inf	-Inf	2.79794	1.04418	Inf	-1.43225	-3.18602	Inf	-4.2302	0.00224369			0.000259655	0.0188524		0.00853082	0.000237963		6.07e-05	0.0172484	0	0	0.00266991	0.102888	0	0.0367375	0.00315774	0	0.0011912
3	Q9JKB1	Uchl3	19.7143	17.7794	17.8954	19.8837	20.3159	20.2544				21.3362	22.0836	21.8858				-1.68827	-Inf	-Inf	3.30548	1.61722	Inf	-Inf	-Inf		-Inf	0.0381723			0.00396891	0.0433326						0.106106	0	0	0.0156615	0.150544	0	0	0		0
3	O35655	Ppef1		18.8872		20.2067	19.1456	19.4694				22.8773	21.8312	21.24	19.0729			-0.463112	-Inf	-Inf	2.83876	2.37565	Inf	-0.696883	-1.16	Inf	-3.53565	0.428738			0.0263874	0.0158318		0.380333	0.132573		0.0172514	0.563922	0	0	0.06535	0.0933522	0	0.503548	0.24629	0	0.05353
3	Q9CPS8	1700019D03Rik	18.9799	19.5101		21.2965	19.9014	19.8985				23.2813	21.547	22.1151				-1.16948	-Inf	-Inf	3.11847	1.94899	Inf	-Inf	-Inf		-Inf	0.170508			0.0173373	0.0426617						0.288778	0	0	0.0473787	0.149846	0	0	0		0
3	P63321	Rala		19.07	19.7159	20.9649	19.7314	19.4344				21.88	20.7321	19.9796				-0.227092	-Inf	-Inf	1.04746	0.820363	Inf	-Inf	-Inf		-Inf	0.607738			0.077955	0.0953125						0.71277	0	0	0.14468	0.234855	0	0	0		0
3	Q7M756	Q7M756		19.7597	19.3168	21.1091	21.3886	21.1622				22.7922	22.2104	22.1077				-1.67571	-Inf	-Inf	2.82584	1.15012	Inf	-Inf	-Inf		-Inf	0.00745597			0.00163964	0.0154565						0.0359641	0	0	0.00852076	0.0933522	0	0	0		0
3	Q9Z204	Hnrnpc	19.0636	18.2233	18.8446	20.1994	20.2312	19.8126				21.81	20.96	21.234				-1.37057	-Inf	-Inf	2.62416	1.25359	Inf	-Inf	-Inf		-Inf	0.00549381			0.000475329	0.00755413						0.0298669	0	0	0.00373585	0.061911	0	0	0		0
3	Q9JLI3	Mmel1		19.3589		20.3225	20.3557	19.9963		19.1772		21.2456	21.1669	20.6954		18.2607	18.4425	-0.886204	-0.181703	-1.06791	1.69731	0.811106	1.87901	-0.962348	-1.84855	-0.780645	-2.65966	0.0386683	0.583987	0.0238337	0.00661673	0.0179162	0.00494427	0.0353102	0.00248132	0.0592197	0.000850105	0.106881	0.681867	0.0712323	0.0230495	0.0993294	0.0200752	0.0960626	0.0155969	0.179602	0.00606113
3	O35459	Ech1		20.2545	20.2338	21.8495	21.3604	21.341			18.4172	22.1572	21.5926	21.8875			19.4866	-1.13292	-1.86699	-2.99991	1.49509	0.362163	3.36207	-0.797564	-1.93049	1.06942	-2.29265	0.00165132	0.000916092	0.000205616	0.000727665	0.0267388	0.000146291	0.0107764	0.000763583	0.00613279	0.000458233	0.014706	0.00854646	0.00277059	0.00490787	0.122649	0.00218894	0.042732	0.00644803	0.051955	0.00408263
3	P63017	Hspa8	19.3923	19.7439	19.8177	21.7616	21.4371	21.167				21.8472	21.9642	21.8018	19.1203	19.1265		-1.80393	-Inf	-Inf	2.21978	0.415856	Inf	-0.527894	-2.33182	Inf	-2.74768	0.000119721			4.37e-05	0.0556704		0.0371686	5.93e-05		2.66e-05	0.00380017	0	0	0.00101456	0.174964	0	0.0982577	0.00154836	0	0.000863
3	Q01339	Apoh				22.45	23.0111	22.5023			20.9363	23.4412	21.8337	21.2358		18.5883		-Inf	Inf	-1.71821	Inf	-0.484233	1.23398	Inf	-4.06614	-2.34793	-3.58191			0.216966		0.551527	0.32934		0.0519784	0.185357	0.0655361	0	0	0.324226	0	0.675084	0.427825	0	0.124777	0.352656	0.140032
3	Q9D924	Isca1	20.1014	20.1441	18.9532	21.0484	21.6209	21.7526				21.904	21.0964	21.3936	19.575	17.6048		-1.74103	-Inf	-Inf	1.73174	-0.00929108	Inf	-1.14303	-2.88407	Inf	-2.87478	0.0290929			0.0296368	0.987726		0.135359	0.00646557		0.00655252	0.0900234	0	0	0.0708156	0.995649	0	0.236214	0.0277191	0	0.0269574
3	P10126	Eef1a1	19.5045	18.9311	19.4181	21.0366	21.0445	20.8393				21.9637	21.6184	21.0883		16.9256	16.9168	-1.6889	-Inf	-Inf	2.27225	0.583344	Inf	-2.32514	-4.01404	Inf	-4.59738	0.000644127			0.000158109	0.0477064		0.000254462	1.8e-05		9.22e-06	0.00905459	0	0	0.00197845	0.157766	0	0.00463237	0.00065406	0	0.000486437
3	Q6AW46	Ces5a		20.0016	20.9463	22.0891	22.3506	22.2327				22.8666	23.6685	23.7901		18.5237		-1.80905	-Inf	-Inf	3.02667	1.21763	Inf	-1.88281	-3.69185	Inf	-4.90948	0.0163565			0.00382003	0.0333337		0.0327179	0.00448803		0.00195715	0.0607351	0	0	0.0152641	0.135978	0	0.0916329	0.0218139	0	0.0110122
3	Q9WVJ3	Cpq		19.8886	20.5085	21.4376	22.1063	21.6922				22.0137	22.4952	22.9244		18.6827	19.3612	-1.66655	-Inf	-Inf	2.39893	0.732376	Inf	-1.17658	-2.84314	Inf	-3.57551	0.00533664			0.00137975	0.0496343		0.0217456	0.000720005		0.000295707	0.0293366	0	0	0.00759527	0.162244	0	0.06832	0.00633605	0	0.0032188
3	Q8BPC6	4933405O20Rik	20.1749	19.9588	19.1842	20.7393	21.4601	21.2819	18.2726			21.3117	22.0218	22.1455	18.8951		16.1142	-1.38777	-1.50006	-2.88784	2.05369	0.665919	3.55375	-2.26804	-3.65582	-0.76798	-4.32173	0.10299	0.188376	0.032593	0.0319659	0.383048	0.0154302	0.0333298	0.00536834	0.495405	0.00261253	0.200232	0.296727	0.0873248	0.0736067	0.532221	0.0449827	0.0930216	0.0245242	0.653247	0.0137559
3	Q99L13	Hibadh	21.1623	20.2883	20.5141	21.8084	22.4319	22.6108				22.0413	22.8082	22.8048	19.4847	17.5993	17.1745	-1.6288	-Inf	-Inf	1.89653	0.267736	Inf	-2.56873	-4.19753	Inf	-4.46526	0.0328791			0.0182976	0.666071		0.0048131	0.000388717		0.000277142	0.0963706	0	0	0.0486061	0.759128	0	0.0250344	0.0043657	0	0.00320422
3	P00015	Cyct	18.9439	18.5323	19.4343	20.9063	21.5864	21.9774				23.1041	23.3586	23.6558		16.7894		-2.51988	-Inf	-Inf	4.40268	1.8828	Inf	-2.08713	-4.60701	Inf	-6.48981	0.000451689			5.04e-05	0.00138551		0.00432659	0.000210963		5.46e-05	0.00716874	0	0	0.00111484	0.0264666	0	0.0228	0.00294872	0	0.00116274
3	Q99LX0	Park7	19.3569	18.1865	18.2705	20.0267	20.4798	20.5749				21.6942	22.4546	22.4579		15.2558	16.6132	-1.75588	-Inf	-Inf	3.59764	1.84175	Inf	-2.67011	-4.42599	Inf	-6.26774	0.0136349			0.000613868	0.0113217		0.00387664	0.000392022		7.4e-05	0.0552129	0	0	0.0044564	0.0805335	0	0.0214532	0.0043657	0	0.00133928
3	P28654	Dcn		20.6527			21.3768	21.0111								21.4297		-0.561206	-Inf	-Inf	-Inf	-Inf		0.77697	0.215763	Inf	Inf												0	0	0	0				0	0
3	P62862	P62862					23.613	23.4351					21.6853					-Inf		-Inf	Inf	-1.87503	Inf		-Inf		-Inf											0		0	0		0		0		0
3	Q9CQH7	Btf3l4					19.7473	19.5219									16.4477	-Inf		-Inf		-Inf		Inf	-3.18471	Inf	Inf											0		0		0		0		0	0
3	Q99PV0	Prpf8				19.5646	20.8918	20.6378								19.7362		-Inf		-Inf		-Inf		Inf	-0.882547	Inf	Inf											0		0		0		0		0	0
3	P28656	Nap1l1				21.2145	22.9669	23.0119				20.3862						-Inf		-Inf	Inf	-1.22744	Inf		-Inf		-Inf											0		0	0		0		0		0
3	P62307	Snrpf				19.1683	20.6378	21.327										-Inf		-Inf		-Inf			-Inf													0		0		0			0
3	Q08943	Ssrp1				18.4962	19.0074	19.557										-Inf		-Inf		-Inf			-Inf													0		0		0			0
3	Q9DBB8	Dhdh				21.6635	22.6347	22.9481										-Inf		-Inf		-Inf			-Inf													0		0		0			0
3	P17897	Lyz1			18.5991	18.7523	20.0768	19.3585										-0.792538	-Inf	-Inf	-Inf	-Inf		-Inf	-Inf														0	0	0	0		0	0
3	Q3TEA8	Hp1bp3			19.0935	19.9302	20.1355	20.0424										-0.947442	-Inf	-Inf	-Inf	-Inf		-Inf	-Inf														0	0	0	0		0	0
3	Q9CWZ3	Rbm8a	19.3681		20.5009	21.355	21.821	22.1037										-1.79906	-Inf	-Inf	-Inf	-Inf		-Inf	-Inf			0.0647648										0.146167	0	0	0	0		0	0
3	Q9JM99	Prg4		17.809		19.9702	21.15	20.6469										-2.81382	-Inf	-Inf	-Inf	-Inf		-Inf	-Inf														0	0	0	0		0	0
3	O08810	Eftud2				20.095	21.1917	20.3675					18.1052					-Inf		-Inf	Inf	-2.49311	Inf		-Inf		-Inf											0		0	0		0		0		0
3	P20181	Ntf3				20.4639	21.5903	20.6828										-Inf		-Inf		-Inf			-Inf													0		0		0			0
3	Q9ESX5	Dkc1				20.7802	22.1214	21.4761										-Inf		-Inf		-Inf			-Inf													0		0		0			0
3	Q7TSG5	Sh3d21				19.5878	20.5789	20.151										-Inf		-Inf		-Inf			-Inf													0		0		0			0
3	Q9D3S5	Noxred1				20.3774	21.3724	20.8428										-Inf		-Inf		-Inf			-Inf													0		0		0			0
3	P30681	Hmgb2				21.2442	22.1122	21.9847				19.3819						-Inf		-Inf	Inf	-2.34584	Inf		-Inf		-Inf											0		0	0		0		0		0
3	P61327	Magoh			18.4415	19.5985	20.555	20.4066										-1.8723	-Inf	-Inf	-Inf	-Inf		-Inf	-Inf														0	0	0	0		0	0
3	O88487	Dync1i2				21.2317	20.3801	20.8336										-Inf		-Inf		-Inf			-Inf													0		0		0			0
3	P62274	Rps29				20.4044	20.2206	19.9145										-Inf		-Inf		-Inf			-Inf													0		0		0			0
3	P16254	Srp14		18.2465	18.3486	20.2054	20.369	20.4891										-2.13121	-Inf	-Inf	-Inf	-Inf		-Inf	-Inf			0.00270468										0.0188752	0	0	0	0		0	0
3	Q04750	Top1				19.818	19.9422	20.4985										-Inf		-Inf		-Inf			-Inf													0		0		0			0
3	Q61879	Myh10			18.6342	21.1268	21.4222	20.8441										-2.35353	-Inf	-Inf	-Inf	-Inf		-Inf	-Inf														0	0	0	0		0	0
3	P47964	P47964				21.3319	21.674	21.5021										-Inf		-Inf		-Inf			-Inf													0		0		0			0
3	Q91WV0	Dr1				19.5415	20.0957	19.6169										-Inf		-Inf		-Inf			-Inf													0		0		0			0
3	Q02105	C1qc				19.0846	19.4473	19.0734										-Inf		-Inf		-Inf			-Inf													0		0		0			0
3	Q9Z2D6	Mecp2				21.6882	22.1116	21.7693										-Inf		-Inf		-Inf			-Inf													0		0		0			0
3	P47955	Rplp1				24.8225	24.9829	25.8868				23.9774	23.1698	22.271				-Inf		-Inf	Inf	-2.09135	Inf		-Inf		-Inf					0.0720231						0		0	0	0.205184	0		0		0
3	P50543	S100a11	19.2887	18.3288		21.3758	21.424	21.391				21.0555						-2.58815	-Inf	-Inf	2.24673	-0.341418	Inf	-Inf	-Inf		-Inf	0.0875522			0.134152	0.588899						0.178728	0	0	0.217474	0.701838	0	0	0		0
3	P63260	Actg1	24.1014	22.8015	21.9864	24.5938	24.1476	24.1744				22.2552						-1.34218	-Inf	-Inf	-1.1164	-2.45858	Inf	-Inf	-Inf		-Inf	0.111254			0.270507	0.0799205						0.212985	0	0	0.372289	0.213184	0	0	0		0
3	Q8VDD5	Myh9	19.2458			20.8729	19.7941	19.7669										-0.930362	-Inf	-Inf	-Inf	-Inf		-Inf	-Inf														0	0	0	0		0	0
3	Q9D1B8	Dcdc2c				21.0924	20.7679	21.3712						20.4766				-Inf		-Inf	Inf	-0.602929	Inf		-Inf		-Inf											0		0	0		0		0		0
3	Q8K3U4	Defb36				20.106	18.5814	18.1976										-Inf		-Inf		-Inf			-Inf													0		0		0			0
3	Q8VE37	Rcc1				21.7812	20.6166	20.654										-Inf		-Inf		-Inf			-Inf													0		0		0			0
3	P11985	Dynlt2a1			20.4019	19.1589	19.7319	20.1144					18.2572	17.6401				0.7335	-Inf	-Inf	-2.45326	-1.71976	Inf	-Inf	-Inf		-Inf	0.40329			0.145684	0.154552						0.539915	0	0	0.230909	0.303644	0	0	0		0
3	E9QMW4	4930562C15Rik			21.5249	21.9276	21.0846	20.5094					19.4096	19.5057				0.69347	-Inf	-Inf	-2.16215	-1.46868	Inf	-Inf	-Inf		-Inf	0.383984			0.140732	0.153867						0.519725	0	0	0.224181	0.303644	0	0	0		0
3	P62141	Ppp1cb			21.0523	21.7283	21.4055	21.2649	19.2794				20.9367	20.3382				-0.238632	-2.06749	-2.30613	-0.530504	-0.769136	1.53699	-Inf	-Inf	-Inf	-Inf	0.56025	0.118326	0.081045	0.324857	0.177357	0.138941					0.676425	0.210021	0.163116	0.424657	0.3283	0.221428	0	0	0	0
3	A6H6A4	Lrriq4				22.9925	20.1516	20.4539					20.1766	19.0043				-Inf		-Inf	Inf	-0.964599	Inf		-Inf		-Inf					0.434244						0		0	0	0.579162	0		0		0
3	Q9D3W5	Lrrc71				21.1011	19.9216	20.2902					20.0474	18.3812				-Inf		-Inf	Inf	-1.22336	Inf		-Inf		-Inf					0.356412						0		0	0	0.504289	0		0		0
3	Q9D5S7	Lrguk			19.3498	21.2365	20.6244	20.8726					20.6784			19.2505		-1.56035	-Inf	-Inf	1.33517	-0.225179	Inf	-0.0927515	-1.6531	Inf	-1.42792												0	0			0			0
3	Q6ZWX6	Eif2s1		18.8456	19.571	21.0561	20.5439	20.6161		19.2139		18.9779	19.3938					-1.53038	0.00560184	-1.52477	-0.022404	-1.55278	-0.0280058	-Inf	-Inf	-Inf	-Inf	0.0419688	0.990882	0.0651791	0.955382	0.0408391	0.954462					0.111917	0.994009	0.142883	0.962466	0.146735	0.972517	0	0	0	0
3	Q9WUD1	Stub1		20.1324	19.5697	21.7322	20.32	20.5135		20.7422			20.5869					-0.709836	0.816962	0.107127	0.661681	-0.0481544	-0.155281	-Inf	-Inf	-Inf	-Inf	0.332245	0.375916	0.875028	0.440107	0.943242	0.837164					0.463729	0.490441	0.930996	0.53522	0.973686	0.881915	0	0	0	0
3	P70168	Kpnb1				20.5833			19.1291							17.9246		-Inf	Inf	-1.45418		-Inf	-Inf	Inf	-2.65865	-1.20447	Inf											0	0			0	0	0			0
3	Q8BJ71	Nup93			19.1863	20.3224			19.7216	19.5411		18.39						-1.13314	0.445079	-0.688062	-0.799183	-1.93232	-1.24426	-Inf	-Inf	-Inf	-Inf																	0	0	0	0
3	Q8BH53	Cfap69				19.9182	18.818			18.0974							17.2832	-Inf	Inf	-0.758877		-Inf	-Inf	Inf	-2.08488	-1.326	Inf											0	0			0	0	0			0
3	Q91ZV0	Q91ZV0				22.8384	22.6074					21.7319		21.5639				-Inf		-Inf	Inf	-1.10645	Inf		-Inf		-Inf											0		0	0		0		0		0
3	Q7TNP2	Ppp2r1b				20.2706	19.6099						18.6368					-Inf		-Inf	Inf	-1.02347	Inf		-Inf		-Inf											0		0	0		0		0		0
3	Q91ZW3	Smarca5				20.3366	20.6932						18.8114	19.3969				-Inf		-Inf	Inf	-1.41075	Inf		-Inf		-Inf											0		0	0		0		0		0
3	P58771	Tpm1		21.3663		18.505	22.754	20.5984					19.9211					-1.1832	-Inf	-Inf	-1.44513	-2.62833	Inf	-Inf	-Inf		-Inf												0	0			0	0	0		0
3	P70696	H2bc1		24.0947	22.7508		25.032	23.5845	23.9876				21.7834					-0.885502	0.564875	-0.320627	-2.33618	-3.22169	-2.90106	-Inf	-Inf	-Inf	-Inf	0.0371512	0.721849	0.835036	0.0186424	0.0135202	0.251627					0.103855	0.800311	0.901975	0.0493841	0.0871201	0.345186	0	0	0	0
3	P84091	Ap2m1		21.4811			19.4475	19.4947					19.3657	19.0747				2.00996	-Inf	-Inf	-2.26089	-0.250934	Inf	-Inf	-Inf		-Inf	0.0570161			0.0507164	0.338066						0.137847	0	0	0.103501	0.487073	0	0	0		0
3	Q6P069	Sri	19.562	20.2727	16.9275		20.5113	20.6296				18.7152	19.247	19.8266				-1.6497	-Inf	-Inf	0.342196	-1.3075	Inf	-Inf	-Inf		-Inf	0.219959			0.743777	0.308032						0.341927	0	0	0.811161	0.465132	0	0	0		0
3	Q80ZJ7	Snx32		21.5423			21.6078	22.3619					22.2186					-0.265725	-Inf	-Inf	0.676254	0.410529	Inf	-Inf	-Inf		-Inf												0	0			0	0	0		0
3	Q922Q1	Mtarc2		18.6777			18.4117	19.2936					19.8143					-0.140913	-Inf	-Inf	1.13662	0.995707	Inf	-Inf	-Inf		-Inf												0	0			0	0	0		0
3	P15975	Usp53		22.9281		20.2947	23.4671	23.0009					23.2428	22.999				-0.478903	-Inf	-Inf	0.369953	-0.108951	Inf	-Inf	-Inf		-Inf	0.189906			0.241201	0.506826						0.310411	0	0	0.338376	0.642737	0	0	0		0
3	Q3U1J4	Ddb1		18.5975	19.0092		20.2821	20.4879					20.4662	19.556				-1.58165	-Inf	-Inf	1.20772	-0.373927	Inf	-Inf	-Inf		-Inf	0.0628442			0.101152	0.463945						0.144556	0	0	0.173952	0.609433	0	0	0		0
3	Q497K5	Arrdc5		19.856			20.5866	18.925				21.0462	20.8003					0.100206	-Inf	-Inf	1.06722	1.16742	Inf	-Inf	-Inf		-Inf												0	0			0	0	0		0
3	Q9D7N9	Apmap					18.9776					19.5738	19.1903	18.0938				-Inf		-Inf	Inf	0.211967	Inf		-Inf		-Inf											0		0	0		0		0		0
3	P11087	Col1a1					22.1379					22.1357	23.0863	20.6133				-Inf		-Inf	Inf	0.784957	Inf		-Inf		-Inf											0		0	0		0		0		0
3	Q9ERR7	Selenof		17.7494			20.099					19.7693	20.9357					-2.34958	-Inf	-Inf	2.60551	0.255933	Inf	-Inf	-Inf		-Inf												0	0			0	0	0		0
3	P68254	Ywhaq			21.0533		21.813					20.9164	21.0859					-0.759619	-Inf	-Inf	-0.0522105	-0.811829	Inf	-Inf	-Inf		-Inf												0	0			0	0	0		0
3	Q9JHJ0	Tmod3			18.1058		19.4726					18.3096						-1.36675	-Inf	-Inf	0.203714	-1.16304	Inf	-Inf	-Inf		-Inf												0	0			0	0	0		0
3	P25444	Rps2		18.4441		20.1812		22.1899					22.501					-2.74145	-Inf	-Inf	4.05683	1.31538	Inf	-Inf	-Inf		-Inf												0	0			0	0	0		0
3	P14115	Rpl27a					20.6436	21.2993					22.2545					-Inf		-Inf	Inf	1.28685	Inf		-Inf		-Inf											0		0	0		0		0		0
3	Q8VDM6	Hnrnpul1					19.3417	19.2471					19.8575					-Inf		-Inf	Inf	0.545102	Inf		-Inf		-Inf											0		0	0		0		0		0
3	P39061	Col18a1		18.1061			20.6949	20.4601					20.1887	19.1492				-2.66289	-Inf	-Inf	1.75435	-0.908535	Inf	-Inf	-Inf		-Inf	0.122061			0.182416	0.265423						0.225344	0	0	0.275799	0.427017	0	0	0		0
3	P47915	Rpl29		19.9303			22.7438	23.0034					22.209	20.6191				-2.94332	-Inf	-Inf	1.48379	-1.45952	Inf	-Inf	-Inf		-Inf	0.205894			0.37355	0.321051						0.328362	0	0	0.474294	0.470959	0	0	0		0
3	P26043	Rdx					19.5138	20.2564					19.1906					-Inf		-Inf	Inf	-0.356312	Inf		-Inf		-Inf											0		0	0		0		0		0
3	Q6PIX9	D11Wsu47e				19.9809	21.9349	21.5979					20.9045					-Inf		-Inf	Inf	-0.838216	Inf		-Inf		-Inf											0		0	0		0		0		0
3	Q62189	Snrpa				20.2306	20.1159	19.9344				19.6625	20.0751	16.9282	18.4246			-Inf		-Inf	Inf	-1.20498	Inf	Inf	-1.78841	Inf	-0.58343					0.317856			0.31184		0.704413	0		0	0	0.468093	0	0	0.439626	0	0.784333
3	P62843	Rps15			21.0357	21.2082	21.7191	21.4917				21.1019	22.3033					-0.448634	-Inf	-Inf	0.683882	0.235248	Inf	-Inf	-Inf		-Inf	0.476043			0.395786	0.581853						0.60589	0	0	0.495905	0.696738	0	0	0		0
3	P21107	Tpm3		19.8913	19.1576	20.5569	20.966	21.1008				20.7959	20.744					-1.35014	-Inf	-Inf	1.24546	-0.104672	Inf	-Inf	-Inf		-Inf	0.0458894			0.0629667	0.760193						0.118517	0	0	0.123213	0.833119	0	0	0		0
3	Q8C6I2	Sdhaf2		19.8298	19.4552	20.2434	20.7593	21.4466				21.1441	21.2519					-1.17389	-Inf	-Inf	1.55548	0.381592	Inf	-Inf	-Inf		-Inf	0.103168			0.0740294	0.449731						0.200232	0	0	0.139909	0.595604	0	0	0		0
3	Q9D8E6	Rpl4		19.6545		18.9533	20.2865	20.2344				20.3504	20.4913			19.9075	20.1387	-0.265251	-Inf	-Inf	0.945937	0.680686	Inf	0.331568	0.0663178	Inf	-0.614368	0.67459			0.238657	0.246098		0.619375	0.888892		0.328257	0.76403	0	0	0.336241	0.405149	0	0.71487	0.920835	0	0.454924
3	P35550	Fbl					21.271	20.3673				20.4341	19.6656				20.2686	-Inf		-Inf	Inf	-0.76929	Inf	Inf	-0.550539	Inf	0.218751											0		0	0		0	0		0
3	Q4FZG7	Timm8a2		19.5932			20.3144	21.1977				20.2147	19.7323					-0.721224	-Inf	-Inf	0.13916	-0.582065	Inf	-Inf	-Inf		-Inf												0	0			0	0	0		0
3	Q8VE95	C030006K11Rik			23.7645		19.4135	19.3689	20.6773	19.2689	20.9532	20.5654	20.2203	20.1237			19.6096	4.35758	-3.45566	0.901918	-3.4523	0.905281	0.00336312	-4.15489	0.202689	-0.699229	-0.702592	0.00895775	0.0145754	0.189819	0.0146144	0.188607	0.994813	0.01512	0.795909	0.377976	0.375993	0.0408075	0.0510357	0.296634	0.0423519	0.339672	0.997785	0.0531188	0.855244	0.542934	0.501325
3	E9Q956	Mcmdc2			20.8818		20.848	21.3367		18.9162	20.8742						21.4149	-0.601683	-0.595493	-1.19718	-Inf	-Inf	-Inf	0.533147	-0.0685361	1.12864	Inf	0.639497	0.642471	0.350381				0.698155	0.95398	0.444247		0.738574	0.734664	0.465808	0	0	0	0.773475	0.969049	0.606493	0
3	Q9CQ92	Fis1			21.6714		19.8374	19.8382										1.83332	-Inf	-Inf	-Inf	-Inf		-Inf	-Inf														0	0	0	0		0	0
3	Q60932	Vdac1			22.0885				20.7899				19.4985		20.5938			Inf	-1.29856	Inf	-2.59004	Inf	-1.29148	-1.49466	Inf	-0.196101	1.09538											0		0		0			0
3	P10639	Txn1	18.0369		20.3536							17.8929		19.3521				Inf	-Inf		-0.57281	Inf	Inf	-Inf			-Inf				0.40907							0	0		0.509196	0	0	0			0
3	Q8BP92	Rcn2			21.7441					20.5534			19.8156	20.521				Inf	-0.603389	Inf	-1.2821	Inf	-0.678711	-Inf		-Inf	-Inf											0		0		0		0		0	0
3	P62715	Ppp2cb	20.8102	20.9136	21.6914	20.9145	21.5203	21.4159	20.242	20.9995	21.4866	19.475	20.758	20.7641	16.9177	18.0554		-0.145151	-0.229073	-0.374224	-0.80606	-0.951211	-0.576987	-3.45642	-3.60157	-3.22734	-2.65036	0.569862	0.378141	0.168201	0.0129345	0.00584958	0.0496338	5.06e-06	3.84e-06	8.02e-06	2.96e-05	0.683593	0.490974	0.271237	0.0389262	0.0549589	0.104215	0.00101408	0.000457847	0.00469322	0.000880163
3	A2ARP9	A2ARP9	23.5821	20.5251	21.3842	21.7352	21.6672	21.4867	21.1835	23.7689	23.0165	20.2552	20.47	19.5682				0.200744	0.825864	1.02661	-1.73262	-1.53188	-2.55849	-Inf	-Inf	-Inf	-Inf	0.824253	0.376723	0.280302	0.0921277	0.127064	0.0253894					0.882909	0.490441	0.391583	0.163458	0.271149	0.0641082	0	0	0	0
3	Q9D023	Mpc2	23.987	21.3817	22.1395	21.9552	21.5319	21.6514	21.9613	21.7085	21.6794	22.1182	22.4336	20.0588	20.4339	18.9501	20.2155	0.789887	-0.719658	0.070229	-0.965852	-0.175965	-0.246194	-2.63627	-1.84638	-1.91661	-1.67042	0.278572	0.3205	0.920229	0.193	0.802211	0.726511	0.00467769	0.0263645	0.0224764	0.0394291	0.404896	0.437826	0.957646	0.285893	0.86823	0.795421	0.0244891	0.0789703	0.10799	0.0940061
3	E9Q557	Dsp	19.0234		17.9559		17.5649	19.9327	18.0616	18.4465	19.1868				19.3093		16.3439	-0.259182	0.0753695	-0.183812	-Inf	-Inf	-Inf	-0.663037	-0.922219	-0.738407	Inf	0.854501	0.953283	0.88657				0.644696	0.528651	0.577331		0.902177	0.970991	0.937265	0	0	0	0.732356	0.648975	0.725689	0
3	Q02257	Jup	21.0959					21.2537	18.9379	19.3385	20.3938							0.38656	-1.77056	-1.384	-Inf	-Inf	-Inf	-Inf	-Inf	-Inf															0	0	0	0	0	0
3	Q07235	Serpine2	22.0728	18.9135	18.0025	20.2209	21.9992	21.3494	20.9697		21.6753	22.1556	19.9511	19.4634				-1.52684	1.65952	0.132677	0.86042	-0.66642	-0.799098	-Inf	-Inf	-Inf	-Inf	0.259062	0.270896	0.925042	0.505317	0.602467	0.577245					0.385038	0.388082	0.957646	0.599134	0.712751	0.661993	0	0	0	0
3	P54310	Lipe				19.8489	21.3308	21.4307	21.2597	21.2593	21.0042	20.7484	20.1263	20.1294	18.965		21.3651	-Inf	Inf	0.30424	Inf	-0.535423	-0.839663	Inf	-0.702512	-1.00675	-0.167089			0.667551		0.458747	0.26383		0.390266	0.23568	0.831895	0	0	0.761411	0	0.603306	0.357076	0	0.515423	0.408772	0.883503
3	P84078	Arf1					20.7434	21.1752	20.499		22.6344	19.6953	21.4398	21.1392				-Inf	Inf	1.41863	Inf	0.364466	-1.05417		-Inf	-Inf	-Inf			0.0605461		0.357771	0.075609					0	0	0.135208	0	0.504812	0.142406		0	0	0
3	P47911	Rpl6	19.11	20.9793	19.1811	22.7995	23.6967	23.7006		25.3724			22.0598			20.6938	21.1469	-3.64211	5.48174	1.83963	2.16909	-1.47301	-3.31265	1.09559	-2.54652	-4.38616	-1.07351	0.00824839	0.00741341	0.117416	0.0825144	0.179316	0.046279	0.194571	0.030543	0.0159017	0.313161	0.0389981	0.0342288	0.212148	0.149754	0.330843	0.0995912	0.303213	0.0877456	0.0868878	0.43905
3	Q9DA16	Izumo2				21.2599	21.3155	21.8006		22.9817	19.5344	20.3071	21.1866	20.8681		19.9303	19.9727	-Inf	Inf	-0.200584	Inf	-0.671405	-0.470821	Inf	-1.50715	-1.30656	-0.835743			0.843319		0.474231	0.646628		0.188323	0.278225	0.429292	0	0	0.906138	0	0.61721	0.727681	0	0.312377	0.456967	0.552703
3	P97429	Anxa4		19.6446	19.1307	21.1044	22.5603	22.4052		22.1928	18.7542	21.3071	21.2574	20.5114				-2.68346	1.08587	-1.59759	1.68544	-0.998028	0.599565	-Inf	-Inf	-Inf	-Inf	0.0471758	0.347989	0.166892	0.149738	0.297825	0.56106					0.120262	0.467038	0.270596	0.235764	0.456298	0.653223	0	0	0	0
3	Q9Z0L8	Ggh		18.5422	18.5173	21.94	21.8358	21.8915		21.7972		20.9993	20.9731	20.5267	17.3961			-3.35444	3.25845	-0.0959926	2.29838	-1.05606	-0.960071	-1.14833	-4.50277	-4.40678	-3.44671	0.000209257	0.000551947	0.656686	0.000645085	0.00449746	0.0161111	0.0119314	0.000178765	0.000360287	0.000396685	0.00527973	0.00670221	0.753341	0.00457818	0.0458254	0.0460774	0.0459472	0.00276756	0.0143429	0.00384259
3	Q9Z183	Padi4		17.357	19.1754	21.301	22.8344	22.6975			23.5835	19.6599	19.5103	19.5284				-4.01143	5.31734	1.30591	1.30001	-2.71142	-4.01733	-Inf	-Inf	-Inf	-Inf	0.0113936	0.011783	0.246846	0.168559	0.0244342	0.0215836					0.0487447	0.0459756	0.356157	0.258548	0.118141	0.056622	0	0	0	0
3	O54863	Tssk2		20.3168	19.7814	21.434	22.1211	22.0987	22.4888	20.7263	20.4886	20.9143	21.3675	20.367	19.8533		19.3285	-1.81881	1.16878	-0.650026	0.817133	-1.00167	-0.351647	-0.467792	-2.2866	-1.63657	-1.28493	0.0220475	0.0962965	0.26509	0.217513	0.107084	0.530859	0.500555	0.00841205	0.032896	0.0734451	0.0750683	0.181893	0.378152	0.313416	0.248281	0.625269	0.61589	0.0336562	0.134151	0.150822
3	P53026	P53026	17.4153	20.8322	19.0654	22.1961	24.472	23.7678	21.0505	21.3679	19.9843	19.7546	21.905	20.3934				-4.37432	1.69662	-2.6777	1.58005	-2.79427	-0.116567	-Inf	-Inf	-Inf	-Inf	0.000401044	0.0336302	0.00493855	0.0432598	0.00403219	0.856762					0.00668589	0.0866232	0.0219338	0.090817	0.0430227	0.895486	0	0	0	0
3	Q6TDU8	Casc1	17.974	20.4716	18.7741	20.7496	22.2727	22.2403	20.8502	20.8357	21.4135		18.4144	17.3455	19.6197	20.3463	20.6775	-2.68096	1.95986	-0.721095	-1.47095	-4.15191	-3.43081	1.14123	-1.53973	-0.818636	2.61217	0.00112206	0.00609027	0.196952	0.0379519	0.000176633	0.000567818	0.0586288	0.0187272	0.149546	0.00268925	0.0125467	0.0306517	0.303105	0.0823142	0.00832382	0.00517818	0.130088	0.0616377	0.304351	0.0137559
3	Q9CZM2	Rpl15		21.0188	19.3236	20.5089	22.0423	22.322	18.8126	21.995	21.2734		19.8409			18.2253	18.6835	-2.09205	1.1613	-0.930745	-0.523481	-2.61553	-1.68478	-1.7168	-3.80885	-2.8781	-1.19332	0.0349055	0.156459	0.179232	0.58835	0.0388944	0.12298	0.0705076	0.0046412	0.0124725	0.251432	0.0998459	0.259634	0.284979	0.673311	0.142823	0.203206	0.150091	0.0222991	0.0762616	0.374823
3	P61514	Rpl37a				20.88	23.1446	22.6165				20.4905	17.325	16.4324				-Inf		-Inf	Inf	-4.13107	Inf		-Inf		-Inf					0.0992413						0		0	0	0.237548	0		0		0
3	P43275	H1f1		16.914	17.8361	22.1316	21.9811	21.9043				19.9118	18.6087					-4.53888	-Inf	-Inf	1.82648	-2.71241	Inf	-Inf	-Inf		-Inf	0.00893852			0.0656338	0.0244429						0.0408075	0	0	0.127153	0.118141	0	0	0		0
3	P43276	H1f5	17.3629	17.5346	17.4022	21.3712	21.8523	21.8993										-4.27437	-Inf	-Inf	-Inf	-Inf		-Inf	-Inf			0.0011136										0.0125467	0	0	0	0		0	0
3	Q99LY9	Ndufs5	20.3307	20.9073	21.3422	23.0166	23.7668	23.6799						18.0251				-2.62771	-Inf	-Inf	-3.1416	-5.76931	Inf	-Inf	-Inf		-Inf	0.00339204			0.0058043	0.00173168						0.0224011	0	0	0.0205966	0.0264666	0	0	0		0
3	P27661	H2ax	20.528	22.0708	20.8932	21.7964	24.402	23.6109									20.2109	-2.10577	-Inf	-Inf	-Inf	-Inf		-0.983597	-3.08937	Inf	Inf	0.0398296						0.28296	0.0447069			0.108393	0	0	0	0		0.399737	0.113602	0	0
3	Q3THW5	H2az2		20.4029	20.631	21.1703	22.4262	21.725								19.9134	19.697	-1.25686	-Inf	-Inf	-Inf	-Inf		-0.711793	-1.96865	Inf	Inf	0.095374						0.260882	0.042383			0.18921	0	0	0	0		0.382024	0.109359	0	0
3	Q9CQY6	Uqcc2			19.1551	19.5418	21.8065	22.3377				18.9745		19.0626				-2.1283	-Inf	-Inf	-0.0672272	-2.19552	Inf	-Inf	-Inf		-Inf	0.366392			0.970679	0.291973						0.500041	0	0	0.976671	0.452078	0	0	0		0
3	P21845	P21845			19.647	20.0342	21.3458	21.3453	18.6705						19.4221			-1.544	-0.128386	-1.67238	-Inf	-Inf	-Inf	0.62316	-0.920839	0.751546	Inf														0	0	0				0
3	P49962	Srp9			20.2542	20.7874	22.3047	22.6037				17.9319						-2.03148	-Inf	-Inf	-1.32518	-3.35666	Inf	-Inf	-Inf		-Inf												0	0			0	0	0		0
3	Q78ZA7	Nap1l4			20.5541	20.8323	23.0497	23.1451						19.2154				-1.8415	-Inf	-Inf	-1.33871	-3.18021	Inf	-Inf	-Inf		-Inf												0	0			0	0	0		0
3	P62751	Rpl23a	17.7012	20.6073	19.963	19.6646	23.3049	23.4104	20.5925			18.1301	21.0635	17.0654				-2.7028	2.3785	-0.324292	-0.67081	-3.37361	-3.04931	-Inf	-Inf	-Inf	-Inf	0.0709826	0.225224	0.85465	0.577029	0.0380556	0.140124					0.155215	0.336517	0.914464	0.663549	0.14204	0.222437	0	0	0	0
3	P61358	Rpl27	18.5854	21.0418		21.9816	23.8726	24.0553			18.2962	19.4432	21.1669					-3.13194	-2.59035	-5.72229	0.491461	-2.64048	3.08181	-Inf	-Inf	-Inf	-Inf	0.00731976	0.0304712	0.00436874	0.210927	0.0102525	0.0218177					0.0358966	0.0810326	0.0206294	0.306204	0.0752957	0.056684	0	0	0	0
3	P35979	Rpl12	18.8188	20.5685	20.5412	21.9673	23.678	23.4606				19.549	20.6621	18.6854				-3.05914	-Inf	-Inf	-0.344	-3.40314	Inf	-Inf	-Inf		-Inf	0.00734506			0.602026	0.00501437						0.0358966	0	0	0.684841	0.0495143	0	0	0		0
3	P67984	Rpl22	18.7461	21.5425	21.1487	20.7507	23.5563	23.1297				19.5784	20.18	18.5008		19.3548	17.7919	-1.99985	-Inf	-Inf	-1.05935	-3.0592	Inf	-2.31942	-4.31928	Inf	-1.26008	0.0465286			0.222329	0.0100881		0.0447522	0.00425528		0.207695	0.118974	0	0	0.319388	0.0750037	0	0.110297	0.0210232	0	0.329764
3	P62082	Rps7		19.5345	20.8388	20.9146	23.7164	23.8477			14.7483	20.2455	21.1655	19.0512				-2.6396	-5.43838	-8.07798	-0.0325881	-2.67219	5.40579	-Inf	-Inf	-Inf	-Inf	0.1145	0.0428354	0.0128546	0.97998	0.0879284	0.0374969					0.216568	0.104029	0.0460335	0.983082	0.22398	0.0853452	0	0	0	0
3	P62900	Rpl31		20.425	19.9323	20.7949	24.3267	24.4575		19.6437		20.1364	21.2705		17.3121	19.3449	19.4225	-3.73265	-0.502997	-4.23564	1.61812	-2.11453	2.12112	-0.767188	-4.49984	-0.264191	-2.38531	0.00477676	0.604239	0.00783301	0.0997942	0.0325516	0.0768972	0.308729	0.001394	0.773495	0.0223092	0.0271696	0.696149	0.0312927	0.172553	0.135353	0.142834	0.429326	0.0101338	0.853089	0.0647044
3	Q9CZX8	Rps19	19.304	20.7755	21.3695	21.4325	24.0168	24.1134			16.8766	20.8068	22.3274	20.3312		20.7885	20.1514	-2.70455	-3.82384	-6.52839	0.672159	-2.03239	4.496	-0.425661	-3.13021	3.39818	-1.09782	0.0104152	0.0127226	0.0013091	0.36679	0.0301275	0.00664392	0.60712	0.0100068	0.0230386	0.216523	0.0457526	0.0466126	0.00937601	0.469471	0.13156	0.0242909	0.701737	0.0378538	0.108204	0.338418
3	P43277	H1f3	19.6681	19.6854	20.0152	24.256	24.4536	24.5819	16.0886	16.0717	14.5918	20.2304	19.0786	19.2196	15.0998		17.4153	-4.64094	-4.20552	-8.84645	-0.280054	-4.92099	3.92546	-3.53201	-8.17294	0.67351	-3.25195	0.000129753	0.000240358	1.83e-06	0.661752	8.94e-05	0.00036699	0.00132219	6.65e-06	0.358686	0.00210102	0.0039899	0.00412355	0.000291506	0.73778	0.00566385	0.00374774	0.0117674	0.000463346	0.526998	0.0115899
3	P15864	H1f2	18.5987	20.6431	21.1311	23.9081	24.0088	23.8032				18.7675	17.5701	18.8506				-3.78241	-Inf	-Inf	-1.72819	-5.51059	Inf	-Inf	-Inf		-Inf	0.00626525			0.0741835	0.00156141						0.0327926	0	0	0.139909	0.0264666	0	0	0		0
3	Q07133	H1f6	16.7434		18.9603	22.03	22.8553	22.6483					17.145	16.8887				-4.52916	-Inf	-Inf	-1.2579	-5.78706	Inf	-Inf	-Inf		-Inf	0.0153975			0.196567	0.00951605						0.0580502	0	0	0.289821	0.0720073	0	0	0		0
3	P10922	H1f0	18.0119	18.8526	18.5642	22.9623	22.4909	22.6421				18.2891	18.4363	17.5625	17.6258			-4.22223	-Inf	-Inf	-0.38028	-4.60251	Inf	-0.850435	-5.07266	Inf	-0.470155	0.000189371			0.299727	0.00013492		0.132924	0.0003584		0.356811	0.00503626	0	0	0.399164	0.00726642	0	0.235037	0.00422003	0	0.481838
3	P43274	H1f4	19.6041	20.8046	20.534	23.8619	24.5481	24.5143	18.4168				19.6074	20.3921				-3.99385	-1.4633	-5.45715	-0.531575	-4.52543	0.931725	-Inf	-Inf	-Inf	-Inf	0.000799084	0.0452534	0.00114113	0.207769	0.000854974	0.161625					0.0100808	0.107179	0.00855849	0.302123	0.0229668	0.247805	0	0	0	0
3	A1EGX6	A1EGX6	23.4854	21.8184	22.134	22.0852	20.7839	20.9826		19.1966	14.381	21.6083	21.6313	21.5758	15.9309	20.2344	21.4119	1.19533	-5.69048	-4.49514	-0.874081	0.321251	4.8164	-3.28686	-2.09152	2.40362	-2.41277	0.454684	0.0119237	0.0323759	0.580919	0.837627	0.0246115	0.0660142	0.208656	0.197632	0.154198	0.586381	0.0460687	0.0873248	0.66641	0.891851	0.0623389	0.142983	0.33226	0.361533	0.263303
3	Q3V140	Acrbp	21.2276	22.0074	22.2242	22.7205	22.6931	22.1984	16.7579	16.7186	17.2291	23.4821	21.9301	21.991	17.7295	17.4499	18.2734	-0.717572	-4.9179	-5.63547	0.647989	-0.069583	5.56589	-4.00214	-4.71971	0.915763	-4.65013	0.134075	3.11e-06	1.1e-06	0.170653	0.875591	1.21e-06	1.46e-05	4.25e-06	0.0660584	4.76e-06	0.241629	0.000678204	0.000291506	0.260918	0.92206	0.000180766	0.0016687	0.000457847	0.194454	0.00028671
3	Q64433	Hspe1	23.3164	22.8274	23.3494	24.0373	23.7064	23.8552	17.042	17.606	19.1972	23.2042	23.2004	23.4451	19.4357	20.9869	20.1231	-0.701864	-5.21604	-5.91791	0.11877	-0.583095	5.33481	-2.98256	-3.68442	2.23349	-3.10133	0.205078	7.05e-06	2.72e-06	0.821286	0.2849	5.95e-06	0.000377584	8.88e-05	0.00231818	0.000290911	0.328124	0.000770186	0.000341986	0.864942	0.446683	0.000363622	0.00593029	0.00195319	0.0328474	0.0032188
3	P0DP28	Calm1	22.6046	22.1637	22.5121	22.7176	25.1207	23.9129	16.5726	18.9293		23.8822	24.6327	23.2566	18.9588	21.2855	21.0041	-1.49024	-4.67571	-6.16595	1.49701	0.00677292	6.17273	-2.01071	-3.50095	2.66501	-3.50772	0.0557327	0.000398613	7.05e-05	0.0548841	0.991983	7e-05	0.0175421	0.00102825	0.00875153	0.00101681	0.136082	0.00546718	0.00121877	0.109653	0.996388	0.00152918	0.0585956	0.00808894	0.0649901	0.00693667
3	P17182	Eno1	22.8095	23.3899	23.4579	24.7543	23.5235	23.7506	19.1981	18.9836	18.362	22.6347	24.3022	24.2292	20.3966	21.1825	20.6795	-0.790374	-4.37119	-5.16157	0.502967	-0.287407	4.87416	-2.46623	-3.25661	1.90496	-2.9692	0.144463	1.94e-05	5.63e-06	0.333482	0.572672	8.65e-06	0.000993323	0.000158484	0.00455652	0.000297264	0.255756	0.00123595	0.000341986	0.432073	0.689768	0.00043088	0.00947204	0.0025751	0.0476157	0.0032188
3	P70296	Pebp1	20.3842	21.4585	21.817	21.6251	22.9041	22.8556	17.1942		17.0673	23.6812	24.7309	24.712	18.5411	19.6129	20.5106	-1.24173	-3.96945	-5.21117	3.15482	1.91309	7.12426	-1.66505	-2.90678	2.3044	-4.81987	0.00992843	2.43e-05	3.95e-06	4.57e-05	0.00100874	4.7e-07	0.00220941	7.76e-05	0.000739587	2.73e-06	0.0440452	0.00142945	0.000341986	0.00103516	0.0232835	9.5e-05	0.0152563	0.00180153	0.0193217	0.000230261
3	P83940	Eloc	20.7894	22.6026	22.2399	20.4976	21.4785	20.9613	17.5948		19.032	20.2031	20.301	21.3175	18.9527			0.898134	-3.44094	-2.54281	-1.27008	-0.371947	2.17086	-2.33017	-1.43204	1.11077	-1.06009	0.0742409	0.000660912	0.00260511	0.0244738	0.394135	0.0051506	0.0112508	0.0612158	0.132881	0.135092	0.160556	0.00714367	0.0147933	0.0614105	0.544282	0.0206024	0.0439606	0.139445	0.290807	0.240544
3	Q11011	Npepps	19.1293	21.2506	19.2796	19.0996	19.2585	19.2673				19.8803	20.1245	20.4642				0.678077	-Inf	-Inf	0.269834	0.94791	Inf	-Inf	-Inf		-Inf	0.294762			0.656718	0.16748						0.424043	0	0	0.733888	0.319426	0	0	0		0
3	Q9D180	Cfap57	21.1779	21.8311	21.8476	21.2488	21.4556	21.5946	18.0485	18.9659	18.1187	19.1865	20.6686	20.9226	19.552	19.8067	20.0847	0.185875	-3.24116	-3.05529	-1.35963	-1.17376	1.88153	-1.80437	-1.6185	1.43679	-0.444739	0.572733	7.04e-06	1.09e-05	0.00261114	0.00592837	0.000341072	0.000450067	0.000906916	0.00188575	0.197078	0.685607	0.000770186	0.000362229	0.0117132	0.0549589	0.00357904	0.00614985	0.00736099	0.0312612	0.31743
3	Q9JMC3	Dnaja4	19.5196	21.1122	21.2825	21.7051	21.2101	21.3328		17.6576	17.8096	20.2836	20.6059	20.0731	19.1898	18.736	19.1593	-0.777932	-2.90443	-3.68236	-0.317185	-1.09512	2.58725	-1.6097	-2.38763	1.29474	-1.29251	0.101957	0.000410972	9.37e-05	0.468102	0.033014	0.000818898	0.00595252	0.00068117	0.0264981	0.0167057	0.199852	0.00551567	0.00158498	0.564214	0.135638	0.00648695	0.0285821	0.0060722	0.116896	0.0524151
3	Q9JJ94	Ssna1	21.9159	21.9097	21.8472	22.2247	22.0056	22.4297		18.5146	19.0733	20.5581	21.5051	22.1175		20.6945	20.8226	-0.329102	-3.15453	-3.48363	-0.497373	-0.826475	2.65715	-1.18997	-1.51907	1.96456	-0.692598	0.337952	0.000119415	6.81e-05	0.166687	0.0398786	0.000309754	0.0160071	0.00545172	0.00227822	0.101526	0.471027	0.00261006	0.00121877	0.256089	0.145025	0.00338218	0.0555053	0.0247698	0.0328474	0.192096
3	Q7TPM5	Spaca9	22.731	22.8095	23.4388	23.4308	23.6547	23.6256				21.6719	22.3249	22.6339				-0.577275	-Inf	-Inf	-0.782842	-1.36012	Inf	-Inf	-Inf		-Inf	0.0429881			0.0165684	0.00232128						0.113939	0	0	0.0459375	0.0330582	0	0	0		0
3	Q9DA11	Lyzl6	21.2649	21.9609	21.7485	21.9651	23.2755	22.5639				21.6831	21.7973	21.8676			20.3277	-0.943436	-Inf	-Inf	0.124582	-0.818855	Inf	-1.36505	-2.30848	Inf	-1.48963	0.0194124			0.643757	0.0304417		0.0218402	0.00351088		0.0164117	0.0684651	0	0	0.721949	0.132118	0	0.0683358	0.0187038	0	0.0518782
3	P14152	Mdh1	21.5027	21.5846	22.3605	20.8404	20.7191	20.8027				19.8333	21.6949	21.7623		19.4157		1.02859	-Inf	-Inf	-0.719126	0.309463	Inf	-2.44068	-1.41209	Inf	-1.72156	0.112928			0.229891	0.575374		0.0302937	0.129956		0.0812534	0.214519	0	0	0.326307	0.691549	0	0.0876001	0.243049	0	0.162893
3	P62259	Ywhae	21.9748	22.1118	22.3276	21.1104	21.9399	22.0863				20.716	21.3722	21.0544				0.425909	-Inf	-Inf	-1.09055	-0.664643	Inf	-Inf	-Inf		-Inf	0.0957297			0.00512911	0.0275932						0.189533	0	0	0.0187607	0.124334	0	0	0		0
3	P63168	Dynll1	22.8525	22.1364	22.3971	20.9979	22.244	21.9416				20.7413	22.523	22.2941				0.734164	-Inf	-Inf	-0.609161	0.125003	Inf	-Inf	-Inf		-Inf	0.264357			0.342403	0.836024						0.390703	0	0	0.441865	0.891851	0	0	0		0
3	Q6PFD9	Nup98	19.7291	18.9681		19.7931	20.2083	19.9638					20.1743	20.2533				-0.639784	-Inf	-Inf	0.865219	0.225435	Inf	-Inf	-Inf		-Inf	0.150761			0.106873	0.506945						0.263498	0	0	0.181169	0.642737	0	0	0		0
3	A2AE20	Spaca5	22.4682	20.6188	21.4879	21.975	21.5998	22.11				21.474	21.8159	21.7558				-0.369961	-Inf	-Inf	0.156936	-0.213025	Inf	-Inf	-Inf		-Inf	0.46788			0.751039	0.668511						0.599472	0	0	0.816272	0.759354	0	0	0		0
3	Q9JIQ3	Diablo	22.4268	20.8525	20.6488	21.8967	21.8324	21.9334				20.9667	21.5205	21.5299				-0.578114	-Inf	-Inf	0.0296605	-0.548453	Inf	-Inf	-Inf		-Inf	0.298142			0.954059	0.320312						0.42828	0	0	0.962466	0.470959	0	0	0		0
3	Q9CYR0	Ssbp1	21.5111	20.9198	21.5007	20.7062	21.627	21.4118			18.7772	21.6955	21.5534	21.5745		20.8659	19.5368	0.062192	-2.53334	-2.47115	0.297271	0.359463	2.83061	-1.10919	-1.047	1.42415	-1.40646	0.879209	0.00580844	0.0064412	0.47915	0.397756	0.00362545	0.0512075	0.0610215	0.0585633	0.0230872	0.913561	0.029962	0.0265249	0.573894	0.547944	0.0161843	0.120639	0.139382	0.178682	0.0663888
3	Q9EPL9	Acox3	20.9061	20.0384	21.4374	21.2581	21.066	21.0397				21.1898	21.4534	21.4925		19.6738	20.4721	-0.327272	-Inf	-Inf	0.584569	0.257297	Inf	-0.716387	-1.04366	Inf	-1.30096	0.352763			0.126897	0.45731		0.105266	0.0347068		0.0157686	0.484803	0	0	0.207709	0.602818	0	0.198863	0.0960759	0	0.0502213
3	P26516	Psmd7	19.9008	20.681	20.7599	20.9009	20.1056	19.2322				21.0157	20.5172	19.5527			18.8712	0.367664	-Inf	-Inf	-0.0853458	0.282318	Inf	-1.576	-1.20833	Inf	-1.49065	0.555749			0.888724	0.647811		0.123485	0.20992		0.139457	0.6743	0	0	0.917672	0.746865	0	0.222904	0.332498	0	0.246755
3	Q9ESP1	Sdf2l1	20.8841	22.4327	22.6036	21.1961	21.2121	21.9338				22.2696	22.264	22.1716		20.8203		0.526124	-Inf	-Inf	0.261638	0.787762	Inf	-1.18491	-0.658785	Inf	-1.44655	0.303978			0.589362	0.15245		0.142842	0.368779		0.0903976	0.435392	0	0	0.673657	0.302209	0	0.243562	0.497257	0	0.177432
3	O88746	Tom1		20.5931	20.4139	19.5659	20.354	19.6568		19.3461	19.1455	19.9985	20.7479	20.3694		20.6179		0.49429	-1.25777	-0.763477	0.0187398	0.51303	1.27651	-0.0582619	0.436028	1.19951	-0.0770017	0.0265079	0.0011391	0.00608834	0.90278	0.014176	0.000895834	0.776994	0.0798521	0.0033647	0.701273	0.0855205	0.00979111	0.0254749	0.931175	0.0885802	0.00689366	0.841044	0.169864	0.039597	0.784055
3	P47754	Capza2	19.205	20.018	20.2665	19.905	19.1133	19.5889				19.657	20.4651	19.6832	20.5838	20.5974		0.294063	-Inf	-Inf	0.105274	0.399337	Inf	0.760771	1.05483	Inf	0.655497	0.450422			0.781335	0.317032		0.116839	0.0467946		0.163724	0.583178	0	0	0.836767	0.468093	0	0.213983	0.116084	0	0.271266
3	P53810	Pitpna	19.2136	18.9942	19.9619	19.15	20.1382	19.5516				20.1694	19.985	20.5891				-0.223354	-Inf	-Inf	0.857928	0.634574	Inf	-Inf	-Inf		-Inf	0.569362			0.0761482	0.153402						0.683593	0	0	0.142553	0.303317	0	0	0		0
3	O54724	Cavin1		20.0552	20.5886	20.2017	20.4097	20.5436				20.4207	20.5218	20.4048				-0.0655747	-Inf	-Inf	0.129693	0.0641178	Inf	-Inf	-Inf		-Inf	0.746591			0.53399	0.723796						0.818091	0	0	0.622749	0.800633	0	0	0		0
3	P61982	Ywhag	18.7768	19.4737	19.841	19.9344	20.8655	20.8026				20.3109	21.0613	20.7263				-1.17033	-Inf	-Inf	1.33568	0.165346	Inf	-Inf	-Inf		-Inf	0.00218489			0.0013264	0.378285						0.0169286	0	0	0.00746396	0.526897	0	0	0		0
3	Q9DA03	Lyrm7	19.7653	19.8553	20.7918	20.4603	21.1421	21.5658				21.1944	21.1946	21.2952				-0.9186	-Inf	-Inf	1.09059	0.171988	Inf	-Inf	-Inf		-Inf	0.0253418			0.0144694	0.55018						0.0826129	0	0	0.0422098	0.674164	0	0	0		0
3	Q8BWF0	Aldh5a1			20.2675	18.2603	20.3165	20.0332		18.2189		19.7704	20.9996	21.0657		18.126	18.9023	0.159854	-1.87339	-1.71354	0.915377	1.07523	2.78877	-1.66576	-1.5059	0.207638	-2.58113	0.760061	0.056471	0.0371527	0.151357	0.0409976	0.0100301	0.0428231	0.0256757	0.701195	0.00577895	0.826408	0.124139	0.0955871	0.237919	0.146735	0.0324172	0.107528	0.0783391	0.816903	0.0248849
3	Q9QXT0	Cnpy2			21.8977		20.8079	20.9662				21.6588	22.2709	22.0962				1.01067	-Inf	-Inf	0.110948	1.12162	Inf	-Inf	-Inf		-Inf	0.198138			0.778914	0.135463						0.32067	0	0	0.835115	0.284089	0	0	0		0
3	O88531	Ppt1		18.3245	20.4381	20.7888	19.3002	19.2916				20.9712	20.9098	21.2116				-0.382973	-Inf	-Inf	1.62034	1.23736	Inf	-Inf	-Inf		-Inf	0.653292			0.126201	0.168543						0.747488	0	0	0.206926	0.319837	0	0	0		0
3	Q9D1Q6	Erp44	18.578	20.0765	20.8463	20.4105	21.1875	21.0834				21.8665	22.2343	22.1344				-1.06023	-Inf	-Inf	2.24482	1.18459	Inf	-Inf	-Inf		-Inf	0.0712189			0.00667073	0.0526569						0.155387	0	0	0.0231528	0.168711	0	0	0		0
3	P21460	Cst3			19.5257	19.9364	20.126	20.5546				20.3891	21.1791	21.2718				-0.96447	-Inf	-Inf	1.70549	0.741019	Inf	-Inf	-Inf		-Inf	0.0703854			0.024221	0.0508087						0.154438	0	0	0.0609368	0.165128	0	0	0		0
3	Q8K411	Pitrm1		18.9136	20.0861	20.8629	20.68	20.5536				20.8331	21.293	21.4626				-1.19898	-Inf	-Inf	1.69637	0.497398	Inf	-Inf	-Inf		-Inf	0.056915			0.0236051	0.256241						0.137847	0	0	0.0598626	0.416991	0	0	0		0
3	P21619	Lmnb2		21.8742	20.54	21.9804	20.0684	20.2909				20.9932	20.5235	20.1523				0.700478	-Inf	-Inf	-0.92404	-0.223562	Inf	-Inf	-Inf		-Inf	0.305255			0.202207	0.680297						0.435952	0	0	0.2963	0.767114	0	0	0		0
3	Q9D1M0	Sec13		20.5829	20.7498	21.6715		20.3429				20.2115	20.5453	20.3516				-0.340866	-Inf	-Inf	-0.29685	-0.637716	Inf	-Inf	-Inf		-Inf	0.557197			0.573797	0.288643						0.675224	0	0	0.66063	0.448672	0	0	0		0
3	P61079	Ube2d3		21.8317	20.5209	22.2622	21.5134	21.8857			17.8118	21.8738	22.3806	22.1723	21.5446	19.8597	20.3273	-0.710809	-3.36452	-4.07533	0.965909	0.2551	4.33043	-0.599087	-1.3099	2.76543	-1.565	0.271681	0.00730882	0.00251216	0.154131	0.641215	0.00191881	0.345602	0.0516031	0.0126455	0.0287451	0.397838	0.034093	0.0145779	0.241084	0.742522	0.0110233	0.468405	0.124323	0.0762616	0.0763454
3	O89023	Tpp1		22.4306		21.284	21.5319	21.3999				22.7093	21.4524	22.2124				1.02534	-Inf	-Inf	-0.305937	0.719407	Inf	-Inf	-Inf		-Inf	0.190946			0.620066	0.193129						0.311314	0	0	0.699506	0.345615	0	0	0		0
3	P13020	Gsn		19.7737		19.8563	19.7281	20.5922	17.9639			19.3469	19.4431	19.7604				-0.116641	-1.82313	-1.93977	-0.425398	-0.542039	1.39773	-Inf	-Inf	-Inf	-Inf	0.682897	0.0307183	0.0157893	0.226752	0.0760516	0.0297621					0.765962	0.0810326	0.0518697	0.323233	0.208773	0.0719993	0	0	0	0
3	Q924D0	Rtn4ip1	22.9689			22.6335	22.0009	20.1021				21.1563	20.3561	20.0557	15.8314	17.1611		1.20453	-Inf	-Inf	-2.26065	-1.05611	Inf	-6.46466	-5.26012	Inf	-4.20401	0.341889			0.124844	0.24236		0.010301	0.00788494		0.0147468	0.472498	0	0	0.205055	0.40044	0	0.0414628	0.0323128	0	0.0482414
3	P63158	Hmgb1	20.2622	20.5015	20.2083	21.7108	22.2801	22.3366				19.9841	18.8709					-1.78518	-Inf	-Inf	-0.896527	-2.6817	Inf	-Inf	-Inf		-Inf	0.0143393			0.104543	0.00625409						0.0560956	0	0	0.178457	0.0561379	0	0	0		0
3	Q9EQU5	Set	18.1262	17.5628	17.9201	20.0472	21.208	20.8658				19.3587		17.8304				-2.83727	-Inf	-Inf	0.724794	-2.11248	Inf	-Inf	-Inf		-Inf	0.0122103			0.302345	0.0362173						0.0509108	0	0	0.400459	0.139801	0	0	0		0
3	A0A0G2JEB6	A0A0G2JEB6	19.8481	18.8208	18.6612	21.7477	21.8246	21.8256					19.2096	19.2885				-2.68925	-Inf	-Inf	0.139007	-2.55024	Inf	-Inf	-Inf		-Inf	0.00400358			0.734495	0.00642716						0.024622	0	0	0.802879	0.0572371	0	0	0		0
3	Q61937	Npm1	20.2746	21.0788	21.4843	23.1528	23.0746	23.1741				20.6616	20.4604	21.3202				-2.18794	-Inf	-Inf	-0.131831	-2.31977	Inf	-Inf	-Inf		-Inf	0.00183895			0.681362	0.001474						0.015735	0	0	0.753459	0.0264666	0	0	0		0
3	P14869	Rplp0	20.4117	19.1644		21.6332	21.8657	22.4511				19.8417	20.3356	18.4019	19.7903			-2.19533	-Inf	-Inf	-0.261636	-2.45697	Inf	0.00224254	-2.19309	Inf	0.263879	0.0563604			0.742038	0.0322232		0.998305	0.0965581		0.792219	0.137274	0	0	0.810193	0.134979	0	0.998305	0.196405	0	0.852848
3	Q8BL97	Srsf7	20.5487		19.198	22.0577	22.3688	22.4649				20.4274	21.1618	21.0116	19.7384	20.3511	20.8088	-2.42378	-Inf	-Inf	0.993573	-1.43021	Inf	0.426072	-1.99771	Inf	-0.567501	0.00369966			0.0897752	0.0196879		0.40915	0.00524134		0.237639	0.0232242	0	0	0.160534	0.105033	0	0.533761	0.0240756	0	0.360935
3	Q9ESL0	Oxct2b	26.839	25.2556	24.801	27.117	27.2086	27.5815	24.7048		22.7902	26.5568	26.6413	25.9743		24.7291	24.2139	-1.67052	-1.89498	-3.5655	0.758936	-0.911587	2.65391	-0.989188	-2.65971	0.905788	-1.74812	0.0178518	0.0179864	0.000906647	0.192322	0.128184	0.00402226	0.143103	0.00398032	0.218813	0.0247457	0.0653018	0.0578134	0.00735494	0.285333	0.273024	0.0171957	0.243562	0.0201137	0.388285	0.0696178
3	P63087	Ppp1cc	20.4418	21.9616	21.9946	21.9584	23.6323	23.2491	17.9883			21.5092	22.1053	21.7145	16.8354	15.6669	20.6298	-1.48063	-3.16538	-4.64601	0.310336	-1.17029	3.47571	-3.75529	-5.23592	-0.589916	-4.06563	0.225223	0.0931351	0.0263754	0.786469	0.326456	0.0710721	0.0140034	0.00306361	0.722887	0.00995284	0.347912	0.177235	0.0756982	0.840373	0.474578	0.136801	0.0507544	0.0170018	0.827673	0.0362078
3	Q9D0M5	Dynll2	21.6953	22.9118	24.2975	21.5688	23.2338	23.308				20.7347	22.7362	22.7189	19.7869	16.7047	17.3464	0.264683	-Inf	-Inf	-0.904929	-0.640246	Inf	-5.02222	-4.75753	Inf	-4.11729	0.809615			0.422404	0.564836		0.00307117	0.00399387		0.00783312	0.870668	0	0	0.520345	0.684705	0	0.0185531	0.0201137	0	0.0310383
3	Q9D0T1	Snu13	17.1948	21.4711	19.5757	20.7507	20.6398	20.8017				19.3877	19.0252		19.8584			-1.31686	-Inf	-Inf	-0.207424	-1.52428	Inf	0.444501	-0.872354	Inf	0.651925	0.321336			0.878028	0.307382		0.795694	0.617541		0.721845	0.45042	0	0	0.910583	0.464771	0	0.854357	0.712401	0	0.799524
3	Q3TTE0	Adam5	19.6578	21.1559	21.9005	20.8229	21.999	21.8894				20.4711	20.6252		19.0633	18.2145	20.4232	-0.665713	-Inf	-Inf	-0.053461	-0.719174	Inf	-1.67109	-2.3368	Inf	-1.61762	0.287678			0.936742	0.312672		0.0305996	0.0086963		0.0528749	0.416287	0	0	0.948868	0.465591	0	0.0876173	0.0346195	0	0.119004
3	Q99JG3	Anxa13		20.6816	20.3171	20.0524	21.956	21.6976	18.8758	18.7903		19.8238	21.0245	20.2707	19.0296			-0.915323	-1.44988	-2.3652	0.0529718	-0.862351	1.50285	-0.93171	-1.84703	0.51817	-0.984682	0.155301	0.0707792	0.0106749	0.924272	0.132985	0.0454359	0.287183	0.0538299	0.505823	0.222777	0.27095	0.14439	0.0404123	0.944128	0.280608	0.0984241	0.404988	0.126766	0.665934	0.346117
3	Q9DB05	Napa	18.4512	20.7691	21.4079	20.7165	21.9425	21.9011				20.415	20.6583	19.5501	19.3239		18.4818	-1.31065	-Inf	-Inf	-0.00159576	-1.31225	Inf	-1.30655	-2.6172	Inf	-1.30495	0.165405			0.998499	0.164984		0.207391	0.0338024		0.207861	0.283551	0	0	0.998499	0.316266	0	0.318237	0.094511	0	0.329764
3	P50518	Atp6v1e1	19.6889	19.7457	19.549	18.3856	21.1342	21.3178					21.1187	19.0791				-0.618038	-Inf	-Inf	0.437728	-0.18031	Inf	-Inf	-Inf		-Inf	0.58021			0.721503	0.882097						0.690358	0	0	0.790495	0.926905	0	0	0		0
3	Q9D1R9	Rpl34	20.6242	20.8833	20.3383	21.4731	23.1331	22.9037				19.0764	21.3346					-1.88804	-Inf	-Inf	-0.390506	-2.27855	Inf	-Inf	-Inf		-Inf	0.0406953			0.578774	0.0362074						0.10971	0	0	0.664751	0.139801	0	0	0		0
3	P08032	Spta1	18.5588	19.8954	18.6095	21.9642	19.8873	20.1092	18.896		18.4674	18.1883	20.1002	19.3451				-1.63233	-0.339528	-1.97186	0.189965	-1.44236	0.529493	-Inf	-Inf	-Inf	-Inf	0.077483	0.697176	0.0620259	0.80674	0.107505	0.548525					0.165387	0.780878	0.13796	0.856261	0.248647	0.645135	0	0	0	0
3	A9Q751	Cfap221	18.6778	20.0966	20.1005	21.2145	20.3779	21.1214				18.7806	19.3142	19.5409				-1.2796	-Inf	-Inf	-0.413108	-1.69271	Inf	-Inf	-Inf		-Inf	0.053764			0.431655	0.0231781						0.132259	0	0	0.530367	0.115864	0	0	0		0
3	Q8R332	Nupl1	19.111	20.8924	20.2673	21.7806	20.4624	20.3239				17.4735	19.9482	19.7669				-0.765404	-Inf	-Inf	-1.02737	-1.79278	Inf	-Inf	-Inf		-Inf	0.426157			0.300593	0.106883						0.562116	0	0	0.399164	0.248281	0	0	0		0
3	Q8K1R3	Pnpt1		19.2032	19.608	18.2746	20.1585	20.1956					19.2368	19.4398				-0.762543	-Inf	-Inf	-0.0672857	-0.829829	Inf	-Inf	-Inf		-Inf	0.0280227			0.657609	0.023817						0.0889495	0	0	0.734021	0.117117	0	0	0		0
3	Q9D925	Lyzl4	19.0382	22.2541	23.1813	22.4725	23.2825	23.6419				19.8153	22.0562	22.391				-1.6411	-Inf	-Inf	-0.0703621	-1.71146	Inf	-Inf	-Inf		-Inf	0.0647322			0.918875	0.0577342						0.146167	0	0	0.940635	0.177895	0	0	0		0
3	P05201	Got1		20.5181	20.2246	22.287	22.3855	22.6447				19.514	21.4835	21.2432	17.152		18.7776	-2.38062	-Inf	-Inf	0.688463	-1.69216	Inf	-1.94153	-4.32215	Inf	-2.62999	0.00864729			0.237397	0.0171978		0.0267277	0.000954791		0.00607507	0.0405187	0	0	0.334962	0.0971157	0	0.0798839	0.00760195	0	0.0257656
3	P99027	Rplp2	18.9093	19.9851	19.9948	21.3284	22.2489	22.3076				19.6849	20.7608	20.9526				-2.3319	-Inf	-Inf	0.836326	-1.49557	Inf	-Inf	-Inf		-Inf	3.64e-06			0.0002125	2.14e-05						0.000593609	0	0	0.0023775	0.00375381	0	0	0		0
3	Q7TSV6	Got1l1		20.2198	19.8984	21.8079	22.2505	22.5296					20.9137	20.757				-2.13688	-Inf	-Inf	0.776248	-1.36064	Inf	-Inf	-Inf		-Inf	0.014673			0.113639	0.0350681						0.0560956	0	0	0.190601	0.138195	0	0	0		0
4	C0HKE9	H2ac6	21.5373	23.689	22.0718	24.4214	24.2451	24.0099	21.4642	21.2869	21.6676	19.7835	19.9228	19.2629	21.982	21.4913	20.4204	-1.79274	-0.959785	-2.75252	-2.77635	-4.56909	-1.81657	-1.13482	-2.92755	-0.175031	1.64154	0.00813488	0.0982111	0.000672333	0.000636032	2e-05	0.00760021	0.0578499	0.000450282	0.741699	0.0126027	0.0386701	0.184598	0.00623555	0.00454787	0.00375381	0.0261318	0.128716	0.00470545	0.831738	0.0428899
4	Q9DCM4	Dnal4	19.9196	22.6644	23.0115	21.8897	21.8048	21.6787	20.4991	19.008	20.425	18.6756	18.829	17.3129	18.9476	19.6978	20.7176	0.0740714	-1.88779	-1.81372	-3.59265	-3.51858	-1.70486	-2.07748	-2.00341	-0.189698	1.51516	0.930447	0.0508268	0.0584965	0.00238508	0.002693	0.071886	0.0354666	0.0408123	0.823363	0.102667	0.947784	0.116036	0.133251	0.0108527	0.0341644	0.137244	0.0960626	0.107067	0.889317	0.193418
4	O54833	Csnk2a2	20.6439	22.1025	22.4561	21.9964	22.6489	23.0104	21.3848	20.4819	20.8026	18.5112	19.1632	18.6333	20.5204	20.9751	20.0181	-0.817695	-0.844422	-1.66212	-2.96492	-3.78261	-2.1205	-1.22964	-2.04734	-0.38522	1.73528	0.12854	0.118178	0.00875636	0.00027531	5.05e-05	0.00230108	0.0342396	0.00282329	0.447647	0.00701428	0.234663	0.210021	0.0341241	0.00269918	0.00483799	0.0121521	0.0946609	0.0167985	0.608509	0.0281347
4	Q60737	Csnk2a1	20.9679	22.7986	23.2318	21.9289	23.0079	23.3433	20.5108	20.684	20.7189	18.6634	18.5734	17.6922	20.7676	21.4384	21.909	-0.427285	-1.69487	-2.12215	-4.02311	-4.45039	-2.32824	-0.961085	-1.38837	0.733783	3.06202	0.434527	0.0114718	0.00350539	5.5e-05	2.66e-05	0.00204846	0.101409	0.0282259	0.195418	0.000363589	0.567828	0.0459472	0.0176379	0.00114171	0.00375381	0.0115745	0.19203	0.0830875	0.359215	0.00362809
4	Q9D051	Pdhb	22.8135	24.0129	23.1289	24.3079	25.2955	25.1184	21.9877	22.1656	21.5403	22.5151	22.8851	22.6917	22.402	22.6987	22.3621	-1.58879	-1.42059	-3.00939	-0.621108	-2.2099	0.799487	-0.830849	-2.41964	0.589745	-0.209742	0.000162429	0.000346865	1.5e-06	0.0318195	1.53e-05	0.0102093	0.00841154	7.81e-06	0.0390239	0.40625	0.00456659	0.00533403	0.000291506	0.0736067	0.00375381	0.032865	0.0366176	0.000501957	0.144043	0.531589
4	P35487	Pdha2	21.7995	22.944	21.9437	23.5749	23.8988	23.7697	20.1933	21.8092	22.0628	21.3875	21.3171	21.0544	21.7769	22.75	22.8559	-1.51873	-0.874	-2.39273	-0.976096	-2.49483	-0.102096	0.231832	-1.2869	1.10583	1.20793	0.0054349	0.0616422	0.000343599	0.0414902	0.000259574	0.806124	0.580397	0.012653	0.0251396	0.0170295	0.0297108	0.131355	0.00395886	0.0882712	0.0108733	0.85255	0.677694	0.0459549	0.114221	0.0530366
4	Q9D4B2	Odad4	20.6903	21.0082	20.9679	22.7003	22.0042	22.2173	20.9423	21.7204	20.8218	19.9017	20.2519	19.6274	21.0156	22.05	21.8725	-1.41849	0.272726	-1.14577	-0.961797	-2.38029	-1.23452	0.757251	-0.66124	0.484526	1.71905	0.0021728	0.418291	0.00713631	0.0168297	7.28e-05	0.00479056	0.0452913	0.0723465	0.167981	0.000662639	0.0169286	0.528913	0.0289457	0.0465262	0.0054895	0.0195494	0.111079	0.160204	0.328881	0.00508425
4	Q9DAJ5	Dynlrb2	21.9991	23.8357	23.6904	23.1359	22.374	22.1048		19.9165	21.2544	19.2191	20.4265	19.8991	17.9248	21.0076	21.8414	0.636835	-2.81016	-2.17333	-3.32681	-2.68998	-0.516652	-2.91715	-2.28032	-0.106988	0.409664	0.491065	0.0253121	0.0646148	0.00675346	0.0180924	0.618586	0.0126221	0.035341	0.917147	0.654422	0.619497	0.0711967	0.142296	0.0232701	0.0998169	0.701007	0.0479162	0.0975086	0.949396	0.751472
4	Q3V036	Ccdc27	20.622	21.6479	21.8708	22.2749	21.018	21.4937	18.3114	18.8539	19.6816	18.4362	19.822	19.665		18.7579	19.5797	-0.215307	-2.43127	-2.64658	-2.07252	-2.28783	0.358748	-2.29525	-2.51055	0.136026	-0.222722	0.685325	0.00203316	0.00126186	0.00476674	0.00283344	0.504171	0.00527814	0.00331116	0.819986	0.710351	0.766318	0.014813	0.00911979	0.0177077	0.0348329	0.599073	0.0263481	0.0178589	0.887568	0.789621
4	Q8C0M8	Dnai1	22.2055	22.1278	21.6997	23.2029	21.5003	21.6281	19.1111	20.0481	20.4516	19.088	20.1617	19.3206	19.5362	20.8898	19.6563	-0.0994525	-2.14072	-2.24017	-2.48757	-2.58702	-0.346849	-1.98355	-2.083	0.157172	0.50402	0.862725	0.00492326	0.00383061	0.00209391	0.00165605	0.550798	0.00738742	0.00570708	0.784965	0.391949	0.907127	0.0270956	0.0187734	0.0102118	0.0264666	0.645928	0.0331031	0.0253783	0.861599	0.518503
4	P62806	H4c8	22.7453	21.6916	20.5953	23.9738	25.1676	25.3179	21.3453	20.7073	21.849	19.24	21.0318	21.0744	20.154	18.2187	21.2892	-3.14237	-0.376848	-3.51921	-1.22868	-4.37104	-0.851828	-1.79008	-4.93244	-1.41323	-0.561402	0.00641188	0.672425	0.00344902	0.190415	0.000942031	0.350326	0.0706419	0.000432384	0.138484	0.531657	0.0330136	0.760955	0.0174648	0.282945	0.0229668	0.452901	0.150091	0.0045756	0.296232	0.641943
4	P84244	H3f3a	22.6577	22.5584	20.1508	23.4229	23.8704	23.9154	21.1825	20.5163	20.7796	18.7939	20.4117	19.6644	21.9749	18.0511	18.623	-1.94729	-0.962834	-2.91012	-2.16562	-4.1129	-1.20278	-2.23929	-4.18657	-1.27645	-0.0736715	0.0847363	0.359247	0.0187218	0.0601517	0.00318906	0.259022	0.0535589	0.00288048	0.233296	0.942506	0.175538	0.477363	0.0597574	0.118435	0.0375711	0.35234	0.123278	0.0168397	0.405478	0.95725
4	Q9D3S9	Cpvl	18.9095	20.628	21.1595	21.29	23.8053	23.5325	18.4605	18.1157	17.9948	16.4584	17.9751	15.7548		17.0877	17.7238	-2.64358	-2.04201	-4.68559	-3.5029	-6.14649	-1.4609	-2.98865	-5.63224	-0.946645	0.51425	0.0107666	0.032424	0.000488314	0.00259073	9.05e-05	0.0986714	0.0107619	0.000336495	0.311299	0.571962	0.0466457	0.0843685	0.00473426	0.0116774	0.00566385	0.170721	0.042732	0.00401871	0.481701	0.677049
4	Q8BTU1	Cfap20	23.8704	24.0686	24.7224	22.3937	23.9706	23.4275	20.5679	20.9291	20.0219	18.1152	19.1965	19.292	19.2174	20.4621	21.5816	0.956509	-3.71415	-2.75764	-5.35252	-4.39601	-1.63837	-3.80008	-2.84357	-0.085932	1.55244	0.0840512	5.97e-05	0.000461763	4.05e-06	1.76e-05	0.0096676	5.07e-05	0.000377091	0.863767	0.0125934	0.174486	0.00195696	0.00461675	0.000324637	0.00375381	0.0316252	0.00234486	0.0043657	0.912862	0.0428899
4	Q9DCJ5	Ndufa8	23.2551	23.55	23.5877	22.8266	23.7076	23.5681	21.5691	19.4016	18.0549	17.9913	17.3479	18.8541		19.4101	19.7157	0.0968386	-3.78904	-3.6922	-5.39985	-5.30301	-1.61081	-3.90137	-3.80453	-0.112332	1.49848	0.903375	0.00170411	0.00196848	0.000208092	0.000232847	0.0745627	0.00268186	0.0030702	0.899772	0.125032	0.924998	0.0134603	0.0125195	0.0023559	0.0101288	0.141093	0.017049	0.0170018	0.939144	0.225486
4	Q9CQ75	Ndufa2	24.8171	24.9148	24.3042	22.8799	23.3363	22.9781	19.5289	21.5608	21.1579	19.1703	18.7832	16.7803	21.5003	21.5953	20.8847	1.61394	-3.92951	-2.31557	-6.43409	-4.82015	-2.50457	-3.35191	-1.73797	0.577605	3.08218	0.0306967	0.000214412	0.00556333	6.14e-06	5.13e-05	0.00361179	0.000616469	0.0224836	0.376028	0.00105069	0.0931259	0.0040006	0.0239073	0.000376842	0.00483799	0.0161843	0.00719166	0.0720165	0.542934	0.00703799
4	Q569E4	Gm128	23.9196	24.4733	24.8242	22.7742	22.9806	22.6163	19.8071	22.2502	22.4174	20.3419	18.9031	18.5649	22.4202	23.7685	23.2687	1.61532	-2.91412	-1.2988	-5.13576	-3.52044	-2.22164	-1.25323	0.362093	1.66089	3.88253	0.0512565	0.00329181	0.10283	8.54e-05	0.00106465	0.0136045	0.113512	0.621576	0.0463389	0.000570761	0.128789	0.0210174	0.191902	0.00135407	0.0240823	0.0408642	0.209984	0.715755	0.159421	0.00463195
4	Q06185	Atp5k	22.202	22.9034	23.3875	19.9582	22.1979	22.0581	19.4336	20.2852	20.3515	20.488	18.7664	18.7069	21.2992	21.3797	21.003	1.42621	-2.80754	-1.38132	-3.51052	-2.08431	-0.702982	-1.60364	-0.17743	1.20389	1.90688	0.0622872	0.00275331	0.0692593	0.000703066	0.0133102	0.317023	0.0409132	0.794471	0.105015	0.0200493	0.144213	0.018371	0.148413	0.00484504	0.08657	0.415161	0.104368	0.854798	0.259741	0.0597938
4	Q9D6J6	Ndufv2	23.8752	23.3788	23.3176	20.2501	21.5136	21.5292	19.9142	20.5352	20.6587	18.5609	18.8905		22.2667	21.3866	21.834	2.42624	-3.15452	-0.728277	-4.7982	-2.37196	-1.64368	-1.69478	0.731458	1.45973	3.10341	0.000417966	8.12e-05	0.102075	1.08e-05	0.000927563	0.00674708	0.00324877	0.100851	0.00698823	0.000182503	0.00674227	0.00234256	0.19184	0.000490268	0.0229668	0.0245569	0.0189946	0.202671	0.0556396	0.00242873
4	A3KGV1	Odf2	24.4949	22.9749	23.4272	21.9626	21.6638	21.7155	22.8473	21.6689	21.6866	19.1606	20.4705	20.2667	24.6753	21.8423	21.7888	1.85169	-1.56473	0.286961	-3.6664	-1.8147	-2.10166	-0.863542	0.988151	0.701189	2.80285	0.0312755	0.0587193	0.696787	0.000861612	0.0339135	0.0181755	0.258723	0.201626	0.352454	0.00425896	0.0941133	0.126778	0.784626	0.00549928	0.136422	0.0497825	0.380295	0.325639	0.521507	0.0195357
4	Q9D9V4	Rsph9	23.4844	24.5677	25.4123	21.6717	21.5873	21.6499	22.4863	22.7045	23.3175	19.5222	20.3111	20.3975	21.5893	21.8002	22.1182	2.85181	-1.65202	1.19979	-4.4112	-1.5594	-2.75919	-2.65224	0.199571	-1.00022	1.75897	1.47e-05	0.000663007	0.00450628	5.4e-07	0.000956984	1.88e-05	2.51e-05	0.53408	0.0115914	0.000440747	0.00120831	0.00714367	0.0209502	0.000102666	0.0229668	0.000607431	0.00193421	0.652764	0.073412	0.00399989
4	P56480	Atp5b	24.3111	25.1326	24.7164	21.8932	22.5925	22.336	23.1038	23.097	23.1105	22.1847	21.1322	19.7524	22.5325	23.1658	22.8644	2.44613	-1.61624	0.829887	-3.69695	-1.25082	-2.08071	-1.8658	0.580327	-0.24956	1.83115	0.00121992	0.0121245	0.136193	7.77e-05	0.0371248	0.00319393	0.0058341	0.2801	0.631774	0.00644519	0.0130519	0.0463699	0.235378	0.00129622	0.140716	0.0149173	0.0283219	0.405127	0.76269	0.026943
4	P05214	Tuba3a	23.34	24.8651	24.0888	22.2997	22.6831	22.3406	23.3451	22.4653	22.311	20.7367	20.9809	20.3233	23.0434	22.3832	22.2437	1.65685	-1.39087	0.265984	-3.41769	-1.76083	-2.02682	-1.54121	0.11564	-0.150343	1.87647	0.00347953	0.00889604	0.529752	2.97e-05	0.00245181	0.00104652	0.00519425	0.782477	0.720096	0.00168023	0.0227003	0.0378082	0.64824	0.000849544	0.033817	0.00761793	0.0263329	0.84625	0.825789	0.009848
4	P68372	Tubb4b	23.6604	25.0633	24.0654	22.8293	22.4283	22.2482	22.1833	22.1882	22.0685	21.0902	21.0452	19.5655	22.3098	23.2534	22.3997	1.76111	-2.11634	-0.35523	-3.69607	-1.93495	-1.57972	-1.60873	0.152382	0.507612	2.08733	0.00240994	0.000782864	0.404716	1.64e-05	0.00137073	0.00447051	0.00404181	0.715745	0.244231	0.000854591	0.017965	0.00777781	0.523355	0.00062513	0.0264666	0.0184294	0.0219283	0.796755	0.417541	0.00606113
4	Q3UX62	Q3UX62	21.1192	21.4668	22.2341	20.0417	19.9533	20.143	19.4295	19.7389	19.8909	17.8855	18.6655		19.6313	21.0006	21.221	1.56068	-1.92027	-0.359593	-3.17455	-1.61387	-1.25428	-0.989043	0.571635	0.931228	2.1855	0.00126503	0.000371702	0.270588	3.55e-05	0.00219247	0.00809572	0.0133048	0.0989961	0.0173816	0.000376782	0.0131031	0.00533403	0.383089	0.000931534	0.0322037	0.0277176	0.0495683	0.199905	0.0929975	0.00369772
4	Q8BKZ9	Pdhx	22.9607	22.5057	22.4399	21.5115	21.4616	21.107	20.1643	20.9527	21.6937	20.2427	21.1738	19.3441	21.9695	22.7523	21.7952	1.27539	-1.69851	-0.423123	-2.38189	-1.1065	-0.68338	-0.463087	0.812299	1.23542	1.9188	0.0318432	0.00861211	0.414265	0.00127642	0.0544185	0.201782	0.373577	0.136923	0.0361392	0.00451406	0.0955295	0.0371037	0.531554	0.00726872	0.172886	0.291419	0.496244	0.252688	0.138539	0.020158
4	Q9QZ29	Q9QZ29	22.4068	22.8099	22.1596	20.4074	20.7714	20.3673	19.3147	21.3068	21.8304	19.9837	20.1793	19.6896	20.7856	22.1834	22.0474	1.94343	-1.64147	0.301957	-2.50792	-0.564493	-0.86645	-0.786629	1.1568	0.85484	1.72129	0.00512975	0.0122058	0.569771	0.00116041	0.300072	0.12743	0.161173	0.0528474	0.131896	0.00966325	0.0288439	0.0463699	0.684776	0.00668819	0.457388	0.208427	0.267197	0.125513	0.290807	0.0354599
4	Q9CQA3	Sdhb	22.8968	23.1059	23.4957	21.7528	21.3133	20.7989	18.9062	21.5771	20.3291	22.1568	20.9706	20.4067	23.2355	22	21.08	1.87783	-2.89536	-1.01753	-1.98811	-0.110281	0.907248	-1.06099	0.816841	1.83437	0.927123	0.034288	0.00436606	0.204745	0.0271789	0.884759	0.253295	0.187946	0.299936	0.0375864	0.243889	0.0983657	0.0249271	0.311229	0.0660581	0.927922	0.345714	0.296548	0.426738	0.142182	0.365617
4	E9Q5M6	Cfap44	21.0255	21.7033	21.1485	20.8476	20.5969	20.7488	20.2465	20.8179	19.487	20.6749	19.3639	18.418	20.7882	20.6966	20.5948	0.561346	-1.10864	-0.547293	-1.80685	-1.2455	-0.698211	-0.599233	-0.0378874	0.509405	1.20762	0.259634	0.0434369	0.270813	0.0045113	0.0274131	0.169716	0.231392	0.936748	0.302918	0.0311267	0.385038	0.104824	0.383089	0.017161	0.124017	0.25544	0.350368	0.958533	0.47458	0.081334
4	Q9DB20	Atp5o	22.6519	23.1834	23.3665	20.8315	21.5283	21.7262	20.6315	21.6922	20.3926	21.2213	21.8489	19.0104	21.9099	23.2067	21.4585	1.70525	-2.16183	-0.456582	-2.37373	-0.668485	-0.211903	-0.875542	0.829704	1.28629	1.49819	0.023217	0.00752011	0.474981	0.00456455	0.304381	0.736909	0.188554	0.210276	0.0676973	0.0393467	0.0779709	0.0342434	0.592794	0.0172791	0.461166	0.799225	0.296548	0.332498	0.197136	0.0940061
4	Q920N1	Odf3	23.4486	23.1821	21.9886	20.5885	19.2032	19.7259	19.81	19.9116	20.6585	20.0596	19.9359	19.2731	22.4269	23.4665	23.6314	3.03393	-2.74639	0.287539	-3.11693	-0.0829945	-0.370534	0.301842	3.33577	3.04824	3.41877	0.000321328	0.000618498	0.584848	0.000268051	0.873578	0.484202	0.566694	0.000168813	0.00031137	0.00014247	0.00620619	0.00714367	0.699179	0.00268334	0.920798	0.582195	0.673428	0.00266278	0.0143429	0.00209982
4	Q8CDR2	Rsph6a	23.2111	23.4941	24.2168	21.578	20.2829	20.3733		20.6831	19.4228	18.4775	19.8055	18.8245	21.4769	22.2557	20.3801	2.89595	-3.58808	-0.692129	-4.60483	-1.70888	-1.01675	-2.26976	0.626187	1.31832	2.33507	0.0020871	0.0011806	0.344543	0.000131597	0.0264453	0.180115	0.00743889	0.338697	0.0948482	0.00646753	0.0165464	0.0100351	0.460957	0.00178784	0.12258	0.26813	0.0331031	0.465709	0.243979	0.026943
4	Q99MH5	Nme5	22.1314	23.1872	22.7896	20.3381	19.9241	19.8051		20.4106	20.3898		19.6375	17.8852	21.9154	23.0122	21.1546	2.68032	-2.33406	0.346256	-3.97295	-1.29263	-1.63888	-0.675342	2.00498	1.65872	3.29761	0.00154511	0.0057111	0.556533	0.000379613	0.0591417	0.0339471	0.21667	0.00636908	0.0245755	0.00102735	0.0143562	0.029721	0.674877	0.00322332	0.180295	0.0783694	0.330577	0.0275741	0.113109	0.00693667
4	Q9D855	Q9D855	23.1862	24.5126	24.6599	19.6542	20.2212	19.9642	19.5664	19.0412	19.273	19.2919	19.1068		18.2231	21.433	21.5623	4.17303	-4.82605	-0.653018	-4.83033	-0.657298	-0.00427968	-3.71344	0.459597	1.11262	1.1169	0.000788298	0.000329612	0.407303	0.000683535	0.458029	0.996063	0.0015432	0.554652	0.176825	0.223844	0.0100808	0.00525319	0.525658	0.00477972	0.603062	0.997785	0.012361	0.66336	0.341399	0.346117
4	P56382	Atp5e	23.9387	24.9184	24.1561	18.6663	19.8954	20.1743	20.6467	20.8336		19.7017	19.896	18.9468	21.3308	21.3503	22.0766	4.7591	-3.5873	1.17179	-4.82293	-0.0638317	-1.23563	-2.75188	2.00722	0.835421	2.07105	1.09e-05	0.000146539	0.0457746	9.94e-06	0.88608	0.0377278	0.000365465	0.00228227	0.127496	0.0019203	0.000971347	0.00308318	0.111972	0.000472432	0.927922	0.0856293	0.00593029	0.0144544	0.286674	0.0108774
4	Q9DCX2	Atp5h	24.5945	24.9427	24.2514	20.2854	19.3428	19.0943	20.0882	19.6663	19.5041	21.7879	21.1137		20.752	22.524	23.0022	5.02203	-4.84331	0.178716	-3.14538	1.87665	1.69793	-2.50344	2.51859	2.33987	0.641937	4.42e-05	5.58e-05	0.759339	0.001539	0.0201646	0.030321	0.00292665	0.00283324	0.00418351	0.340128	0.0021086	0.00195696	0.838437	0.00808614	0.105939	0.0726984	0.0181724	0.0167985	0.0460187	0.46602
4	Q8VIG3	Rsph1	25.055	24.5224	24.2637	21.7003	20.5412	20.6624	17.301	17.974	20.6544	19.7283	19.5027	19.1271	21.2616	21.0536	22.2559	3.64574	-5.97055	-2.32482	-5.16099	-1.51525	0.809563	-3.08998	0.555757	2.88057	2.07101	0.00125625	4.53e-05	0.0146892	0.00012713	0.0780815	0.311985	0.00334925	0.479982	0.00494885	0.0246509	0.0131031	0.00195696	0.0500682	0.00175218	0.212252	0.40974	0.0191625	0.60614	0.0498462	0.0695831
4	Q9D9U9	Cfap45	23.7603	23.9036	23.6591	19.6016	19.6525	19.3973	18.6994	19.179	18.7821	20.1228	17.1555	20.4342	18.8361	19.443	19.4922	4.22387	-4.88747	-0.663597	-4.53684	-0.312969	0.350628	-4.51725	-0.293376	0.370221	0.019593	0.00026628	9.74e-05	0.360312	0.000163546	0.659397	0.622024	0.000168492	0.679261	0.603022	0.977847	0.00582266	0.00247861	0.476619	0.00200369	0.754555	0.703915	0.00373312	0.765313	0.743549	0.984848
4	Q5BN45	Pierce1	23.1729	22.5893	22.3914	19.5258	18.4281		17.3231	20.1387	19.3159				20.1987	21.6464	21.1787	3.74091	-3.79197	-0.0510564	-Inf	-Inf	-Inf	-1.70992	2.03099	2.08205	Inf	0.00736903	0.00436632	0.954972				0.0769061	0.0646784	0.0424823		0.0358966	0.0249271	0.972676	0	0	0	0.157147	0.145353	0.149853	0
4	Q148A4	Ppp1r32	24.1599	23.9201	23.8942	18.386	18.8794	19.17	18.2676	21.2952	21.6318	20.3307			20.5385	23.1509	23.8356	5.17959	-3.5932	1.58639	-2.86609	2.31351	0.727113	-1.48309	3.6965	2.11011	1.383	0.000702787	0.00447428	0.0989057	0.0543093	0.102394	0.567117	0.117954	0.00390687	0.040923	0.293369	0.00974004	0.0253463	0.18677	0.108733	0.242276	0.657432	0.215049	0.0199538	0.148746	0.418957
4	Q9DAD0	Cfap276	23.394	23.186	23.6444	17.2901	18.4508	17.8343		20.4942	20.2179				18.4228	22.706	21.2939	5.54972	-3.29794	2.25178	-Inf	-Inf	-Inf	-2.60057	2.94915	0.697374	Inf	0.00138814	0.0204941	0.0713356				0.0302612	0.0193175	0.511249		0.0136593	0.062712	0.151231	0	0	0	0.0876001	0.0628383	0.669913	0
4	Q9DB77	Uqcrc2	23.9302	24.1872	23.2972	20.2285	19.6572	19.6834	22.5448	21.5652	22.0842	21.1395	20.7899	22.3001	22.8871	21.7971	21.3507	3.94852	-1.74009	2.20843	-2.39501	1.55351	-0.65492	-1.79324	2.15528	-0.0531503	0.601769	3.76e-05	0.00698504	0.00182919	0.00111448	0.0123546	0.212487	0.00595907	0.00211491	0.915156	0.248405	0.0021086	0.0331275	0.0118228	0.00647243	0.083851	0.302803	0.0285821	0.013813	0.949218	0.371069
4	Q61884	Mns1	23.5566	21.6788	21.4609	17.2971	18.3768	17.9018	20.0426	19.1597	20.1147	19.8391	18.2899	19.7171	18.0379	20.4432	21.0536	4.37355	-2.45979	1.91376	-2.95007	1.42348	-0.490279	-2.38722	1.98633	0.0725647	0.562844	0.000765547	0.0182097	0.0503794	0.00753976	0.125325	0.571778	0.0208142	0.0439645	0.932614	0.517633	0.0100808	0.0582242	0.121369	0.0255171	0.268961	0.659995	0.0661595	0.112398	0.958998	0.631332
4	Q9D5W4	Ccdc81	23.6637	22.8666	22.8265	18.9205	20.3014	20.577	19.2867	19.8774	19.5866	19.5612		20.6803	19.47	20.9845	20.5696	3.18601	-3.53537	-0.349363	-2.9321	0.253913	0.603275	-2.77761	0.408401	0.757764	0.154488	0.000325975	0.000171114	0.497381	0.00111617	0.659818	0.311114	0.000743193	0.430458	0.164549	0.787894	0.00620619	0.00339148	0.617841	0.00647243	0.754555	0.409414	0.00783287	0.557927	0.325109	0.849275
4	Q62522	Zpbp	22.9206	24.167	24.8144	23.5228	24.3526	24.3375	18.5849	21.0104	18.7199	21.9674	22.4678	22.0705	18.6897	20.8288	21.1653	-0.103619	-4.52892	-4.63254	-1.79875	-1.90237	2.73017	-3.73941	-3.84302	0.789515	-1.94066	0.865451	6.03e-05	5.13e-05	0.0161282	0.0123812	0.00173235	0.000229226	0.000190241	0.219191	0.0112385	0.907127	0.00195696	0.00104586	0.0452447	0.083851	0.010143	0.00427	0.0027902	0.388285	0.0393581
4	O08749	Dld	22.9375	22.9832	23.3019	23.2137	23.993	24.0696	19.3406	20.2289	20.4677	20.5535	22.3315	22.7343	20.9369	22.9387	22.477	-0.684537	-3.06182	-3.74636	-1.2011	-1.88564	1.86072	-0.956672	-1.64121	2.10515	0.244428	0.100777	3.36e-05	7.6e-06	0.011632	0.000920186	0.00100043	0.0320252	0.00214993	0.000452731	0.52646	0.197933	0.0017146	0.000341986	0.0357996	0.0229668	0.00734859	0.0906439	0.0139329	0.0157701	0.639327
4	Q9CR68	Uqcrfs1	21.9431	22.808	22.9499	22.4376	23.4681	23.4964	17.9531	20.2878	20.4396	19.8658	22.4868	22.1155	20.4673	22.0993	21.9931	-0.567044	-3.00684	-3.57389	-1.07761	-1.64465	1.92924	-1.04708	-1.61413	1.95976	0.0305237	0.144513	2.64e-05	7.36e-06	0.015274	0.00156091	0.000572458	0.0174365	0.00174799	0.000516867	0.932772	0.255756	0.0014429	0.000341986	0.0434898	0.0264666	0.00517818	0.0585956	0.011978	0.017284	0.952858
4	P62814	Atp6v1b2	20.793	22.1007	21.9343	19.8069	19.834	20.2512				20.0369	20.4308	20.2331	20.039	20.8906	20.7048	1.64531	-Inf	-Inf	-1.37572	0.269585	Inf	-1.06454	0.580769	Inf	0.311184	0.000585241			0.0014976	0.321554		0.00528949	0.0588775		0.258912	0.0086836	0	0	0.00795651	0.471084	0	0.0263481	0.135571	0	0.3827
4	Q5F201	Cfap52	22.4019	22.793	23.3038	20.8624	21.4973	21.4485	18.9731	19.4062	19.7265	19.3795	20.6086	21.0105	20.2393	21.8365	22.0862	1.56349	-3.46432	-1.90084	-2.50006	-0.936572	0.964266	-1.4456	0.11789	2.01873	1.05446	0.000379261	1.18e-06	9.98e-05	1.38e-05	0.00797102	0.00685223	0.000633488	0.67039	6.52e-05	0.00423063	0.00660342	0.0004498	0.00161903	0.000596392	0.0643945	0.0246494	0.00719166	0.759461	0.0106862	0.0195117
4	Q9D3D9	Atp5d	25.1902	25.3699	25.7279	21.466	23.2191	23.3732	19.2144	21.478	21.6103	22.4399	22.9726	21.3188	22.4537	23.2406	23.3307	2.74322	-4.66176	-1.91855	-3.18555	-0.442337	1.47621	-2.42097	0.322245	2.24079	0.764582	0.00194861	5.84e-05	0.0133639	0.000774374	0.486838	0.0410341	0.00400821	0.609825	0.00610761	0.243201	0.0161129	0.00195696	0.0474298	0.00518612	0.627903	0.0913376	0.0219283	0.706114	0.051955	0.365617
4	Q9D5A0	Spesp1	23.4469	23.9449	23.9469	22.4516	22.5823	22.4559	18.9535	19.4882	21.5749	20.867	20.6144	20.8101	21.5673	21.6024	21.6962	1.28294	-3.77402	-2.49108	-3.01572	-1.73278	0.758299	-2.1576	-0.874656	1.61642	0.858125	0.0328786	6.46e-05	0.00105339	0.00030506	0.00834808	0.166531	0.00251104	0.11726	0.0118041	0.123324	0.0963706	0.00197618	0.00813051	0.00281662	0.0660505	0.252507	0.0164864	0.222397	0.0741971	0.222881
4	Q9DAQ4	1700003E16Rik	20.9172	21.3463	21.7946	18.9141	20.2521	20.8762	19.9863		20.8402		20.5776	20.069		22.0691	23.043	1.33859	-0.880855	0.457738	-1.30421	0.0343864	-0.423352	0.928531	2.26712	1.80939	2.23274	0.0152216	0.0921565	0.329276	0.0279296	0.938719	0.422791	0.0808661	0.00311806	0.0135777	0.00436005	0.0578304	0.17581	0.445195	0.0670734	0.971355	0.530199	0.161934	0.0171493	0.0790855	0.0197664
4	P30933	Svs5		22.648	22.2615		21.7893	21.111		19.8167			20.0759	19.5525		19.2257	20.0109	1.00461	-2.63808	-1.63347	-2.64057	-1.63596	-0.00248866	-2.83644	-1.83184	-0.198367	-0.195878	0.103086	0.0156116	0.0541351	0.00885915	0.0324881	0.996551	0.00723429	0.0241668	0.733251	0.681725	0.200232	0.053214	0.12847	0.0288529	0.135353	0.997785	0.0329392	0.0756682	0.828458	0.772317
4	P62869	Elob	21.1115	22.5435	22.6353	20.0625	20.9238	20.7302		20.0411			22.0527		19.2163	20.799	21.1669	1.52455	-2.43249	-0.907944	-0.420867	1.10368	2.01163	-1.70265	-0.1781	0.729844	-1.28178	0.00476757	0.00400367	0.0905287	0.361446	0.0541162	0.0124412	0.00318041	0.543842	0.14878	0.0350079	0.0271696	0.0239744	0.175966	0.463255	0.17241	0.0380777	0.0188704	0.657251	0.304351	0.0866241
4	Q9CR51	Atp6v1g1	22.2874	22.9027	22.4639	19.0696	18.3877	19.1251				19.4222	18.9492	18.7299				3.6905	-Inf	-Inf	-3.51754	0.172957	Inf	-Inf	-Inf		-Inf	0.00023788			0.00028702	0.59033						0.00544358	0	0	0.00275291	0.702804	0	0	0		0
4	Q9DAK2	Pacrg	22.9095	23.5361	23.5062	20.2198	19.6342	18.2205	19.7983			20.8443	21.4175			18.3666		3.95911	-3.51898	0.440125	-2.18638	1.77272	1.3326	-4.95063	-0.991522	-1.43165	-2.76424	0.00644726	0.0233312	0.62906	0.0434439	0.0718462	0.223389	0.00914023	0.313639	0.249648	0.0502962	0.0330136	0.0674718	0.733288	0.0910025	0.205184	0.314457	0.0381319	0.441417	0.42317	0.11473
4	Q8BW94	Q8BW94	23.0514	20.8091	21.175	20.632	18.3702	19.5338	19.7472			18.4721	19.0892	19.7711				2.16652	-2.09053	0.0759914	-2.56771	-0.401188	-0.477179	-Inf	-Inf	-Inf	-Inf	0.0521356	0.141593	0.950216	0.0316053	0.639093	0.697949					0.130207	0.239882	0.970614	0.0734882	0.742522	0.774646	0	0	0	0
4	Q6SP97	Enkur	23.6231	22.7844	22.7032	19.1393	19.4938	19.4964	20.737				18.1591	18.3543		19.5411		3.66041	-2.29988	1.36053	-4.7802	-1.11979	-2.48032	-3.49581	0.164603	-1.19593	1.28439	0.00105117	0.0109975	0.0443916	0.000663496	0.0401396	0.0104977	0.00332607	0.71324	0.0961272	0.0589435	0.0123137	0.0449899	0.108924	0.00467396	0.145506	0.0332632	0.0191625	0.795025	0.245757	0.129553
4	Q9D9T0	Dydc1	22.5766	22.7242	22.4112	21.3518	18.1423	18.4421	19.6052	19.3091		18.0771	19.2948		16.5929	19.4521		3.25857	-3.11349	0.145084	-3.88469	-0.626113	-0.771197	-4.54817	-1.28959	-1.43468	-0.663482	0.025264	0.0430173	0.90494	0.0200399	0.61106	0.568837	0.0109874	0.314991	0.308284	0.62244	0.0826129	0.10414	0.950138	0.0523694	0.719156	0.658482	0.0431722	0.442575	0.479936	0.722613
4	P12787	Cox5a	28.1226	26.5292	27.3124	22.7295	23.0311	23.198	20.9824	23.2276	23.661	19.5885	20.4576	19.3974	19.4971	21.5173	21.2413	4.33521	-4.69773	-0.362523	-7.50688	-3.17167	-2.80915	-6.5695	-2.23429	-1.87177	0.93738	0.000377426	0.000219982	0.63713	7.59e-06	0.00265494	0.00524584	2.04e-05	0.0165242	0.0351914	0.240589	0.00660342	0.00400578	0.739443	0.000396129	0.0341644	0.0208209	0.00193421	0.0563847	0.137477	0.363411
4	P19536	P19536	23.5517	22.7959	22.4234	19.1778	20.1241	19.6771	14.7969	15.6777	14.9747	15.8307	19.187	18.0302	18.5273	17.3799	15.958	3.26398	-7.77388	-4.5099	-5.24103	-1.97704	2.53286	-5.63526	-2.37127	2.13863	-0.394228	0.00474118	1.55e-05	0.000688094	0.00025546	0.0471107	0.0169901	0.000155636	0.0227882	0.034943	0.652662	0.0271696	0.00120716	0.00628776	0.00266991	0.156253	0.0476666	0.0036666	0.0727135	0.137477	0.750473
4	Q9CXZ1	Ndufs4	23.116	23.8937	23.9832	20.2177	21.111	21.0613				19.8881		21.0233		19.8104	21.1581	2.86766	-Inf	-Inf	-3.19335	-0.325691	Inf	-3.41933	-0.55167	Inf	-0.225979	0.000797267			0.000907246	0.418649		0.000697402	0.201771		0.614692	0.0100808	0	0	0.00575194	0.565404	0	0.00754891	0.325639	0	0.715587
4	Q9D9J2	Tex33	24.0751	24.1716	24.3619	19.644	20.6286	19.9586			19.3819			20.6539		18.6904	19.9672	4.12579	-4.821	-0.695213	-3.54892	0.576871	1.27208	-4.87405	-0.748255	-0.0530423	-1.32513	0.00234375	0.00408398	0.33247	0.00978927	0.409313	0.183462	0.00199445	0.214525	0.939129	0.13001	0.017605	0.0240326	0.44875	0.0312403	0.559098	0.272494	0.0147507	0.336479	0.964511	0.232969
4	F6XZJ7	Samd15	22.6708	22.546	22.5559	19.3855	18.8686	18.7128		18.2931								3.60194	-4.25377	-0.651821	-Inf	-Inf	-Inf	-Inf	-Inf	-Inf		0.00210193	0.00340889	0.120179								0.0165464	0.0213986	0.213742	0	0	0	0	0	0
4	Q6P8X9	Cfap126	22.3007	24.6965	25.1243	20.0721	20.5781	19.39								20.1092	20.6555	4.02708	-Inf	-Inf	-Inf	-Inf		-3.65816	0.368929	Inf	Inf	0.0181567						0.0314952	0.725497			0.0656846	0	0	0	0		0.0897782	0.800152	0	0
4	P41209	Cetn1	23.051	22.7852	23.0778	21.157	21.4526	21.1643	16.3556			18.7281	18.9878	19.8408		20.176	20.7434	1.71333	-6.56006	-4.84673	-3.78577	-2.07244	2.77429	-2.53943	-0.826099	4.02063	1.24634	0.0015951	1.58e-05	6.94e-05	3.72e-05	0.000667187	0.000979746	0.000458733	0.0458311	0.000257468	0.0104582	0.0143998	0.00120716	0.00121877	0.000931534	0.0210267	0.00726271	0.00614985	0.115383	0.0136263	0.0375044
4	P52503	Ndufs6	24.236	22.47	22.2394	21.1549	20.5867	20.3992				17.4062	20.9718	20.1912		19.5395	19.9652	2.26819	-Inf	-Inf	-3.45875	-1.19055	Inf	-3.22946	-0.961267	Inf	0.229287	0.0658618			0.0159108	0.272876		0.0305178	0.414529		0.840372	0.147964	0	0	0.0448997	0.437005	0	0.0876173	0.543176	0	0.886398
4	Q9CQ46	Efcab2	22.2849	23.1401	23.2287	21.618	20.3797	19.8458		18.9629	18.0836	18.8798	19.915	19.8838		18.935	19.6384	2.27008	-4.36132	-2.09124	-3.32503	-1.05495	1.03628	-3.59782	-1.32774	0.763495	-0.272788	0.00575453	0.000363692	0.0136043	0.000857263	0.0994999	0.138033	0.0010181	0.0709259	0.293757	0.668339	0.0307412	0.00533403	0.0478689	0.00549928	0.237548	0.220901	0.00959412	0.157697	0.469807	0.761238
4	Q8BHL8	Psmf1	20.7747			24.6514		20.3848				21.018			20.1079	20.3411	20.0558	-1.78238	-Inf	-Inf	0.243319	-1.53906	Inf	-0.569055	-2.35144	Inf	-0.812374	0.555709			0.936895	0.600978		0.824087	0.377056		0.755114	0.6743	0	0	0.948868	0.712155	0	0.874296	0.503544	0	0.827684
4	Q9DAF3	Ddi1	20.5072		18.6723	21.89	19.0314	18.978				19.9439		19.7095	20.9044	21.2824	20.8725	-0.440897	-Inf	-Inf	0.236937	-0.20396	Inf	1.4942	1.0533	Inf	1.25726	0.646518			0.816737	0.830089		0.168698	0.249143		0.230881	0.744934	0	0	0.863979	0.887364	0	0.275574	0.375057	0	0.352376
4	Q6PIC6	Atp1a3	23.3166			22.2054	20.4924	21.4596				20.0453	19.269		21.1628		20.8232	1.446	-Inf	-Inf	-3.13487	-1.68887	Inf	-2.12095	-0.674948	Inf	1.01392	0.0751025			0.0189385	0.0343296		0.0400395	0.170426		0.115682	0.162063	0	0	0.0498905	0.136714	0	0.103457	0.292558	0	0.211333
4	Q9D9L5	Actrt2	21.0605	19.0318	19.85	21.7706	20.5582	20.7117	17.1243			19.7932	19.9926	18.6254	21.8407	18.6155	21.0955	-1.03274	-3.46188	-4.49461	-0.510346	-1.54308	2.95153	0.536467	-0.496269	3.99834	1.04681	0.201047	0.0171489	0.00544855	0.504593	0.0755764	0.0318549	0.483917	0.515977	0.00928281	0.195783	0.324311	0.0560636	0.0236699	0.599086	0.20848	0.074822	0.598176	0.638139	0.0668957	0.315948
4	P10853	H2bc7	22.7918	23.1846	22.7213	23.6665	24.8091	24.7344	22.3339	21.8517	20.5095	18.4941	19.534	18.5546	21.4895	22.7265	21.2882	-1.5041	-1.33418	-2.83828	-4.03834	-5.54244	-2.70416	-1.06449	-2.56859	0.269691	2.97385	0.011926	0.0207793	0.000286665	2.39e-05	2.24e-06	0.000395961	0.0511772	0.000554881	0.577586	0.000208991	0.0501502	0.0629687	0.00350614	0.000747065	0.00253682	0.0039472	0.120639	0.00527137	0.725689	0.00267256
4	Q6GSS7	H2ac18	23.7492	23.0825	22.6828	23.7367	24.6373	24.9678	23.2135	22.2542	20.9459	18.9372	20.3746	18.2973	24.7054	23.9888	23.8149	-1.27578	-1.03363	-2.30941	-3.96844	-5.24422	-2.93481	0.998238	-0.27754	2.03187	4.96668	0.0818519	0.145674	0.00697054	0.000262797	3.73e-05	0.00181057	0.158179	0.676605	0.0132269	5.51e-05	0.17129	0.244388	0.0284183	0.00266991	0.00437404	0.0105247	0.263961	0.764381	0.0778709	0.00116274
4	Q810M1	Cfap299	19.8293	20.3417	19.3348	21.8205	20.3831	20.7634	18.5249		21.017				20.7656	22.1501	22.1933	-1.15372	-0.0643047	-1.21803	-Inf	-Inf	-Inf	1.86774	0.714011	1.93204	Inf	0.188722	0.942495	0.210401				0.0570576	0.389743	0.0716904		0.309094	0.967797	0.316198	0	0	0	0.127662	0.515423	0.203854	0
4	Q8BHJ5	Tbl1xr1	20.5606	20.6322	20.9769	21.9178	19.7761	20.2193			21.3214	20.3203	19.4794	19.7752	21.3213	22.2544	22.2304	0.0855145	0.598138	0.683652	-0.864932	-0.779417	-1.46307	1.2121	1.29761	0.613961	2.07703	0.880805	0.468423	0.410493	0.164631	0.203757	0.107237	0.0684206	0.0552117	0.457285	0.0089668	0.914254	0.5786	0.528917	0.25388	0.356896	0.182033	0.14675	0.129653	0.614615	0.0342442
4	Q8BI22	Cep128	22.0736	20.648		20.3194	20.0269	20.8317		19.1981	19.5758				19.6279	19.8439	19.8027	1.00703	-1.98433	-0.977299	-Inf	-Inf	-Inf	-1.64151	-0.634476	0.342823	Inf	0.0719148	0.0127347	0.0777411				0.0166442	0.158023	0.454449		0.155868	0.0466126	0.159289	0	0	0	0.0574655	0.277381	0.61319	0
[truncated: 517 more rows]

## Sheet: MSstatsSig_ColumnHeaders
Column Header	Description
ClusterID	ClusterID as listed in Extended Data Fig. 7d, indicating the cluster number into which the protein was grouped.
[truncated: 6 more rows]
