# Supplementary material for: De novo protein identification in mammalian sperm using in situ cryo-electron tomography and AlphaFold2 docking
Source: Cell. Author manuscript; Available in PMC 2024 Feb 5. (PMC10842264; doi:10.1016/j.cell.2023.09.017)
Supplement: 7 [file NIHMS1939567-supplement-7.xlsx]

## Sheet: Table_of_Contents
Tab Title	Short Description	Table Contents
GO_Clustered_Results	Full list of GO enrichment results after clustering to select non-redundant terms	Full list of GO enrichment results after clustering to select non-redundant terms are provided.
Cluster_Info	List of terms included in clustering to select non-redundant terms	List of terms included in clustering to select non-redundant terms are provided.
GO_Cluster_ColumnHeaders	Descriptions for column headers in "GO_Clustered_Results" and "Cluster_Info" tabs	Descriptions for each column header in the "GO_Clustered_Results" and "Cluster_Info" tabs are provided.

## Sheet: GO_Clustered_Results
ClusterID	Description	GeneRatio	BgRatio	p.adjust	GeneID	Count	Cluster.id
5	integral component of membrane	90/156	262/1594	4.9445e-33	Q6Q477/Q9Z2I0/Q91YP0/D0G895/Q3V132/Q9D880/Q66GT5/Q8R0C3/Q920A7/Q7TNS2/Q99J47/Q9CR61/Q9D6J5/Q5M8S2/Q8BLH5/Q8BPE4/Q8BFZ9/P54116/Q8VEK0/Q9CQ35/Q9R1Q7/P56135/Q9CQX2/Q5U458/Q80YD3/Q8BMK4/Q9DC69/Q9CPU2/Q9ERS2/Q8R1I1/Q9CQ69/P00405/Q9D0M3/Q9Z1G4/O89116/Q3UIU2/Q923Z0/Q8JZU2/Q5IRJ6/Q8BGG6/Q5SWT3/O88870/Q3ULF4/P61166/Q8BZ09/A0A0A6YXX9/A2A6C4/Q8VCL2/Q99JR1/Q791T5/Q9D8Y1/Q91V61/Q9D2F7/O35683/Q9CR62/Q9CRB8/Q8C…	90	80
5	organelle membrane	83/156	367/1594	2.38697e-15	P35279/Q91V41/Q9Z2I0/P62908/P53994/Q3V132/Q64521/Q9CQQ7/Q9D880/P62821/Q66GT5/Q920A7/Q7TNS2/Q9DAQ9/Q9CR61/Q9D6J5/Q8BPE4/Q8BFZ9/Q8VEK0/P56135/Q9CQX2/Q5U458/Q9CQV1/Q9DC69/Q9CPU2/Q9ERS2/Q8R1I1/Q9CQ69/P00405/Q9D0M3/Q9Z1G4/O89116/Q3UIU2/Q8JZU2/Q8BGG6/P59279/Q5SWT3/Q3ULF4/P61166/Q8BZ09/A2A6C4/Q8VCL2/Q99JR1/Q791T5/P61028/Q91WL5/Q9D8Y1/Q91V61/O35683/Q9CR62/Q9CRB8/Q8CCM6/Q9CQS8/Q61102/G5E829/Q02248/Q9DC29/…	83	14
4	cilium	49/160	175/1594	5.39013e-10	Q9DCM4/Q9D4B2/Q8C0M8/Q8BTU1/A3KGV1/Q9D9V4/P05214/E9Q5M6/Q920N1/Q8CDR2/Q99MH5/Q8VIG3/Q9D9U9/Q148A4/Q61884/O08749/Q5F201/Q9DAK2/Q6SP97/Q6P8X9/P41209/Q9CQ46/Q8BI22/Q8C5T8/Q8C042/Q8K450/A2AC93/P67871/Q8BVN8/P28661/Q8BSN3/Q0VFX2/E9Q7R9/Q6V3W6/A6H639/Q9D9T8/Q6NZQ0/Q9CQ66/Q05A62/Q9D3N2/Q80Y75/E9PYY5/Q9D5E4/Q5NC57/Q3V0B4/Q9DBJ1/Q7TSD4/Q80W32/Q9DAR0	49	38
5	mitochondrial membrane	51/156	208/1594	5.00836e-09	Q9Z2I0/P62908/Q3V132/Q64521/Q9CQQ7/Q9D880/Q66GT5/Q920A7/Q7TNS2/Q9DAQ9/Q9CR61/Q9D6J5/Q8BPE4/P56135/Q9CQX2/Q5U458/Q9CQV1/Q9DC69/Q9CPU2/Q9ERS2/Q8R1I1/Q9CQ69/P00405/Q9D0M3/Q3UIU2/Q8JZU2/Q5SWT3/Q3ULF4/Q8BZ09/Q8VCL2/Q99JR1/Q791T5/Q9D8Y1/Q91V61/O35683/Q9CR62/Q9CRB8/Q8CCM6/Q61102/Q9DC29/Q9QZD8/O35435/Q9DCN2/Q9CPQ8/P15265/Q78IK4/Q8VEM8/Q01768/Q8JZN5/Q64516/Q924X2	51	61
5	mitochondrial inner membrane	44/156	168/1594	1.58189e-08	Q9Z2I0/P62908/Q3V132/Q64521/Q9CQQ7/Q9D880/Q66GT5/Q920A7/Q7TNS2/Q9CR61/Q9D6J5/Q8BPE4/P56135/Q9CQX2/Q5U458/Q9CQV1/Q9DC69/Q9CPU2/Q9ERS2/Q8R1I1/Q9CQ69/P00405/Q9D0M3/Q3UIU2/Q8JZU2/Q5SWT3/Q3ULF4/Q8BZ09/Q8VCL2/Q99JR1/Q9D8Y1/Q91V61/O35683/Q9CR62/Q9CRB8/Q8CCM6/Q61102/Q9QZD8/O35435/Q9DCN2/Q9CPQ8/Q78IK4/Q8VEM8/Q8JZN5	44	61
5	endoplasmic reticulum subcompartment	23/156	57/1594	8.8359e-08	P53994/P62821/Q8BFZ9/O89116/Q8BGG6/P61166/A2A6C4/Q91WL5/Q9CQS8/Q9DC29/Q6ZQI3/Q80UM7/P01899/Q9DCN2/Q9DBG6/O08547/P61027/Q62186/Q9CYN2/Q9QYF1/P35293/Q9EP69/Q9WV55	23	60
3	gene expression	141/374	393/1594	1.39462e-07	Q2NL51/P42669/Q6P4T2/P62305/P62317/O54781/P62320/P08207/Q9CXW4/P60867/Q6ZWV7/P51410/P62315/Q921M3/P47962/P27048/P11031/Q5SUC9/Q9QZQ8/Q9QZ23/Q8VDQ8/Q9CQF4/Q8K1C0/O70133/Q9EQ80/Q9D411/P62754/Q99P91/P34914/Q99MN1/Q9CR21/P20060/P62983/Q07076/Q9CZL5/P57759/Q8K1J6/Q8VDC0/Q8VIJ6/P62281/P63276/Q3UKJ7/Q9JJI8/Q8BYM8/P62897/P56812/O35943/Q922Q9/P63101/P48678/Q9CQR2/Q8VCT4/Q9DCB8/Q80Y14/Q8K3A0/Q91WK5/Q9WUA2/…	141	13
4	cilium organization	27/160	77/1594	3.56538e-07	Q9D4B2/Q8C0M8/Q8BTU1/A3KGV1/Q9D9V4/E9Q5M6/Q8CDR2/Q99MH5/Q8VIG3/Q61884/Q5F201/Q6P8X9/Q8C5T8/Q8C042/Q8K450/A2AC93/Q8BSN3/Q0VFX2/E9Q7R9/Q6V3W6/Q9CQ66/Q05A62/Q80Y75/E9PYY5/Q3V0B4/B9EKE5/Q80W32	27	28
4	cilium movement	28/160	83/1594	3.56538e-07	Q9D4B2/Q8C0M8/Q8BTU1/Q9D9V4/E9Q5M6/Q8CDR2/Q99MH5/Q9D9U9/Q61884/Q5F201/Q6SP97/Q8C042/Q8K450/A2AC93/Q8BVN8/P28661/Q8BSN3/Q0VFX2/E9Q7R9/Q6V3W6/A6H639/E9Q414/Q9D3N2/E9PYY5/Q9QY05/Q9CWP4/Q3V0B4/Q80W32	28	44
4	axoneme	20/160	45/1594	3.56538e-07	Q9D4B2/Q8C0M8/Q9D9V4/Q8CDR2/Q9D9U9/Q61884/Q5F201/Q8C5T8/Q8K450/A2AC93/Q8BVN8/Q8BSN3/E9Q7R9/Q9D9T8/Q9CQ66/Q05A62/Q9D3N2/Q80Y75/E9PYY5/Q9D5E4	20	11
4	microtubule-based process	40/160	156/1594	4.99988e-07	Q9DCM4/Q9D4B2/Q9DAJ5/Q8C0M8/Q8BTU1/A3KGV1/Q9D9V4/P05214/P68372/E9Q5M6/Q8CDR2/Q99MH5/Q8VIG3/Q9D9U9/Q61884/Q5F201/Q6SP97/P41209/Q8C042/Q8K450/A2AC93/Q8BVN8/P28661/Q8BSN3/Q0VFX2/E9Q7R9/Q6V3W6/A6H639/Q9D9T8/Q9CQ66/E9Q414/Q05A62/Q9D3N2/Q80Y75/P51807/E9PYY5/Q9QY05/Q9CWP4/Q3V0B4/Q80W32	40	47
4	axoneme assembly	18/160	39/1594	8.75539e-07	Q9D4B2/Q8C0M8/Q9D9V4/E9Q5M6/Q8CDR2/Q8VIG3/Q61884/Q8K450/A2AC93/Q8BSN3/Q0VFX2/E9Q7R9/Q6V3W6/Q05A62/Q80Y75/E9PYY5/Q3V0B4/Q80W32	18	10
5	membrane protein complex	40/156	167/1594	1.16634e-06	Q3V132/Q9CQQ7/Q9D880/Q920A7/Q7TNS2/Q9CR61/Q9D6J5/P56135/Q5U458/Q9CQV1/Q9DC69/Q9CPU2/Q9ERS2/Q8R1I1/Q9CQ69/P00405/Q9D0M3/Q9Z1G4/O89116/Q3UIU2/O88870/Q3ULF4/P61166/A0A0A6YXX9/O35683/Q8CCM6/Q9CQS8/Q80W99/Q02248/P11835/Q6ZQI3/P01899/Q9DBG6/O08547/Q62186/Q9CYN2/Q9CPQ8/Q78IK4/Q9EP69/Q8CIE6	40	84
5	transmembrane transporter activity	29/156	100/1594	1.92709e-06	Q6Q477/Q9Z2I0/Q3V132/Q9CQQ7/Q8R0C3/Q9CR61/Q9D6J5/P56135/Q9ERS2/Q9CQ69/P00405/Q9D0M3/Q9Z1G4/Q8JZU2/Q5IRJ6/O88870/Q8BZ09/Q99JR1/Q91V61/Q9CR62/Q61102/Q80UU9/Q80W99/G5E829/Q80WJ6/Q9DC29/Q9QZD8/Q9CPQ8/Q8VEM8	29	26
4	cilium assembly	24/160	71/1594	2.43507e-06	Q9D4B2/Q8C0M8/Q8BTU1/A3KGV1/Q9D9V4/E9Q5M6/Q8CDR2/Q99MH5/Q8VIG3/Q61884/Q5F201/Q8C5T8/Q8K450/A2AC93/Q8BSN3/Q0VFX2/E9Q7R9/Q6V3W6/Q9CQ66/Q05A62/Q80Y75/E9PYY5/Q3V0B4/Q80W32	24	28
4	motile cilium	33/160	123/1594	2.4512e-06	Q9D4B2/Q8C0M8/Q8BTU1/A3KGV1/Q9D9V4/E9Q5M6/Q920N1/Q8CDR2/Q99MH5/Q8VIG3/Q9D9U9/Q61884/O08749/Q5F201/Q9DAK2/Q6SP97/Q9CQ46/Q8C042/Q8K450/A2AC93/Q8BVN8/P28661/E9Q7R9/Q6V3W6/A6H639/Q6NZQ0/Q9D3N2/Q80Y75/E9PYY5/Q9D5E4/Q3V0B4/Q9DBJ1/Q80W32	33	1
4	cytoskeleton	57/160	291/1594	2.4512e-06	Q9DCM4/Q9D4B2/Q9DAJ5/Q8C0M8/Q8BTU1/A3KGV1/Q9D9V4/P05214/P68372/E9Q5M6/Q920N1/Q8CDR2/Q8VIG3/Q9D9U9/Q148A4/Q9DAD0/Q61884/Q9D5W4/Q5F201/Q9DAK2/Q6P8X9/P41209/Q9CQ46/Q9D9L5/Q8BHJ5/Q8BI22/Q8C5T8/Q0VET5/Q8K450/A2AC93/Q8BVN8/P28661/Q8BSN3/Q9WTM5/Q0VFX2/E9Q7R9/Q6V3W6/A6H639/Q9D9T8/Q80X53/Q3THE2/P04104/Q9CQ66/P97470/Q05A62/Q9D3N2/Q80Y75/P51807/E9PYY5/Q60605/Q9D5E4/Q5NC57/B2RX88/B9EKE5/Q7TSD4/Q80W32/Q9DAR0	57	46
1	catabolic process	91/247	352/1594	1.07703e-05	P47738/P51660/Q64442/Q9JLZ3/P20108/P07356/P20029/P05202/O70250/P08113/Q9QXD6/Q9DCW4/P17710/P47934/Q9JJN4/P05132/O09046/P23578/Q00623/Q9CZN7/Q6PE15/P09041/P99029/P47857/P41216/P50544/Q8VCI0/P68040/O70435/Q9D0K2/Q9R1P4/Q9QUM9/O09061/O55234/Q60692/Q9Z2U1/Q8VEJ9/Q8VC30/Q9QZ08/P07901/P15626/P48758/Q8K3R3/P09470/P11499/P24549/Q9Z1R2/Q8BH95/Q9R1P3/P26443/P16858/Q8VDK1/Q68FD5/Q9CWH6/P35700/Q9WUA3/Q61171/…	91	22
5	integral component of organelle membrane	17/156	43/1594	1.37882e-05	Q66GT5/Q920A7/Q7TNS2/Q8BPE4/Q5U458/Q9Z1G4/Q3ULF4/A2A6C4/Q8VCL2/Q99JR1/Q91V61/G5E829/Q9DC29/P01899/Q78IK4/Q9EP69/Q8VEM8	17	82
1	small molecule binding	88/247	343/1594	1.75666e-05	P47738/P58252/Q64442/P20029/P05202/P35278/P08113/Q9QXD6/Q9DCW4/P17710/P16627/Q9Z2I9/P05132/P23578/O35857/P07724/Q00623/Q9CZN7/P09041/Q9WUM5/P09671/P38647/P47857/P41216/P50544/Q99KE1/Q9CQN1/P48722/Q9DBC7/P46638/Q9R0Y5/Q8VEJ9/Q922H2/Q8VC30/Q9CQ60/Q9Z1J3/Q9QZ08/P07901/Q8K010/P11499/P24549/P68373/Q9WV84/O09114/P26443/P80316/Q8K2B3/P80317/P42932/P80313/P57780/P16858/P60710/Q9QYJ0/P68134/P63038/Q9WUA3/…	88	3
3	ribonucleoprotein complex	60/374	137/1594	3.07332e-05	Q6P4T2/P62305/P62317/P62320/Q9CXW4/P60867/Q6ZWV7/P51410/P62315/Q921M3/P47962/P62245/P27048/O70133/P62754/Q9CR21/P62983/P62281/P63276/Q3UKJ7/Q9JJI8/Q9CQR2/Q9Z204/P63017/Q99PV0/P62307/Q9CWZ3/O08810/Q9ESX5/P61327/P62274/P16254/Q61879/P47955/Q6ZWX6/P25444/P14115/P47915/Q62189/P62843/Q9D8E6/P35550/P47911/Q9CZM2/P61514/P49962/P62751/P61358/P35979/P67984/P62082/P62900/Q9CZX8/Q6PFD9/Q61937/P14869/Q9D0T1/…	60	109
3	nucleosome binding	13/374	14/1594	4.39387e-05	Q9QZQ8/Q08943/Q3TEA8/Q8VE37/Q91ZW3/P43275/P43276/Q78ZA7/P43277/P15864/Q07133/P10922/P43274	13	43
3	nucleic acid binding	86/374	227/1594	4.73965e-05	P42669/Q6P4T2/P62305/P62320/Q9CXW4/P60867/Q6ZWV7/P51410/P62315/Q921M3/P47962/P27048/P11031/Q9QZQ8/P62827/Q9CQF4/Q8K1C0/P84089/O70133/P81117/Q99MN1/Q8K1J6/Q8VIJ6/P62281/P56812/Q9WUA2/Q9Z204/P63017/P10126/Q99LX0/Q99PV0/P62307/Q08943/Q3TEA8/Q9CWZ3/O08810/Q9ESX5/P30681/P61327/P16254/Q04750/Q61879/Q91WV0/Q9Z2D6/Q8VE37/Q6ZWX6/Q91ZW3/P70696/Q3U1J4/P25444/Q8VDM6/Q62189/P62843/Q9D8E6/P35550/E9Q956/P54310/…	86	53
5	integral component of mitochondrial inner membrane	11/156	21/1594	7.01815e-05	Q66GT5/Q920A7/Q7TNS2/Q8BPE4/Q5U458/Q3ULF4/Q8VCL2/Q99JR1/Q91V61/Q78IK4/Q8VEM8	11	81
1	protein folding	25/247	59/1594	0.000117724	P20029/P08113/P16627/P09103/P08003/P01887/P38647/Q9CQN1/P48722/P07901/P11499/Q9DAN1/Q9QYJ3/P17742/P80316/P80317/P42932/P80313/Q9QYJ0/P63038/P14211/Q8BND5/Q99L47/P17156/P26883	25	40
5	inner mitochondrial membrane protein complex	22/156	78/1594	0.000129664	Q9CQQ7/Q9D880/Q920A7/Q7TNS2/Q9CR61/Q9D6J5/P56135/Q5U458/Q9CQV1/Q9DC69/Q9CPU2/Q9ERS2/Q8R1I1/Q9CQ69/P00405/Q9D0M3/Q3UIU2/Q3ULF4/O35683/Q8CCM6/Q9CPQ8/Q78IK4	22	57
5	transmembrane transport	27/156	110/1594	0.000152977	Q6Q477/Q9Z2I0/Q3V132/Q9D880/Q8R0C3/P54116/Q8VEK0/Q9CQV1/Q9Z1G4/Q8JZU2/Q5IRJ6/O88870/Q8BZ09/Q99JR1/Q91V61/Q9CR62/Q8CCM6/Q9CQS8/Q61102/Q80W99/G5E829/Q91ZR1/Q80WJ6/Q9DC29/Q9QZD8/P97819/Q8VEM8	27	79
5	active transmembrane transporter activity	19/156	62/1594	0.0001661	Q6Q477/Q9Z2I0/Q3V132/Q8R0C3/Q9CR61/Q9D6J5/Q9ERS2/Q9CQ69/P00405/Q9D0M3/Q8JZU2/Q9CR62/Q61102/G5E829/Q80WJ6/Q9DC29/Q9QZD8/Q9CPQ8/Q8VEM8	19	2
4	inner mitochondrial membrane protein complex	22/160	78/1594	0.000167557	Q9DCJ5/Q9CQ75/Q06185/Q9D6J6/P56480/Q9CQA3/Q9DB20/P56382/Q9DCX2/Q9DB77/Q9CR68/Q9D3D9/P12787/Q9CXZ1/P52503/Q9DCS9/Q9CQV7/Q9Z1P6/Q9CPP6/P97450/P17665/P99028	22	57
1	carboxylic acid metabolic process	58/247	209/1594	0.000178161	P51660/Q9JLZ3/P10107/P05202/O70250/Q9QXD6/Q9DCW4/P17710/P47934/Q9Z2I9/Q99KI0/Q9CZU6/O09046/Q3UUI3/Q00623/Q9CZN7/P00342/P08249/P09041/Q9WUM5/P47857/P41216/P50544/Q99KE1/P97807/Q9R0X4/Q922H2/Q8VC30/Q9QZ08/P24549/Q8BH95/O09114/P26443/Q8K2B3/P16858/Q9WUA3/Q9D404/Q9D6R2/P52825/P05064/Q8BMS1/P06151/P50171/P54071/O88844/Q8K248/O55135/P51174/Q9JII6/P06745/Q8QZT1/Q2XU92/P97364/Q9D7B6/Q91VT4/Q9JHI5/Q9Z1Q9/…	58	21
1	proteasome core complex	11/247	15/1594	0.000178161	O70435/Q9R1P4/Q9QUM9/O09061/O55234/Q60692/Q9Z2U1/Q9R1P3/Q9CWH6/P99026/P49722	11	58
3	nucleosome organization	17/374	24/1594	0.000322019	Q9QZQ8/P28656/Q08943/Q3TEA8/Q91ZW3/P70696/Q9Z183/P43275/P43276/Q78ZA7/P43277/P15864/Q07133/P10922/P43274/Q9EQU5/Q61937	17	42
3	U2-type precatalytic spliceosome	12/374	14/1594	0.000322019	Q6P4T2/P62305/P62317/P62320/P62315/Q921M3/P27048/Q3UKJ7/Q99PV0/P62307/O08810/Q9D0T1	12	102
3	ribosomal subunit	34/374	69/1594	0.000322019	Q9CXW4/P60867/Q6ZWV7/P51410/P47962/P62245/P62754/Q9CR21/P62983/P62281/P63276/Q9JJI8/Q9CQR2/P62274/P47955/P25444/P14115/P47915/P62843/Q9D8E6/P47911/Q9CZM2/P61514/P62751/P61358/P35979/P67984/P62082/P62900/Q9CZX8/Q61937/P14869/Q9D1R9/P99027	34	48
4	aerobic respiration	22/160	81/1594	0.000322522	Q9D051/P35487/Q9DCJ5/Q06185/Q9D6J6/P56480/Q9CQA3/Q9DB20/P56382/Q9DCX2/O08749/Q9CR68/Q9D3D9/P12787/Q9CXZ1/P52503/Q5F204/Q9CQX8/Q9Z1P6/P97450/P17665/P99028	22	6
4	plasma membrane bounded cell projection	54/160	318/1594	0.000557958	Q9DCM4/Q9D4B2/Q8C0M8/Q8BTU1/A3KGV1/Q9D9V4/P05214/E9Q5M6/Q920N1/Q8CDR2/Q99MH5/Q8VIG3/Q9D9U9/Q148A4/Q61884/O08749/P62814/Q5F201/Q9DAK2/Q6SP97/Q6P8X9/P41209/Q9CQ46/Q6PIC6/Q8BI22/Q8C5T8/Q8C042/Q8K450/A2AC93/P67871/Q8BVN8/P28661/Q8BSN3/Q0VFX2/E9Q7R9/Q6V3W6/A6H639/Q9D9T8/Q6NZQ0/Q9CQ66/Q05A62/Q9D3N2/Q80Y75/P51807/E9PYY5/Q8BL66/Q9D5E4/Q5NC57/Q3V0B4/Q924N4/Q9DBJ1/Q7TSD4/Q80W32/Q9DAR0	54	27
4	determination of left/right symmetry	8/160	14/1594	0.00081532	Q9D4B2/Q8C0M8/Q9D9U9/Q5BN45/Q5F201/Q6SP97/A2AC93/Q8BSN3	8	49
3	RNA processing	39/374	89/1594	0.00103263	Q6P4T2/P62305/P62317/O54781/P62320/Q9CXW4/Q6ZWV7/P62315/Q921M3/P47962/P27048/O70133/P62754/Q8K1J6/Q8VIJ6/P63276/Q3UKJ7/Q9CQR2/Q9Z204/P63017/Q99PV0/P62307/Q9CWZ3/O08810/Q9ESX5/P61327/Q9Z2D6/Q8VDM6/Q62189/P62843/P35550/P61358/P62082/Q9CZX8/Q6PFD9/Q61937/Q8BL97/Q9D0T1/Q8K1R3	39	92
1	mitochondrion	107/247	497/1594	0.00108424	P47738/P51660/Q8CAK1/Q8CG76/Q64442/Q9JLZ3/P20108/P85094/P10107/P20029/P05202/Q9DCW4/P17710/P47934/Q9Z2I9/Q9JJN4/Q99KI0/P05132/Q9CZU6/O35857/Q3UUI3/Q9CZN7/P08249/Q6PE15/Q9WUM5/P09671/P38647/P99029/P62264/Q8K215/P43024/Q9DB15/Q91WM2/P41216/P50544/Q3UV70/P68040/Q99KE1/Q9D0K2/P97807/Q9CQN1/P46638/Q9R0X4/A2AVQ5/Q922H2/Q9Z1J3/P07901/P11499/Q9WV84/Q8BH95/Q8R086/P26443/Q8K2B3/Q91WS0/P80313/P16858/Q8VDK1/…	107	86
4	spermatid differentiation	18/160	64/1594	0.00112713	P84244/E9Q5M6/Q8CDR2/Q99MH5/Q8VIG3/Q61884/Q62522/O08749/Q9DAK2/Q8K450/P28661/Q0VFX2/E9Q7R9/Q6V3W6/Q9QY05/Q3V0B4/Q7TSD4/Q80W32	18	34
4	proton transmembrane transporter activity	12/160	32/1594	0.00115106	Q06185/P56480/Q9DB20/P56382/Q9DCX2/Q9CR68/Q9D3D9/Q9CR51/P12787/P97450/P17665/P99028	12	103
4	sperm axoneme assembly	8/160	15/1594	0.00120995	E9Q5M6/Q61884/Q8K450/Q0VFX2/E9Q7R9/Q6V3W6/Q3V0B4/Q80W32	8	91
1	response to organic substance	60/247	238/1594	0.00164387	P47738/Q7TMR0/Q64442/P20108/P10107/P20029/P05202/Q922R8/P08113/P16627/P05132/P23578/P09103/Q00623/Q9CZN7/P48036/P01887/P38647/P41216/P68040/Q9D0K2/P48722/P46638/Q922H2/P07901/P48758/P09470/P11499/P24549/Q9Z1R2/P57780/P16858/P60710/Q9DAK9/P63038/Q9WUA3/Q61171/P08071/Q6PDM2/Q01853/P84104/Q9JIY5/Q8BMS1/P49443/Q923X4/O88844/P54728/P09405/Q8C570/O55135/P97930/Q9JII6/P14211/P17156/P06745/P27659/Q9JKV1/…	60	35
3	chromatin binding	23/374	44/1594	0.00177307	Q9QZQ8/Q8VDQ8/O70133/Q8VIJ6/P28656/Q08943/Q3TEA8/Q04750/Q9Z2D6/Q8VE37/Q91ZW3/P43275/P43276/Q78ZA7/P43277/P15864/Q07133/P10922/P43274/Q6PFD9/Q9CYR0/Q9EQU5/Q61937	23	41
4	pattern specification process	9/160	20/1594	0.00199969	Q9D4B2/Q8C0M8/Q9D9U9/Q5BN45/Q61884/Q5F201/Q6SP97/A2AC93/Q8BSN3	9	69
1	phosphate-containing compound metabolic process	69/247	289/1594	0.00209219	P51660/P20108/P07356/O70250/P08113/Q9QXD6/P17710/Q9Z2I9/Q9JJN4/P05132/Q9CZU6/Q00623/P00342/P09041/Q9JMI7/Q9WUM5/P38647/P47857/Q91WM2/P41216/Q8VCI0/Q3UV70/P68040/Q9DBC7/Q9R0Y5/Q9R0X4/Q6PD03/Q922H2/Q8VC30/Q9CQ60/Q9Z1J3/Q9QZ08/P07901/Q8K3R3/P09470/P11499/Q9WV84/Q8CHP8/P17742/P16858/P60710/Q9DAK9/Q9EQ00/Q9WUA3/Q9WTP6/P48455/P08071/Q9CRA7/Q9D404/Q01853/Q61241/P05064/Q8BMS1/P49443/P54071/O88844/Q3TCN2/…	69	99
4	inorganic cation transmembrane transporter activity	14/160	45/1594	0.00221438	Q06185/P56480/Q9DB20/P56382/Q9DCX2/Q9CR68/Q9D3D9/Q9CR51/P12787/Q6PIC6/P97450/P17665/Q924N4/P99028	14	26
3	ribonucleoprotein complex biogenesis	30/374	65/1594	0.00237121	Q6P4T2/P62305/P62317/O54781/P62320/Q9CXW4/Q6ZWV7/P62315/P47962/P27048/P62827/O70133/P62754/P63276/Q9JJI8/Q9CQR2/Q99PV0/P62307/Q9ESX5/P25444/P62843/P35550/P47911/P62751/P61358/P62082/Q9CZX8/Q61937/P14869/Q9D0T1	30	94
5	mitochondrial transmembrane transport	10/156	24/1594	0.00237195	Q9Z2I0/Q3V132/Q9D880/Q9CQV1/Q8JZU2/Q8BZ09/Q99JR1/Q91V61/Q8CCM6/Q61102	10	89
1	organophosphate metabolic process	44/247	160/1594	0.00237472	P51660/O70250/Q9QXD6/P17710/Q9Z2I9/Q9JJN4/Q9CZU6/Q00623/P00342/P09041/Q9WUM5/P47857/Q91WM2/P41216/Q8VCI0/Q9R0Y5/Q9R0X4/Q922H2/Q8VC30/Q9CQ60/Q9Z1J3/Q8K3R3/Q9WV84/Q8CHP8/P16858/Q9WUA3/Q9WTP6/Q9CRA7/Q9D404/Q01853/P05064/Q8BMS1/P54071/O88844/Q3TCN2/Q9JL56/Q8C5H8/O55135/P97930/O08709/P30275/Q9JHU9/P06745/Q8QZT1	44	16
4	mitochondrial proton-transporting ATP synthase complex	7/160	13/1594	0.00278515	Q06185/P56480/Q9DB20/P56382/Q9DCX2/Q9D3D9/P97450	7	87
4	dynein complex	9/160	22/1594	0.00351363	Q9DCM4/Q9DAJ5/Q8C0M8/A2AC93/Q8BVN8/Q9CQ66/Q05A62/P51807/E9PYY5	9	56
3	positive regulation of binding	16/374	27/1594	0.00388516	P08207/Q9CXW4/P62827/Q8VDQ8/O70133/Q99LX0/P30681/Q6ZWX6/P70696/P10639/P62715/P10922/P0DP28/P17182/P63158/P08032	16	100
5	carboxylic acid transmembrane transporter activity	7/156	13/1594	0.00464263	Q8R0C3/Q8JZU2/Q8BZ09/Q99JR1/Q91V61/Q9CR62/Q9QZD8	7	8
1	hydrolase activity	75/247	332/1594	0.00506498	P47738/P58252/Q8CG76/Q7TMR0/Q8R2H9/P20029/P35278/O70250/P08113/Q9QXD6/P16627/P23578/Q3UUI3/Q6PE15/P38647/Q8VCI0/Q3UV70/Q9CQN1/P48722/O09061/O55234/P46638/Q3UGR5/Q60692/Q9R0X4/Q6PD03/Q8VEJ9/Q9CQ60/P07901/Q8K010/P56376/Q8K3R3/P09470/P11499/P68373/Q8CHP8/Q9R1P3/P80316/Q9Z2W0/P80317/P42932/P80313/Q8VDK1/Q9DAK9/Q9CPY7/P63038/P48455/Q3TC72/P08071/Q9CXT8/Q01853/B7ZMP1/Q9JIY5/Q8K370/P49443/Q3TCN2/Q9JL56/…	75	77
1	small molecule biosynthetic process	29/247	94/1594	0.00536109	Q64442/P10107/P05202/O70250/Q9QXD6/Q00623/Q9CZN7/P00342/P09041/P50544/Q9R0Y5/P24549/O09114/Q8CHP8/Q9QZL9/P16858/Q9D404/P05064/P06151/P50171/O55135/P51174/Q9JII6/Q9JHU9/P06745/Q2XU92/P97364/Q91VT4/Q9WV54	29	20
1	lipid metabolic process	46/247	177/1594	0.00536109	P51660/Q8CG76/Q9JLZ3/P10107/Q9DCW4/P47934/Q3UUI3/Q00623/Q91WM2/P41216/P50544/Q8VCI0/Q9R0X4/Q6PD03/Q922H2/P15626/P48758/Q8K3R3/P24549/Q8BH95/O09114/Q8CHP8/Q9QZL9/Q9D404/P52825/Q8BMS1/Q99LB2/P50171/O88844/Q3TCN2/Q9JL56/O55135/P51174/Q9QWR8/O08709/Q9JII6/Q9JHU9/P21300/Q6X786/Q8QZT1/Q2XU92/Q9D7B6/Q91VT4/Q9JHI5/P51150/Q9WV54	46	33
5	transmembrane transporter complex	14/156	49/1594	0.00675661	Q9CR61/Q9D6J5/Q9DC69/Q9CPU2/Q9ERS2/Q8R1I1/Q9CQ69/Q9D0M3/Q3UIU2/O88870/A0A0A6YXX9/O35683/Q80W99/Q9EP69	14	84
5	mitochondrion	69/156	497/1594	0.00990815	Q8R127/Q9Z2I0/Q91YP0/P62908/Q3V132/Q59J78/Q64521/Q9CQQ7/P61979/Q9D880/Q66GT5/Q920A7/Q7TNS2/Q9DAQ9/Q9CR61/Q9D6J5/O55142/Q8BPE4/P54116/P56135/Q9CQX2/Q5U458/Q9CQV1/Q9DC69/Q9CPU2/Q9ERS2/Q8R1I1/Q9CQ69/P00405/Q9D0M3/Q3UIU2/Q8JZU2/Q5SWT3/Q3ULF4/Q8R1R3/Q8BZ09/Q8VCL2/Q99JR1/Q68FF6/Q791T5/P61028/Q9D8Y1/Q91V61/O35683/Q9CR62/Q9CRB8/Q8CCM6/Q61102/Q91ZR1/Q80WJ6/Q9DC29/Q9QZD8/Q922Q8/O35435/Q78PY7/Q9DCN2/Q9D6U8/…	69	86
5	NADH dehydrogenase complex assembly	10/156	29/1594	0.0100139	Q59J78/Q9CR61/Q9D6J5/Q9DC69/Q9CPU2/Q3UIU2/Q9D8Y1/O35683/Q8CCM6/Q8JZN5	10	88
1	oxidoreductase activity, acting on the CH-OH group of donors, NAD or NADP as acceptor	17/247	45/1594	0.0105013	P51660/Q8CG76/Q64442/P00342/P08249/Q99KE1/P48758/Q9D6R2/Q8BMS1/P06151/Q99LB2/P50171/P54071/O88844/Q9JII6/P21300/Q91VT4	17	97
5	transport	61/156	426/1594	0.0106894	Q6Q477/P35279/Q91V41/Q9Z2I0/P53994/Q3V132/Q59J78/Q9CQQ7/P61979/Q9D880/P62821/Q66GT5/Q8R0C3/P54116/Q8VEK0/P56135/Q9CQV1/Q9Z1G4/O89116/Q8JZU2/Q5IRJ6/P59279/O88870/Q3ULF4/Q8R1R3/Q8BZ09/Q99JR1/Q68FF6/P61028/Q91V61/Q9CR62/Q8CCM6/Q9CQS8/Q61102/Q80UU9/Q80W99/G5E829/Q91ZR1/Q02248/Q99NF8/P11835/Q80WJ6/Q8K0C4/Q9DC29/Q9QZD8/P11438/Q3UUY6/O08547/P61027/Q99P88/P56546/Q9Z1N5/Q9CYN2/P97819/Q9CPQ8/P35293/P35285/…	61	63
1	lipid catabolic process	23/247	71/1594	0.0109176	P51660/Q9JLZ3/Q9DCW4/P47934/Q00623/P50544/Q8VCI0/P48758/Q8K3R3/Q8BH95/P52825/Q8BMS1/O88844/Q3TCN2/P51174/Q9QWR8/O08709/Q6X786/Q8QZT1/Q2XU92/Q9JHI5/P51150/Q9WV54	23	32
1	ADP metabolic process	13/247	30/1594	0.0109176	O70250/Q9QXD6/P17710/P09041/P47857/Q9R0Y5/Q8VC30/P16858/Q9WUA3/Q9WTP6/P05064/O55135/P06745	13	4
1	extracellular membrane-bounded organelle	11/247	23/1594	0.0109176	Q8R2H9/Q64442/P10107/P07356/Q64444/P07724/P09470/Q9Z1R2/P63038/P05064/Q8BND5	11	64
1	heat shock protein binding	14/247	34/1594	0.0109176	P20029/P16627/Q00623/P38647/P11499/Q9Z1R2/Q9QYJ3/Q9QYJ0/Q68FD5/Q9JLC8/Q99L47/P17156/P57776/P26883	14	72
4	catalytic complex	39/160	236/1594	0.0116719	Q9DCM4/Q60737/Q9D051/P35487/Q9DAJ5/Q8C0M8/Q9DCJ5/Q9CQ75/Q9D6J6/Q8BKZ9/Q9CQA3/Q9DB77/O08749/Q9CR68/P62869/Q9D9T0/Q9CXZ1/P52503/Q8BHL8/Q8BHJ5/Q8C042/A2AC93/Q8BVN8/Q9WTM5/Q9DCS9/E9Q5C9/Q9CQ66/P97470/Q05A62/Q9CQX8/P51807/E9PYY5/Q99JI4/Q9Z1P6/Q99LT0/Q9CPP6/Q8BL66/P60122/P99028	39	24
3	U2-type catalytic step 2 spliceosome	8/374	10/1594	0.01263	P62305/P62317/P62320/P62315/P27048/Q99PV0/P62307/O08810	8	85
3	structural molecule activity	44/374	117/1594	0.01263	Q9CXW4/P60867/Q6ZWV7/P51410/P47962/P62245/P62754/Q99K51/P62983/P62281/P63276/Q9JJI8/Q9CQR2/P28654/P62274/P47955/P63260/Q8BJ71/P58771/P11087/P25444/P14115/P39061/P47915/P62843/Q9D8E6/E9Q557/Q02257/P47911/Q9CZM2/P61514/P62751/P61358/P35979/P67984/P62082/P62900/Q9CZX8/Q6PFD9/Q9D1M0/P14869/Q9D1R9/Q8R332/P99027	44	111
3	ribonucleoprotein complex assembly	20/374	41/1594	0.0138014	Q6P4T2/P62305/P62317/O54781/P62320/Q9CXW4/P62315/P47962/P27048/O70133/Q9JJI8/Q99PV0/P62307/P25444/P62843/P47911/P62751/Q9CZX8/P14869/Q9D0T1	20	110
3	protein-containing complex binding	70/374	210/1594	0.0138964	P17426/P62317/P62320/Q6ZWV7/P62315/Q921M3/P27048/Q9QZQ8/P62827/P46460/P21550/Q9CQF4/O70133/Q9D411/Q99P91/P97493/Q99K51/P20060/Q07076/Q9JLT4/Q8BJU0/Q9DBG3/P63101/P32020/Q9Z204/Q99LX0/P28654/Q08943/Q3TEA8/O88487/Q04750/Q61879/P47955/Q8VDD5/Q8VE37/Q6ZWX6/P70168/Q91ZW3/P58771/Q3U1J4/P25444/Q62189/P21107/P35550/Q9CQ92/Q60932/Q02257/O54863/P43275/P43276/Q78ZA7/P62751/P43277/P15864/Q07133/P10922/P43274/…	70	62
3	positive regulation of molecular function	44/374	118/1594	0.0140456	Q2NL51/Q9WTX5/P08207/Q9CXW4/P47962/P62827/Q8VDQ8/Q07139/O70133/Q9D411/P16332/Q9DC23/P57759/Q9CPW2/P62897/P56812/O35943/P63017/Q01339/P00015/Q99LX0/P20181/Q9ESX5/P30681/Q6ZWX6/Q9WUD1/P58771/P70696/P25444/Q9CQ92/P10639/P62715/Q02257/P10922/P0DP28/P17182/Q9JIQ3/Q9CYR0/Q9QXT0/P13020/P63158/Q61937/Q9DB05/P08032	44	101
3	negative regulation of metabolic process	71/374	214/1594	0.0140456	P70458/P42669/P17426/Q9CXW4/Q9DAN8/Q921M3/P47962/P11031/Q5SUC9/Q9QZQ8/Q8VDQ8/Q80ZN5/Q8K1C0/O70133/Q9EQ80/Q99P91/Q07076/Q9DC23/P57759/Q8BJU0/Q99KR7/Q8VIJ6/Q00897/P62897/Q8K2C6/Q922Q9/P63101/Q9Z204/P63017/Q01339/P10126/Q99LX0/Q9CWZ3/Q9JM99/P20181/Q9ESX5/P30681/P61327/Q91WV0/Q9Z2D6/Q6ZWX6/Q91ZW3/P68254/Q9CQ92/Q60932/P10639/P62715/Q07235/P97429/P43275/P43276/P49962/P62082/Q9CZX8/P43277/P15864/Q07133/…	71	95
3	endoplasmic reticulum lumen	13/374	22/1594	0.0140456	O35887/Q91W90/Q9DC23/P57759/Q9CQU0/P55302/P08905/P27773/Q8VCT4/P17897/P20181/Q9ERR7/Q9D1Q6	13	59
1	intracellular protein-containing complex	24/247	78/1594	0.015305	P05132/O70435/Q9R1P4/Q9DBC7/Q9QUM9/O09061/O55234/Q60692/Q9Z2U1/Q6PD03/P11499/Q9R1P3/P60710/Q9CWH6/P48455/Q01853/P54728/Q76MZ3/Q8VDP4/Q9JKV1/Q9JLV5/P99026/P49722/Q63811	24	24
1	regulation of immune system process	24/247	79/1594	0.0175948	P10107/P17710/O09046/Q00623/P01887/Q9JMI7/P38647/Q61400/Q8K310/Q9R1P4/Q9DBC7/Q8VC30/P07901/Q9Z1R2/Q9DAK9/P63038/Q61171/P08071/O55135/P14211/P06745/Q6X786/Q9JKV1/P99026	24	104
1	cell recognition	14/247	36/1594	0.0175948	P16627/P23578/Q9JMI7/P21956/P80316/Q9D9J7/P80317/P42932/P80313/Q9DAG6/P05064/Q8K410/Q6X786/Q9DAA4	14	12
3	macromolecule methylation	12/374	20/1594	0.0180747	Q2NL51/P62320/P27048/Q9QZQ8/P48678/Q9Z2D6/Q91ZW3/P35550/P43276/P43277/P15864/P43274	12	75
5	GTPase activity	11/156	37/1594	0.0194019	P35279/Q91V41/P53994/P68369/P62821/P59279/P61028/Q91ZR1/P61027/P35293/P35285	11	70
1	enzyme binding	59/247	261/1594	0.0195904	P58252/P20108/P07356/P20029/P05202/P08113/P16627/Q9D424/P05132/O35857/P07724/P09103/Q00623/P48036/P09671/P38647/Q61400/O54887/P47857/P68040/O70435/Q9CQN1/Q9DBC7/Q3UGR5/Q6PD03/Q8VEJ9/P07901/P15626/O08795/P09470/P11499/Q9Z1R2/Q9QYJ3/P26443/P16858/P60710/O35215/P63038/Q68FD5/P14733/Q6PDM2/Q01853/P84104/P05064/P06151/P50580/P09405/Q8VDP4/O08709/P14211/P17156/P06745/Q9JKV1/P70372/Q9JLV5/Q8QZT1/P51150/…	59	62
1	carbohydrate metabolic process	29/247	104/1594	0.019792	Q64442/O70250/Q9QXD6/P17710/Q9CZU6/P00342/P08249/Q6PE15/P09041/P47857/Q922H2/Q8VC30/Q80YT5/Q9CQ60/Q8CHP8/P16858/Q68FD5/Q9WUA3/P05064/P06151/P54071/O88844/O55135/Q9QWR8/Q9JII6/O54782/Q9JHU9/Q812F3/P06745	29	18
1	single fertilization	19/247	58/1594	0.0204224	P16627/P23578/Q9JMI7/P21956/Q8K3R3/Q9QZL9/P80316/Q9D9J7/P80317/P42932/P80313/Q9DAG6/P48455/P05064/Q8K410/Q812F3/Q6X786/Q9DAA4/Q63811	19	68
1	organic hydroxy compound metabolic process	21/247	67/1594	0.0204224	P47738/Q64442/Q99KI0/Q00623/P00342/P50544/Q8VC30/P24549/Q8CHP8/Q9QZL9/O35215/Q9D6R2/P06151/P54071/O88844/Q9JL56/P51174/Q9JII6/Q9JHU9/Q91VT4/Q9WV54	21	7
1	cellular ketone metabolic process	13/247	33/1594	0.0204224	P10107/Q00623/P50544/Q9D0K2/P97807/Q922H2/P48758/Q9QZL9/P05064/O55135/P51174/Q9JII6/Q91VT4	13	31
1	NAD binding	13/247	33/1594	0.0204224	P47738/Q64442/Q99KE1/P24549/P26443/P16858/Q9D6R2/Q9JLJ2/Q8BMS1/P06151/P50171/P54071/O88844	13	29
1	NADH metabolic process	8/247	15/1594	0.0210694	P17710/P08249/P47857/Q9WUA3/Q01853/Q9D6R2/P06151/P06745	8	74
3	organic cyclic compound metabolic process	127/374	433/1594	0.021113	Q2NL51/P42669/Q6P4T2/P62305/P62317/O54781/P62320/P08207/Q9CXW4/Q6ZWV7/P62315/Q921M3/P47962/P27048/Q8BWT1/P11031/Q9QZQ8/P62827/Q8VDQ8/P21550/Q9CQF4/Q8K1C0/O70133/Q9EQ80/Q9D411/P62754/Q9D7G0/Q922Q4/P34914/Q99MN1/Q922B1/P20060/Q924M7/Q9CZL5/Q9QX60/Q8K1J6/P18155/Q9WTP7/Q8VDC0/Q8VIJ6/P63276/Q8R574/Q3UKJ7/Q9D273/Q8BVI4/Q8BYM8/Q9DBM2/Q921H8/Q9QYR9/O35943/Q8VCE6/Q32MW3/P63101/P48678/Q9CQR2/Q8VCT4/Q8K4Z3/…	127	13
6	cilium assembly	25/238	71/1594	0.0217691	G5E8A8/Q91WG2/Q922G7/Q6P8Y0/Q9D439/Q9D5Y1/Q3USS3/Q60779/B2RW38/Q9WU65/D3YVL2/Q8BRC6/Q80W93/Q8CDV6/Q9DAJ2/Q6X6Z7/Q60931/Q8K4E0/Q3U6K5/Q8VHI7/Q80X86/Q8R3P7/P57746/Q149S1/Q9DAN9	25	28
4	purine ribonucleotide biosynthetic process	12/160	45/1594	0.0220788	Q9D051/P35487/Q06185/P56480/Q8BKZ9/Q9DB20/Q99MH5/P56382/Q9DCX2/O08749/Q9D3D9/P97450	12	96
5	Golgi vesicle transport	10/156	32/1594	0.0222211	P35279/Q91V41/P62821/O89116/P61028/P11438/O08547/P61027/Q9WV55/Q8CIE6	10	71
3	histone modification	17/374	34/1594	0.0223065	Q9WTX5/Q921M3/Q9QZQ8/Q8VDQ8/Q8VIJ6/P48678/Q99LX0/Q91WV0/Q9Z2D6/Q91ZW3/Q3U1J4/P35550/Q9Z183/P43276/P43277/P15864/P43274	17	76
4	male gamete generation	24/160	127/1594	0.0224372	P84244/A3KGV1/E9Q5M6/Q920N1/Q8CDR2/Q99MH5/Q8VIG3/Q61884/Q62522/O08749/Q9DAK2/Q8K450/P28661/Q8BSN3/Q0VFX2/E9Q7R9/Q6V3W6/E9Q414/Q9QY05/Q64327/Q3V0B4/Q8VIF2/Q7TSD4/Q80W32	24	50
1	response to topologically incorrect protein	11/247	26/1594	0.0238571	P20029/Q922R8/P16627/P38647/P48722/P07901/Q9Z1R2/P63038/Q01853/P17156/Q9JLV5	11	37
1	extracellular region	46/247	194/1594	0.0238571	Q8R2H9/Q64442/P10107/P07356/P20029/Q922R8/P08113/Q9DCQ7/Q64444/O09046/P07724/P08003/Q00623/P48036/P01887/Q9JMI7/Q03401/Q61400/P21956/P18419/Q8VCI0/Q80YT5/P15626/P09470/P11499/Q9Z1R2/O09114/P17742/Q9QZL9/E9Q7F5/O35215/Q07797/P63038/Q9DAG6/P08071/P05064/Q3TCN2/P14211/Q8BND5/O54782/Q812F3/P06745/O70169/Q6X786/Q9DAA4/Q9WV54	46	65
3	negative regulation of DNA metabolic process	8/374	11/1594	0.0245789	P11031/P43275/P43276/P43277/P15864/Q07133/P10922/P43274	8	54
3	receptor internalization	8/374	11/1594	0.0245789	Q3UYH7/Q8VDQ8/P46460/Q9DBG3/P55302/P20181/P84091/P84078	8	106
1	generation of precursor metabolites and energy	36/247	142/1594	0.0250248	O70250/Q9QXD6/Q9DCW4/P17710/Q9Z2I9/Q9JJN4/Q99KI0/P05132/Q9CZU6/Q9CZN7/P08249/P09041/Q9WUM5/P09671/P43024/P47857/Q9D0K2/P97807/Q9CQN1/A2AVQ5/Q8VC30/Q9CQ60/Q8K2B3/Q91WS0/P16858/Q9D7P6/Q9WUA3/Q01853/Q9D6R2/P05064/P06151/P54071/O88844/O55135/P06745/Q8QZT1	36	6
4	primary active transmembrane transporter activity	12/160	46/1594	0.0254826	Q9CQ75/Q9D6J6/P56480/P56382/Q9CR68/Q9CR51/P12787/Q9CXZ1/Q6PIC6/Q9Z1P6/P17665/P99028	12	103
4	respiratory electron transport chain	12/160	46/1594	0.0254826	Q9DCJ5/Q9D6J6/Q9CQA3/O08749/Q9CR68/P12787/Q9CXZ1/P52503/Q9Z1P6/Q9CPP6/P17665/P99028	12	5
1	transferase activity	36/247	143/1594	0.0276256	Q8CAK1/P05202/P17710/P47934/Q9JJN4/P05132/Q9CZU6/Q9CZN7/P09041/P47857/Q9D0K2/Q9R0Y5/Q922H2/Q8VC30/Q9Z1J3/Q9QZ08/P15626/Q9WV84/P16858/Q9WUA3/Q9WTP6/Q9D404/Q61241/P52825/Q8BMS1/Q8C5H8/Q9D5N8/Q80X56/P97930/O08709/P30275/Q8BVP5/Q9JLV5/Q8QZT1/P97364/Q91VT4	36	23
1	response to oxygen-containing compound	33/247	128/1594	0.0287324	P47738/P20108/P10107/P05202/P08113/P05132/P48036/P01887/P09671/P99029/P68040/Q9D0K2/Q9CQN1/P46638/Q922H2/P48758/P09470/P24549/P60710/Q9DAK9/P35700/Q61171/P08071/Q01853/P84104/Q9JIY5/Q8BMS1/Q923X4/P09405/O55135/O08709/Q9JII6/Q9JKV1	33	36
6	cilium organization	25/238	77/1594	0.0289474	G5E8A8/Q91WG2/Q922G7/Q6P8Y0/Q9D439/Q9D5Y1/Q3USS3/Q60779/B2RW38/Q9WU65/D3YVL2/Q8BRC6/Q80W93/Q8CDV6/Q9DAJ2/Q6X6Z7/Q60931/Q8K4E0/Q3U6K5/Q8VHI7/Q80X86/Q8R3P7/P57746/Q149S1/Q9DAN9	25	28
6	mitochondrion organization	34/238	122/1594	0.0289474	Q8CAQ8/Q9CQC7/Q9CRB9/Q8K3J1/Q9DCT2/Q91WD5/P48771/Q91VN4/Q99M87/Q9CQZ5/Q8JZQ2/Q8BX10/Q91VD9/Q60930/O35129/P67778/Q7TMF3/Q9CYG7/Q91VC9/Q791V5/Q8BGH2/Q99LC3/Q8BPT6/O09172/Q9JK48/Q9JKL4/Q9WTZ1/P58281/P97478/Q9CQJ8/Q9D2F5/Q925I1/Q9CQU8/Q99JB2	34	86
6	mitochondrial inner membrane	43/238	168/1594	0.0289474	Q8CAQ8/Q99JY0/Q8BJ64/O70325/Q9CQC7/Q9CRB9/Q8K3J1/Q9DCT2/Q91WD5/P48771/Q91VN4/Q9CZ13/Q9CQZ5/Q8JZQ2/P19783/Q03265/Q91VR2/Q9CPQ1/Q91YT0/Q91VD9/Q60930/O35129/P67778/Q7TMF3/Q60931/Q91VC9/Q791V5/Q8BGH2/Q99LC3/Q8BPT6/Q9R112/D3YZG8/O55125/Q921G7/Q9JKL4/P58281/P97478/Q80XN0/Q99L04/Q9CQJ8/Q925I1/Q9CQU8/Q99JB2	43	61
4	epithelial cilium movement involved in extracellular fluid movement	7/160	19/1594	0.0299576	Q9D4B2/Q8C0M8/Q99MH5/Q9D9U9/Q8K450/Q8BSN3/E9Q7R9	7	39
5	organic anion transport	9/156	28/1594	0.0305023	Q3V132/Q8R0C3/Q8JZU2/Q8BZ09/Q99JR1/Q91V61/Q9CR62/Q9QZD8/P97819	9	9
6	mitochondrial membrane	50/238	208/1594	0.0314665	Q8CAQ8/Q99JY0/Q8BJ64/O70325/Q9CQC7/Q9CRB9/Q8K3J1/Q9DCT2/Q91WD5/P48771/Q91VN4/Q9CZ13/Q9CQZ5/Q8JZQ2/P19783/Q03265/Q91VR2/Q9CPQ1/Q9WU65/Q91YT0/Q8BX10/Q91VD9/Q60930/O35129/P67778/Q7TMF3/Q60931/Q9CYG7/Q91VC9/Q791V5/Q80X86/Q8BGH2/Q99LC3/Q8BPT6/Q9R112/D3YZG8/O55125/Q921G7/O35387/Q9JK48/Q9JKL4/P58281/P97478/Q80XN0/Q99L04/Q9CQJ8/Q925I1/Q9CQN3/Q9CQU8/Q99JB2	50	61
1	ubiquitin protein ligase binding	16/247	48/1594	0.0315512	P20029/P16627/P05132/P38647/O70435/Q9DBC7/P07901/P11499/Q9Z1R2/P63038/Q01853/P50580/O08709/P14211/P06745/Q9JLV5	16	112
5	heme binding	7/156	18/1594	0.0319608	O70252/Q9CQX2/Q9D0M3/Q91WL5/Q80UU9/Q8K0C4/Q9DC29	7	73
5	mitochondrion organization	23/156	122/1594	0.0325033	Q9Z2I0/Q3V132/Q59J78/Q9D880/Q920A7/Q9CR61/Q9D6J5/Q5U458/Q9CQV1/Q9DC69/Q9CPU2/Q3UIU2/Q3ULF4/Q8VCL2/Q9D8Y1/O35683/Q9CRB8/Q8CCM6/O35435/Q9D6U8/P97819/Q78IK4/Q8JZN5	23	86
5	primary active transmembrane transporter activity	12/156	46/1594	0.0325033	Q6Q477/Q9CR61/Q9D6J5/Q9ERS2/Q9CQ69/P00405/Q9D0M3/Q61102/G5E829/Q80WJ6/Q9DC29/Q9CPQ8	12	103
1	intracellular organelle lumen	94/247	475/1594	0.033158	P47738/P51660/Q8CAK1/P10107/P20029/Q922R8/P08113/Q9DCW4/Q9D424/P05132/Q9CZU6/O35857/P08003/Q9CZN7/P08249/Q9WUM5/P09671/P38647/P99029/P62264/Q8K215/Q9DB15/P50544/Q8K310/P68040/O70435/Q9R1P4/Q9CQN1/Q9QUM9/O09061/O55234/Q60692/Q9R0X4/Q9Z2U1/Q922H2/Q9Z1J3/Q9Z1R2/Q9QYJ3/Q9WV84/Q8R086/O09114/Q9R1P3/P26443/Q8K2B3/P42932/P57780/Q6P1E8/P16858/P60710/Q9DAK9/Q9D7P6/Q9CPY7/P63038/Q9CWH6/P35700/Q9WTP6/P14733/…	94	83
1	lyase activity	15/247	44/1594	0.0332703	P51660/Q9JLZ3/Q64444/Q99KI0/Q9CZN7/Q99KE1/P97807/Q8VC30/Q8BH95/O35215/Q3TC72/Q9CZ42/P05064/Q8BMS1/Q8R0F8	15	19
1	tricarboxylic acid cycle	10/247	24/1594	0.034816	Q9Z2I9/Q99KI0/Q9CZU6/P08249/Q9WUM5/P97807/Q8K2B3/Q9D6R2/P54071/O88844	10	51
3	protein-DNA complex	15/374	30/1594	0.0366588	Q9QZQ8/Q3TEA8/Q04750/P70696/Q02257/P43275/P43276/P27661/Q3THW5/P43277/P15864/Q07133/P10922/P43274/Q61937	15	55
5	active ion transmembrane transporter activity	10/156	35/1594	0.0379048	Q6Q477/Q9Z2I0/Q3V132/Q8R0C3/Q9CQ69/P00405/Q9D0M3/Q8JZU2/G5E829/Q9CPQ8	10	2
4	transmembrane transporter complex	12/160	49/1594	0.0393301	Q9DCJ5/Q9CQ75/Q9D6J6/Q9DB77/Q9CR68/Q9CXZ1/P52503/Q6PIC6/Q9DCS9/Q9Z1P6/Q9CPP6/P99028	12	84
4	generation of precursor metabolites and energy	25/160	142/1594	0.0417587	Q9D051/P35487/Q9DCJ5/Q06185/Q9D6J6/P56480/Q9CQA3/Q9DB20/P56382/Q9DCX2/O08749/Q9CR68/Q9D3D9/P12787/Q9CXZ1/P52503/Q8C042/Q5F204/Q9CQX8/Q9Z1P6/Q9CPP6/P97450/P17665/Q9DBJ1/P99028	25	6
4	respiratory chain complex IV	5/160	11/1594	0.0430221	Q9DB77/Q9CR68/P12787/Q80ZN9/P17665	5	45
5	nucleoside-triphosphatase activity	19/156	96/1594	0.0442965	P35279/Q91V41/A6H690/P53994/P68369/P62821/Q920A7/P59279/Q3ULF4/P61028/Q61102/G5E829/Q91ZR1/Q80WJ6/Q9DC29/P61027/Q9Z1N5/P35293/P35285	19	78
6	inner mitochondrial membrane protein complex	24/238	78/1594	0.0445418	Q8CAQ8/Q9CQC7/Q9CRB9/Q8K3J1/Q9DCT2/Q91WD5/P48771/Q91VN4/Q9CZ13/Q9CQZ5/Q8JZQ2/P19783/Q03265/Q91VR2/Q9CPQ1/Q91YT0/Q91VD9/O35129/P67778/Q7TMF3/Q99LC3/Q8BPT6/Q9CQJ8/Q9CQU8	24	57
3	peptide biosynthetic process	42/374	119/1594	0.0455147	Q9CXW4/P60867/Q6ZWV7/P51410/P47962/Q9CQF4/O70133/Q99MN1/P62983/Q8VDC0/P62281/P63276/Q9JJI8/Q8BYM8/Q9CQR2/Q9WUA2/Q99KB8/P10126/P61327/P62274/P47955/Q6ZWX6/P25444/P14115/P47915/P62843/Q9D8E6/P47911/Q9CZM2/P61514/Q9CQY6/P49962/P62751/P35979/P67984/P62082/P62900/Q9CZX8/Q61937/P14869/Q8K1R3/P99027	42	98
1	regulation of cellular respiration	7/247	14/1594	0.0477327	P05132/Q9CZN7/Q9CQN1/A2AVQ5/Q91WS0/Q9D7P6/Q01853	7	107
1	myelin sheath	27/247	103/1594	0.0477327	P20108/P07356/P20029/P05202/Q9Z2I9/Q99KI0/P07724/P08249/P09671/P38647/P43024/P07901/P17742/P80316/Q8K2B3/P16858/P60710/P63038/Q68FD5/P35700/Q61171/Q01853/Q9D6R2/P05064/P30275/P17156/P06745	27	93
3	spliceosomal complex	17/374	37/1594	0.0511118	Q6P4T2/P62305/P62317/P62320/P62315/Q921M3/P27048/Q3UKJ7/Q9Z204/P63017/Q99PV0/P62307/Q9CWZ3/O08810/P61327/Q62189/Q9D0T1	17	25
1	fatty acid derivative metabolic process	6/247	11/1594	0.0519412	P51660/Q9JJN4/P41216/Q9D0K2/P48758/Q8QZT1	6	67
1	gastrulation	6/247	11/1594	0.0519412	P05132/Q00623/P68040/Q9DBC7/P06745/Q9JLV5	6	69
4	transmembrane transporter activity	19/160	100/1594	0.0525117	Q9CQ75/Q06185/Q9D6J6/P56480/Q9DB20/P56382/Q9DCX2/Q9DAD0/Q9CR68/Q9D3D9/Q9CR51/P12787/Q9CXZ1/Q6PIC6/Q9Z1P6/P97450/P17665/Q924N4/P99028	19	26
1	fatty acid beta-oxidation	12/247	34/1594	0.0544957	P51660/Q9JLZ3/Q9DCW4/P47934/P50544/Q8BH95/P52825/Q8BMS1/P51174/Q8QZT1/Q2XU92/Q9JHI5	12	66
1	carbohydrate biosynthetic process	10/247	26/1594	0.0574768	Q64442/O70250/Q9QXD6/P09041/Q8CHP8/P16858/Q68FD5/Q9JII6/Q9JHU9/P06745	10	15
3	oxidoreductase activity, acting on a sulfur group of donors	12/374	23/1594	0.0607432	P47791/P97493/Q9DC23/Q9JLT4/Q9D6Y7/Q9CQU0/Q9CQF9/Q921X9/P27773/Q80Y14/Q6P902/P10639	12	52
3	heparin binding	9/374	15/1594	0.0612787	Q99P91/P55302/P56812/Q01339/P47915/Q07235/P43275/P67984/P63158	9	65
1	organic cyclic compound metabolic process	85/247	433/1594	0.0614902	P47738/P51660/Q8CAK1/P20108/P07356/O70250/Q9QXD6/P17710/Q9Z2I9/Q9JJN4/P05132/Q9CZU6/O09046/Q00623/Q9CZN7/P00342/P09041/Q9WUM5/P09671/P99029/P62264/Q9DB15/P47857/P41216/P50544/P97807/Q9QUM9/Q9R0Y5/Q9R0X4/Q922H2/Q8VC30/Q9Z1J3/P07901/P48758/P11499/Q9QYJ3/Q9WV84/P17742/Q9QZL9/P80316/P80317/P42932/P80313/P57780/P16858/P60710/O35215/P63038/Q9WUA3/Q61171/Q9WTP6/P08071/Q9CRA7/Q9D404/Q6PDM2/Q01853/P84104/…	85	13
4	NADH dehydrogenase complex	8/160	28/1594	0.0657382	Q9DCJ5/Q9CQ75/Q9D6J6/Q9CXZ1/P52503/Q9DCS9/Q9Z1P6/Q9CPP6	8	88
3	protein localization to nucleus	17/374	38/1594	0.0665146	Q9WTX5/Q9CXW4/P62827/Q07139/P48678/P63017/Q99LX0/P70168/Q8BJ71/P11087/P10639/Q02257/P62259/Q6PFD9/Q9D1M0/Q61937/Q8R332	17	72
3	protein-containing complex localization	10/374	18/1594	0.0702245	P42669/P62827/Q8VDQ8/Q9DBG3/Q8VIJ6/P84091/P62843/Q9JJ94/P63168/Q61937	10	93
1	regulation of hemopoiesis	8/247	19/1594	0.0713763	P10107/O09046/P01887/P38647/P07901/Q61171/O55135/Q9JKV1	8	108
1	carbohydrate homeostasis	10/247	27/1594	0.0722942	Q7TMR0/P17710/P05132/P47857/P68040/Q9D0K2/P46638/Q922H2/Q9DAK9/P06745	10	17
5	inorganic cation transmembrane transporter activity	11/156	45/1594	0.0729729	Q6Q477/Q9Z2I0/Q9CQQ7/P56135/Q9CQ69/P00405/Q9D0M3/Q9Z1G4/Q80W99/G5E829/Q9CPQ8	11	26
4	active ion transmembrane transporter activity	9/160	35/1594	0.0783725	P56480/P56382/Q9CR68/Q9CR51/P12787/Q6PIC6/P17665/Q924N4/P99028	9	2
4	purine nucleoside triphosphate biosynthetic process	8/160	29/1594	0.0783725	Q06185/P56480/Q9DB20/Q99MH5/P56382/Q9DCX2/Q9D3D9/P97450	8	105
4	membrane protein complex	27/160	167/1594	0.0785951	Q9DCJ5/Q9CQ75/Q06185/Q9D6J6/P56480/Q9CQA3/Q9DB20/P56382/Q9DCX2/Q9DB77/Q9CR68/P62814/Q9D3D9/Q9CR51/P12787/Q9CXZ1/P52503/Q6PIC6/Q80ZN9/Q9DCS9/Q9CQV7/Q9Z1P6/Q9CPP6/P97450/P17665/Q9CRD2/P99028	27	84
3	extracellular region	61/374	194/1594	0.0854651	Q9CPX3/P70458/P08207/Q9DAN8/P97401/Q60963/Q80ZN5/Q8K1T4/Q8VC60/P46412/O35887/P81117/P10649/Q99MN1/P00920/P20060/Q00897/Q9CQF9/Q9CPP7/P58019/Q8R4H4/Q8K4I7/P08905/P12265/Q922Q9/Q9D9X8/P27773/Q8K4Z3/P21765/P50428/Q9JLI3/P63017/Q01339/Q6AW46/Q9WVJ3/P28654/P17897/Q9JM99/P20181/P30681/Q02105/P50543/P63260/Q8K3U4/Q6P069/P11087/P39061/P10639/Q07235/P54310/Q9Z0L8/Q3V140/P70296/Q9DA11/A2AE20/O88531/P21460/…	61	65
4	active transmembrane transporter activity	13/160	62/1594	0.0871024	Q9CQ75/Q9D6J6/P56480/P56382/Q9CR68/Q9CR51/P12787/Q9CXZ1/Q6PIC6/Q9Z1P6/P17665/Q924N4/P99028	13	2
1	cellular detoxification	7/247	16/1594	0.0894622	P47738/P09671/P24549/P35700/Q61171/O08709/Q9JII6	7	30
1	monosaccharide binding	8/247	20/1594	0.0894622	Q9QXD6/P17710/P23578/P47857/Q9CQ60/Q9WUA3/P05064/P06745	8	90
5	presynapse	11/156	47/1594	0.0956891	P61979/Q9Z1G4/O89116/P59279/Q68FF6/P61028/G5E829/Q02248/P11438/P61027/P56546	11	93
3	intracellular organelle lumen	130/374	475/1594	0.161798	Q6P4T2/Q9WTX5/O54781/P62320/Q9CQ62/Q9CXW4/Q921M3/P47962/P27048/Q8BWT1/Q9D832/P11031/Q9QZQ8/P62827/Q9QZ23/Q8VDQ8/Q07139/Q9CQF4/Q8K1C0/O70133/P62754/Q91YP2/O35887/Q8CEI1/P97493/P70195/Q9CR21/Q922B1/Q91W43/P62983/Q91W90/P16332/Q9DC23/P29758/P57759/Q99KR7/Q9D6Y7/Q9CQU0/P55302/Q9WTP7/Q8VIJ6/Q99MN9/Q9WUR2/P08905/P62897/Q8CFA2/Q91VW3/Q921H8/Q8K2C6/P48678/P27773/Q8VCT4/P24369/P32020/Q8BVU5/Q9CYW4/Q80Y14/…	130	83
6	male gamete generation	32/238	127/1594	0.162205	Q8CDE2/Q9QY84/O08807/Q3TVA9/O70325/B2RW38/Q99P25/Q9WU65/Q8BRC6/Q8CDV6/Q5M8Q2/Q8K4E0/Q3U6K5/Q6NY15/Q80X86/Q9R109/Q9QXW4/P70190/Q925K9/Q8BPT6/E9QAF0/Q3V0Q6/Q9CQP8/Q9JJZ4/Q8CDL9/Q60928/Q2MH31/Q9JMB1/Q5SV66/P08228/Q9JHQ5/Q9DAN9	32	50
6	cytoskeleton	61/238	291/1594	0.172478	Q8BFW7/Q8CDE2/G5E8A8/Q9QY84/Q9D2G2/Q9DAD6/Q91WG2/Q9QWV4/Q922G7/Q3U1D9/Q9D529/Q9D439/Q9D5Y1/Q99M87/Q3USS3/Q60779/B2RW38/G3UYX5/Q32M07/D3YVL2/Q8C650/Q148B6/Q91ZU6/Q8BRC6/Q80W93/Q9DA80/Q8CDV6/Q9DAJ2/Q6X6Z7/Q9D5Y0/Q810P2/Q8K4E0/Q6NY15/P70122/Q8VHI7/Q9DAM9/Q9D485/Q9QXW4/P70190/Q99PL6/A2AKE7/Q3V0Q6/Q91V09/Q80VN0/Q8VEK3/Q3V079/O35387/Q497N6/Q8R3P7/P57746/P58281/Q61543/Q2MH31/Q9D4K5/Q5M8M2/Q9JHQ5/P99024/…	61	46
4	histone modification	8/160	34/1594	0.178906	P84244/Q9D9T0/Q8BHJ5/Q9WTM5/Q8R5H1/P97470/Q99LT0/P60122	8	76
5	proton transmembrane transporter activity	8/156	32/1594	0.195846	Q9Z2I0/Q9CQQ7/P56135/Q9CQ69/P00405/Q9D0M3/Q9Z1G4/Q9CPQ8	8	103
5	NADH dehydrogenase complex	7/156	28/1594	0.250079	Q9CR61/Q9D6J5/Q9DC69/Q9CPU2/Q9ERS2/Q3UIU2/O35683	7	88
4	tricarboxylic acid cycle	6/160	24/1594	0.270078	Q9D051/P35487/Q9CQA3/Q9CXZ1/Q5F204/Q9CQX8	6	51
6	NADH dehydrogenase complex	10/238	28/1594	0.27344	Q9CQC7/Q8K3J1/Q9DCT2/Q91WD5/Q9CQZ5/Q91YT0/Q91VD9/Q7TMF3/Q99LC3/Q9CQJ8	10	88
6	NADH dehydrogenase complex assembly	10/238	29/1594	0.281152	Q9CQC7/Q8K3J1/Q9DCT2/Q91WD5/Q9CQZ5/Q91VD9/Q7TMF3/Q99LC3/Q9JKL4/Q9CQJ8	10	88
2	catabolic process	66/226	352/1594	0.285959	Q02053/O08528/Q923D2/Q60648/Q8R317/P97823/P52760/P47199/P38060/P45952/P56399/Q60996/P61957/Q8VCH8/Q9WUP7/Q9DC50/Q9DCD0/P50247/Q9R0P9/P17047/P54726/P61922/P97821/P18242/Q9WVL0/O88958/Q9Z2U0/P21126/P23780/Q80VP0/O88543/Q8CAY6/Q6P3D0/P0C0A3/Q80W21/O09174/Q8R016/Q9D6K8/O89106/Q64176/P35564/Q99LC5/O35143/P24527/Q5H8C4/Q8CGK3/Q8CI32/Q3ULJ0/Q99KP6/O08691/Q99LJ1/Q07417/Q9WVJ2/P24270/Q9D0S9/Q9DBL1/Q8BTM8/…	66	22
2	lipid metabolic process	37/226	177/1594	0.289279	Q8K3K7/P98192/Q8VDN2/P56395/P53986/Q62452/Q60648/P97823/P52760/P38060/P45952/Q9DC50/P45376/Q9CQR4/P97324/Q62148/P19157/P07309/Q8CAY6/Q80W21/Q8R3F5/O09174/Q64176/Q8BLN5/Q3TT99/Q9DAR1/Q99LC5/Q99KP6/Q99LJ1/Q07417/P24270/Q9D0S9/Q9DBL1/Q91YL7/Q91V12/P11352/P39654	37	33
1	nucleoside-triphosphatase activity	21/247	96/1594	0.292392	P58252/P20029/P35278/P08113/P16627/P38647/Q9CQN1/P48722/P46638/Q8VEJ9/P07901/P11499/P68373/P80316/P80317/P42932/P80313/P63038/Q01853/P17156/P51150	21	78
2	transport	75/226	426/1594	0.309869	O08528/Q8VDN2/Q99JI6/Q8BHE8/P08752/P53986/Q6PHU5/Q62261/Q60648/Q8R317/P97823/Q9QYE6/Q9Z2A0/O08583/Q8BVE3/Q8CGC7/Q9DC50/Q9R0P9/P17047/Q9JIL4/P61922/P18760/Q8R180/Q921I1/P21126/P97324/Q91X72/Q61233/O54984/Q9Z1Q5/P07309/Q8CAY6/Q8VI75/Q9CQV8/P61967/P0C0A3/Q80W21/Q9QZZ4/P62075/Q64176/Q7TMS5/E9Q7G0/Q8R1V4/P32037/P18572/Q9WV27/Q8C0X2/P35564/O09044/Q9D1D4/Q9WV38/Q9D9V2/O35143/P62331/Q5H8C4/P48193/O35639/…	75	63
2	monosaccharide binding	7/226	20/1594	0.333764	O08528/P40142/P97324/P32037/P18572/Q9WV38/Q9DBH5	7	90
6	membrane protein complex	36/238	167/1594	0.355505	Q8CAQ8/P12815/Q9CQC7/Q9CRB9/Q8K3J1/Q9DCT2/Q91WD5/P48771/Q91VN4/Q9CZ13/Q9D593/Q9CQZ5/Q8JZQ2/P19783/Q03265/Q91VR2/Q9CPQ1/Q91YT0/Q91VD9/Q60930/O35129/P67778/Q7TMF3/Q60931/Q8JZS0/Q8BGH2/Q99LC3/Q8BPT6/Q9CQP8/P57746/P57716/Q9D662/Q9CQJ8/Q9CQN3/Q9CQU8/Q99JB2	36	84
1	negative regulation of metabolic process	40/247	214/1594	0.385283	P20108/P10107/P07356/Q9QXD6/Q9DCQ7/Q00623/P99029/P62264/P50544/P68040/P97807/Q9CQN1/Q9DBC7/Q6PD03/P09470/P11499/P24549/Q9Z1R2/Q9QYJ3/Q8CHP8/P17742/Q9QZL9/P16858/P60710/P63038/Q68FD5/P08071/Q6PDM2/P50580/P09405/O55135/Q8VDP4/P51174/P14211/Q8BND5/P06745/Q6X786/P70372/Q9JLV5/Q9WV54	40	95
2	transferase activity	29/226	143/1594	0.395452	Q8K3K7/P98192/O08528/Q62452/Q61136/Q71RI9/Q9Z2A0/P61957/P40142/Q9DC50/Q3U5Q7/Q8BGT5/P61922/Q9DBP5/Q9WVL0/Q8QZY2/P19157/Q8CAY6/Q80W21/Q8R3F5/O09174/O89106/Q8CIG8/P70451/Q99KP6/Q9DCM2/Q8BVR6/P62878/P53395	29	23
6	cilium	37/238	175/1594	0.412031	G5E8A8/Q9QY84/O88987/P48774/Q91WG2/Q9QWV4/Q922G7/Q6P8Y0/Q3U1D9/Q9D529/Q9D439/Q9D5Y1/Q3USS3/Q60779/B2RW38/Q9WU65/Q32M07/D3YVL2/Q80W93/Q9DA80/Q8CDV6/Q6X6Z7/Q3U6K5/Q6NY15/Q8VHI7/Q9DAM9/Q9R109/Q9D485/Q80VN0/Q9CQP8/Q3V079/Q497N6/Q8R3P7/P57746/Q9D4K5/Q9JHQ5/Q149S1	37	38
1	motile cilium	24/247	123/1594	0.430328	Q64442/P10107/P17710/Q9D424/P05132/O09046/P00342/P09041/P47857/Q9DBC7/Q9R0Y5/P09470/Q5S003/Q9EQ00/P63038/Q9DAG6/Q9WTP6/P48455/Q61241/P05064/P06151/Q9JLI7/Q9JLV5/Q63811	24	1
1	oxidoreductase activity, acting on a sulfur group of donors	6/247	23/1594	0.430328	Q922R8/P09103/P08003/Q8R086/Q923X4/Q8BND5	6	52
6	respiratory electron transport chain	13/238	46/1594	0.452911	Q8K3J1/Q9DCT2/Q91WD5/Q9CZ13/P19783/Q91YT0/Q91VD9/Q7TMF3/Q791V5/Q99LC3/Q8BPT6/P97478/Q9CQJ8	13	5
1	purine ribonucleotide biosynthetic process	10/247	45/1594	0.460552	P00342/P41216/Q9R0Y5/Q922H2/Q9WV84/Q9WTP6/Q9CRA7/Q01853/P05064/Q8QZT1	10	96
2	carboxylic acid metabolic process	39/226	209/1594	0.473293	P98192/O08528/P56395/Q62452/P16125/P97823/Q71RI9/P38060/P45952/Q8CGC7/Q8BH86/Q9DC50/Q9DCD0/Q8BGT5/Q9CXJ1/P50247/P61922/Q9WVL0/Q99K01/O88958/Q62148/P19157/Q8CAY6/Q499X9/Q80W21/Q8R3F5/O09174/P32921/Q8R016/Q64176/Q99LC5/P24527/O08691/Q07417/Q9DBL1/Q91V12/P11352/P53395/P39654	39	21
6	cilium movement	20/238	83/1594	0.480738	G5E8A8/Q922G7/Q9D439/Q9D5Y1/Q9D9I1/Q3USS3/Q60779/B2RW38/Q9WU65/D3YVL2/Q80W93/Q8CDV6/Q9DAJ2/Q6X6Z7/Q8VHI7/Q80X86/Q9CQP8/Q9JHQ5/Q149S1/Q9DAN9	20	44
2	small molecule biosynthetic process	20/226	94/1594	0.484464	P16125/P38060/P45952/Q9DCD0/P61922/O88958/P45376/P97324/Q62148/P19157/Q80W21/Q8R3F5/O09174/Q64176/Q8BLN5/Q9DAR1/P24527/Q91V12/Q6A4J8/P39654	20	20
2	enzyme binding	47/226	261/1594	0.487768	Q8VDN2/P56395/Q62452/Q6PHU5/P23116/Q62261/P16125/Q8R317/Q9QYE6/Q9Z2A0/P61957/Q8CGC7/Q9QZD9/Q9CQI6/Q9R0P9/P17047/P54726/P18760/P97821/Q99PT1/Q61233/P19157/P58389/Q8VI75/Q9CQV8/Q80W21/Q60972/P32921/Q60854/O89106/O35143/P62331/Q9D6Z1/Q8CGK3/Q8CI32/P70451/P22892/O08691/P62874/P24270/Q8BTM8/P29595/Q60668/P62878/O35737/Q6A4J8/P53395	47	62
4	NADH dehydrogenase complex assembly	6/160	29/1594	0.546188	Q9DCJ5/Q9CQ75/Q9CXZ1/P52503/Q9DCS9/Q9CPP6	6	88
2	transmembrane transport	22/226	110/1594	0.569673	O08528/Q8VDN2/Q8BHE8/P53986/Q6PHU5/Q8R317/Q8BVE3/Q9JIL4/P18760/Q8R180/P97324/Q9Z1Q5/Q80W21/Q7TMS5/P32037/Q9WV27/Q8C0X2/Q9WV38/Q5RJI2/Q3ULJ0/O08691/Q8BTM8	22	79
4	mitochondrial inner membrane	23/160	168/1594	0.578528	Q9DCJ5/Q9CQ75/Q06185/Q9D6J6/P56480/Q9CQA3/Q9DB20/P56382/Q9DCX2/Q9DB77/Q9CR68/Q9D3D9/P12787/Q9CXZ1/P52503/Q80ZN9/Q9DCS9/Q9CQV7/Q9Z1P6/Q9CPP6/P97450/P17665/P99028	23	61
1	endoplasmic reticulum lumen	5/247	22/1594	0.589831	P20029/Q922R8/P08113/P08003/P14211	5	59
6	axoneme assembly	11/238	39/1594	0.615397	Q922G7/Q9D5Y1/Q3USS3/Q60779/B2RW38/Q8BRC6/Q80W93/Q8CDV6/Q8VHI7/Q8R3P7/Q9DAN9	11	10
1	aerobic respiration	15/247	81/1594	0.616712	Q9Z2I9/Q99KI0/Q9CZU6/Q9CZN7/P08249/Q9WUM5/P43024/P97807/A2AVQ5/Q8K2B3/Q9D7P6/Q01853/Q9D6R2/P54071/O88844	15	6
2	Golgi vesicle transport	8/226	32/1594	0.631809	Q6PHU5/Q62261/P97823/Q9QYE6/Q8R1V4/Q9D1D4/Q9DBH5/P22892	8	71
3	enzyme binding	69/374	261/1594	0.63932	Q2NL51/P70458/P17426/P62320/Q9CXW4/P47962/Q9QZQ8/Q8VDQ8/P46460/Q07139/O70133/P62754/O35887/P10649/P62983/Q9DC23/P55302/Q8VIJ6/Q00897/P62897/Q61598/Q9DBM2/O35943/P63101/P48678/P24369/Q91WK5/P63321/Q9Z204/P63017/P10126/Q99LX0/P28656/Q9Z2D6/P63260/Q8VE37/P62141/Q9WUD1/P70168/Q6P069/Q497K5/P11087/P25444/Q8VDM6/P26043/P35550/Q60932/P10639/E9Q557/Q02257/P54310/P43276/P27661/P62082/Q9CZX8/P0DP28/P17182/…	69	62
2	endoplasmic reticulum subcompartment	12/226	57/1594	0.654774	Q02053/Q8BXZ1/P56395/P40142/Q8R180/Q8BLN5/P18572/P35564/Q5H8C4/Q9DBH5/Q3U7R1/Q99PL5	12	60
2	intracellular organelle lumen	76/226	475/1594	0.660792	P98192/Q02053/Q8BHE8/P08752/Q923D2/Q61136/P23116/Q62261/Q9JII5/Q8R317/P52760/P45952/Q00PI9/Q60996/Q9Z2I8/P61957/Q9WUP7/P40142/Q8BH86/Q3U5Q7/Q9R0P9/P17047/P54726/Q9Z2N8/P61922/P97821/Q9DBP5/P45376/Q9Z2U0/Q9CQR4/P21126/O54984/Q9DCM0/Q80VP0/O88543/Q99JF8/P63028/Q499X9/Q6P3D0/P58389/Q6RI63/Q60972/P61963/Q6GQT0/P62075/Q91XV3/O89106/Q7TMS5/E9Q7G0/Q99LC5/O09044/P24527/Q5H8C4/P48193/Q9D6Z1/Q8R404/Q8CGK3/…	76	83
1	transport	69/247	426/1594	0.702439	P10107/P07356/P20029/P05202/P35278/P17710/Q64444/P16627/P05132/O35857/P07724/Q3UUI3/Q00623/P48036/P01887/Q9JMI7/P38647/Q61400/P21956/P47857/P41216/P68040/Q9D0K2/P46638/Q9R0Y5/Q8VEJ9/P07901/P09470/P11499/Q9Z1R2/Q9WV84/O09114/P17742/P26443/P80316/P80317/P42932/P80313/P57780/P60710/Q5S003/Q9DAK9/Q9D7P6/P63038/Q68FD5/P48455/P08071/Q9CRA7/Q9CXT8/Q6PDM2/Q01853/P84104/Q9JLI7/P49443/P54071/P09405/P35585/…	69	63
3	catabolic process	90/374	352/1594	0.715962	P29416/Q2NL51/Q9WTX5/Q9CQ62/Q9CXW4/Q921M3/P47962/Q8BWT1/Q5SUC9/Q9CX56/Q60963/Q8VDQ8/P46460/P21550/Q8K1C0/O70133/P46412/P34914/P10649/P70195/Q91W43/P20060/P62983/Q07076/Q924M7/Q9DC23/P29758/Q8BH04/Q8BJU0/Q9CRC9/Q9CQF9/Q9WUR2/Q9CPP7/Q8BVI4/Q8CFA2/Q9R0H0/Q9DBM2/Q921H8/Q9QYR9/P12265/Q8VCE6/P42125/Q8QZS1/Q8VCT4/P32020/Q8BVU5/P15327/Q9Z0S1/Q7TNG8/Q91WK5/P50428/Q99KB8/P70349/Q9EQ20/Q9JKB1/P63017/Q01339/…	90	22
2	small molecule binding	56/226	343/1594	0.71691	Q02053/O08528/Q8VDN2/Q99JI6/Q8K2I3/P08752/Q61136/P16125/Q71RI9/P47199/P38060/P45952/Q9Z2I8/Q9Z2A0/Q8CGC7/P40142/Q3U5Q7/Q9DCD0/Q8BGT5/Q9CXJ1/P50247/P61922/Q9DBP5/Q8QZY2/Q99K01/P97324/O54984/Q62148/Q499X9/Q6P3D0/P58389/P32921/Q9QZZ4/O89106/Q9D6F9/Q7TMS5/P32037/P18572/Q9WV27/Q99LC5/Q9WV38/P62331/Q9DBH5/O54990/Q8CGK3/Q8CI32/Q8CIG8/Q3ULJ0/P70451/Q07417/P24270/Q9D0S9/Q9DBL1/Q91V12/P53395/Q8BHD0	56	3
1	positive regulation of molecular function	20/247	118/1594	0.731433	P20108/P07356/P23578/Q00623/P01887/P41216/Q3UV70/P68040/Q9QUM9/P07901/P09470/P11499/Q9QYJ3/P17742/Q9D7P6/P63038/P08071/Q01853/Q9JIY5/P17156	20	101
3	organic hydroxy compound metabolic process	19/374	67/1594	0.75854	Q3UYH7/P34914/Q9CZL5/Q8BH04/Q99MZ7/Q8BVI4/Q921H8/Q8VCT4/P32020/Q61578/Q9Z0S1/Q7TNG8/Q99KB8/Q9WVJ3/Q8BPC6/Q99LX0/Q9Z2D6/P54310/P05201	19	7
3	lipid catabolic process	20/374	71/1594	0.762334	P29416/Q9CQ62/Q8BWT1/Q60963/Q8VDQ8/P20060/Q8BH04/Q9WUR2/Q9CPP7/Q9R0H0/Q9DBM2/Q921H8/Q9QYR9/P42125/Q8VCT4/P32020/Q01339/P54310/Q9EPL9/O88531	20	32
3	regulation of cellular respiration	5/374	14/1594	0.763435	Q99KR7/P62897/Q99LX0/Q9CQY6/Q8K1R3	5	107
2	carbohydrate biosynthetic process	6/226	26/1594	0.782749	P45952/Q9DCD0/O88958/P45376/P97324/Q6A4J8	6	15
2	organic anion transport	6/226	28/1594	0.791086	P53986/P61922/Q64176/Q7TMS5/P32037/O08691	6	9
2	fatty acid derivative metabolic process	3/226	11/1594	0.791086	P38060/Q91V12/P39654	3	67
2	integral component of membrane	42/226	262/1594	0.79638	Q8K3K7/Q8VDN2/Q8BXZ1/P56395/Q8K2I3/P53986/Q62452/Q6PHU5/Q9QYE6/Q9Z0S9/P17047/Q8R180/Q9Z1Q5/Q80VP0/O88174/P58389/Q76HL1/Q9D6K8/Q7TMS5/Q8VI88/O09117/Q8R1V4/P32037/P18572/Q9WV27/Q3TT99/Q8C0X2/Q9DAR1/Q9R160/P35564/Q9D1D4/Q9WV38/Q9D9V2/Q9DBH5/Q5RJI2/Q8R404/O54990/Q3U7R1/Q99PL5/Q91YL7/P29121/Q8BSE0	42	80
3	hydrolase activity	83/374	332/1594	0.799501	P29416/Q9CPX3/Q6P4T2/Q8BWT1/Q8BP40/P62827/Q60963/Q8VDQ8/P46460/Q8VC60/Q8K1C0/O70133/Q91YP2/P34914/P70195/Q922B1/P56375/P00920/P20060/P16332/Q9CRC9/P18155/Q8K4F5/Q8VDC0/Q3SXD3/Q9CPP7/Q8R4H4/Q8K4I7/P08905/Q8R146/Q9QYR9/P12265/Q8VCE6/Q8K2C6/Q32MW3/Q8QZS1/Q91VM9/Q9D9X8/P27773/Q8VCT4/Q8BVU5/Q9CYW4/P15327/Q9Z0S1/P50428/Q99KB8/P70349/Q9EQ20/Q9JKB1/O35655/P63321/Q9JLI3/P63017/P10126/Q6AW46/Q9WVJ3/Q99LX0/…	83	77
5	hydrolase activity	39/156	332/1594	0.810254	P35279/Q91V41/A6H690/P62908/D0G895/P53994/Q9D880/P68369/P62821/Q66GT5/Q920A7/Q5M8S2/Q8BLH5/Q8C522/P59279/Q3ULF4/A2A6C4/P61028/Q61102/Q8R534/G5E829/Q91ZR1/Q91W89/Q80WJ6/Q9DC29/Q7TNC9/Q80UM7/O35435/Q78PY7/P48794/P61027/Q9Z1N5/O88502/Q9CYN2/P97819/O08914/P35293/Q9EP69/P35285	39	77
1	purine nucleoside triphosphate biosynthetic process	5/247	29/1594	0.824059	P00342/Q9WV84/Q9CRA7/Q01853/P05064	5	105
2	response to organic substance	38/226	238/1594	0.827349	O08528/Q8VDN2/Q99JI6/P08752/P53986/Q6PHU5/Q8R317/Q8CGC7/Q8VCH8/Q3U5Q7/Q03173/P61922/P18760/P97821/Q8R180/P45376/P97324/Q91X72/Q62148/P19157/P07759/P07758/Q80W21/Q64176/E9Q7G0/P35564/Q9WV38/P62331/Q8CIG8/P70451/P14131/Q8BTM8/P29595/Q80X90/Q60668/P11352/O35737/P39654	38	35
5	carbohydrate homeostasis	5/156	27/1594	0.854089	Q59J78/Q66GT5/Q923Z0/P97819/Q64516	5	17
2	negative regulation of metabolic process	34/226	214/1594	0.855499	O08528/Q8VDN2/P08752/P52760/Q8CGC7/Q9WUP7/P19324/Q9R0P9/Q9CQR4/P97324/P19157/P07759/O88174/P07758/Q6P3D0/P58389/Q9CQV8/P0C0A3/P32921/Q60854/Q91XV3/O89106/Q9DAR1/Q9D1D4/Q8CI32/Q8CIG8/Q3ULJ0/O08691/Q9D0S9/Q8BTM8/Q60668/P11352/Q6A4J8/Q8R081	34	95
1	cilium	27/247	175/1594	0.863205	Q64442/P10107/P17710/Q9D424/P05132/O09046/P00342/P09041/P47857/Q9DBC7/Q9R0Y5/P09470/P42932/Q5S003/Q9EQ00/P63038/Q9DAG6/Q9WTP6/P48455/Q61241/P05064/P06151/Q9JLI7/P06745/Q9JLV5/P99026/Q63811	27	38
3	protein folding	16/374	59/1594	0.863296	Q9D832/Q91W90/Q9DC23/Q8BJU0/Q99KR7/Q921X9/P56812/P27773/P24369/P63017/Q9WUD1/Q9ERR7/Q64433/Q9JMC3/Q9ESP1/Q9D1Q6	16	40
2	integral component of organelle membrane	8/226	43/1594	0.864523	P17047/Q8R180/Q9D6K8/P35564/Q8R404/Q3U7R1/Q99PL5/P29121	8	82
2	response to oxygen-containing compound	21/226	128/1594	0.864523	Q99JI6/P08752/Q6PHU5/Q8CGC7/Q3U5Q7/P61922/P18760/P45376/P97324/Q62148/P19157/P07759/P07758/Q64176/Q9WV38/Q8CIG8/P70451/P24270/Q8BTM8/Q60668/P11352	21	36
5	mitochondrial proton-transporting ATP synthase complex	3/156	13/1594	0.881431	Q9CQQ7/P56135/Q9CPQ8	3	87
3	lyase activity	12/374	44/1594	0.888963	P21550/Q91W43/P00920/Q9CZL5/Q8BH04/Q9DBM2/P42125/Q99LX0/Q9D7N9/P17182/P63158/P05201	12	19
5	purine ribonucleotide biosynthetic process	7/156	45/1594	0.903476	Q9CQQ7/P56135/P00405/Q9DBL7/Q9CPQ8/Q99J39/Q01768	7	96
5	purine nucleoside triphosphate biosynthetic process	5/156	29/1594	0.903476	Q9CQQ7/P56135/P00405/Q9CPQ8/Q01768	5	105
1	presynapse	7/247	47/1594	0.904422	P05132/P48036/P46638/P60710/Q68FD5/P48455/P26883	7	93
1	positive regulation of binding	4/247	27/1594	0.904422	P07356/P01887/P09470/P11499	4	100
1	nucleic acid binding	34/247	227/1594	0.905936	P58252/Q9JLZ3/P10107/P08113/P07724/Q9CZN7/P09671/P99029/P62264/Q8K310/Q9QUM9/Q9D8N0/O08795/P11499/P80316/P57780/P63038/Q68FD5/P14733/Q6PDM2/P63325/P84104/P50580/P12970/P54728/P09405/Q8C570/O55135/P14211/Q9D8S4/Q9Z0X1/P27659/P70372/P57776	34	53
1	mitochondrial inner membrane	25/247	168/1594	0.909525	P05202/P47934/O35857/Q3UUI3/Q9CZN7/P08249/Q9WUM5/P09671/P43024/P50544/Q9CQN1/P26443/Q8K2B3/P63038/Q9WTP6/Q9CRA7/Q9CXT8/P52825/Q8BMS1/P54071/Q9DC61/P30275/Q9Z0X1/Q8QZT1/Q8R0F8	25	61
1	ribonucleoprotein complex assembly	6/247	41/1594	0.910209	P62264/P07901/P11499/Q6PDM2/O55135/P27659	6	110
1	mitochondrial membrane	31/247	208/1594	0.915373	P10107/P05202/P17710/P47934/O35857/Q3UUI3/Q9CZN7/P08249/Q9WUM5/P09671/P43024/P41216/P50544/Q9CQN1/P26443/Q8K2B3/Q91WS0/P63038/Q9WTP6/Q9CRA7/Q9CXT8/P52825/Q8BMS1/P54071/Q9DC61/P51174/P30275/Q9Z0X1/Q8QZT1/Q9JHI5/Q8R0F8	31	61
5	respiratory electron transport chain	7/156	46/1594	0.925176	Q9D6J5/Q8R1I1/Q9CQ69/P00405/Q9D0M3/Q3UIU2/Q8VCL2	7	5
3	carboxylic acid metabolic process	51/374	209/1594	0.931377	Q9CQ62/Q8BWT1/Q5SUC9/Q9DCS3/P21550/Q922Q4/P81117/P34914/Q99MN1/Q9CR21/Q91W43/Q924M7/P16332/P29758/Q8BH04/Q9CRC9/Q91Z53/Q8VDC0/Q9WUR2/Q99MZ7/Q8BVI4/Q8BYM8/Q8CFA2/Q9R0H0/Q9DBM2/Q921H8/Q9QYR9/P42125/Q8QZS1/Q8VCT4/P32020/P15327/Q7TNG8/Q91WK5/Q9WUA2/Q99KB8/Q9EQ20/O35459/Q8BPC6/Q99L13/Q99LX0/Q9D3S5/Q9Z2D6/Q9D023/P54310/P17182/P14152/Q9EPL9/Q8BWF0/P05201/Q7TSV6	51	21
3	fatty acid beta-oxidation	9/374	34/1594	0.931377	Q9CQ62/Q8BWT1/Q9WUR2/Q9R0H0/Q9DBM2/Q921H8/P42125/P32020/Q9EPL9	9	66
1	catalytic complex	35/247	236/1594	0.932633	Q9DCW4/Q9Z2I9/P05132/P09103/Q9WUM5/P47857/O70435/Q9R1P4/Q9DBC7/Q9QUM9/O09061/O55234/Q60692/Q9Z2U1/Q6PD03/Q9R1P3/Q8K2B3/P60710/Q9CWH6/Q9WUA3/P48455/Q6PDM2/Q01853/Q9D6R2/Q9JIY5/P06151/P50171/P54728/Q76MZ3/Q9JKV1/Q9JLV5/P99026/Q91VT4/P49722/Q63811	35	24
2	organic hydroxy compound metabolic process	11/226	67/1594	0.936177	P16125/P61922/P45376/P97324/P07309/O09174/Q64176/Q8BLN5/Q9DAR1/P24270/P39654	11	7
2	ubiquitin protein ligase binding	8/226	48/1594	0.936177	P61957/Q9R0P9/O89106/Q8CI32/P29595/P62878/Q6A4J8/P53395	8	112
2	cellular detoxification	3/226	16/1594	0.936177	Q80W21/Q7TMS5/P24270	3	30
2	extracellular region	29/226	194/1594	0.936177	Q9CYA0/P19324/P17047/P18760/P97821/P18242/Q921I1/P45376/Q99PT1/Q91X72/Q9CPT4/Q9Z1Q5/P23780/P07309/P07759/O88174/P63028/P07758/Q80W21/Q60854/Q76HL1/Q80V42/Q9DAR1/P48193/Q9DBH5/O54990/P24270/P09528/Q8BVR6	29	65
2	organic cyclic compound metabolic process	63/226	433/1594	0.936177	O08528/Q8VDN2/Q923D2/Q61136/Q9JII5/P52760/Q71RI9/P38060/Q9JI48/Q9D5U5/Q9Z2I8/O08583/P61957/Q8CGC7/Q9WUP7/Q9DC50/Q3U5Q7/Q9CXJ1/P50247/P54726/Q9Z2N8/P61922/Q9DBP5/Q9WVL0/Q921I1/P45376/P97324/Q9D1I5/Q91X72/Q9CPT4/P07309/Q99JF8/Q499X9/Q6P3D0/Q9CQV8/Q80W21/Q60972/O09174/P32921/Q91XV3/O89106/Q64176/Q8BLN5/Q9DAR1/O35143/O35639/Q8CIG8/P70451/Q99KP6/P14131/P24270/Q9D0S9/Q9DBL1/Q8BTM8/P29595/Q8BG05/Q60668/…	63	13
2	GTPase activity	6/226	37/1594	0.938149	Q99JI6/P08752/Q9D6F9/P62331/P62874/Q8BHD0	6	70
2	gene expression	57/226	393/1594	0.939371	Q8K3K7/P63254/Q61136/Q6PHU5/P23116/Q62261/Q9JII5/P52760/Q9JI48/O08583/P61957/Q8CGC7/Q9WUP7/Q9QZD9/P19324/Q9CXJ1/Q9Z2N8/Q8R180/Q921I1/Q9D6S7/Q91X72/Q9CPT4/Q62148/P19157/O88174/Q99JF8/Q499X9/Q6P3D0/Q9CQV8/Q60972/P32921/Q80V42/Q91XV3/P18572/Q9DAR1/Q9D1D4/O35639/P62267/Q8CIG8/P70451/Q99KP6/O08691/P14131/P24270/A6H611/Q8BTM8/P29595/Q8BGY2/P29121/Q8BG05/Q60668/Q9CZR8/P11352/O35737/Q6A4J8/Q6ZWU9/Q8R081	57	13
2	hydrolase activity	48/226	332/1594	0.939371	Q8VDN2/Q99JI6/P08752/Q60648/P97823/P52760/P56399/Q9D5U5/Q9WUP7/P50247/Q9R0P9/Q9EPB5/P97821/P18242/O88958/Q9CQR4/O54984/P23780/O88174/Q6P3D0/P58389/Q8R016/Q6GQT0/Q76HL1/Q6J756/Q80V42/O89106/Q64176/Q9D6F9/Q3TT99/Q9R160/P24527/P62331/Q8CGK3/O08691/P62874/Q99LJ1/Q9WVJ2/P24270/A6H611/Q9D0S9/Q9JJV2/P29121/Q8C1A5/Q91V12/Q6A4J8/Q8BHD0/P39654	48	77
2	heme binding	3/226	18/1594	0.939371	P56395/Q91X72/P24270	3	73
1	spermatid differentiation	9/247	64/1594	0.947409	Q9D424/P05132/Q9DAN1/Q9EQ00/Q61241/Q9JLI7/P17156/Q6X786/Q9JKV1	9	34
1	peptide biosynthetic process	17/247	119/1594	0.952616	P58252/Q9CZN7/P41105/P62264/Q9DB15/P68040/Q9CQN1/Q9D8N0/P16858/P50580/P09405/O55135/P14211/P27659/P70372/P57776/Q9Z1Q9	17	98
2	protein-containing complex binding	30/226	210/1594	0.953874	Q99JI6/P26039/Q8BHE8/P08752/Q6PHU5/Q62261/Q8R317/Q9Z2A0/Q9WUP7/Q9CQI6/P19324/P54726/Q9JIL4/P18760/Q9D6S7/Q61233/P07309/Q9CQV8/P0C0A3/Q9QZZ4/E9Q7G0/Q9R160/Q9D1D4/O35143/P48193/Q8CIG8/P62874/Q8BTM8/Q8BGY2/P62878	30	62
2	carbohydrate metabolic process	15/226	104/1594	0.953874	O08528/Q9DCL8/Q60648/P16125/P45952/Q9D0F9/Q9DCD0/O88958/P45376/P97324/P23780/Q7TMS5/Q3ULJ0/Q99LJ1/Q6A4J8	15	18
1	ribonucleoprotein complex biogenesis	9/247	65/1594	0.956044	P62264/P07901/P11499/Q6PDM2/P50580/P12970/P09405/O55135/P27659	9	94
1	GTPase activity	5/247	37/1594	0.956044	P58252/P35278/P46638/P68373/P51150	5	70
2	phosphate-containing compound metabolic process	41/226	289/1594	0.959351	Q8K3K7/P98192/O08528/Q9DCL8/P08752/Q61136/Q62261/P38060/Q9D5U5/Q60996/Q9Z2I8/Q9Z2A0/P40142/Q9DC50/Q3U5Q7/Q9DCD0/Q9R0P9/P18760/Q9DBP5/Q921I1/Q8QZY2/O88958/P97324/Q9D1I5/Q91X72/Q9CPT4/P19157/Q6P3D0/P58389/Q9CQV8/P0C0A3/P32921/Q6GQT0/O89106/Q3ULJ0/P70451/Q9DBL1/Q9JJV2/Q91YL7/Q91V12/P39654	41	99
2	fatty acid beta-oxidation	5/226	34/1594	0.959351	P45952/Q9DC50/Q8CAY6/Q99LC5/Q07417	5	66
2	intracellular protein-containing complex	11/226	78/1594	0.959351	Q8R317/Q60996/Q9WUP7/P54726/Q9Z2N8/P61922/Q9Z2U0/P58389/P61963/Q9WVJ2/P62878	11	24
2	lipid catabolic process	10/226	71/1594	0.959351	Q60648/P45952/Q9DC50/Q8CAY6/O09174/Q64176/Q99LC5/Q07417/Q9D0S9/Q91V12	10	32
2	carboxylic acid transmembrane transporter activity	2/226	13/1594	0.959351	P53986/Q7TMS5	2	8
2	regulation of immune system process	11/226	79/1594	0.96516	Q8R317/Q9Z2A0/P97821/Q91X72/O88174/P62331/P70451/P22892/O08691/P11352/P39654	11	104
3	response to oxygen-containing compound	31/374	128/1594	0.969265	Q2NL51/Q5SUC9/Q8VDQ8/Q07139/P81117/P00920/Q9JLT4/Q8BH04/Q99KR7/Q00897/O35943/P27773/Q8VCT4/P50428/Q6P902/Q9JKB1/Q99LX0/Q99PV0/P30681/Q9Z2D6/Q6P069/P11087/Q9CQ92/P10639/P62715/Q9D023/Q02257/Q9Z0L8/P63168/P61982/P63158	31	36
1	protein-containing complex binding	30/247	210/1594	0.976419	P58252/P20029/P17710/P05132/P09103/Q00623/P01887/Q9WUM5/P21956/Q3UV70/P68040/A2AVQ5/Q8VEJ9/O08795/Q9Z1R2/P17742/P57780/P63038/Q9WUA3/Q01853/Q61241/Q8BMS1/Q9JLC8/P54728/O55135/P14211/Q99L47/Q9JKV1/P51150/P26883	30	62
3	transferase activity	34/374	143/1594	0.977021	P29416/Q2NL51/Q9WTX5/O54781/Q8BWT1/Q3UYH7/Q8VDQ8/Q9D411/Q9D7G0/P10649/Q99MN1/P20060/Q9QX60/P29758/Q8K1J6/Q9WTP7/Q8R574/Q9D273/Q8CFA2/Q921H8/Q8K2C6/P32020/Q91WK5/Q9ESX5/Q04750/Q9D5S7/Q9WUD1/P35550/O54863/P61079/Q9ESL0/Q8K1R3/P05201/Q7TSV6	34	23
1	mitochondrial transmembrane transport	3/247	24/1594	0.982282	O35857/P63038/Q9Z0X1	3	89
2	spliceosomal complex	5/226	37/1594	0.982369	Q61136/O08583/Q99KP6/Q8BG05/O35737	5	25
2	extracellular membrane-bounded organelle	3/226	23/1594	0.991855	P17047/Q9Z1Q5/O54990	3	64
2	organelle membrane	50/226	367/1594	0.996852	P98192/Q02053/O08528/Q8VDN2/Q8BXZ1/P56395/Q8BHE8/Q6PHU5/P16125/P97823/P38060/Q9QYE6/P45952/Q8BVE3/P40142/Q62465/P17047/P18760/Q8R180/P18242/Q921I1/Q80VP0/O88174/P61967/P0C0A3/Q9D6K8/P62075/E9Q7G0/Q8BLN5/O09117/P32037/P18572/P35564/Q9D1D4/Q9D9V2/P62331/Q5H8C4/O35639/Q9DBH5/Q8R404/O54990/Q3U7R1/P22892/P62874/Q07417/P24270/Q99PL5/Q9DCM2/P29121/Q8BHD0	50	14
1	gene expression	57/247	393/1594	0.997017	P58252/P20108/P10107/P07356/Q9QXD6/P17710/P05132/O09046/Q00623/Q9CZN7/P01887/P09671/P99029/P41105/P62264/Q9DB15/P47857/Q8K310/P68040/Q9CQN1/Q9DBC7/Q9QUM9/Q9D8N0/P07901/P09470/P11499/Q9QYJ3/P17742/P57780/P16858/P63038/Q61171/P08071/Q9CXT8/Q6PDM2/P84104/B7ZMP1/P50580/P12970/P49443/P09405/Q8C570/Q9DC61/O55135/Q8VDP4/O08709/P14211/P06745/P27659/Q6X786/Q9JKV1/P70372/Q9JLV5/Q9DAA4/P57776/Q9Z1Q9/Q9WV54	57	13
3	NAD binding	8/374	33/1594	0.997227	Q8VDQ8/Q91Z53/Q8BVI4/Q9DBM2/Q8K2C6/Q99L13/P14152/Q8BWF0	8	29
5	cellular ketone metabolic process	5/156	33/1594	0.999922	Q6Q477/Q8BFZ9/Q9DC69/Q99J39/Q64516	5	31
5	response to oxygen-containing compound	15/156	128/1594	0.999922	Q6Q477/P62908/Q59J78/P61979/Q66GT5/Q9D0M3/Q68FF6/P61028/G5E829/Q02248/P61027/O88502/P97819/Q9QYF1/Q64516	15	36
5	negative regulation of DNA metabolic process	2/156	11/1594	0.999922	P62908/Q9CQV1	2	54
5	organophosphate metabolic process	18/156	160/1594	0.999922	Q64521/Q9CQQ7/Q66GT5/Q99J47/P56135/P00405/Q68FF6/Q7TNC9/O35435/Q8BHF7/Q9DBL7/P97819/Q9CPQ8/Q99J39/Q9EP69/Q9WV55/Q01768/Q64516	18	16
5	protein-DNA complex	4/156	30/1594	0.999922	P61979/Q9CQ70/O35216/Q02248	4	55
5	extracellular membrane-bounded organelle	3/156	23/1594	0.999922	Q923Z0/Q9DC29/Q3UUY6	3	64
5	oxidoreductase activity, acting on the CH-OH group of donors, NAD or NADP as acceptor	5/156	45/1594	0.999922	Q64521/Q99J47/Q91WL5/P56546/Q9QYF1	5	97
5	lipid metabolic process	18/156	177/1594	0.999922	Q8R127/Q66GT5/Q99J47/Q8BFZ9/Q91WL5/Q8K0C4/Q7TNC9/Q9DCN2/Q8BHF7/P97819/Q99J39/O08914/Q9QYF1/Q9EP69/Q9WV55/Q8JZN5/Q64516/Q924X2	18	33
5	cellular detoxification	2/156	16/1594	0.999922	Q9DC29/Q9QYF1	2	30
5	cell recognition	4/156	36/1594	0.999922	Q9CQ35/Q68FF6/Q8R534/P15265	4	12
5	aerobic respiration	8/156	81/1594	0.999922	Q9CQQ7/Q9D6J5/P56135/Q8R1I1/Q9CQ69/P00405/Q9D0M3/Q3UIU2	8	6
5	regulation of hemopoiesis	2/156	19/1594	0.999922	Q02248/Q01768	2	108
5	macromolecule methylation	2/156	20/1594	0.999922	P35279/Q02248	2	75
5	catalytic complex	22/156	236/1594	0.999922	P14685/Q64521/P61979/Q920A7/Q9CR61/Q9D6J5/Q9CQX2/Q9DC69/Q9CPU2/Q9ERS2/Q8R1I1/Q9CQ69/Q9D0M3/Q3UIU2/Q3ULF4/P61166/O35683/Q9D8W5/Q6ZQI3/Q9DCN2/Q9DBG6/Q9CYN2	22	24
5	phosphate-containing compound metabolic process	27/156	289/1594	0.999922	Q6Q477/P62908/Q64521/Q9CQQ7/Q9D880/Q66GT5/Q99J47/P56135/P00405/Q923Z0/Q68FF6/P11835/Q7TNC9/O35435/Q3UUY6/Q8BHF7/Q9DBL7/Q08EC4/Q91YW3/O88502/P97819/Q9CPQ8/Q99J39/Q9EP69/Q9WV55/Q01768/Q64516	27	99
5	organic hydroxy compound metabolic process	6/156	67/1594	0.999922	Q8BFZ9/Q8K0C4/Q7TNC9/Q9DCN2/Q9QYF1/Q64516	6	7
5	response to organic substance	22/156	238/1594	0.999922	Q6Q477/Q91V41/P62908/Q59J78/Q9R099/P61979/Q66GT5/Q8BFZ9/Q9D0M3/Q68FF6/P61028/Q9CQS8/G5E829/Q02248/P11835/P61027/P56546/Q91YW3/O88502/P97819/Q9QYF1/Q64516	22	35
5	heat shock protein binding	3/156	34/1594	0.999922	P62908/P61979/P11835	3	72
5	regulation of immune system process	7/156	79/1594	0.999922	P62908/Q923Z0/Q02248/P11835/P11438/P01899/Q01768	7	104
5	gastrulation	1/156	11/1594	0.999922	Q02248	1	69
5	receptor internalization	1/156	11/1594	0.999922	P11835	1	106
5	respiratory chain complex IV	1/156	11/1594	0.999922	P00405	1	45
5	protein-containing complex binding	19/156	210/1594	0.999922	Q9Z2I0/P62908/Q59J78/P61979/Q9D880/Q9DC69/Q68FF6/Q61324/Q9CQS8/Q02248/P11835/P01899/Q78PY7/Q9DBG6/P56546/Q9Z1N5/Q8VEM8/Q9WV55/Q01768	19	62
5	carbohydrate metabolic process	9/156	104/1594	0.999922	Q64521/Q68FF6/Q91W89/Q7TNC9/Q6ZQI3/Q80UM7/P48794/Q99J39/Q64516	9	18
5	small molecule biosynthetic process	8/156	94/1594	0.999922	Q6Q477/Q64521/Q8BFZ9/Q9DC69/Q91WL5/Q8K0C4/Q9DCN2/Q99J39	8	20
5	small molecule binding	31/156	343/1594	0.999922	Q6Q477/P35279/Q91V41/A6H690/P53994/P68369/P62821/Q920A7/Q8BFZ9/Q9ERS2/P59279/Q3ULF4/P61028/Q61102/G5E829/Q91ZR1/Q80WJ6/Q9DC29/O35435/Q3UUY6/Q9DCN2/P61027/Q8BHF7/Q9DBL7/P56546/Q9Z1N5/P35293/P35285/Q01768/Q8JZN5/Q64516	31	3
5	positive regulation of molecular function	10/156	118/1594	0.999922	Q6Q477/P62908/P61979/Q923Z0/Q791T5/Q02248/P11835/Q9D6U8/P56546/Q08EC4	10	101
5	response to topologically incorrect protein	2/156	26/1594	0.999922	Q9R099/Q91YW3	2	37
5	positive regulation of binding	2/156	27/1594	0.999922	Q02248/P56546	2	100
5	microtubule-based process	13/156	156/1594	0.999922	Q6Q477/P62908/P68369/P62821/Q8R0C3/Q3ULF4/Q8R1R3/Q68FF6/O35216/Q80W99/Q02248/P11438/P15265	13	47
5	NADH metabolic process	1/156	15/1594	0.999922	Q64521	1	74
5	chromatin binding	3/156	44/1594	0.999922	Q5IRJ6/Q02248/P56546	3	41
5	structural molecule activity	9/156	117/1594	0.999922	P62908/P62270/P68369/P14148/O55142/Q68FF6/Q99P88/P56546/Q8CIE6	9	111
5	single fertilization	4/156	58/1594	0.999922	Q9CQ35/Q8R534/P48794/P15265	4	68
5	protein-containing complex localization	1/156	18/1594	0.999922	Q68FF6	1	93
5	NAD binding	2/156	33/1594	0.999922	Q9DCN2/P56546	2	29
5	epithelial cilium movement involved in extracellular fluid movement	1/156	19/1594	0.999922	Q8R1R3	1	39
5	pattern specification process	1/156	20/1594	0.999922	Q02248	1	69
5	enzyme binding	21/156	261/1594	0.999922	Q6Q477/P35279/P62908/Q9R099/P61979/Q8BFZ9/P54116/Q9Z1G4/Q923Z0/Q68FF6/Q02248/Q99NF8/P11835/P11438/Q6ZQI3/P56546/Q08EC4/Q91YW3/O88502/P97819/Q01768	21	62
5	spermatid differentiation	4/156	64/1594	0.999922	Q8R0C3/Q9CQ70/Q9D2F7/Q80W99	4	34
5	spliceosomal complex	2/156	37/1594	0.999922	P61979/Q9Z1N5	2	25
5	endoplasmic reticulum lumen	1/156	22/1594	0.999922	Q91YW3	1	59
5	oxidoreductase activity, acting on a sulfur group of donors	1/156	23/1594	0.999922	Q8VCL2	1	52
5	generation of precursor metabolites and energy	10/156	142/1594	0.999922	Q9CQQ7/Q9D6J5/P56135/Q8R1I1/Q9CQ69/P00405/Q9D0M3/Q3UIU2/Q8VCL2/Q68FF6	10	6
5	nucleosome organization	1/156	24/1594	0.999922	Q9CQ70	1	42
5	ribosomal subunit	4/156	69/1594	0.999922	P62908/P62270/P14148/O55142	4	48
5	cilium movement	5/156	83/1594	0.999922	Q6Q477/Q8R0C3/Q8R1R3/Q80W99/P15265	5	44
5	carbohydrate biosynthetic process	1/156	26/1594	0.999922	Q64521	1	15
5	lyase activity	2/156	44/1594	0.999922	P62908/Q99J39	2	19
5	male gamete generation	8/156	127/1594	0.999922	Q3V132/Q8R0C3/Q9DAQ9/Q9CQ70/Q9D2F7/Q80W99/Q8R534/P11438	8	50
5	ADP metabolic process	1/156	30/1594	0.999922	Q68FF6	1	4
5	extracellular region	13/156	194/1594	0.999922	Q5M8S2/Q9CQ35/Q8C522/Q923Z0/Q8R1R3/Q91WL5/Q9DC29/P01899/Q3UUY6/Q9DAC0/P97819/Q30KP3/Q8CIE6	13	65
5	ribonucleoprotein complex biogenesis	3/156	65/1594	0.999922	P14148/O55142/Q9Z1N5	3	94
5	fatty acid beta-oxidation	1/156	34/1594	0.999922	Q99J39	1	66
5	histone modification	1/156	34/1594	0.999922	Q02248	1	76
5	negative regulation of metabolic process	14/156	214/1594	0.999922	Q6Q477/P62908/P61979/Q8BFZ9/Q9CQV1/Q68FF6/Q61102/G5E829/Q02248/Q8K0C4/Q78PY7/O08547/P56546/Q91YW3	14	95
5	lipid catabolic process	3/156	71/1594	0.999922	P97819/Q99J39/O08914	3	32
5	protein localization to nucleus	1/156	38/1594	0.999922	Q99P88	1	72
5	RNA processing	4/156	89/1594	0.999922	P61979/P14148/O55142/Q9Z1N5	4	92
5	peptide biosynthetic process	6/156	119/1594	0.999922	P62908/P62270/P14148/O55142/Q91YW3/Q9Z1N5	6	98
5	ribonucleoprotein complex assembly	1/156	41/1594	0.999922	Q9Z1N5	1	110
5	ribonucleoprotein complex	7/156	137/1594	0.999922	P62908/P62270/P61979/P14148/O55142/Q78PY7/Q9Z1N5	7	109
5	intracellular protein-containing complex	3/156	78/1594	0.999922	P14685/Q61324/Q9D8W5	3	24
5	ubiquitin protein ligase binding	1/156	48/1594	0.999922	Q8BFZ9	1	112
5	myelin sheath	4/156	103/1594	0.999922	Q9CQQ7/P68369/Q8VEM8/Q01768	4	93
5	organic cyclic compound metabolic process	29/156	433/1594	0.999922	Q6Q477/O70252/P62908/Q9CQQ7/P61979/Q99J47/P14148/O55142/Q8BFZ9/P56135/Q9CQV1/P00405/Q5IRJ6/Q68FF6/Q61324/Q61102/Q02248/P11835/Q8K0C4/Q9DC29/O35435/Q78PY7/Q9DCN2/Q9DBL7/P56546/Q9Z1N5/Q9CPQ8/Q99J39/Q01768	29	13
5	nucleic acid binding	12/156	227/1594	0.999922	P62908/P62270/P61979/P14148/Q9CQ70/Q8C522/O35216/Q61324/Q78PY7/Q9Z1N5/Q01768/Q8CIE6	12	53
5	protein folding	1/156	59/1594	0.999922	Q91YW3	1	40
5	catabolic process	21/156	352/1594	0.999922	Q6Q477/O70252/P14685/P62821/Q8BFZ9/Q9CQV1/Q9Z1G4/O89116/Q68FF6/Q9CQS8/Q02248/Q91W89/Q8K0C4/Q7TNC9/Q78PY7/P48794/O08547/Q91YW3/P97819/Q99J39/O08914	21	22
5	gene expression	24/156	393/1594	0.999922	Q6Q477/P62908/P62270/P61979/P62821/Q920A7/Q99J47/P14148/O55142/Q923Z0/Q5IRJ6/Q3ULF4/Q8R1R3/Q68FF6/Q61324/G5E829/Q02248/P11835/Q78PY7/Q99P88/P56546/Q91YW3/Q9Z1N5/Q9CYN2	24	13
5	motile cilium	4/156	123/1594	0.999922	Q6Q477/Q3V132/A0A0A6YXX9/Q80W99	4	1
5	transferase activity	5/156	143/1594	0.999922	Q8BHF7/Q9DBL7/Q01768/Q64516/Q924X2	5	23
5	carboxylic acid metabolic process	9/156	209/1594	0.999922	Q6Q477/Q8BFZ9/Q68FF6/Q91WL5/Q99J39/O08914/Q8JZN5/Q64516/Q924X2	9	21
5	plasma membrane bounded cell projection	17/156	318/1594	0.999922	Q6Q477/P62908/Q3V132/P61979/O89116/A0A0A6YXX9/Q68FF6/Q80W99/G5E829/Q02248/P11438/Q7TNC9/Q3UUY6/P61027/Q01768/Q8JZN5/Q8CIE6	17	27
5	intracellular organelle lumen	29/156	475/1594	0.999922	P62908/Q9CQQ7/P61979/Q9D880/Q3U3V8/Q9CR61/Q5U458/Q8BMK4/Q9CQV1/Q9DC69/Q9ERS2/Q9Z1G4/Q3UIU2/Q923Z0/P61028/O35216/Q61324/G5E829/Q91W89/Q9D8W5/Q9DC29/Q9QZD8/Q922Q8/O35435/Q9DBG6/Q9DBL7/Q91YW3/Q9Z1N5/Q99J39	29	83
5	cilium	6/156	175/1594	0.999922	Q6Q477/Q3V132/A0A0A6YXX9/Q80W99/Q3UUY6/P61027	6	38
5	cytoskeleton	13/156	291/1594	0.999922	P62908/P68369/P54116/Q8BMK4/Q5IRJ6/Q68FF6/Q02248/P61027/Q08EC4/P97819/P35285/Q9WV55/Q01768	13	46
6	determination of left/right symmetry	5/238	14/1594	1	Q9D439/Q9D5Y1/Q3USS3/Q60779/Q8R3P7	5	49
6	aerobic respiration	18/238	81/1594	1	Q9D2G2/Q8K3J1/Q9DCT2/Q91WD5/P48771/Q9CZ13/P19783/Q03265/Q91VR2/Q91YT0/Q91VD9/Q7TMF3/Q791V5/Q99LC3/Q9WUR9/P97478/Q9CQJ8/Q99JB2	18	6
6	microtubule-based process	31/238	156/1594	1	G5E8A8/Q922G7/Q9D439/Q9D5Y1/Q9D9I1/Q3USS3/Q60779/B2RW38/Q9WU65/D3YVL2/Q91ZU6/Q8BRC6/Q80W93/Q8CDV6/Q9DAJ2/Q6X6Z7/Q8K4E0/Q9JIB0/P70122/Q8VHI7/Q80X86/Q9D485/Q9CQP8/Q8VEK3/Q497N6/Q8R3P7/P08228/Q9JHQ5/P99024/Q149S1/Q9DAN9	31	47
6	transmembrane transporter complex	12/238	49/1594	1	Q9CQC7/Q8K3J1/Q9DCT2/Q91WD5/Q9CZ13/Q9CQZ5/Q91YT0/Q91VD9/Q7TMF3/Q99LC3/Q9CQP8/Q9CQJ8	12	84
6	pattern specification process	6/238	20/1594	1	Q9D439/Q9D5Y1/Q3USS3/Q60779/Q99J09/Q8R3P7	6	69
6	primary active transmembrane transporter activity	11/238	46/1594	1	Q8K3J1/Q9DCT2/Q91WD5/P48771/Q9D593/P19783/Q9CPQ1/Q91YT0/Q91VD9/Q99LC3/P57746	11	103
6	organelle membrane	64/238	367/1594	1	Q02819/Q8CAQ8/Q3TVA9/Q99JY0/Q8BJ64/P12815/O70325/Q9CQC7/Q9CRB9/Q8K3J1/Q9DCT2/Q91WD5/P48771/Q91VN4/Q9CZ13/Q9CQZ5/Q8JZQ2/P19783/Q03265/Q91VR2/Q9CPQ1/Q9WU65/Q91ZU6/Q91YT0/Q8BX10/Q91VD9/Q60930/O35129/P67778/Q6X6Z7/Q7TMF3/Q60931/Q8JZS0/Q9CYG7/Q91VC9/Q791V5/Q80X86/E9PXT9/Q9ERU9/Q8BGH2/Q99LC3/Q8BPT6/Q99PL6/Q9R112/D3YZG8/O55125/Q921G7/O35387/Q9JK48/Q9JKL4/P58281/P97478/Q61543/P57716/Q9D662/Q80XN0/Q99L04/…	64	14
6	integral component of mitochondrial inner membrane	6/238	21/1594	1	Q8CAQ8/Q9CRB9/Q91VN4/Q8JZQ2/Q91VC9/Q921G7	6	81
6	spermatid differentiation	14/238	64/1594	1	Q9QY84/Q3TVA9/B2RW38/Q9WU65/Q8CDV6/Q8K4E0/Q80X86/Q9QXW4/P70190/Q925K9/Q9CQP8/Q9JJZ4/Q5SV66/Q9DAN9	14	34
6	motile cilium	24/238	123/1594	1	G5E8A8/Q9QY84/O88987/P48774/Q9QWV4/Q922G7/Q6P8Y0/Q9D529/Q9D439/Q9D5Y1/Q3USS3/Q60779/B2RW38/Q9WU65/Q32M07/D3YVL2/Q6X6Z7/Q3U6K5/Q6NY15/Q8VHI7/Q9R109/Q9CQP8/Q497N6/Q149S1	24	1
6	axoneme	10/238	45/1594	1	Q9D439/Q9D5Y1/Q3USS3/Q60779/Q32M07/D3YVL2/Q80W93/Q8CDV6/Q8VHI7/Q9D485	10	11
6	integral component of membrane	44/238	262/1594	1	Q8CAQ8/Q3TVA9/Q9CQC7/Q9CRB9/Q8K3J1/Q9DCT2/Q91WD5/P48771/Q91VN4/Q9CZ13/Q9CQZ5/Q8JZQ2/P19783/Q9CPQ1/Q91ZU6/Q91YT0/Q8BX10/Q91VD9/Q60930/P67778/Q7TMF3/Q60931/Q8C5U4/Q91VC9/Q791V5/Q8BGH2/Q99LC3/Q8BPT6/E9QAF0/Q921G7/Q9CQP8/Q9JJZ4/Q8VDT1/P58281/Q61543/P57716/Q60928/Q61391/Q3TTY0/Q9CQJ8/Q8BFW9/Q925I1/Q9CQC3/Q8BWM0	44	80
6	active transmembrane transporter activity	12/238	62/1594	1	Q8K3J1/Q9DCT2/Q91WD5/P48771/Q9D593/P19783/Q9CPQ1/Q91YT0/Q91VD9/Q99LC3/Q8VDT1/P57746	12	2
6	respiratory chain complex IV	3/238	11/1594	1	P48771/P19783/Q9CPQ1	3	45
6	transmembrane transporter activity	17/238	100/1594	1	Q8K3J1/Q9DCT2/Q91WD5/P48771/Q9D593/P19783/Q03265/Q91VR2/Q9CPQ1/Q91YT0/Q91VD9/Q60930/Q60931/Q99LC3/Q8VDT1/P57746/Q8BFW9	17	26
6	protein localization to nucleus	7/238	38/1594	1	P15105/O35129/Q9JIB0/Q9ERU9/Q8VEK3/Q921F2/Q9D0E1	7	72
6	proton transmembrane transporter activity	6/238	32/1594	1	P48771/Q9D593/P19783/Q03265/Q91VR2/Q9CPQ1	6	103
6	plasma membrane bounded cell projection	50/238	318/1594	1	Q8CDE2/P15105/G5E8A8/Q9QY84/O88987/P48774/Q91WG2/Q9QWV4/Q922G7/Q6P8Y0/Q3U1D9/Q9D529/Q9D439/Q9D5Y1/Q3USS3/Q60779/B2RW38/Q9WU65/Q32M07/D3YVL2/Q91ZU6/Q80W93/Q9DA80/Q8CDV6/O35129/Q6X6Z7/Q3U6K5/Q6NY15/Q8VHI7/Q9DAM9/Q9R109/Q9D485/Q9QXW4/Q80VN0/Q9CQP8/Q3V079/O35387/Q497N6/Q9JK48/Q9D358/Q8R3P7/P57746/P58281/Q61391/Q3TTY0/Q9D4K5/P08228/Q9JHQ5/Q61584/Q149S1	50	27
6	presynapse	8/238	47/1594	1	P15105/Q60930/Q60931/O88544/Q9JK48/P57716/Q61391/Q61584	8	93
6	positive regulation of molecular function	18/238	118/1594	1	P12815/Q9D5H4/Q99M87/O35129/P67778/Q9DAM9/Q791V5/Q9ERU9/O09172/P34884/Q3V0Q6/Q8VEK3/Q9JK48/Q9WTZ1/Q9D8T3/P57716/P08228/Q8VBV7	18	101
6	inorganic cation transmembrane transporter activity	7/238	45/1594	1	P48771/Q9D593/P19783/Q03265/Q91VR2/Q9CPQ1/Q8VDT1	7	26
6	epithelial cilium movement involved in extracellular fluid movement	3/238	19/1594	1	Q9D439/Q9D5Y1/Q60779	3	39
6	generation of precursor metabolites and energy	21/238	142/1594	1	Q9D2G2/Q8K3J1/Q9DCT2/Q91WD5/P48771/Q9CZ13/P19783/Q03265/Q91VR2/Q91YT0/Q91VD9/O35129/Q7TMF3/Q791V5/Q99LC3/Q8BPT6/Q9WUR9/Q921G7/P97478/Q9CQJ8/Q99JB2	21	6
6	mitochondrial proton-transporting ATP synthase complex	2/238	13/1594	1	Q03265/Q91VR2	2	87
6	active ion transmembrane transporter activity	5/238	35/1594	1	P48771/Q9D593/P19783/Q9CPQ1/Q8VDT1	5	2
6	integral component of organelle membrane	6/238	43/1594	1	Q8CAQ8/Q9CRB9/Q91VN4/Q8JZQ2/Q91VC9/Q921G7	6	82
6	regulation of cellular respiration	2/238	14/1594	1	P48771/Q9WUR9	2	107
6	purine nucleoside triphosphate biosynthetic process	4/238	29/1594	1	Q03265/Q91VR2/Q9WUR9/Q99JB2	4	105
6	dynein complex	3/238	22/1594	1	Q3USS3/D3YVL2/Q8VHI7	3	56
6	spliceosomal complex	5/238	37/1594	1	Q9Z2X1/Q8C854/Q8VEK3/Q6ZWM4/Q9D0E1	5	25
6	transferase activity	20/238	143/1594	1	P15105/Q99JY0/P48774/Q80YW5/Q9D2G2/Q9WU65/Q32M07/Q9ERU9/Q925K9/Q9Z2G9/Q9WUR9/P61082/Q9JK48/Q9JJZ4/Q9WTZ1/Q60928/Q91WC0/Q91YL2/Q9CZY3/Q8CFI2	20	23
6	sperm axoneme assembly	2/238	15/1594	1	B2RW38/Q9DAN9	2	91
6	catalytic complex	33/238	236/1594	1	P12815/Q9D2G2/Q6ZQ38/Q9CQC7/Q8K3J1/Q9DCT2/Q91WD5/Q3USS3/Q9CZ13/Q9CQZ5/Q8JZQ2/D3YVL2/Q91YT0/Q91VD9/Q7TMF3/Q8VHI7/Q9ERU9/Q99LC3/O09172/Q9Z2X1/Q99J09/P62192/Q921G7/Q925E7/Q8VEK3/Q9WTZ1/Q9CR00/P62196/Q9CQJ8/Q9D0E1/P62700/Q9WU42/Q9CZY3	33	24
6	cellular detoxification	2/238	16/1594	1	P48774/P08228	2	30
6	mitochondrial transmembrane transport	3/238	24/1594	1	Q8JZQ2/P58281/Q99JB2	3	89
6	protein-containing complex localization	2/238	18/1594	1	Q8VEK3/Q8R3P7	2	93
6	single fertilization	7/238	58/1594	1	Q3TVA9/Q9D529/Q60930/E9PXT9/Q3V0Q6/Q8CDL9/Q3TTY0	7	68
6	myelin sheath	13/238	103/1594	1	P15105/Q8CAQ8/Q9D2G2/Q9DCT2/Q9CZ13/Q03265/Q91VR2/Q91VD9/Q60930/P67778/Q99LC3/P34884/P08228	13	93
6	RNA processing	11/238	89/1594	1	P70122/Q9Z2X1/Q8VEK3/Q6ZWM4/P62849/P62855/Q921F2/Q61584/Q9D0E1/Q9WU42/P60335	11	92
6	chromatin binding	5/238	44/1594	1	Q9D529/Q91V09/Q8VEK3/P97478/Q9WU42	5	41
6	GTPase activity	4/238	37/1594	1	Q8C650/Q9D8T3/P58281/P99024	4	70
6	negative regulation of DNA metabolic process	1/238	11/1594	1	Q8VEK3	1	54
6	intracellular protein-containing complex	9/238	78/1594	1	P12815/Q6ZQ38/P62192/Q925E7/Q9WTZ1/Q9CR00/P62196/P62700/Q9CZY3	9	24
6	nucleoside-triphosphatase activity	11/238	96/1594	1	Q8JZQ2/Q03265/Q91VR2/Q8C650/P10630/P62192/Q9D8T3/P58281/P62196/Q925I1/P99024	11	78
6	Golgi vesicle transport	3/238	32/1594	1	P12815/Q9JIB0/Q9D662	3	71
6	NAD binding	3/238	33/1594	1	Q91WD5/Q91YT0/Q9Z2G9	3	29
6	U2-type precatalytic spliceosome	1/238	14/1594	1	Q6ZWM4	1	102
6	fatty acid beta-oxidation	3/238	34/1594	1	Q99JY0/Q3TLP5/Q921G7	3	66
6	heat shock protein binding	3/238	34/1594	1	Q9D2G2/Q99M87/Q9CYG7	3	72
6	heparin binding	1/238	15/1594	1	Q9Z126	1	65
6	NADH metabolic process	1/238	15/1594	1	Q9D2G2	1	74
6	transmembrane transport	12/238	110/1594	1	Q9D593/Q8JZQ2/Q03265/Q60930/O35129/Q60931/Q9JIB0/Q9R109/Q8VDT1/P58281/Q8BFW9/Q99JB2	12	79
6	oxidoreductase activity, acting on the CH-OH group of donors, NAD or NADP as acceptor	4/238	45/1594	1	O09172/P23591/Q80XN0/Q99L04	4	97
6	purine ribonucleotide biosynthetic process	4/238	45/1594	1	Q03265/Q91VR2/Q9WUR9/Q99JB2	4	96
6	regulation of immune system process	8/238	79/1594	1	Q99M87/O35129/P67778/Q9D7X3/P34884/O35387/Q60928/Q99JB2	8	104
6	carbohydrate homeostasis	2/238	27/1594	1	Q8K4E0/Q9WU42	2	17
6	gene expression	50/238	393/1594	1	O08807/Q99JY0/P14206/Q6ZQ38/Q9QWV4/Q9D529/Q99M87/Q8JZQ2/O35129/P67778/P70122/Q9DAM9/Q8BPT6/P10630/Q61545/P34884/Q3V0Q6/Q9Z2X1/Q99J09/Q9Z2G9/Q8C854/Q8VEK3/O35387/Q9JJZ4/Q8R1G1/Q6ZWM4/Q9D8T3/Q8BML9/P62849/P62855/Q9CR00/P97478/Q61543/P57716/Q6ZWV3/Q61391/P62196/Q922B2/Q91WC0/Q921F2/E9PV24/P08228/Q9CQU8/Q61584/Q9D0E1/Q99JB2/Q8R2Y8/Q9WU42/Q8BWM0/P60335	50	13
6	ubiquitin protein ligase binding	4/238	48/1594	1	Q91WD5/Q9CZ13/Q9JJZ4/P99024	4	112
6	mitochondrion	64/238	497/1594	1	P15105/Q8CAQ8/O08807/Q3TVA9/Q99JY0/Q8BJ64/O70325/Q9D2G2/Q9D5H4/Q9CQC7/Q9CRB9/Q8K3J1/Q9DCT2/Q91WD5/P48771/Q91VN4/Q99M87/Q9CZ13/Q9CQZ5/Q8JZQ2/P19783/Q03265/Q91VR2/Q9CPQ1/Q9WU65/Q91YT0/Q8BRC6/Q8BX10/Q91VD9/Q60930/O35129/P67778/Q7TMF3/Q60931/Q9CYG7/Q91VC9/Q791V5/Q80X86/Q9ERU9/Q8BGH2/Q99LC3/Q8BPT6/Q9R112/Q3TLP5/D3YZG8/O55125/Q9WUR9/Q921G7/O35387/Q9JK48/Q9JKL4/P58281/P97478/P57716/Q80XN0/Q99L04/Q9CQJ8/…	64	86
6	regulation of hemopoiesis	1/238	19/1594	1	O35387	1	108
6	peptide biosynthetic process	12/238	119/1594	1	P14206/P10630/O09172/Q8VEK3/Q8BML9/P62849/P62855/Q6ZWV3/Q60928/Q922B2/Q921F2/Q61584	12	98
6	macromolecule methylation	1/238	20/1594	1	Q91WC0	1	75
6	cellular ketone metabolic process	2/238	33/1594	1	P97478/Q9WU42	2	31
6	histone modification	2/238	34/1594	1	P67778/Q9WU42	2	76
6	transport	52/238	426/1594	1	P15105/Q02819/P12815/Q80YW5/Q9D5H4/Q91WG2/Q9D439/Q9D5Y1/Q60779/Q9D593/Q8JZQ2/Q03265/Q91VR2/Q91ZU6/Q60930/O35129/Q60931/Q8CDU5/Q8K4E0/Q9JIB0/Q8JZS0/Q9CYG7/Q791V5/Q9R109/Q9ERU9/Q8BGH2/Q8BPT6/Q99PL6/P34884/Q9Z2G9/Q8VEK3/Q9JK48/Q9JJZ4/Q8VDT1/Q8R3P7/P57746/P59235/Q9CR00/P58281/Q9D662/Q3UR97/Q921F2/Q8BFW9/Q9D2F5/Q91YL2/Q9CQN3/E9PV24/P08228/Q9CQU8/Q9D0E1/Q99JB2/Q8BWM0	52	63
6	ribonucleoprotein complex biogenesis	5/238	65/1594	1	P15105/P14206/P70122/P62849/Q6ZWV3	5	94
6	oxidoreductase activity, acting on a sulfur group of donors	1/238	23/1594	1	Q9R112	1	52
6	negative regulation of metabolic process	23/238	214/1594	1	Q99M87/Q8BX10/O35129/P67778/Q791V5/Q9D7X3/P10630/P34884/Q9Z0H6/Q8C854/Q8VEK3/Q8BML9/P62855/P97478/Q61543/Q6ZWV3/P62196/Q921F2/P08228/Q61584/Q9D0E1/Q8R2Y8/Q9WU42	23	95
6	response to organic substance	26/238	238/1594	1	P15105/Q99JY0/P12815/Q80YW5/Q99M87/O35129/P67778/Q9D7X3/Q9Z126/Q9D485/Q99PL6/P10630/O09172/P34884/Q8VEK3/O35387/Q9JK48/Q9JJZ4/P58281/Q61543/P57716/Q61391/Q91YL2/P08228/Q9WU42/Q8CFI2	26	35
6	tricarboxylic acid cycle	1/238	24/1594	1	Q9D2G2	1	51
6	small molecule biosynthetic process	8/238	94/1594	1	P15105/Q9ERU9/P34884/D3YZG8/P97478/Q60928/P08228/Q8BWM0	8	20
6	protein folding	4/238	59/1594	1	O08807/Q99M87/Q9ERU9/Q9JK48	4	40
6	nucleic acid binding	24/238	227/1594	1	Q02819/Q99JY0/Q9QWV4/Q9D529/Q5M8Q2/P70122/Q9ERU9/Q8BVR0/P10630/Q61545/Q9Z2X1/Q99J09/Q8C854/Q8VEK3/Q6ZWM4/Q8BML9/P62855/Q922B2/Q921F2/Q61584/Q9D0E1/Q9WU42/Q8BWM0/P60335	24	53
6	carbohydrate biosynthetic process	1/238	26/1594	1	Q9ERU9	1	15
6	response to topologically incorrect protein	1/238	26/1594	1	Q91YL2	1	37
6	positive regulation of binding	1/238	27/1594	1	Q3V0Q6	1	100
6	organic anion transport	1/238	28/1594	1	P34884	1	9
6	ribonucleoprotein complex assembly	2/238	41/1594	1	P14206/Q6ZWV3	2	110
6	phosphate-containing compound metabolic process	31/238	289/1594	1	Q91YE9/Q99M87/Q03265/Q91VR2/Q9WU65/Q32M07/Q8BX10/O35129/P67778/Q791V5/Q9R109/Q9ERU9/Q9D7X3/Q925K9/P34884/D3YZG8/Q9Z2G9/Q9WUR9/Q925E7/Q8VEK3/O35387/Q9JK48/Q9D358/Q8BML9/P58281/Q3TTY0/Q921F2/P08228/Q61584/Q99JB2/Q8VBV7	31	99
6	ADP metabolic process	1/238	30/1594	1	Q791V5	1	4
6	protein-DNA complex	1/238	30/1594	1	Q5M8Q2	1	55
6	organic cyclic compound metabolic process	50/238	433/1594	1	Q91YE9/P48774/Q6ZQ38/Q9QWV4/Q9D529/Q99M87/Q03265/Q91VR2/Q32M07/O35129/P67778/Q9Z2M7/P70122/Q9DAM9/Q791V5/P10630/P23591/Q61545/Q3V0Q6/D3YZG8/Q9Z2X1/Q99J09/Q9Z2G9/Q9WUR9/Q8C854/Q8VEK3/O35387/Q8R1G1/Q6ZWM4/Q9D8T3/Q8BML9/P62849/P62855/Q9CR00/P58281/P97478/Q6ZWV3/Q61391/P62196/Q922B2/Q91WC0/Q921F2/P08228/Q61584/Q9D0E1/Q99JB2/Q9WU42/Q8BWM0/Q9CZY3/P60335	50	13
6	lyase activity	2/238	44/1594	1	Q3TLP5/Q8BWM0	2	19
6	organic hydroxy compound metabolic process	4/238	67/1594	1	Q9WU65/Q791V5/Q3TTY0/P08228	4	7
6	intracellular organelle lumen	55/238	475/1594	1	Q8CAQ8/Q99JY0/P12815/Q9D2G2/Q6ZQ38/Q9CQC7/Q9DCT2/Q91WD5/Q99M87/G3UYX5/P19783/Q91ZU6/Q91VD9/Q60930/O35129/P67778/Q9D131/Q9Z2M7/Q9JIB0/P70122/Q9DAM9/Q9R109/O88544/Q9ERU9/Q9D7X3/Q8BVR0/Q61545/P34884/Q91V09/D3YZG8/Q9Z2X1/Q99J09/P62192/Q9WUR9/Q921G7/Q8VEK3/O35387/Q9WTZ1/Q8R3P7/P59235/P58281/P62196/Q2MH31/Q921F2/Q91YL2/Q925I1/P08228/P99024/Q9D0E1/Q99JB2/Q8VBV7/Q9WU42/Q9CZY3/P60335/Q8CFI2	55	83
6	ribosomal subunit	4/238	69/1594	1	P14206/P62849/P62855/Q6ZWV3	4	48
6	lipid catabolic process	4/238	71/1594	1	Q99JY0/Q3TLP5/Q921G7/Q3TTY0	4	32
6	cell recognition	1/238	36/1594	1	Q60930	1	12
6	lipid metabolic process	15/238	177/1594	1	Q99JY0/O70325/Q03265/Q9WU65/O35129/Q8K4E0/Q3TLP5/P34884/Q921G7/Q9JK48/Q3TTY0/Q80XN0/P08228/Q99JB2/Q8BWM0	15	33
6	organophosphate metabolic process	13/238	160/1594	1	Q91YE9/Q03265/Q91VR2/Q9WU65/Q32M07/O35129/Q791V5/D3YZG8/Q9WUR9/Q9JK48/P58281/Q3TTY0/Q99JB2	13	16
6	enzyme binding	25/238	261/1594	1	P48774/Q9CRB9/Q91WD5/Q99M87/Q60779/Q9CZ13/Q03265/P67778/Q9JIB0/Q9ERU9/Q9D7X3/O09172/P34884/Q8VEK3/Q497N6/Q9JJZ4/Q9CPT0/Q8BML9/P58281/P57716/P08228/P99024/Q99JB2/Q9WU42/Q9CZY3	25	62
6	structural molecule activity	8/238	117/1594	1	P14206/Q91ZU6/Q6NY15/P62849/P62855/Q6ZWV3/E9PV24/P99024	8	111
6	ribonucleoprotein complex	10/238	137/1594	1	P14206/Q9Z2X1/Q8C854/Q8VEK3/Q6ZWM4/P62849/P62855/Q6ZWV3/Q61584/Q9D0E1	10	109
6	protein-containing complex binding	18/238	210/1594	1	Q8CDE2/Q99JY0/P14206/Q99M87/Q9CZ13/Q91ZU6/Q8BX10/P70122/Q9ERU9/Q9QXW4/P70190/Q925K9/O09172/Q8VEK3/P58281/Q9JHQ5/P99024/Q9WU42	18	62
6	response to oxygen-containing compound	8/238	128/1594	1	P15105/Q99JY0/Q9Z126/P34884/Q8VEK3/P58281/P57716/P08228	8	36
6	small molecule binding	32/238	343/1594	1	P15105/Q91YE9/Q8BJ64/Q80YW5/Q91WD5/Q99M87/Q8JZQ2/Q03265/Q9WU65/Q32M07/Q8C650/Q91YT0/Q60930/Q60931/Q925K9/P10630/Q9R112/Q99J09/Q9Z2G9/P62192/Q9WUR9/P61082/Q8VEK3/Q9JJZ4/Q9D8T3/Q8BML9/P58281/P62196/Q922B2/Q925I1/P99024/Q8CFI2	32	3
6	endoplasmic reticulum subcompartment	1/238	57/1594	1	Q91ZU6	1	60
6	carbohydrate metabolic process	4/238	104/1594	1	Q9WU65/Q9Z2M7/Q791V5/Q9ERU9	4	18
6	carboxylic acid metabolic process	14/238	209/1594	1	P15105/Q99JY0/O70325/Q9D2G2/Q791V5/O09172/Q3TLP5/P34884/D3YZG8/Q921G7/Q8BML9/Q60928/Q922B2/Q8BWM0	14	21
6	extracellular region	12/238	194/1594	1	Q02819/O08807/P48774/Q3U6K5/Q9Z126/P34884/Q9Z0H6/Q9JHY4/Q64191/Q60928/E9PV24/P08228	12	65
6	hydrolase activity	25/238	332/1594	1	Q91YE9/Q8JZQ2/Q03265/Q91VR2/Q8C650/Q8BX10/Q9D7X3/Q8BPT6/P10630/D3YZG8/P62192/Q8R1G1/Q9D358/Q9D8T3/Q64191/P58281/P57716/Q60928/Q61391/Q3TTY0/P62196/Q925I1/Q9CQU8/P99024/Q8R2Y8	25	77
6	catabolic process	26/238	352/1594	1	Q91YE9/O08807/Q99JY0/P48774/O35129/P67778/Q791V5/Q9R109/Q99PL6/Q3TLP5/P62192/Q921G7/Q8C854/Q8VEK3/Q9JK48/Q9JJZ4/Q9WTZ1/Q60928/Q61391/Q3TTY0/P62196/Q921F2/Q91YL2/Q61584/Q9D0E1/Q8CFI2	26	22
2	transmembrane transporter activity	13/226	100/1594	1	Q8VDN2/P53986/Q8BVE3/Q91X72/Q9Z1Q5/Q7TMS5/P32037/Q9WV27/Q8C0X2/Q9D1D4/Q9WV38/Q5RJI2/Q8BG05	13	26
2	organophosphate metabolic process	21/226	160/1594	1	Q8K3K7/P98192/O08528/P38060/Q9D5U5/Q9Z2I8/P40142/Q9DC50/Q3U5Q7/Q9DCD0/Q9DBP5/O88958/P97324/Q9D1I5/Q6P3D0/O89106/Q3ULJ0/Q9DBL1/Q91YL7/Q91V12/P39654	21	16
2	cellular ketone metabolic process	4/226	33/1594	1	Q71RI9/P45376/Q64176/Q9DAR1	4	31
2	ribonucleoprotein complex assembly	5/226	41/1594	1	P23116/Q99JF8/Q8CIG8/Q99KP6/Q6ZWU9	5	110
2	ribonucleoprotein complex biogenesis	8/226	65/1594	1	P23116/Q99JF8/Q8VI75/Q9D6Z1/Q8CIG8/Q99KP6/P14131/Q6ZWU9	8	94
2	histone modification	4/226	34/1594	1	Q9Z2N8/Q60972/Q8CIG8/Q6A4J8	4	76
2	plasma membrane bounded cell projection	42/226	318/1594	1	Q8VDN2/Q9DCL8/P26039/P08752/Q923D2/Q6PHU5/Q62261/P45952/P50247/Q9R0P9/Q03173/Q9JIL4/P61922/P18760/Q8R180/P45376/Q61233/Q8CDT7/P61967/Q6GQT0/Q9QZZ4/Q9D6F9/Q7TMS5/Q8VI88/P18572/Q9WV27/Q8C0X2/P35564/O09044/P62331/Q5H8C4/O35639/O54990/Q8C6S9/Q9WVQ0/P70451/P62874/Q8BTM8/Q80X90/Q9JJV2/Q8BG05/Q91V12	42	27
2	RNA processing	11/226	89/1594	1	Q61136/Q9JII5/O08583/Q99JF8/Q8CIG8/Q99KP6/P14131/Q8BG05/O35737/Q6ZWU9/Q8R081	11	92
2	carbohydrate homeostasis	3/226	27/1594	1	O08528/P53986/P11352	3	17
2	chromatin binding	5/226	44/1594	1	Q9JI48/Q9Z2N8/Q99JF8/Q8CIG8/Q60668	5	41
2	lyase activity	5/226	44/1594	1	Q71RI9/P38060/Q8BH86/Q99K01/Q9QZA0	5	19
2	mitochondrion	66/226	497/1594	1	P98192/Q02053/O08528/P56395/Q8BHE8/P53986/Q60648/P16125/P97823/P52760/Q71RI9/P38060/P45952/Q9Z2I8/Q8BH86/Q9DC50/Q62465/Q9D8S9/Q3U5Q7/Q8BGT5/Q9CXJ1/P61922/Q9EPB5/P18760/P18242/Q9WVL0/Q8QZY2/Q9CQR4/Q9D6S7/Q9D1I5/Q9Z1Q5/Q9CWB7/Q9DCM0/P19157/Q8CAY6/Q499X9/Q9QZA0/Q8R3F5/O09174/Q91WK1/Q9D6K8/P62075/O89106/Q7TMS5/P18572/Q99LC5/O09044/O35143/Q5H8C4/Q8R404/Q8CGK3/Q8CI32/O08691/Q07417/P24270/A6H611/Q9D0S9/…	66	86
2	U2-type catalytic step 2 spliceosome	1/226	10/1594	1	Q99KP6	1	85
2	oxidoreductase activity, acting on the CH-OH group of donors, NAD or NADP as acceptor	5/226	45/1594	1	P16125/Q9DCD0/P45376/P97324/Q3ULJ0	5	97
2	positive regulation of molecular function	14/226	118/1594	1	P08752/Q9JIL4/P18760/P18242/P58389/Q9CQV8/Q80W21/P48193/O35639/P70451/P24270/Q9JJV2/Q60668/Q8R081	14	101
2	peptide biosynthetic process	14/226	119/1594	1	P23116/P52760/Q8CGC7/Q9QZD9/Q9CXJ1/Q9D6S7/Q499X9/P32921/P62267/P14131/Q8BGY2/Q60668/Q9CZR8/Q8R081	14	98
2	single fertilization	6/226	58/1594	1	O88958/O88174/Q8C0X2/Q9R160/Q9D9V2/P29121	6	68
2	cytoskeleton	36/226	291/1594	1	O08528/P26039/P08752/P53986/P23116/Q62261/Q9CQI6/Q03173/P54726/P18760/P97821/Q9CQR4/P97324/Q61233/Q9WVA4/P63028/Q8CDT7/P0C0A3/Q6GQT0/Q9QZZ4/Q9D6F9/Q8VI88/E9Q7G0/Q8VE94/P48193/Q8C6S9/Q8CG27/P70451/Q99KP6/Q9D4C1/Q07417/Q8BTM8/Q80X90/Q9JJV2/Q8BSE0/P53395	36	46
2	oxidoreductase activity, acting on a sulfur group of donors	2/226	23/1594	1	Q8BXZ1/Q8R180	2	52
2	NAD binding	3/226	33/1594	1	P16125/P50247/Q3ULJ0	3	29
2	determination of left/right symmetry	1/226	14/1594	1	Q62148	1	49
2	active ion transmembrane transporter activity	3/226	35/1594	1	Q8VDN2/Q8BVE3/Q9WV27	3	2
2	active transmembrane transporter activity	6/226	62/1594	1	Q8VDN2/P53986/Q8BVE3/Q7TMS5/Q9WV27/Q8C0X2	6	2
2	NADH metabolic process	1/226	15/1594	1	Q3ULJ0	1	74
2	proteasome core complex	1/226	15/1594	1	Q9Z2U0	1	58
2	response to topologically incorrect protein	2/226	26/1594	1	Q8VCH8/Q8R180	2	37
2	primary active transmembrane transporter activity	4/226	46/1594	1	Q8VDN2/Q8BVE3/Q7TMS5/Q9WV27	4	103
2	positive regulation of binding	2/226	27/1594	1	P48193/Q8R081	2	100
2	presynapse	4/226	47/1594	1	Q923D2/P61967/O09117/Q9JJV2	4	93
2	protein localization to nucleus	3/226	38/1594	1	P18760/Q8VI75/Q8BTM8	3	72
2	transmembrane transporter complex	4/226	49/1594	1	Q8VDN2/Q9Z1Q5/P58389/Q9WV27	4	84
2	protein-containing complex localization	1/226	18/1594	1	O09044	1	93
2	ribonucleoprotein complex	14/226	137/1594	1	Q61136/P23116/Q9JII5/O08583/Q8CGC7/P62267/Q9D6Z1/Q99KP6/P14131/Q8BG05/Q60668/O35737/Q6ZWU9/Q8R081	14	109
2	protein-DNA complex	2/226	30/1594	1	Q9Z2N8/Q99KP6	2	55
2	nucleoside-triphosphatase activity	9/226	96/1594	1	Q99JI6/P08752/O54984/Q9D6F9/P62331/Q8CGK3/P62874/Q9JJV2/Q8BHD0	9	78
2	epithelial cilium movement involved in extracellular fluid movement	1/226	19/1594	1	Q8C6S9	1	39
2	regulation of hemopoiesis	1/226	19/1594	1	O88174	1	108
2	nucleic acid binding	25/226	227/1594	1	P23116/Q9JII5/P52760/P47199/Q00PI9/O08583/Q8CGC7/Q9QZD9/Q9CXJ1/P54726/Q99JF8/Q6P3D0/Q60972/Q91XV3/Q9D6Z1/Q8CGK3/Q8CIG8/P14131/Q8BGY2/Q8BG05/Q60668/Q9CZR8/O35737/Q6ZWU9/Q8R081	25	53
2	mitochondrion organization	12/226	122/1594	1	O08528/Q8BHE8/P38060/Q62465/Q9D6K8/P62075/O35143/Q5H8C4/Q8R404/Q8CGK3/A6H611/P11352	12	86
2	catalytic complex	26/226	236/1594	1	P08752/Q61136/P16125/Q8R317/Q60996/Q9Z2I8/O08583/Q9WUP7/P54726/Q9Z2N8/P61922/Q9Z2U0/P58389/Q60972/P61963/Q99LC5/Q8CIG8/Q3ULJ0/Q99KP6/P62874/Q9WVJ2/P24270/Q8BG05/P62878/O35737/P53395	26	24
2	macromolecule methylation	1/226	20/1594	1	Q8CIG8	1	75
2	pattern specification process	1/226	20/1594	1	Q62148	1	69
2	integral component of mitochondrial inner membrane	1/226	21/1594	1	Q8R404	1	81
2	male gamete generation	12/226	127/1594	1	Q9JII5/Q76HL1/Q8VI88/P18572/Q9WV27/Q9R160/Q9D9V2/Q8C5V0/Q8C6S9/Q9WVQ0/Q8CG27/P29121	12	50
2	heat shock protein binding	2/226	34/1594	1	Q99PT1/Q9DBH5	2	72
2	inorganic cation transmembrane transporter activity	3/226	45/1594	1	Q8VDN2/Q8BVE3/Q9WV27	3	26
2	endoplasmic reticulum lumen	1/226	22/1594	1	P29121	1	59
2	myelin sheath	9/226	103/1594	1	Q8VDN2/P16125/P40142/Q9R0P9/P45376/Q9D6F9/P35564/P62331/P62874	9	93
2	cell recognition	2/226	36/1594	1	P18572/P29121	2	12
2	mitochondrial transmembrane transport	1/226	24/1594	1	Q8BHE8	1	89
2	tricarboxylic acid cycle	1/226	24/1594	1	Q9Z2I8	1	51
2	structural molecule activity	10/226	117/1594	1	P26039/Q62261/P38060/Q9CYA0/Q9D6F9/P48193/P62267/P14131/Q9WVJ2/Q6ZWU9	10	111
2	microtubule-based process	14/226	156/1594	1	P53986/Q9R0P9/P18760/P58389/P0C0A3/Q6GQT0/Q9D6F9/E9Q7G0/Q9WV27/Q8C0X2/Q5H8C4/Q8C6S9/P70451/Q8BTM8	14	47
2	membrane protein complex	15/226	167/1594	1	Q8VDN2/P08752/Q8BVE3/P17047/Q921I1/Q9Z1Q5/P58389/P61967/P0C0A3/Q9WV27/O09044/Q9D1D4/Q8R404/P22892/P62874	15	84
2	generation of precursor metabolites and energy	12/226	142/1594	1	O08528/Q9DCL8/P38060/P45952/Q9Z2I8/P40142/Q9DC50/Q9DCD0/O88958/P97324/Q99LC5/P24270	12	6
2	ADP metabolic process	1/226	30/1594	1	O08528	1	4
2	proton transmembrane transporter activity	1/226	32/1594	1	Q8BVE3	1	103
2	protein folding	3/226	59/1594	1	Q8R180/P35564/Q8CI32	3	40
2	spermatid differentiation	3/226	64/1594	1	Q9D9V2/Q8CG27/P29121	3	34
2	ribosomal subunit	3/226	69/1594	1	P62267/P14131/Q6ZWU9	3	48
2	cilium assembly	3/226	71/1594	1	Q6GQT0/Q8C6S9/Q8BTM8	3	28
2	cilium movement	4/226	83/1594	1	Q9WV27/Q8C0X2/Q5H8C4/Q8C6S9	4	44
2	cilium	13/226	175/1594	1	Q8VDN2/Q8CDT7/Q6GQT0/Q9D6F9/Q8VI88/P18572/Q9WV27/Q8C0X2/Q5H8C4/O54990/Q8C6S9/Q9WVQ0/P62874	13	38
2	axoneme	1/226	45/1594	1	Q9D6F9	1	11
2	purine ribonucleotide biosynthetic process	1/226	45/1594	1	Q91V12	1	96
2	respiratory electron transport chain	1/226	46/1594	1	Q99LC5	1	5
2	cilium organization	3/226	77/1594	1	Q6GQT0/Q8C6S9/Q8BTM8	3	28
2	motile cilium	7/226	123/1594	1	Q8VDN2/Q8CDT7/Q8VI88/Q9WV27/Q8C0X2/Q5H8C4/Q9WVQ0	7	1
2	mitochondrial membrane	14/226	208/1594	1	P98192/O08528/Q8BHE8/P16125/P38060/P45952/Q62465/P18760/Q9D6K8/P62075/Q5H8C4/Q8R404/Q07417/Q9DCM2	14	61
2	aerobic respiration	2/226	81/1594	1	Q9Z2I8/P24270	2	6
2	inner mitochondrial membrane protein complex	1/226	78/1594	1	Q8R404	1	57
2	mitochondrial inner membrane	6/226	168/1594	1	Q8BHE8/P16125/P38060/P62075/Q8R404/Q9DCM2	6	61
1	male gamete generation	17/247	127/1594	1	Q5SUV2/P16627/Q9D424/P05132/Q80YT5/P09470/Q9DAN1/Q9Z1R2/Q9EQ00/Q9CWH6/Q61241/Q9JLI7/P54728/P17156/Q6X786/Q9JKV1/Q2XU92	17	50
1	heme binding	2/247	18/1594	1	Q8R086/P35700	2	73
1	plasma membrane bounded cell projection	45/247	318/1594	1	Q64442/P10107/P07356/P17710/Q64444/Q9D424/P05132/O09046/P09103/P48036/P00342/P09041/P41105/P47857/P68040/Q9DBC7/Q9R0Y5/P07901/P48758/P09470/P11499/P24549/Q9QYJ3/P42932/P57780/P60710/Q5S003/Q9EQ00/P63038/Q9DAG6/Q9WTP6/P48455/Q61241/P05064/P06151/Q9JLI7/P49443/Q923X4/Q76MZ3/Q9JM62/P06745/Q9JLV5/P99026/P26883/Q63811	45	27
1	endoplasmic reticulum subcompartment	7/247	57/1594	1	P20029/P08113/P01887/Q01853/P14211/Q9JM62/P26883	7	60
1	organelle membrane	52/247	367/1594	1	P10107/P07356/P20029/P05202/P08113/P17710/Q64444/P47934/O35857/Q3UUI3/Q9CZN7/P01887/P08249/Q9JMI7/Q9WUM5/P09671/P43024/P41216/P50544/Q9CQN1/P46638/Q8VEJ9/P11499/P26443/Q8K2B3/Q9D9J7/Q91WS0/P16858/P63038/Q68FD5/Q9WTP6/P14733/Q9CRA7/Q9CXT8/Q01853/P52825/Q8BMS1/Q99LB2/P54071/Q9DC61/P51174/P14211/Q9JM62/P30275/Q8BND5/Q9Z0X1/P06745/Q8QZT1/Q9JHI5/P51150/Q8R0F8/P26883	52	14
1	epithelial cilium movement involved in extracellular fluid movement	2/247	19/1594	1	Q5S003/Q9JLI7	2	39
1	ribonucleoprotein complex	18/247	137/1594	1	P58252/P41105/P62264/Q9DB15/P68040/Q9QUM9/P57780/P16858/P60710/Q6PDM2/P63325/P50580/P12970/P09405/O55135/P14211/P27659/P70372	18	109
1	organic anion transport	3/247	28/1594	1	P10107/Q64444/P09470	3	9
1	receptor internalization	1/247	11/1594	1	Q68FD5	1	106
1	respiratory chain complex IV	1/247	11/1594	1	P43024	1	45
1	protein localization to nucleus	4/247	38/1594	1	P11499/Q6PDM2/P14211/P70372	4	72
1	respiratory electron transport chain	5/247	46/1594	1	Q9DCW4/P09671/P43024/Q8K2B3/Q9D7P6	5	5
1	Golgi vesicle transport	3/247	32/1594	1	P68040/Q01853/Q9JLV5	3	71
1	transmembrane transport	13/247	110/1594	1	P20029/P17710/O35857/Q9JMI7/P41216/Q9R0Y5/P09470/P60710/Q9D7P6/P63038/Q9Z0X1/P17156/P26883	13	79
1	RNA processing	10/247	89/1594	1	P05132/P62264/Q6PDM2/P84104/P50580/P12970/P09405/O55135/Q8VDP4/O08709	10	92
1	cilium movement	9/247	83/1594	1	Q64442/P48036/P00342/P09041/Q9JMI7/Q61400/Q5S003/Q9EQ00/Q9JLI7	9	44
1	integral component of organelle membrane	4/247	43/1594	1	P20029/P01887/P14211/Q8BND5	4	82
1	heparin binding	1/247	15/1594	1	P08071	1	65
1	sperm axoneme assembly	1/247	15/1594	1	Q9JLI7	1	91
1	ribosomal subunit	7/247	69/1594	1	P41105/P62264/Q9DB15/P68040/P63325/P12970/P27659	7	48
1	axoneme	4/247	45/1594	1	P05132/Q9DBC7/Q5S003/Q9JLI7	4	11
1	protein-containing complex localization	1/247	18/1594	1	O55135	1	93
1	macromolecule methylation	1/247	20/1594	1	P97807	1	75
1	pattern specification process	1/247	20/1594	1	P05132	1	69
1	cytoskeleton	35/247	291/1594	1	P10107/P07356/Q9D424/P05132/P09103/Q9CZN7/O54887/Q9R1P4/Q9DBC7/O55234/Q9R0Y5/Q6PD03/Q8VEJ9/P68373/P80316/P80317/P42932/P80313/P57780/P16858/P60710/Q5S003/P68134/Q68FD5/P14733/Q9JIY5/P05064/Q9JLI7/Q8C570/O55135/Q8VDP4/P17156/Q9JLV5/P99026/Q9CZ44	35	46
1	histone modification	2/247	34/1594	1	P97807/P60710	2	76
1	mitochondrion organization	12/247	122/1594	1	P20108/P16627/O35857/Q3UUI3/P09671/P07901/P63038/Q9CXT8/Q9JIY5/Q9DC61/Q8VDP4/Q9Z0X1	12	86
1	inorganic cation transmembrane transporter activity	3/247	45/1594	1	P07356/P48036/P43024	3	26
1	active ion transmembrane transporter activity	2/247	35/1594	1	P48036/P43024	2	2
1	microtubule-based process	16/247	156/1594	1	Q64442/P48036/P00342/P09041/Q9JMI7/Q61400/P68373/P16858/Q5S003/Q9EQ00/Q68FD5/Q01853/Q9JLI7/Q76MZ3/Q8C570/Q9CZ44	16	47
1	spliceosomal complex	2/247	37/1594	1	Q6PDM2/P09405	2	25
1	axoneme assembly	2/247	39/1594	1	Q5S003/Q9JLI7	2	10
1	structural molecule activity	10/247	117/1594	1	P41105/P21956/P62264/Q9DB15/P68373/P60710/Q68FD5/P63325/P12970/P27659	10	111
1	protein-DNA complex	1/247	30/1594	1	P60710	1	55
1	chromatin binding	2/247	44/1594	1	Q9CZN7/P57780	2	41
1	proton transmembrane transporter activity	1/247	32/1594	1	P43024	1	103
1	primary active transmembrane transporter activity	2/247	46/1594	1	P48036/P43024	2	103
1	membrane protein complex	14/247	167/1594	1	P07356/P01887/P43024/P48758/Q8K2B3/P63038/Q68FD5/Q9CRA7/Q01853/Q9JIY5/P35585/P14211/P17156/P51150	14	84
1	active transmembrane transporter activity	2/247	62/1594	1	P48036/P43024	2	2
1	transmembrane transporter complex	1/247	49/1594	1	P17156	1	84
1	cilium assembly	2/247	71/1594	1	Q5S003/Q9JLI7	2	28
1	cilium organization	2/247	77/1594	1	Q5S003/Q9JLI7	2	28
1	inner mitochondrial membrane protein complex	2/247	78/1594	1	P43024/Q8K2B3	2	57
1	transmembrane transporter activity	3/247	100/1594	1	P07356/P48036/P43024	3	26
1	integral component of membrane	15/247	262/1594	1	P20029/P01887/P43024/P41216/P09470/Q9D9J7/Q91WS0/P63038/Q9JIY5/Q9JL56/Q8K410/P14211/Q9JM62/Q8BND5/P17156	15	80
4	protein-DNA complex	5/160	30/1594	1	C0HKE9/P62806/P84244/Q9WTM5/P60122	5	55
4	myelin sheath	13/160	103/1594	1	Q9D6J6/P56480/P68372/Q9DB20/Q9DCX2/Q9DB77/O08749/Q9CR68/P62814/P12787/Q6PIC6/P28661/Q9DBJ1	13	93
4	macromolecule methylation	3/160	20/1594	1	Q9D9T0/Q99LT0/Q9DAG5	3	75
4	mitochondrial membrane	23/160	208/1594	1	Q9DCJ5/Q9CQ75/Q06185/Q9D6J6/P56480/Q9CQA3/Q9DB20/P56382/Q9DCX2/Q9DB77/Q9CR68/Q9D3D9/P12787/Q9CXZ1/P52503/Q80ZN9/Q9DCS9/Q9CQV7/Q9Z1P6/Q9CPP6/P97450/P17665/P99028	23	61
4	nucleoside-triphosphatase activity	11/160	96/1594	1	P56480/P68372/Q9DB20/P56382/Q9D3D9/Q9CR51/P28661/Q9WTM5/Q61390/P97450/P60122	11	78
4	intracellular protein-containing complex	9/160	78/1594	1	O54833/Q60737/P62869/Q8BHL8/P67871/Q9WTM5/P97470/Q99JI4/P60122	9	24
4	nucleosome organization	3/160	24/1594	1	P62806/P84244/P10853	3	42
4	organophosphate metabolic process	16/160	160/1594	1	Q9D051/P35487/Q06185/P56480/Q8BKZ9/Q9DB20/Q99MH5/P56382/Q9DCX2/O08749/Q9D3D9/Q8C042/Q9CQV7/Q8CBQ5/P97450/Q9DBJ1	16	16
4	protein-containing complex localization	2/160	18/1594	1	P84244/Q9CQ66	2	93
4	protein-containing complex binding	20/160	210/1594	1	Q60737/P84244/Q9DCJ5/Q06185/Q9DB20/P56382/Q9DCX2/Q9DB77/Q9CR68/Q9D3D9/P62869/P41209/Q8BHL8/P67871/Q9WTM5/E9Q5C9/P97470/P97450/P60122/P99028	20	62
4	chromatin binding	4/160	44/1594	1	P84244/P67871/Q9WTM5/Q9DAG5	4	41
4	gastrulation	1/160	11/1594	1	O08749	1	69
4	cell recognition	3/160	36/1594	1	Q62522/Q9D5A0/Q9CWP4	3	12
4	response to topologically incorrect protein	2/160	26/1594	1	Q9DAK2/Q9JI78	2	37
4	nucleosome binding	1/160	14/1594	1	P84244	1	43
4	heparin binding	1/160	15/1594	1	E9Q414	1	65
4	NADH metabolic process	1/160	15/1594	1	Q5F204	1	74
4	mitochondrion organization	10/160	122/1594	1	Q9DCJ5/Q9CQ75/Q9D3D9/Q9CXZ1/P52503/P28661/Q9DCS9/Q9CQV7/P51807/Q9CPP6	10	86
4	ADP metabolic process	2/160	30/1594	1	Q8C042/Q9DBJ1	2	4
4	single fertilization	4/160	58/1594	1	P84244/Q62522/Q9D5A0/Q9CWP4	4	68
4	heme binding	1/160	18/1594	1	Q9DAD0	1	73
4	regulation of hemopoiesis	1/160	19/1594	1	P62806	1	108
4	heat shock protein binding	2/160	34/1594	1	Q9DAK2/Q80W32	2	72
4	phosphate-containing compound metabolic process	24/160	289/1594	1	O54833/Q60737/Q9D051/P35487/P84244/Q06185/P56480/Q8BKZ9/Q9DB20/Q99MH5/P56382/Q9DCX2/O08749/Q9D3D9/Q9CXZ1/Q8C042/P67871/Q9CQR6/Q9CQV7/Q8R5H1/P97470/Q8CBQ5/P97450/Q9DBJ1	24	99
4	GTPase activity	2/160	37/1594	1	P68372/P28661	2	70
4	oxidoreductase activity, acting on a sulfur group of donors	1/160	23/1594	1	O08749	1	52
4	structural molecule activity	8/160	117/1594	1	A3KGV1/P05214/P68372/P62918/Q0VET5/P04104/Q60605/Q9Z1P6	8	111
4	mitochondrial transmembrane transport	1/160	24/1594	1	Q9CQV7	1	89
4	ribonucleoprotein complex assembly	2/160	41/1594	1	Q9WTM5/P60122	2	110
4	transmembrane transport	7/160	110/1594	1	P56480/P62814/Q9D3D9/Q9CR51/Q6PIC6/Q9CQV7/Q924N4	7	79
4	hydrolase activity	26/160	332/1594	1	Q9D3S9/P56480/P68372/E9Q5M6/Q9DB20/P56382/P62814/Q9D3D9/Q9CR51/Q9DAF3/Q9R118/P21812/P28661/Q9WTM5/Q61390/P15089/Q9CQR6/Q8R5H1/P97470/P54818/P97450/Q9JI78/P60122/Q8VIF2/Q9DBJ1/P21844	26	77
4	organic anion transport	1/160	28/1594	1	P97450	1	9
4	ubiquitin protein ligase binding	2/160	48/1594	1	P62869/Q9DAK2	2	112
4	regulation of immune system process	4/160	79/1594	1	P62806/P04104/Q8R5H1/O54962	4	104
4	extracellular region	13/160	194/1594	1	Q569E4/Q62522/P30933/Q9R118/P21812/P15089/E9Q414/Q6JVL5/Q9QY05/Q9CWP4/P97450/Q8VIF2/P21844	13	65
4	organelle membrane	28/160	367/1594	1	Q9DCJ5/Q9CQ75/Q06185/Q9D6J6/P56480/Q9CQA3/Q9DB20/P56382/Q9DCX2/Q9DB77/Q9CR68/P62814/Q9D3D9/Q9CR51/P12787/Q9CXZ1/P52503/Q6PIC6/Q80ZN9/Q9DCS9/Q9CQV7/E9Q414/Q9Z1P6/Q9CPP6/P97450/P17665/Q9CRD2/P99028	28	14
4	NAD binding	1/160	33/1594	1	O08749	1	29
4	integral component of membrane	18/160	262/1594	1	Q9DCJ5/Q9CQ75/Q9D6J6/Q9DB77/Q9CR68/P62814/Q9CXZ1/P52503/Q6PIC6/Q9DCS9/Q9CQV7/Q9Z1P6/Q9CPP6/Q91XE8/Q3V0B4/P17665/Q9CRD2/P99028	18	80
4	lipid catabolic process	3/160	71/1594	1	Q8BHJ5/E9Q414/P54818	3	32
4	protein localization to nucleus	1/160	38/1594	1	E9Q5C9	1	72
4	carbohydrate metabolic process	5/160	104/1594	1	Q9D051/P35487/Q8C042/Q5F204/Q9DBJ1	5	18
4	protein folding	2/160	59/1594	1	Q61390/Q80Y75	2	40
4	integral component of organelle membrane	1/160	43/1594	1	Q9CRD2	1	82
4	lyase activity	1/160	44/1594	1	Q8C042	1	19
4	oxidoreductase activity, acting on the CH-OH group of donors, NAD or NADP as acceptor	1/160	45/1594	1	Q5F204	1	97
4	ribonucleoprotein complex biogenesis	2/160	65/1594	1	Q9WTM5/P60122	2	94
4	response to oxygen-containing compound	6/160	128/1594	1	Q8C0M8/Q99MH5/Q9CXZ1/Q6PIC6/Q9WTM5/E9Q414	6	36
4	presynapse	1/160	47/1594	1	P28661	1	93
4	organic hydroxy compound metabolic process	2/160	67/1594	1	Q9CXZ1/E9Q414	2	7
4	mitochondrion	35/160	497/1594	1	Q9D051/P35487/Q9DCJ5/Q9CQ75/Q06185/Q9D6J6/P56480/Q8BKZ9/Q9CQA3/Q9DB20/P56382/Q9DCX2/Q9DB77/O08749/Q9CR68/Q9D3D9/Q9DAK2/P12787/Q9CXZ1/P52503/Q80ZN9/P28661/Q9DCS9/Q9CQR6/Q9CQV7/Q8R5H1/P54818/Q9CQX8/Q9Z1P6/Q9EQS3/Q9CPP6/P97450/P17665/Q9CRD2/P99028	35	86
4	transferase activity	6/160	143/1594	1	O54833/Q60737/Q8BKZ9/Q99MH5/P67871/Q8CBQ5	6	23
4	endoplasmic reticulum subcompartment	1/160	57/1594	1	Q9CRD2	1	60
4	lipid metabolic process	8/160	177/1594	1	P56480/O08749/P52503/Q8BHJ5/Q9CQV7/E9Q414/P54818/Q8CBQ5	8	33
4	transport	28/160	426/1594	1	Q9D4B2/Q8C0M8/Q06185/P56480/Q9DB20/Q99MH5/P56382/Q9DCX2/Q9D9U9/Q9DAD0/P62814/Q9D3D9/Q9CR51/Q6PIC6/Q8K450/P28661/Q8BSN3/E9Q7R9/Q61390/E9Q5C9/Q9CQV7/Q9CQ66/E9Q414/P51807/Q99LT0/P97450/Q8BL66/Q924N4	28	63
4	intracellular organelle lumen	32/160	475/1594	1	Q60737/Q9D051/P35487/P62806/P84244/Q8BTU1/Q9DCJ5/Q9D6J6/P56480/Q8BKZ9/Q9CQA3/Q8VIG3/Q9D9U9/Q9DB77/O08749/P62869/Q9D9T0/P10853/Q8BHJ5/Q0VET5/P67871/P28661/Q9WTM5/E9Q5C9/Q9CQV7/P97470/Q9CQX8/Q9Z1P6/Q99LT0/Q9EQS3/O54962/P60122	32	83
4	carboxylic acid metabolic process	10/160	209/1594	1	Q9D051/P35487/Q8BKZ9/Q9CQA3/O08749/P52503/Q8C042/Q5F204/Q9CQX8/Q9DBJ1	10	21
4	response to organic substance	12/160	238/1594	1	Q8C0M8/P56480/Q9DAK2/Q9CXZ1/Q9DAF3/Q6PIC6/Q9R118/P67871/Q9WTM5/Q8R5H1/E9Q414/Q9JI78	12	35
4	nucleic acid binding	11/160	227/1594	1	C0HKE9/P62806/P84244/P68372/P10853/Q6GSS7/Q8BHJ5/P62918/Q9WTM5/E9Q5C9/O54962	11	53
4	ribosomal subunit	1/160	69/1594	1	P62918	1	48
4	organic cyclic compound metabolic process	27/160	433/1594	1	Q9D051/P35487/Q06185/P56480/Q8BKZ9/Q9DB20/Q99MH5/P56382/Q9DCX2/O08749/Q9D3D9/P62869/Q9CXZ1/P41209/Q8BHJ5/Q0VET5/Q8C042/Q9WTM5/E9Q5C9/E9Q414/P97470/Q9EQS3/Q9DAG5/P97450/O54962/P60122/Q9DBJ1	27	13
4	peptide biosynthetic process	3/160	119/1594	1	P62918/E9Q5C9/Q9Z1P6	3	98
4	ribonucleoprotein complex	4/160	137/1594	1	P62918/Q9WTM5/E9Q5C9/P60122	4	109
4	enzyme binding	12/160	261/1594	1	A3KGV1/Q148A4/P62869/Q9CR51/Q9DAK2/Q8K450/Q9WTM5/E9Q414/O54962/P60122/Q924N4/Q9DBJ1	12	62
4	RNA processing	1/160	89/1594	1	Q0VET5	1	92
4	small molecule biosynthetic process	1/160	94/1594	1	E9Q414	1	20
4	negative regulation of metabolic process	7/160	214/1594	1	O54833/Q60737/P84244/Q8BHL8/Q8BHJ5/P97470/O54962	7	95
4	small molecule binding	15/160	343/1594	1	O54833/Q60737/P56480/P05214/P68372/Q9D9U9/O08749/P62814/Q6PIC6/P28661/Q9WTM5/Q61390/Q8CBQ5/Q6JVL5/P60122	15	3
4	catabolic process	13/160	352/1594	1	O54833/Q60737/O08749/Q8BHL8/Q9DAF3/Q8BHJ5/Q8C042/Q8R5H1/E9Q414/P54818/Q99JI4/Q9JI78/Q9DBJ1	13	22
4	gene expression	14/160	393/1594	1	P84244/Q5BN45/P62869/Q8BHJ5/P62918/Q0VET5/Q9WTM5/E9Q5C9/E9Q414/Q9Z1P6/Q9EQS3/O54962/P60122/P21844	14	13
3	presynapse	11/374	47/1594	1	P84086/P63017/P20181/P63260/Q6P069/Q60932/P67984/P0DP28/P70296/O88531/P05201	11	93
3	carbohydrate metabolic process	24/374	104/1594	1	P29416/Q2NL51/P17426/P21550/Q8VC60/Q91YP2/P20060/Q924M7/Q8BH04/Q9CRC9/P12265/Q922Q9/P15327/Q9Z0S1/Q99KB8/Q9DBB8/Q9Z2D6/P62141/Q3U1J4/P17182/P14152/P63158/P63087/P05201	24	18
3	carbohydrate biosynthetic process	6/374	26/1594	1	P17426/Q91YP2/Q8BH04/P62141/Q3U1J4/P05201	6	15
3	response to topologically incorrect protein	6/374	26/1594	1	Q9DC23/P63017/Q6ZWX6/Q9WUD1/Q9ESP1/Q9D1Q6	6	37
3	dynein complex	5/374	22/1594	1	O88487/P11985/Q6TDU8/P63168/Q9D0M5	5	56
3	carbohydrate homeostasis	6/374	27/1594	1	P62754/Q8BH04/Q99LX0/Q6P069/Q9D023/P63168	6	17
3	myelin sheath	23/374	103/1594	1	Q8VDQ8/P46460/P10649/P00920/P62983/P58019/P62897/Q61598/P27773/P63321/P63017/P10126/P63260/P26043/Q60932/P0DP28/P17182/P70296/P14152/P53810/P61982/P13020/Q9DB05	23	93
3	regulation of hemopoiesis	4/374	19/1594	1	P00920/P30681/Q02105/P63158	4	108
3	cellular ketone metabolic process	7/374	33/1594	1	P81117/Q8K2C6/Q8VCT4/P32020/Q61578/Q99KB8/Q99LX0	7	31
3	mitochondrion	113/374	497/1594	1	Q9CQ62/P62245/Q8BWT1/Q5SUC9/P47791/Q8BP40/Q9QZ23/Q8VDQ8/Q9DCS3/Q9CQF4/Q9EQ80/Q91YP2/Q922Q4/Q9DCV4/P58044/Q8CEI1/P97493/Q99MN1/Q9CR21/Q922B1/Q91W43/P56375/Q9DBF1/Q9CZL5/Q9QX60/P16332/P29758/Q9JLT4/Q8BH04/Q9CPV4/Q99KR7/Q9D6Y7/Q8K1J6/P18155/Q9WTP7/Q8K4F5/Q8VDC0/Q99MN9/Q3SXD3/Q9WUR2/Q99MZ7/Q9D273/Q8BVI4/Q8BYM8/Q9CPW2/P62897/Q8CFA2/Q9R0H0/Q9DBM2/Q921H8/Q9QYR9/O35943/Q8VCE6/Q8K2C6/Q32MW3/P42125/Q8QZS1/…	113	86
3	ubiquitin protein ligase binding	10/374	48/1594	1	Q9CXW4/P47962/P62983/P63101/P63321/P63017/P63260/Q9WUD1/Q497K5/P62259	10	112
3	ADP metabolic process	6/374	30/1594	1	P21550/Q924M7/Q9WTP7/Q8BVU5/P15327/P17182	6	4
3	phosphate-containing compound metabolic process	64/374	289/1594	1	Q2NL51/O54781/P47962/Q8BWT1/Q9QZQ8/Q8BP40/P62827/Q3UYH7/Q60963/Q8VDQ8/P21550/Q07139/Q9D411/Q9D7G0/P58044/Q99P91/P34914/Q99MN1/P20060/Q924M7/Q9QX60/Q9DC23/P57759/Q3UM45/Q9WTP7/Q8R574/Q9DBM2/Q9QYR9/Q8VCE6/Q32MW3/P63101/Q91VM9/Q8VCT4/Q8K4Z3/P32020/Q8BVU5/P15327/Q9Z0S1/Q7TNG8/P70349/P63017/P10126/Q99LX0/P20181/Q04750/Q9Z2D6/P62141/Q6ZWX6/Q7TNP2/Q91ZW3/Q8C6I2/P10639/P62715/Q9D023/P84078/O54863/P0DP28/…	64	99
3	gastrulation	2/374	11/1594	1	Q9QZQ8/P62754	2	69
3	catalytic complex	51/374	236/1594	1	P29416/Q6P4T2/Q9WTX5/P62305/P62317/P62320/Q9CQ62/P62315/Q921M3/P27048/Q9CX56/P21550/P84089/O70133/Q9D7G0/P70195/Q9CR21/Q91W43/P20060/Q91Z53/Q99MN9/Q8R574/Q91WK5/Q9WUA2/P70349/Q9Z204/Q99PV0/P62307/Q9CWZ3/O08810/Q9ESX5/P61327/O88487/Q91WV0/P11985/P62141/Q9WUD1/Q7TNP2/Q91ZW3/Q3U1J4/P62715/Q6TDU8/Q99LY9/P0DP28/P17182/P83940/P63168/P26516/P63087/Q9D0M5/Q8K1R3	51	24
3	response to organic substance	51/374	238/1594	1	Q2NL51/Q5SUC9/Q8VDQ8/O70133/P58044/P81117/Q91W43/P00920/Q07076/Q9DC23/Q8BH04/Q8BJU0/Q00897/P56812/P27773/Q8VCT4/P50428/Q9JKB1/P63017/P10126/Q99LX0/P28654/Q99PV0/P20181/P30681/Q9Z2D6/P63260/Q6ZWX6/Q9WUD1/Q91ZW3/Q6P069/P11087/P25444/P26043/Q9CQ92/P62715/Q9D023/Q02257/Q9Z0L8/P17182/P63168/Q9ESP1/P61982/Q9D1Q6/P13020/P63158/Q61937/P14869/Q8BL97/Q8K1R3/P05201	51	35
3	small molecule biosynthetic process	19/374	94/1594	1	Q5SUC9/Q9DCS3/Q9D7G0/Q91YP2/Q922Q4/Q9CR21/Q9CZL5/Q8BH04/Q99MZ7/Q8BVI4/Q8K2C6/Q8VCT4/P32020/Q61578/Q99LX0/Q9D3S5/Q3U1J4/P05201/Q7TSV6	19	20
3	extracellular membrane-bounded organelle	4/374	23/1594	1	P70458/P63017/P63260/Q6P069	4	64
3	lipid metabolic process	37/374	177/1594	1	P29416/Q9CQ62/Q8BWT1/Q5SUC9/Q9QZQ8/Q8BP40/Q60963/Q8VDQ8/Q9DCS3/P58044/P81117/P34914/P10649/Q9CR21/P20060/Q8BH04/Q9WUR2/Q99MZ7/Q9CPP7/Q9R0H0/Q9DBM2/Q921H8/Q9QYR9/P42125/Q8VCT4/P32020/Q61578/Q9Z0S1/P50428/O35459/Q01339/Q9Z2D6/Q9WUD1/P54310/P84078/Q9EPL9/O88531	37	33
3	heat shock protein binding	6/374	34/1594	1	Q9DC23/P63017/Q9WUD1/P70168/P17182/Q9JMC3	6	72
3	plasma membrane bounded cell projection	68/374	318/1594	1	Q2NL51/P42669/P17426/P84086/Q9CR92/P62827/Q3UYH7/Q8VDQ8/P46460/Q9D411/P62754/P97493/Q99K51/P00920/P14069/Q9JLT4/Q8BVI4/P08905/Q9D9X8/Q8K4Z3/Q80Y14/Q6P902/P63017/P10126/Q99LX0/P28656/P17897/Q9CWZ3/P20181/O88487/Q61879/P50543/P63260/Q8VDD5/Q9D1B8/P11985/Q6ZWX6/Q8BH53/P58771/Q6P069/Q9JHJ0/P26043/P21107/P10639/P84078/Q6TDU8/Q78ZA7/P0DP28/P17182/P70296/Q9JJ94/Q7TPM5/Q9DA11/P62259/P63168/O88531/P21460/…	68	27
3	oxidoreductase activity, acting on the CH-OH group of donors, NAD or NADP as acceptor	8/374	45/1594	1	Q91Z53/Q9DBM2/Q9DCT1/Q7TNG8/Q8BPC6/Q99L13/Q9DBB8/P14152	8	97
3	small molecule binding	73/374	343/1594	1	Q2NL51/P70458/Q6P4T2/O54781/Q9CQ62/P47791/P62827/P59096/Q3UYH7/Q8VDQ8/P46460/P84089/O70133/Q9D411/Q9D7G0/Q99MN1/Q91W43/Q9QX60/P16332/P29758/Q9JLT4/Q8BH04/Q8K1J6/Q9WTP7/Q91Z53/Q8VDC0/Q99MN9/Q9WUR2/Q9D273/Q8BVI4/Q8BYM8/Q9R0H0/Q9DBM2/Q8VCE6/Q8K2C6/Q8K4Z3/P32020/Q61578/Q7TNG8/Q9WUA2/P70349/P63321/P63017/P10126/Q8BPC6/Q99L13/Q99LX0/O08810/Q04750/Q61879/Q9Z2D6/P63260/Q8VDD5/Q9D5S7/Q91ZW3/Q922Q1/E9Q956/…	73	3
3	NADH metabolic process	2/374	15/1594	1	P17182/P14152	2	74
3	single fertilization	10/374	58/1594	1	P20060/Q9D9X8/P50428/Q99LX0/Q8VDD5/Q07133/Q9DA11/Q9D0T1/Q3TTE0/Q9D925	10	68
3	regulation of immune system process	14/374	79/1594	1	Q60963/O70133/Q99P91/Q99MN1/P00920/Q8VIJ6/P58019/P63017/Q99LX0/P30681/Q02105/Q9CZX8/P63158/P08032	14	104
3	organophosphate metabolic process	31/374	160/1594	1	Q8BWT1/Q8BP40/P62827/Q3UYH7/Q60963/P21550/Q9D7G0/P58044/Q99MN1/P20060/Q924M7/Q9QX60/Q9WTP7/Q8R574/Q9DBM2/Q9QYR9/Q8VCE6/Q32MW3/Q8VCT4/Q8K4Z3/P32020/Q8BVU5/P15327/Q9Z0S1/Q7TNG8/P70349/Q99LX0/Q9Z2D6/Q9D023/P84078/P17182	31	16
3	cellular detoxification	2/374	16/1594	1	Q99LX0/Q922Q1	2	30
3	purine nucleoside triphosphate biosynthetic process	4/374	29/1594	1	Q9QX60/Q9WTP7/Q7TNG8/P17182	4	105
3	mitochondrial transmembrane transport	3/374	24/1594	1	Q60932/Q9D023/Q8K1R3	3	89
3	tricarboxylic acid cycle	3/374	24/1594	1	Q8BPC6/Q8C6I2/P14152	3	51
3	fatty acid derivative metabolic process	1/374	11/1594	1	Q9ESL0	1	67
3	heme binding	2/374	18/1594	1	P62897/P00015	2	73
3	cell recognition	5/374	36/1594	1	P63101/Q9D9X8/P50428/Q07133/Q3TTE0	5	12
3	transport	88/374	426/1594	1	Q2NL51/P42669/P17426/P08207/Q9CXW4/P84086/Q8BWT1/Q5SUC9/P62827/P59096/Q3UYH7/Q8VDQ8/P46460/Q07139/O70133/P81117/Q99K51/P00920/P57759/Q8BJU0/Q9DBG3/Q99KR7/P55302/Q8VIJ6/Q9CQF9/Q61598/P56812/Q8BVM2/O35943/P63101/P48678/Q8VCT4/Q8K4Z3/P32020/P63321/P63017/Q01339/Q99LX0/P20181/P61327/O88487/P16254/Q61879/Q9Z2D6/P63260/Q8VDD5/P70168/Q8BJ71/P84091/Q6P069/Q80ZJ7/Q497K5/P11087/P68254/P26043/P62843/Q4FZG7/…	88	63
3	GTPase activity	5/374	37/1594	1	P62827/P16332/P63321/P10126/O08810	5	70
3	Golgi vesicle transport	4/374	32/1594	1	P46460/P57759/P84078/Q9D1M0	4	71
3	mitochondrion organization	21/374	122/1594	1	Q2NL51/Q8BWT1/Q5SUC9/Q9CR21/Q99KR7/P56812/O35943/P63101/P48678/P63321/Q99LX0/P28654/Q8C6I2/Q9CQ92/Q60932/P62715/Q99LY9/Q9CQY6/Q9CYR0/Q9DA03/Q8K1R3	21	86
3	carboxylic acid transmembrane transporter activity	1/374	13/1594	1	Q9D023	1	8
3	integral component of mitochondrial inner membrane	2/374	21/1594	1	Q5SUC9/Q9D023	2	81
3	generation of precursor metabolites and energy	24/374	142/1594	1	Q2NL51/Q5SUC9/P21550/Q924M7/Q9QX60/Q99KR7/Q9CPW2/P62897/Q9R0H0/O35943/P15327/Q8BPC6/P00015/Q99LX0/P62141/Q8C6I2/Q9CQY6/P17182/P14152/Q9DA03/P63158/Q9ESL0/P63087/Q8K1R3	24	6
3	proteasome core complex	1/374	15/1594	1	P70195	1	58
3	sperm axoneme assembly	1/374	15/1594	1	Q8BH53	1	91
3	purine ribonucleotide biosynthetic process	5/374	45/1594	1	Q9QX60/Q9WTP7/Q7TNG8/Q9D023/P17182	5	96
3	endoplasmic reticulum subcompartment	7/374	57/1594	1	Q07076/P27773/P70168/Q6P069/Q9ESP1/Q9D1Q6/Q8K1R3	7	60
3	respiratory electron transport chain	5/374	46/1594	1	Q9QX60/P62897/P00015/Q99LX0/Q8C6I2	5	5
3	spermatid differentiation	8/374	64/1594	1	Q9D411/P30681/Q8BH53/P70696/Q9ERR7/O54863/Q3V140/P70296	8	34
3	epithelial cilium movement involved in extracellular fluid movement	1/374	19/1594	1	A9Q751	1	39
3	intracellular protein-containing complex	10/374	78/1594	1	Q9WTX5/Q9CX56/P70195/Q91WV0/Q9WUD1/Q7TNP2/Q3U1J4/P62715/P83940/P26516	10	24
3	NADH dehydrogenase complex	2/374	28/1594	1	Q9CR21/Q99LY9	2	88
3	organic anion transport	2/374	28/1594	1	Q8VCT4/Q9D023	2	9
3	cytoskeleton	52/374	291/1594	1	Q2NL51/Q9WTX5/Q9CR92/Q9QZQ8/P62827/Q8VDQ8/Q07139/O70133/Q9DCV4/Q99K51/Q9D6Y7/P48678/Q6P902/Q9Z204/P63017/P10126/O88487/Q61879/Q9Z2D6/P63260/Q8VDD5/Q9D1B8/P11985/Q9D5S7/Q8BJ71/Q8BH53/P58771/Q9JHJ0/P26043/P21107/P62715/E9Q557/Q02257/O54863/Q6TDU8/P27661/P62082/P10922/P0DP28/Q9JJ94/Q7TPM5/P14152/P62259/P63168/P47754/P21619/P13020/Q61937/P63087/Q9D0M5/P08032/A9Q751	52	46
3	integral component of organelle membrane	4/374	43/1594	1	Q5SUC9/P27773/Q9CQ92/Q9D023	4	82
3	NADH dehydrogenase complex assembly	2/374	29/1594	1	Q9CR21/Q99LY9	2	88
3	aerobic respiration	10/374	81/1594	1	Q9QX60/Q99KR7/P62897/O35943/Q8BPC6/P00015/Q99LX0/Q8C6I2/Q9CQY6/P14152	10	6
3	axoneme	4/374	45/1594	1	Q9CR92/O88487/Q8BH53/Q6TDU8	4	11
3	cilium assembly	8/374	71/1594	1	Q9CR92/Q61598/Q9D5S7/Q8BH53/P63168/P13020/Q9D0M5/A9Q751	8	28
3	cilium organization	9/374	77/1594	1	Q9CR92/Q61598/Q9D5S7/Q8BH53/Q9JJ94/P63168/P13020/Q9D0M5/A9Q751	9	28
3	transmembrane transport	14/374	110/1594	1	Q2NL51/Q5SUC9/P00920/Q99KR7/Q9CQF9/Q99LX0/Q6P069/Q60932/Q9D023/P84078/P0DP28/P62259/P50518/Q8K1R3	14	79
3	male gamete generation	17/374	127/1594	1	P70458/P47791/Q9D411/Q9R0H0/Q6P902/P30681/Q9D5S7/Q8BH53/P70696/Q9ERR7/E9Q956/O54863/P43275/P27661/Q07133/Q3V140/P70296	17	50
3	microtubule-based process	21/374	156/1594	1	P42669/Q9D411/Q8VIJ6/P48678/Q6P902/P63017/O88487/Q9Z2D6/Q8VDD5/Q8VE37/P11985/Q9D5S7/P70168/Q8BH53/Q6TDU8/Q07133/Q9JJ94/P63168/Q61937/Q9D0M5/A9Q751	21	47
3	axoneme assembly	2/374	39/1594	1	Q9D5S7/Q8BH53	2	10
3	nucleoside-triphosphatase activity	10/374	96/1594	1	P62827/P46460/O70133/P16332/P63321/P63017/P10126/O08810/Q91ZW3/Q64433	10	78
3	transmembrane transporter complex	3/374	49/1594	1	Q9CR21/Q99LY9/P0DP28	3	84
3	proton transmembrane transporter activity	1/374	32/1594	1	P50518	1	103
3	active ion transmembrane transporter activity	1/374	35/1594	1	P50518	1	2
3	motile cilium	13/374	123/1594	1	P62827/Q3UYH7/Q9D411/Q9D9X8/Q6P902/Q9D1B8/P11985/Q8BH53/Q7TPM5/Q9DA11/Q9ESL0/A9Q751/Q9D925	13	1
3	inorganic cation transmembrane transporter activity	1/374	45/1594	1	P50518	1	26
3	primary active transmembrane transporter activity	1/374	46/1594	1	P50518	1	103
3	cilium movement	5/374	83/1594	1	Q9D411/Q6P902/Q8BH53/Q07133/A9Q751	5	44
3	cilium	19/374	175/1594	1	Q9CR92/P62827/Q3UYH7/Q9D411/Q9D9X8/Q8K4Z3/Q6P902/O88487/Q9D1B8/P11985/Q8BH53/Q6TDU8/Q9JJ94/Q7TPM5/Q9DA11/Q9ESL0/Q9D0M5/A9Q751/Q9D925	19	38
3	membrane protein complex	17/374	167/1594	1	P17426/P08207/P84086/Q9CR21/Q9DBG3/Q99KR7/P27773/P84091/Q60932/Q02257/Q99LY9/P0DP28/Q9JIQ3/Q9D1M0/P63158/Q9DB05/P50518	17	84
3	organelle membrane	51/374	367/1594	1	P70458/P17426/Q8BWT1/Q5SUC9/P81117/Q9CR21/Q07076/Q9DBG3/Q99KR7/Q99MZ7/Q9R0H0/Q8R146/Q8K2C6/P42125/P48678/Q9D9X8/P27773/P32020/Q61578/Q8BVU5/Q7TNG8/P63321/P63017/Q8VE37/P70168/Q8BJ71/P84091/Q6P069/Q922Q1/Q4FZG7/Q9CQ92/Q60932/Q9D023/P84078/P97429/Q99LY9/Q9CQY6/P0DP28/P17182/P70296/Q6PFD9/Q9ESP1/Q9DA03/Q9D1Q6/P21460/P21619/Q9D1M0/Q924D0/P63087/P50518/Q8K1R3	51	14
3	active transmembrane transporter activity	1/374	62/1594	1	P50518	1	2
3	mitochondrial membrane	21/374	208/1594	1	Q8BWT1/Q5SUC9/Q9CR21/Q99KR7/Q8K2C6/P42125/P32020/Q61578/Q7TNG8/Q922Q1/Q4FZG7/Q9CQ92/Q60932/Q9D023/Q99LY9/Q9CQY6/P0DP28/P70296/Q9DA03/Q924D0/P63087	21	61
3	mitochondrial inner membrane	14/374	168/1594	1	Q8BWT1/Q5SUC9/Q9CR21/Q99KR7/Q8K2C6/P42125/Q61578/Q7TNG8/Q922Q1/Q4FZG7/Q60932/Q9D023/Q99LY9/Q9CQY6	14	61
3	inner mitochondrial membrane protein complex	2/374	78/1594	1	Q9CR21/Q99LY9	2	57
3	transmembrane transporter activity	4/374	100/1594	1	P14069/Q60932/Q9D023/P50518	4	26
3	integral component of membrane	20/374	262/1594	1	Q5SUC9/Q99P91/Q9CR21/Q99KR7/Q8BVM2/Q9D9X8/P27773/P50428/Q9JLI3/Q9D7N9/Q6PIX9/Q9CQ92/Q60932/Q9D023/Q9DA16/Q99LY9/P0DP28/Q9JIQ3/P53810/Q3TTE0	20	80

## Sheet: Cluster_Info
ClusterID	Description	GeneRatio	BgRatio	p.adjust	GeneID	Count	Cluster.id
1	9+2 motile cilium	18/247	100/1594	0.623835	P17710/Q9D424/P05132/O09046/P09041/P47857/Q9DBC7/Q9R0Y5/P09470/P63038/Q9DAG6/Q9WTP6/P48455/P05064/P06151/Q9JLI7/Q9JLV5/Q63811	18	1
2	9+2 motile cilium	7/226	100/1594	1	Q8VDN2/Q8CDT7/Q8VI88/Q9WV27/Q8C0X2/Q5H8C4/Q9WVQ0	7	1
3	9+2 motile cilium	12/374	100/1594	1	P62827/Q3UYH7/Q9D411/Q9D9X8/Q6P902/Q9D1B8/P11985/Q8BH53/Q7TPM5/Q9DA11/A9Q751/Q9D925	12	1
4	9+2 motile cilium	28/160	100/1594	9.28637e-06	Q9D4B2/Q8C0M8/A3KGV1/Q9D9V4/Q920N1/Q8CDR2/Q99MH5/Q8VIG3/Q9D9U9/Q61884/Q5F201/Q9DAK2/Q6SP97/Q9CQ46/Q8C042/Q8K450/A2AC93/Q8BVN8/P28661/E9Q7R9/A6H639/Q6NZQ0/Q9D3N2/Q80Y75/Q9D5E4/Q3V0B4/Q9DBJ1/Q80W32	28	1
5	9+2 motile cilium	2/156	100/1594	0.999922	Q6Q477/A0A0A6YXX9	2	1
6	9+2 motile cilium	17/238	100/1594	1	G5E8A8/O88987/P48774/Q9D529/Q9D439/Q9D5Y1/Q60779/B2RW38/Q9WU65/Q32M07/D3YVL2/Q6X6Z7/Q3U6K5/Q6NY15/Q9R109/Q9CQP8/Q149S1	17	1
1	ADP metabolic process	13/247	30/1594	0.0109176	O70250/Q9QXD6/P17710/P09041/P47857/Q9R0Y5/Q8VC30/P16858/Q9WUA3/Q9WTP6/P05064/O55135/P06745	13	4
2	ADP metabolic process	1/226	30/1594	1	O08528	1	4
3	ADP metabolic process	6/374	30/1594	1	P21550/Q924M7/Q9WTP7/Q8BVU5/P15327/P17182	6	4
4	ADP metabolic process	2/160	30/1594	1	Q8C042/Q9DBJ1	2	4
5	ADP metabolic process	1/156	30/1594	0.999922	Q68FF6	1	4
6	ADP metabolic process	1/238	30/1594	1	Q791V5	1	4
1	ATP binding	44/247	167/1594	0.00536109	P20029/P08113/P17710/P16627/Q9Z2I9/P05132/O35857/P09041/P38647/P47857/P41216/Q9CQN1/P48722/Q9R0Y5/Q8VEJ9/Q922H2/Q8VC30/Q9QZ08/P07901/Q8K010/P11499/Q9WV84/P26443/P80316/P80317/P42932/P80313/P60710/Q9QYJ0/P68134/P63038/Q9WUA3/Q9WTP6/Q01853/Q9CZ42/Q61241/Q8C5H8/P97930/P30275/P17156/Q8BVP5/Q2XU92/P97364/Q9Z1Q9	44	3
2	ATP binding	20/226	167/1594	1	Q02053/O08528/Q8VDN2/Q61136/Q9Z2I8/Q9Z2A0/Q8CGC7/Q3U5Q7/Q9CXJ1/Q9DBP5/Q8QZY2/O54984/Q499X9/P58389/P32921/Q9QZZ4/Q7TMS5/Q9WV27/Q8CGK3/P70451	20	3
3	ATP binding	33/374	167/1594	1	Q2NL51/Q6P4T2/O54781/Q3UYH7/P46460/O70133/Q9D411/Q9D7G0/Q99MN1/Q9QX60/Q8K1J6/Q9WTP7/Q8VDC0/Q99MN9/Q9D273/Q8BYM8/Q9WUA2/P63017/Q8BPC6/Q04750/Q61879/P63260/Q8VDD5/Q9D5S7/Q91ZW3/E9Q956/O54863/P43274/Q64433/P70296/Q9JMC3/P61079/Q61937	33	3
4	ATP binding	9/160	167/1594	1	O54833/Q60737/P56480/P62814/Q6PIC6/Q9WTM5/Q61390/Q8CBQ5/P60122	9	3
5	ATP binding	14/156	167/1594	0.999922	Q6Q477/A6H690/Q920A7/Q9ERS2/Q3ULF4/Q61102/G5E829/Q80WJ6/Q9DC29/Q8BHF7/Q9DBL7/Q9Z1N5/Q01768/Q64516	14	3
6	ATP binding	18/238	167/1594	1	P15105/Q99M87/Q8JZQ2/Q03265/Q9WU65/Q32M07/Q925K9/P10630/P62192/Q9WUR9/P61082/Q8VEK3/Q9JJZ4/Q8BML9/P62196/Q922B2/Q925I1/Q8CFI2	18	3
1	ATP generation from ADP	11/247	26/1594	0.0238571	O70250/Q9QXD6/P17710/P09041/P47857/Q8VC30/P16858/Q9WUA3/P05064/O55135/P06745	11	4
2	ATP generation from ADP	1/226	26/1594	1	O08528	1	4
3	ATP generation from ADP	4/374	26/1594	1	P21550/Q924M7/P15327/P17182	4	4
4	ATP generation from ADP	2/160	26/1594	1	Q8C042/Q9DBJ1	2	4
5	ATP generation from ADP	1/156	26/1594	0.999922	Q68FF6	1	4
6	ATP generation from ADP	1/238	26/1594	1	Q791V5	1	4
1	ATP metabolic process	22/247	96/1594	0.227732	O70250/Q9QXD6/P17710/Q9CZN7/P00342/P09041/P43024/P47857/Q9R0Y5/A2AVQ5/Q8VC30/Q8K2B3/P16858/Q9D7P6/Q9WUA3/Q9WTP6/Q9CRA7/Q01853/P05064/P06151/O55135/P06745	22	6
2	ATP metabolic process	2/226	96/1594	1	O08528/O35143	2	6
3	ATP metabolic process	16/374	96/1594	1	P21550/Q924M7/Q9QX60/Q99KR7/Q9WTP7/P62897/O35943/P15327/Q7TNG8/P63017/P00015/Q99LX0/Q8C6I2/Q9CQ92/Q9CQY6/P17182	16	6
4	ATP metabolic process	19/160	96/1594	0.0368051	Q9DCJ5/Q06185/Q9D6J6/P56480/Q9DB20/P56382/Q9DCX2/O08749/Q9CR68/P62814/Q9D3D9/P12787/P52503/Q8C042/Q9Z1P6/P97450/P17665/Q9DBJ1/P99028	19	6
5	ATP metabolic process	10/156	96/1594	0.999922	Q9CQQ7/Q9D6J5/P56135/Q8R1I1/Q9CQ69/P00405/Q9D0M3/Q3UIU2/Q68FF6/Q9CPQ8	10	6
6	ATP metabolic process	17/238	96/1594	1	Q8K3J1/Q9DCT2/Q91WD5/P48771/Q9CZ13/P19783/Q03265/Q91VR2/Q91YT0/Q91VD9/Q7TMF3/Q791V5/Q99LC3/Q9WUR9/P97478/Q9CQJ8/Q99JB2	17	6
1	DNA binding	10/247	88/1594	1	P10107/P07724/P09671/P99029/P57780/P14733/P54728/P09405/Q9Z0X1/P57776	10	53
2	DNA binding	9/226	88/1594	1	O08583/P54726/Q99JF8/Q60972/Q91XV3/Q8CGK3/Q8CIG8/Q60668/Q8R081	9	53
3	DNA binding	33/374	88/1594	0.0457188	P42669/P11031/Q9QZQ8/P84089/O70133/P81117/Q8VIJ6/P56812/Q08943/Q3TEA8/P30681/Q04750/Q91WV0/Q9Z2D6/Q8VE37/Q91ZW3/P70696/Q3U1J4/E9Q956/P43275/P43276/P27661/Q3THW5/P43277/P15864/Q07133/P10922/P43274/P17182/Q9CYR0/P63158/Q9EQU5/Q61937	33	53
4	DNA binding	8/160	88/1594	1	C0HKE9/P62806/P84244/P10853/Q6GSS7/Q8BHJ5/Q9WTM5/O54962	8	53
5	DNA binding	7/156	88/1594	0.999922	P62908/P61979/P14148/Q9CQ70/O35216/Q61324/Q01768	7	53
6	DNA binding	12/238	88/1594	1	Q02819/Q9QWV4/Q9D529/Q5M8Q2/Q8BVR0/Q99J09/Q8C854/Q8VEK3/Q921F2/Q9WU42/Q8BWM0/P60335	12	53
1	DNA metabolic process	12/247	76/1594	0.851251	P97807/P07901/P11499/P80316/P80317/P42932/P80313/P60710/P63038/Q01853/P54728/Q9Z0X1	12	54
2	DNA metabolic process	12/226	76/1594	0.936177	O08583/Q9WUP7/P54726/Q9Z2N8/Q60972/O89106/O35639/Q8CIG8/Q99KP6/Q60668/P62878/Q6A4J8	12	54
3	DNA metabolic process	30/374	76/1594	0.0316801	Q2NL51/P42669/O54781/P11031/O70133/Q8VIJ6/P48678/Q99LX0/Q08943/Q9ESX5/P30681/Q04750/Q9Z2D6/Q9WUD1/Q91ZW3/Q3U1J4/E9Q956/P43275/P43276/P27661/P43277/P15864/Q07133/P10922/P43274/Q9CYR0/P21460/P61079/P63158/Q61937	30	54
4	DNA metabolic process	6/160	76/1594	1	P41209/Q9WTM5/P97470/Q9DAG5/O54962/P60122	6	54
5	DNA metabolic process	4/156	76/1594	0.999922	P62908/Q9CQV1/Q02248/Q9Z1N5	4	54
6	DNA metabolic process	5/238	76/1594	1	Q99M87/P67778/Q8VEK3/Q99JB2/Q9CZY3	5	54
1	DNA packaging complex	1/247	24/1594	1	P60710	1	55
2	DNA packaging complex	1/226	24/1594	1	Q9Z2N8	1	55
3	DNA packaging complex	12/374	24/1594	0.0845425	Q9QZQ8/Q3TEA8/P70696/P43275/P43276/P27661/Q3THW5/P43277/P15864/Q07133/P10922/P43274	12	55
4	DNA packaging complex	5/160	24/1594	0.678734	C0HKE9/P62806/P84244/Q9WTM5/P60122	5	55
5	DNA packaging complex	2/156	24/1594	0.999922	Q9CQ70/O35216	2	55
6	DNA packaging complex	1/238	24/1594	1	Q5M8Q2	1	55
1	DNA recombination	2/247	21/1594	1	P60710/P63038	2	54
2	DNA recombination	3/226	21/1594	0.9753	O08583/Q9WUP7/Q9Z2N8	3	54
3	DNA recombination	12/374	21/1594	0.0282227	Q8VIJ6/P30681/E9Q956/P43275/P43276/P27661/P43277/P15864/Q07133/P10922/P43274/P63158	12	54
4	DNA recombination	3/160	21/1594	1	Q9WTM5/P97470/P60122	3	54
1	GDP binding	4/247	17/1594	0.616712	P35278/Q9WUM5/P46638/P51150	4	70
2	GDP binding	2/226	17/1594	1	Q99JI6/P62331	2	70
3	GDP binding	3/374	17/1594	1	P62827/P63321/P84078	3	70
5	GDP binding	7/156	17/1594	0.0230015	Q91V41/P53994/P61028/P61027/P35293/P35285/Q01768	7	70
6	GDP binding	1/238	17/1594	1	Q9D8T3	1	70
1	GTP binding	7/247	47/1594	0.904422	P58252/P35278/P46638/P11499/P68373/P26443/P51150	7	70
2	GTP binding	7/226	47/1594	0.953874	Q99JI6/P08752/Q9Z2I8/Q6P3D0/Q9D6F9/P62331/Q8BHD0	7	70
3	GTP binding	8/374	47/1594	1	P62827/Q8BH04/Q9WTP7/P63321/P10126/O08810/P84078/P43274	8	70
4	GTP binding	3/160	47/1594	1	P05214/P68372/P28661	3	70
5	GTP binding	11/156	47/1594	0.0956891	P35279/Q91V41/P53994/P68369/P62821/P59279/P61028/Q91ZR1/P61027/P35293/P35285	11	70
6	GTP binding	5/238	47/1594	1	Q8C650/Q9WUR9/Q9D8T3/P58281/P99024	5	70
1	GTPase activity	5/247	37/1594	0.956044	P58252/P35278/P46638/P68373/P51150	5	70
2	GTPase activity	6/226	37/1594	0.938149	Q99JI6/P08752/Q9D6F9/P62331/P62874/Q8BHD0	6	70
3	GTPase activity	5/374	37/1594	1	P62827/P16332/P63321/P10126/O08810	5	70
4	GTPase activity	2/160	37/1594	1	P68372/P28661	2	70
5	GTPase activity	11/156	37/1594	0.0194019	P35279/Q91V41/P53994/P68369/P62821/P59279/P61028/Q91ZR1/P61027/P35293/P35285	11	70
6	GTPase activity	4/238	37/1594	1	Q8C650/Q9D8T3/P58281/P99024	4	70
1	Golgi membrane	1/247	22/1594	1	Q8BND5	1	71
2	Golgi membrane	6/226	22/1594	0.643796	Q9QYE6/E9Q7G0/Q9D1D4/Q9DBH5/P29121/Q8BHD0	6	71
3	Golgi membrane	1/374	22/1594	1	P84078	1	71
5	Golgi membrane	8/156	22/1594	0.0239945	P35279/P53994/P62821/P59279/P01899/O08547/Q9EP69/Q9WV55	8	71
6	Golgi membrane	3/238	22/1594	1	Q02819/Q61543/Q8BWM0	3	71
1	Golgi vesicle transport	3/247	32/1594	1	P68040/Q01853/Q9JLV5	3	71
2	Golgi vesicle transport	8/226	32/1594	0.631809	Q6PHU5/Q62261/P97823/Q9QYE6/Q8R1V4/Q9D1D4/Q9DBH5/P22892	8	71
3	Golgi vesicle transport	4/374	32/1594	1	P46460/P57759/P84078/Q9D1M0	4	71
5	Golgi vesicle transport	10/156	32/1594	0.0222211	P35279/Q91V41/P62821/O89116/P61028/P11438/O08547/P61027/Q9WV55/Q8CIE6	10	71
6	Golgi vesicle transport	3/238	32/1594	1	P12815/Q9JIB0/Q9D662	3	71
1	NAD binding	13/247	33/1594	0.0204224	P47738/Q64442/Q99KE1/P24549/P26443/P16858/Q9D6R2/Q9JLJ2/Q8BMS1/P06151/P50171/P54071/O88844	13	29
2	NAD binding	3/226	33/1594	1	P16125/P50247/Q3ULJ0	3	29
3	NAD binding	8/374	33/1594	0.997227	Q8VDQ8/Q91Z53/Q8BVI4/Q9DBM2/Q8K2C6/Q99L13/P14152/Q8BWF0	8	29
4	NAD binding	1/160	33/1594	1	O08749	1	29
5	NAD binding	2/156	33/1594	0.999922	Q9DCN2/P56546	2	29
6	NAD binding	3/238	33/1594	1	Q91WD5/Q91YT0/Q9Z2G9	3	29
1	NAD metabolic process	6/247	11/1594	0.0519412	P17710/P47857/Q9WUA3/P06151/Q8C5H8/P06745	6	74
2	NAD metabolic process	2/226	11/1594	0.939371	P16125/Q3ULJ0	2	74
3	NAD metabolic process	2/374	11/1594	1	P17182/P14152	2	74
3	NADH dehydrogenase complex	2/374	28/1594	1	Q9CR21/Q99LY9	2	88
4	NADH dehydrogenase complex	8/160	28/1594	0.0657382	Q9DCJ5/Q9CQ75/Q9D6J6/Q9CXZ1/P52503/Q9DCS9/Q9Z1P6/Q9CPP6	8	88
5	NADH dehydrogenase complex	7/156	28/1594	0.250079	Q9CR61/Q9D6J5/Q9DC69/Q9CPU2/Q9ERS2/Q3UIU2/O35683	7	88
6	NADH dehydrogenase complex	10/238	28/1594	0.27344	Q9CQC7/Q8K3J1/Q9DCT2/Q91WD5/Q9CQZ5/Q91YT0/Q91VD9/Q7TMF3/Q99LC3/Q9CQJ8	10	88
3	NADH dehydrogenase complex assembly	2/374	29/1594	1	Q9CR21/Q99LY9	2	88
4	NADH dehydrogenase complex assembly	6/160	29/1594	0.546188	Q9DCJ5/Q9CQ75/Q9CXZ1/P52503/Q9DCS9/Q9CPP6	6	88
5	NADH dehydrogenase complex assembly	10/156	29/1594	0.0100139	Q59J78/Q9CR61/Q9D6J5/Q9DC69/Q9CPU2/Q3UIU2/Q9D8Y1/O35683/Q8CCM6/Q8JZN5	10	88
6	NADH dehydrogenase complex assembly	10/238	29/1594	0.281152	Q9CQC7/Q8K3J1/Q9DCT2/Q91WD5/Q9CQZ5/Q91VD9/Q7TMF3/Q99LC3/Q9JKL4/Q9CQJ8	10	88
1	NADH metabolic process	8/247	15/1594	0.0210694	P17710/P08249/P47857/Q9WUA3/Q01853/Q9D6R2/P06151/P06745	8	74
2	NADH metabolic process	1/226	15/1594	1	Q3ULJ0	1	74
3	NADH metabolic process	2/374	15/1594	1	P17182/P14152	2	74
4	NADH metabolic process	1/160	15/1594	1	Q5F204	1	74
5	NADH metabolic process	1/156	15/1594	0.999922	Q64521	1	74
6	NADH metabolic process	1/238	15/1594	1	Q9D2G2	1	74
1	RNA binding	23/247	153/1594	0.904422	P58252/Q9JLZ3/P10107/P08113/Q9CZN7/P62264/Q8K310/Q9QUM9/O08795/P11499/P80316/P63038/Q68FD5/Q6PDM2/P63325/P84104/P50580/P12970/P09405/Q8C570/P14211/P27659/P70372	23	109
2	RNA binding	19/226	153/1594	1	P23116/Q9JII5/P52760/P47199/Q00PI9/O08583/Q8CGC7/Q9QZD9/Q9CXJ1/Q6P3D0/Q9D6Z1/Q8CGK3/P14131/Q8BGY2/Q8BG05/Q60668/O35737/Q6ZWU9/Q8R081	19	109
3	RNA binding	59/374	153/1594	0.000817695	P42669/P62305/P62320/Q9CXW4/P60867/Q6ZWV7/P51410/P62315/Q921M3/P47962/P27048/P62827/Q9CQF4/Q8K1C0/O70133/Q99MN1/Q8K1J6/Q8VIJ6/P62281/Q9WUA2/Q9Z204/P63017/P10126/Q99LX0/Q99PV0/P62307/Q9CWZ3/O08810/Q9ESX5/P61327/P16254/Q61879/Q9Z2D6/Q6ZWX6/P25444/Q8VDM6/Q62189/P62843/Q9D8E6/P35550/P54310/P47911/Q9CZM2/P61514/P49962/P62751/P35979/P67984/P62082/Q9CZX8/P17182/Q6PFD9/O54724/P63158/Q61937/P14869/Q8BL97/…	59	109
4	RNA binding	3/160	153/1594	1	P68372/P62918/E9Q5C9	3	109
5	RNA binding	7/156	153/1594	0.999922	P62908/P62270/P61979/P14148/Q78PY7/Q9Z1N5/Q8CIE6	7	109
6	RNA binding	16/238	153/1594	1	Q99JY0/P70122/Q9ERU9/P10630/Q61545/Q9Z2X1/Q8C854/Q8VEK3/Q6ZWM4/Q8BML9/P62855/Q922B2/Q921F2/Q61584/Q9D0E1/P60335	16	109
1	RNA metabolic process	32/247	232/1594	1	P20108/P07356/Q9QXD6/P05132/O09046/P09671/P99029/P62264/Q9DB15/P47857/Q9QUM9/Q9QYJ3/P17742/P57780/Q61171/P08071/Q6PDM2/P84104/P50580/P12970/P49443/P09405/O55135/Q8VDP4/O08709/P14211/Q9JKV1/P70372/Q9JLV5/P57776/Q9Z1Q9/Q9WV54	32	13
2	RNA metabolic process	34/226	232/1594	0.939371	Q61136/Q9JII5/P52760/Q9JI48/O08583/P61957/Q8CGC7/Q9WUP7/Q9CXJ1/Q9Z2N8/Q921I1/Q9CPT4/Q99JF8/Q499X9/Q6P3D0/Q9CQV8/Q60972/P32921/Q91XV3/Q9DAR1/O35639/Q8CIG8/P70451/Q99KP6/P14131/P24270/Q8BTM8/P29595/Q8BG05/Q60668/O35737/Q6A4J8/Q6ZWU9/Q8R081	34	13
3	RNA metabolic process	83/374	232/1594	0.000461713	Q2NL51/P42669/Q6P4T2/P62305/P62317/O54781/P62320/P08207/Q9CXW4/Q6ZWV7/P62315/Q921M3/P47962/P27048/P11031/Q9QZQ8/Q8VDQ8/Q9CQF4/Q8K1C0/O70133/Q9EQ80/Q9D411/P62754/Q99MN1/P20060/Q9CZL5/Q8K1J6/Q8VDC0/Q8VIJ6/P63276/Q3UKJ7/Q8BYM8/P63101/Q9CQR2/Q8VCT4/Q9WUA2/P70349/Q9Z204/P63017/Q99LX0/P28654/Q99PV0/P62307/Q3TEA8/Q9CWZ3/O08810/P20181/Q9ESX5/P30681/P61327/Q04750/Q91WV0/Q9Z2D6/Q91ZW3/Q6P069/P11087/P68254/…	83	13
4	RNA metabolic process	7/160	232/1594	1	P62869/Q8BHJ5/Q0VET5/Q9WTM5/E9Q5C9/Q9EQS3/P60122	7	13
5	RNA metabolic process	13/156	232/1594	0.999922	Q6Q477/P62908/P61979/Q99J47/P14148/O55142/Q5IRJ6/Q61324/Q02248/P11835/Q78PY7/P56546/Q9Z1N5	13	13
6	RNA metabolic process	35/238	232/1594	1	Q6ZQ38/Q9QWV4/Q9D529/Q99M87/O35129/P67778/P70122/Q9DAM9/P10630/Q61545/Q3V0Q6/Q9Z2X1/Q99J09/Q9Z2G9/Q8C854/Q8VEK3/O35387/Q8R1G1/Q6ZWM4/Q9D8T3/Q8BML9/P62849/P62855/Q9CR00/P97478/Q6ZWV3/P62196/Q922B2/Q91WC0/Q921F2/Q61584/Q9D0E1/Q9WU42/Q8BWM0/P60335	35	13
1	RNA processing	10/247	89/1594	1	P05132/P62264/Q6PDM2/P84104/P50580/P12970/P09405/O55135/Q8VDP4/O08709	10	92
2	RNA processing	11/226	89/1594	1	Q61136/Q9JII5/O08583/Q99JF8/Q8CIG8/Q99KP6/P14131/Q8BG05/O35737/Q6ZWU9/Q8R081	11	92
3	RNA processing	39/374	89/1594	0.00103263	Q6P4T2/P62305/P62317/O54781/P62320/Q9CXW4/Q6ZWV7/P62315/Q921M3/P47962/P27048/O70133/P62754/Q8K1J6/Q8VIJ6/P63276/Q3UKJ7/Q9CQR2/Q9Z204/P63017/Q99PV0/P62307/Q9CWZ3/O08810/Q9ESX5/P61327/Q9Z2D6/Q8VDM6/Q62189/P62843/P35550/P61358/P62082/Q9CZX8/Q6PFD9/Q61937/Q8BL97/Q9D0T1/Q8K1R3	39	92
4	RNA processing	1/160	89/1594	1	Q0VET5	1	92
5	RNA processing	4/156	89/1594	0.999922	P61979/P14148/O55142/Q9Z1N5	4	92
6	RNA processing	11/238	89/1594	1	P70122/Q9Z2X1/Q8VEK3/Q6ZWM4/P62849/P62855/Q921F2/Q61584/Q9D0E1/Q9WU42/P60335	11	92
1	RNA splicing	5/247	55/1594	1	Q6PDM2/P84104/P09405/Q8VDP4/O08709	5	92
2	RNA splicing	9/226	55/1594	0.936177	Q61136/Q9JII5/O08583/Q99JF8/Q8CIG8/Q99KP6/Q8BG05/O35737/Q8R081	9	92
3	RNA splicing	23/374	55/1594	0.0455147	Q6P4T2/P62305/P62317/O54781/P62320/P62315/Q921M3/P27048/O70133/Q8VIJ6/Q3UKJ7/Q9Z204/P63017/Q99PV0/P62307/Q9CWZ3/O08810/P61327/Q62189/Q6PFD9/Q61937/Q8BL97/Q9D0T1	23	92
4	RNA splicing	1/160	55/1594	1	Q0VET5	1	92
5	RNA splicing	2/156	55/1594	0.999922	P61979/Q9Z1N5	2	92
6	RNA splicing	7/238	55/1594	1	Q9Z2X1/Q8VEK3/Q6ZWM4/P62855/Q921F2/Q61584/Q9D0E1	7	92
1	RNA splicing, via transesterification reactions	4/247	45/1594	1	Q6PDM2/P84104/P09405/O08709	4	92
2	RNA splicing, via transesterification reactions	6/226	45/1594	0.989908	Q61136/Q9JII5/Q99JF8/Q8CIG8/Q99KP6/Q8R081	6	92
3	RNA splicing, via transesterification reactions	22/374	45/1594	0.00780945	Q6P4T2/P62305/P62317/O54781/P62320/P62315/Q921M3/P27048/O70133/Q8VIJ6/Q3UKJ7/P63017/Q99PV0/P62307/Q9CWZ3/O08810/P61327/Q62189/Q6PFD9/Q61937/Q8BL97/Q9D0T1	22	92
4	RNA splicing, via transesterification reactions	1/160	45/1594	1	Q0VET5	1	92
5	RNA splicing, via transesterification reactions	2/156	45/1594	0.999922	P61979/Q9Z1N5	2	92
6	RNA splicing, via transesterification reactions	4/238	45/1594	1	Q8VEK3/Q6ZWM4/Q61584/Q9D0E1	4	92
1	RNA splicing, via transesterification reactions with bulged adenosine as nucleophile	4/247	45/1594	1	Q6PDM2/P84104/P09405/O08709	4	92
2	RNA splicing, via transesterification reactions with bulged adenosine as nucleophile	6/226	45/1594	0.989908	Q61136/Q9JII5/Q99JF8/Q8CIG8/Q99KP6/Q8R081	6	92
3	RNA splicing, via transesterification reactions with bulged adenosine as nucleophile	22/374	45/1594	0.00780945	Q6P4T2/P62305/P62317/O54781/P62320/P62315/Q921M3/P27048/O70133/Q8VIJ6/Q3UKJ7/P63017/Q99PV0/P62307/Q9CWZ3/O08810/P61327/Q62189/Q6PFD9/Q61937/Q8BL97/Q9D0T1	22	92
4	RNA splicing, via transesterification reactions with bulged adenosine as nucleophile	1/160	45/1594	1	Q0VET5	1	92
5	RNA splicing, via transesterification reactions with bulged adenosine as nucleophile	2/156	45/1594	0.999922	P61979/Q9Z1N5	2	92
6	RNA splicing, via transesterification reactions with bulged adenosine as nucleophile	4/238	45/1594	1	Q8VEK3/Q6ZWM4/Q61584/Q9D0E1	4	92
3	Sm-like protein family complex	12/374	16/1594	0.00136487	Q6P4T2/P62305/P62317/P62320/P62315/Q921M3/P27048/Q99PV0/P62307/O08810/Q62189/Q9D0T1	12	102
4	Sm-like protein family complex	1/160	16/1594	1	E9Q5C9	1	102
5	Sm-like protein family complex	1/156	16/1594	0.999922	Q9Z1N5	1	102
6	Sm-like protein family complex	1/238	16/1594	1	Q6ZWM4	1	102
1	T cell differentiation	6/247	12/1594	0.0766244	P10107/O09046/P01887/P07901/Q61171/Q9JKV1	6	108
2	T cell differentiation	1/226	12/1594	1	O88174	1	108
3	T cell differentiation	3/374	12/1594	1	P62754/P67984/P63158	3	108
5	T cell differentiation	1/156	12/1594	0.999922	Q02248	1	108
6	T cell differentiation	1/238	12/1594	1	Q99M87	1	108
2	U2-type catalytic step 2 spliceosome	1/226	10/1594	1	Q99KP6	1	85
3	U2-type catalytic step 2 spliceosome	8/374	10/1594	0.01263	P62305/P62317/P62320/P62315/P27048/Q99PV0/P62307/O08810	8	85
3	U2-type precatalytic spliceosome	12/374	14/1594	0.000322019	Q6P4T2/P62305/P62317/P62320/P62315/Q921M3/P27048/Q3UKJ7/Q99PV0/P62307/O08810/Q9D0T1	12	102
6	U2-type precatalytic spliceosome	1/238	14/1594	1	Q6ZWM4	1	102
2	U2-type spliceosomal complex	1/226	17/1594	1	Q99KP6	1	102
3	U2-type spliceosomal complex	13/374	17/1594	0.000645784	Q6P4T2/P62305/P62317/P62320/P62315/Q921M3/P27048/Q3UKJ7/Q99PV0/P62307/Q9CWZ3/O08810/Q9D0T1	13	102
6	U2-type spliceosomal complex	1/238	17/1594	1	Q6ZWM4	1	102
3	U4/U6 x U5 tri-snRNP complex	10/374	12/1594	0.00141203	Q6P4T2/P62305/P62317/P62320/P62315/P27048/Q99PV0/P62307/O08810/Q9D0T1	10	102
6	U4/U6 x U5 tri-snRNP complex	1/238	12/1594	1	Q6ZWM4	1	102
1	active ion transmembrane transporter activity	2/247	35/1594	1	P48036/P43024	2	2
2	active ion transmembrane transporter activity	3/226	35/1594	1	Q8VDN2/Q8BVE3/Q9WV27	3	2
3	active ion transmembrane transporter activity	1/374	35/1594	1	P50518	1	2
4	active ion transmembrane transporter activity	9/160	35/1594	0.0783725	P56480/P56382/Q9CR68/Q9CR51/P12787/Q6PIC6/P17665/Q924N4/P99028	9	2
5	active ion transmembrane transporter activity	10/156	35/1594	0.0379048	Q6Q477/Q9Z2I0/Q3V132/Q8R0C3/Q9CQ69/P00405/Q9D0M3/Q8JZU2/G5E829/Q9CPQ8	10	2
6	active ion transmembrane transporter activity	5/238	35/1594	1	P48771/Q9D593/P19783/Q9CPQ1/Q8VDT1	5	2
1	active transmembrane transporter activity	2/247	62/1594	1	P48036/P43024	2	2
2	active transmembrane transporter activity	6/226	62/1594	1	Q8VDN2/P53986/Q8BVE3/Q7TMS5/Q9WV27/Q8C0X2	6	2
3	active transmembrane transporter activity	1/374	62/1594	1	P50518	1	2
4	active transmembrane transporter activity	13/160	62/1594	0.0871024	Q9CQ75/Q9D6J6/P56480/P56382/Q9CR68/Q9CR51/P12787/Q9CXZ1/Q6PIC6/Q9Z1P6/P17665/Q924N4/P99028	13	2
5	active transmembrane transporter activity	19/156	62/1594	0.0001661	Q6Q477/Q9Z2I0/Q3V132/Q8R0C3/Q9CR61/Q9D6J5/Q9ERS2/Q9CQ69/P00405/Q9D0M3/Q8JZU2/Q9CR62/Q61102/G5E829/Q80WJ6/Q9DC29/Q9QZD8/Q9CPQ8/Q8VEM8	19	2
6	active transmembrane transporter activity	12/238	62/1594	1	Q8K3J1/Q9DCT2/Q91WD5/P48771/Q9D593/P19783/Q9CPQ1/Q91YT0/Q91VD9/Q99LC3/Q8VDT1/P57746	12	2
1	adenyl nucleotide binding	51/247	188/1594	0.00108424	P20029/P08113/Q9QXD6/P17710/P16627/Q9Z2I9/P05132/O35857/P09041/P38647/P47857/P41216/P50544/Q9CQN1/P48722/Q9DBC7/Q9R0Y5/Q8VEJ9/Q922H2/Q8VC30/Q9QZ08/P07901/Q8K010/P11499/Q9WV84/P26443/P80316/P80317/P42932/P80313/P60710/Q9QYJ0/P68134/P63038/Q9WUA3/Q9WTP6/Q01853/Q9CZ42/Q61241/Q8BMS1/Q8C5H8/P51174/P97930/P30275/Q99L47/P17156/Q8BVP5/Q8QZT1/Q2XU92/P97364/Q9Z1Q9	51	3
2	adenyl nucleotide binding	26/226	188/1594	0.978553	Q02053/O08528/Q8VDN2/Q61136/P38060/P45952/Q9Z2I8/Q9Z2A0/Q8CGC7/Q3U5Q7/Q9CXJ1/P50247/Q9DBP5/Q8QZY2/O54984/Q499X9/P58389/P32921/Q9QZZ4/Q7TMS5/Q9WV27/Q8CGK3/Q8CI32/P70451/Q07417/Q91V12	26	3
3	adenyl nucleotide binding	36/374	188/1594	1	Q2NL51/Q6P4T2/O54781/Q3UYH7/P46460/O70133/Q9D411/Q9D7G0/Q99MN1/Q9QX60/Q8K1J6/Q9WTP7/Q8VDC0/Q99MN9/Q9WUR2/Q9D273/Q8BYM8/P32020/Q9WUA2/P63017/Q8BPC6/Q04750/Q61879/P63260/Q8VDD5/Q9D5S7/Q91ZW3/E9Q956/O54863/P43274/Q64433/P70296/Q9JMC3/P53810/P61079/Q61937	36	3
4	adenyl nucleotide binding	10/160	188/1594	1	O54833/Q60737/P56480/Q9D9U9/P62814/Q6PIC6/Q9WTM5/Q61390/Q8CBQ5/P60122	10	3
5	adenyl nucleotide binding	16/156	188/1594	0.999922	Q6Q477/A6H690/Q920A7/Q9ERS2/Q3ULF4/Q61102/G5E829/Q80WJ6/Q9DC29/Q9DCN2/Q8BHF7/Q9DBL7/Q9Z1N5/Q01768/Q8JZN5/Q64516	16	3
6	adenyl nucleotide binding	18/238	188/1594	1	P15105/Q99M87/Q8JZQ2/Q03265/Q9WU65/Q32M07/Q925K9/P10630/P62192/Q9WUR9/P61082/Q8VEK3/Q9JJZ4/Q8BML9/P62196/Q922B2/Q925I1/Q8CFI2	18	3
1	adenyl ribonucleotide binding	50/247	184/1594	0.00121395	P20029/P08113/Q9QXD6/P17710/P16627/Q9Z2I9/P05132/O35857/P09041/P38647/P47857/P41216/P50544/Q9CQN1/P48722/Q9DBC7/Q9R0Y5/Q8VEJ9/Q922H2/Q8VC30/Q9QZ08/P07901/Q8K010/P11499/Q9WV84/P26443/P80316/P80317/P42932/P80313/P60710/Q9QYJ0/P68134/P63038/Q9WUA3/Q9WTP6/Q01853/Q9CZ42/Q61241/Q8BMS1/Q8C5H8/P51174/P97930/P30275/P17156/Q8BVP5/Q8QZT1/Q2XU92/P97364/Q9Z1Q9	50	3
2	adenyl ribonucleotide binding	24/226	184/1594	1	Q02053/O08528/Q8VDN2/Q61136/P38060/P45952/Q9Z2I8/Q9Z2A0/Q8CGC7/Q3U5Q7/Q9CXJ1/Q9DBP5/Q8QZY2/O54984/Q499X9/P58389/P32921/Q9QZZ4/Q7TMS5/Q9WV27/Q8CGK3/P70451/Q07417/Q91V12	24	3
3	adenyl ribonucleotide binding	36/374	184/1594	1	Q2NL51/Q6P4T2/O54781/Q3UYH7/P46460/O70133/Q9D411/Q9D7G0/Q99MN1/Q9QX60/Q8K1J6/Q9WTP7/Q8VDC0/Q99MN9/Q9WUR2/Q9D273/Q8BYM8/P32020/Q9WUA2/P63017/Q8BPC6/Q04750/Q61879/P63260/Q8VDD5/Q9D5S7/Q91ZW3/E9Q956/O54863/P43274/Q64433/P70296/Q9JMC3/P53810/P61079/Q61937	36	3
4	adenyl ribonucleotide binding	10/160	184/1594	1	O54833/Q60737/P56480/Q9D9U9/P62814/Q6PIC6/Q9WTM5/Q61390/Q8CBQ5/P60122	10	3
5	adenyl ribonucleotide binding	16/156	184/1594	0.999922	Q6Q477/A6H690/Q920A7/Q9ERS2/Q3ULF4/Q61102/G5E829/Q80WJ6/Q9DC29/Q9DCN2/Q8BHF7/Q9DBL7/Q9Z1N5/Q01768/Q8JZN5/Q64516	16	3
6	adenyl ribonucleotide binding	18/238	184/1594	1	P15105/Q99M87/Q8JZQ2/Q03265/Q9WU65/Q32M07/Q925K9/P10630/P62192/Q9WUR9/P61082/Q8VEK3/Q9JJZ4/Q8BML9/P62196/Q922B2/Q925I1/Q8CFI2	18	3
1	aerobic electron transport chain	3/247	32/1594	1	P43024/Q8K2B3/Q9D7P6	3	5
3	aerobic electron transport chain	4/374	32/1594	1	P62897/P00015/Q99LX0/Q8C6I2	4	5
4	aerobic electron transport chain	9/160	32/1594	0.0472086	Q9DCJ5/Q9D6J6/O08749/Q9CR68/P12787/P52503/Q9Z1P6/P17665/P99028	9	5
5	aerobic electron transport chain	5/156	32/1594	0.987119	Q9D6J5/Q8R1I1/Q9CQ69/Q9D0M3/Q3UIU2	5	5
6	aerobic electron transport chain	9/238	32/1594	0.959254	Q8K3J1/Q9DCT2/Q91WD5/Q9CZ13/P19783/Q91YT0/Q91VD9/Q99LC3/Q9CQJ8	9	5
1	aerobic respiration	15/247	81/1594	0.616712	Q9Z2I9/Q99KI0/Q9CZU6/Q9CZN7/P08249/Q9WUM5/P43024/P97807/A2AVQ5/Q8K2B3/Q9D7P6/Q01853/Q9D6R2/P54071/O88844	15	6
2	aerobic respiration	2/226	81/1594	1	Q9Z2I8/P24270	2	6
3	aerobic respiration	10/374	81/1594	1	Q9QX60/Q99KR7/P62897/O35943/Q8BPC6/P00015/Q99LX0/Q8C6I2/Q9CQY6/P14152	10	6
4	aerobic respiration	22/160	81/1594	0.000322522	Q9D051/P35487/Q9DCJ5/Q06185/Q9D6J6/P56480/Q9CQA3/Q9DB20/P56382/Q9DCX2/O08749/Q9CR68/Q9D3D9/P12787/Q9CXZ1/P52503/Q5F204/Q9CQX8/Q9Z1P6/P97450/P17665/P99028	22	6
5	aerobic respiration	8/156	81/1594	0.999922	Q9CQQ7/Q9D6J5/P56135/Q8R1I1/Q9CQ69/P00405/Q9D0M3/Q3UIU2	8	6
6	aerobic respiration	18/238	81/1594	1	Q9D2G2/Q8K3J1/Q9DCT2/Q91WD5/P48771/Q9CZ13/P19783/Q03265/Q91VR2/Q91YT0/Q91VD9/Q7TMF3/Q791V5/Q99LC3/Q9WUR9/P97478/Q9CQJ8/Q99JB2	18	6
1	alcohol metabolic process	16/247	51/1594	0.0519412	Q64442/Q99KI0/Q00623/P50544/Q8VC30/P24549/Q8CHP8/Q9D6R2/P54071/O88844/Q9JL56/P51174/Q9JII6/Q9JHU9/Q91VT4/Q9WV54	16	7
2	alcohol metabolic process	6/226	51/1594	1	P45376/P97324/P07309/Q64176/Q8BLN5/P24270	6	7
3	alcohol metabolic process	15/374	51/1594	0.737803	Q3UYH7/P34914/Q9CZL5/Q8BH04/Q99MZ7/Q8BVI4/Q8VCT4/P32020/Q61578/Q9Z0S1/Q8BPC6/Q99LX0/Q9Z2D6/P54310/P05201	15	7
4	alcohol metabolic process	1/160	51/1594	1	E9Q414	1	7
5	alcohol metabolic process	6/156	51/1594	0.999922	Q8BFZ9/Q8K0C4/Q7TNC9/Q9DCN2/Q9QYF1/Q64516	6	7
6	alcohol metabolic process	3/238	51/1594	1	Q9WU65/Q3TTY0/P08228	3	7
1	anion binding	74/247	304/1594	0.000685828	P47738/P58252/P07356/P20029/P05202/P35278/P08113/Q9QXD6/P17710/P16627/Q9Z2I9/P05132/O35857/P07724/Q9CZN7/P09041/Q9WUM5/P38647/P47857/P41216/P50544/Q9CQN1/P48722/Q9DBC7/P46638/Q9R0Y5/Q8VEJ9/Q922H2/Q8VC30/Q9Z1J3/Q9QZ08/P07901/Q8K010/P15626/P09470/P11499/P68373/Q9WV84/O09114/P26443/P80316/Q8K2B3/P80317/P42932/P80313/P60710/Q9QYJ0/P68134/P63038/Q9WUA3/Q9WTP6/Q01853/Q9CZ42/Q61241/Q8BMS1/Q8K370/P50171/…	74	3
2	anion binding	49/226	304/1594	0.785329	Q02053/O08528/Q8VDN2/Q99JI6/Q8K2I3/P08752/Q62452/Q61136/P52760/Q71RI9/P47199/P38060/P45952/Q9Z2I8/Q9Z2A0/Q8CGC7/P40142/Q3U5Q7/Q9DCD0/Q8BGT5/Q9CXJ1/P61922/P97821/Q9DBP5/Q8QZY2/Q99K01/Q99PT1/O54984/P19157/Q499X9/Q6P3D0/P58389/Q80W21/P32921/Q9D6K8/Q9QZZ4/Q9D6F9/Q7TMS5/Q9WV27/Q99LC5/P62331/Q8CGK3/P70451/Q07417/Q9DBL1/Q9JJV2/P53395/Q8BHD0/P39654	49	3
3	anion binding	68/374	304/1594	1	Q2NL51/P70458/Q6P4T2/O54781/Q9CQ62/P47791/P62827/Q3UYH7/Q8VDQ8/P46460/O70133/Q9D411/Q9D7G0/P10649/Q99MN1/Q91W43/Q9QX60/P29758/Q9JLT4/Q8BH04/Q8K1J6/P18155/Q9WTP7/Q91Z53/Q8VDC0/Q99MN9/Q9D273/Q8BVI4/Q8BYM8/Q9R0H0/Q9DBM2/Q8K2C6/P32020/Q61578/Q7TNG8/Q9WUA2/P63321/P63017/P10126/Q8BPC6/O08810/Q04750/Q61879/P63260/Q8VDD5/Q8VE37/Q9D5S7/Q91ZW3/Q922Q1/E9Q956/P84078/Q9Z183/O54863/P43274/Q64433/P70296/Q9JMC3/…	68	3
4	anion binding	15/160	304/1594	1	O54833/Q60737/P56480/P05214/P68372/Q9D9U9/O08749/P62814/Q6PIC6/P28661/Q9WTM5/Q61390/Q8CBQ5/Q6JVL5/P60122	15	3
5	anion binding	28/156	304/1594	0.999922	Q6Q477/P35279/Q91V41/A6H690/P53994/P68369/P62821/Q920A7/Q9ERS2/P59279/Q3ULF4/P61028/Q61102/G5E829/Q91ZR1/Q80WJ6/Q9DC29/O35435/Q9DCN2/P61027/Q8BHF7/Q9DBL7/Q9Z1N5/P35293/P35285/Q01768/Q8JZN5/Q64516	28	3
6	anion binding	30/238	304/1594	1	P15105/Q8BJ64/P48774/Q99M87/Q8JZQ2/Q03265/Q9WU65/Q32M07/Q8C650/Q91YT0/Q925K9/P10630/Q9R112/P62192/Q9WUR9/P61082/Q8VEK3/Q9JK48/Q9JJZ4/Q9D8T3/Q8BML9/P58281/Q61391/P62196/Q922B2/Q3UR97/Q925I1/P99024/Q99JB2/Q8CFI2	30	3
1	anion transmembrane transport	1/247	22/1594	1	P17710	1	8
2	anion transmembrane transport	2/226	22/1594	1	P53986/O08691	2	8
3	anion transmembrane transport	3/374	22/1594	1	Q9CQF9/Q60932/Q9D023	3	8
4	anion transmembrane transport	1/160	22/1594	1	Q924N4	1	8
5	anion transmembrane transport	9/156	22/1594	0.00569499	Q3V132/Q8JZU2/O88870/Q8BZ09/Q99JR1/Q91V61/Q9CR62/Q9QZD8/Q8VEM8	9	8
6	anion transmembrane transport	2/238	22/1594	1	Q60930/Q60931	2	8
2	anion transmembrane transporter activity	4/226	24/1594	0.939371	P53986/Q9Z1Q5/Q7TMS5/P32037	4	8
3	anion transmembrane transporter activity	2/374	24/1594	1	Q60932/Q9D023	2	8
4	anion transmembrane transporter activity	1/160	24/1594	1	Q924N4	1	8
5	anion transmembrane transporter activity	9/156	24/1594	0.0100139	Q3V132/Q8R0C3/Q8JZU2/O88870/Q8BZ09/Q99JR1/Q91V61/Q9CR62/Q9QZD8	9	8
6	anion transmembrane transporter activity	2/238	24/1594	1	Q60930/Q60931	2	8
1	anion transport	5/247	41/1594	1	P10107/P17710/Q64444/P46638/P09470	5	9
2	anion transport	8/226	41/1594	0.818655	P53986/Q9JIL4/P61922/Q9Z1Q5/Q64176/Q7TMS5/P32037/O08691	8	9
3	anion transport	5/374	41/1594	1	P00920/Q9CQF9/Q8VCT4/Q60932/Q9D023	5	9
4	anion transport	2/160	41/1594	1	P97450/Q924N4	2	9
5	anion transport	11/156	41/1594	0.0379398	Q3V132/Q8R0C3/Q8JZU2/O88870/Q8BZ09/Q99JR1/Q91V61/Q9CR62/Q9QZD8/P97819/Q8VEM8	11	9
6	anion transport	3/238	41/1594	1	Q60930/Q60931/P34884	3	9
2	antiporter activity	1/226	10/1594	1	Q8C0X2	1	2
4	antiporter activity	1/160	10/1594	1	Q6PIC6	1	2
5	antiporter activity	5/156	10/1594	0.0405588	Q9Z2I0/Q3V132/Q8R0C3/Q9CR62/Q9QZD8	5	2
4	axonemal dynein complex assembly	6/160	14/1594	0.0274519	Q9D4B2/Q8C0M8/A2AC93/Q8BSN3/Q05A62/E9PYY5	6	10
6	axonemal dynein complex assembly	5/238	14/1594	1	Q922G7/Q9D5Y1/Q3USS3/Q8CDV6/Q8VHI7	5	10
1	axoneme	4/247	45/1594	1	P05132/Q9DBC7/Q5S003/Q9JLI7	4	11
2	axoneme	1/226	45/1594	1	Q9D6F9	1	11
3	axoneme	4/374	45/1594	1	Q9CR92/O88487/Q8BH53/Q6TDU8	4	11
4	axoneme	20/160	45/1594	3.56538e-07	Q9D4B2/Q8C0M8/Q9D9V4/Q8CDR2/Q9D9U9/Q61884/Q5F201/Q8C5T8/Q8K450/A2AC93/Q8BVN8/Q8BSN3/E9Q7R9/Q9D9T8/Q9CQ66/Q05A62/Q9D3N2/Q80Y75/E9PYY5/Q9D5E4	20	11
6	axoneme	10/238	45/1594	1	Q9D439/Q9D5Y1/Q3USS3/Q60779/Q32M07/D3YVL2/Q80W93/Q8CDV6/Q8VHI7/Q9D485	10	11
1	axoneme assembly	2/247	39/1594	1	Q5S003/Q9JLI7	2	10
3	axoneme assembly	2/374	39/1594	1	Q9D5S7/Q8BH53	2	10
4	axoneme assembly	18/160	39/1594	8.75539e-07	Q9D4B2/Q8C0M8/Q9D9V4/E9Q5M6/Q8CDR2/Q8VIG3/Q61884/Q8K450/A2AC93/Q8BSN3/Q0VFX2/E9Q7R9/Q6V3W6/Q05A62/Q80Y75/E9PYY5/Q3V0B4/Q80W32	18	10
6	axoneme assembly	11/238	39/1594	0.615397	Q922G7/Q9D5Y1/Q3USS3/Q60779/B2RW38/Q8BRC6/Q80W93/Q8CDV6/Q8VHI7/Q8R3P7/Q9DAN9	11	10
1	binding of sperm to zona pellucida	12/247	29/1594	0.0204224	P16627/P23578/Q9JMI7/P80316/P80317/P42932/P80313/Q9DAG6/P05064/Q8K410/Q6X786/Q9DAA4	12	12
2	binding of sperm to zona pellucida	1/226	29/1594	1	P29121	1	12
3	binding of sperm to zona pellucida	3/374	29/1594	1	P50428/Q07133/Q3TTE0	3	12
4	binding of sperm to zona pellucida	2/160	29/1594	1	Q62522/Q9CWP4	2	12
5	binding of sperm to zona pellucida	3/156	29/1594	0.999922	Q9CQ35/Q8R534/P15265	3	12
6	binding of sperm to zona pellucida	1/238	29/1594	1	Q60930	1	12
1	biosynthetic process	86/247	447/1594	0.0894622	P47738/P58252/Q8CAK1/Q64442/P20108/P10107/P07356/P05202/O70250/Q9QXD6/O09046/Q00623/Q9CZN7/P00342/P09041/P09671/P99029/P41105/P62264/Q9DB15/P47857/Q91WM2/P41216/P50544/P68040/P97807/Q9CQN1/Q9QUM9/Q9R0Y5/Q922H2/Q9D8N0/Q9Z1J3/P07901/P11499/P24549/Q9QYJ3/Q9WV84/O09114/Q8CHP8/P17742/Q9QZL9/P80316/P80317/P42932/P80313/P57780/P16858/O35215/P63038/Q68FD5/Q61171/Q9WTP6/P08071/Q9CRA7/Q9D404/Q01853/Q9JLJ2/…	86	13
2	biosynthetic process	66/226	447/1594	0.936177	Q8K3K7/P98192/Q8VDN2/P23116/P16125/P52760/Q71RI9/P38060/P45952/Q9JI48/O08583/P61957/Q8CGC7/Q9WUP7/Q9QZD9/P40142/Q3U5Q7/Q9DCD0/P19324/Q8BGT5/Q9CXJ1/Q9Z2N8/P61922/Q9DBP5/Q921I1/O88958/P45376/Q9D6S7/P97324/Q9CPT4/Q62148/P19157/Q99JF8/Q499X9/P07758/Q9CQV8/Q80W21/Q60972/Q8R3F5/O09174/P32921/Q91XV3/Q64176/Q8BLN5/Q9DAR1/O35143/P24527/O35639/P62267/Q8CIG8/P70451/Q99KP6/O08691/P14131/P24270/Q9D0S9/Q8BTM8/…	66	13
3	biosynthetic process	118/374	447/1594	0.415296	P29416/Q2NL51/P42669/P17426/P08207/Q9CXW4/P60867/Q6ZWV7/P51410/P47962/P11031/Q5SUC9/Q9QZQ8/Q8VDQ8/Q9DCS3/Q9CQF4/O70133/Q9EQ80/Q9D411/Q9D7G0/Q91YP2/Q922Q4/P58044/Q99MN1/Q9CR21/P20060/P62983/Q924M7/Q9CZL5/Q9QX60/Q8BH04/Q9WTP7/Q8VDC0/Q8VIJ6/P62281/P63276/Q8R574/Q9JJI8/Q99MZ7/Q8BVI4/Q8BYM8/P62897/Q9R0H0/O35943/Q8K2C6/P63101/Q9CQR2/Q8VCT4/P32020/Q61578/Q9Z0S1/Q7TNG8/Q9WUA2/Q99KB8/P70349/P63017/P10126/…	118	13
4	biosynthetic process	22/160	447/1594	1	Q9D051/P35487/Q06185/P56480/Q8BKZ9/Q9DB20/Q99MH5/P56382/Q9DCX2/O08749/Q9D3D9/P62869/Q8BHJ5/P62918/Q9WTM5/E9Q5C9/E9Q414/Q8CBQ5/Q9Z1P6/Q9EQS3/P97450/P60122	22	13
5	biosynthetic process	42/156	447/1594	0.999922	Q6Q477/Q8R127/P62908/P62270/Q64521/Q9CQQ7/P61979/Q66GT5/Q99J47/P14148/O55142/Q8BFZ9/P56135/Q9CQX2/Q9CQV1/Q9DC69/P00405/Q5IRJ6/P61166/Q91WL5/Q61324/Q61102/Q02248/P11835/Q8K0C4/Q9DC29/Q6ZQI3/Q80UM7/O35435/Q9DCN2/Q9DBG6/Q8BHF7/Q9DBL7/P56546/Q91YW3/Q9Z1N5/P97819/Q9CPQ8/Q99J39/Q9WV55/Q01768/Q64516	42	13
6	biosynthetic process	52/238	447/1594	1	P15105/Q8BJ64/P14206/Q6ZQ38/Q9QWV4/Q9D529/Q99M87/Q03265/Q91VR2/Q9WU65/Q32M07/O35129/P67778/Q9Z2M7/Q9DAM9/Q9R109/Q9ERU9/P10630/O09172/P23591/Q61545/P34884/Q3V0Q6/D3YZG8/Q99J09/Q9Z2G9/Q9WUR9/Q8C854/Q8VEK3/O35387/Q9JK48/Q9JJZ4/Q8R1G1/Q9D8T3/Q8BML9/P62849/P62855/Q9CR00/P97478/P57716/Q6ZWV3/Q60928/P62196/Q922B2/Q91WC0/Q921F2/P08228/Q61584/Q99JB2/Q9WU42/Q8BWM0/P60335	52	13
1	bounding membrane of organelle	18/247	150/1594	1	P07356/P17710/Q64444/P01887/Q9JMI7/P41216/P46638/Q8VEJ9/P11499/Q9D9J7/Q91WS0/Q68FD5/Q99LB2/Q8BND5/Q9Z0X1/P06745/P51150/P26883	18	14
2	bounding membrane of organelle	31/226	150/1594	0.333764	P98192/Q02053/O08528/Q6PHU5/Q9QYE6/Q8BVE3/Q62465/P17047/P18242/Q921I1/Q80VP0/O88174/P61967/P0C0A3/Q9D6K8/E9Q7G0/O09117/P32037/P18572/Q9D1D4/Q9D9V2/P62331/Q5H8C4/O35639/Q9DBH5/O54990/P22892/P62874/P24270/P29121/Q8BHD0	31	14
3	bounding membrane of organelle	23/374	150/1594	1	P70458/P17426/P81117/Q07076/Q9DBG3/Q99MZ7/Q9R0H0/Q9D9X8/P32020/P63017/P84091/Q6P069/Q922Q1/Q9CQ92/Q60932/P84078/P0DP28/P17182/P70296/Q9D1M0/Q924D0/P63087/P50518	23	14
4	bounding membrane of organelle	2/160	150/1594	1	P62814/Q9CR51	2	14
5	bounding membrane of organelle	28/156	150/1594	0.0127697	P35279/P53994/P62821/Q9DAQ9/Q8VEK0/Q9CQX2/Q5U458/Q9Z1G4/O89116/P59279/A2A6C4/Q791T5/P61028/Q9CQS8/G5E829/Q9DC29/P11438/P01899/Q9DCN2/Q9DBG6/O08547/Q62186/P15265/Q9EP69/Q9WV55/Q64516/Q8CIE6/Q924X2	28	14
6	bounding membrane of organelle	27/238	150/1594	1	Q02819/Q3TVA9/Q99JY0/P12815/Q9WU65/Q8BX10/Q60930/O35129/P67778/Q6X6Z7/Q60931/Q8JZS0/Q9CYG7/Q791V5/Q80X86/E9PXT9/Q8BGH2/Q99PL6/O35387/Q9JK48/P58281/Q61543/P57716/Q9D662/Q3UR97/Q9CQN3/Q8BWM0	27	14
1	carbohydrate biosynthetic process	10/247	26/1594	0.0574768	Q64442/O70250/Q9QXD6/P09041/Q8CHP8/P16858/Q68FD5/Q9JII6/Q9JHU9/P06745	10	15
2	carbohydrate biosynthetic process	6/226	26/1594	0.782749	P45952/Q9DCD0/O88958/P45376/P97324/Q6A4J8	6	15
3	carbohydrate biosynthetic process	6/374	26/1594	1	P17426/Q91YP2/Q8BH04/P62141/Q3U1J4/P05201	6	15
5	carbohydrate biosynthetic process	1/156	26/1594	0.999922	Q64521	1	15
6	carbohydrate biosynthetic process	1/238	26/1594	1	Q9ERU9	1	15
1	carbohydrate catabolic process	15/247	39/1594	0.015305	Q64442/O70250/Q9QXD6/P17710/Q6PE15/P09041/P47857/Q8VC30/P16858/Q9WUA3/P05064/P06151/O55135/Q9QWR8/P06745	15	4
2	carbohydrate catabolic process	4/226	39/1594	1	O08528/Q60648/Q9DCD0/P23780	4	4
3	carbohydrate catabolic process	9/374	39/1594	1	P21550/P20060/Q924M7/P12265/P15327/Q9DBB8/P62141/P17182/P63158	9	4
4	carbohydrate catabolic process	2/160	39/1594	1	Q8C042/Q9DBJ1	2	4
5	carbohydrate catabolic process	2/156	39/1594	0.999922	Q68FF6/Q91W89	2	4
6	carbohydrate catabolic process	1/238	39/1594	1	Q791V5	1	4
1	carbohydrate derivative binding	62/247	254/1594	0.00267455	P58252/P20029/P35278/P08113/Q9QXD6/P17710/P16627/Q9Z2I9/P05132/O35857/P09041/Q9WUM5/P38647/P47857/P41216/P50544/Q9R1P4/Q9CQN1/P48722/Q9DBC7/P46638/Q9R0Y5/Q8VEJ9/Q922H2/Q8VC30/Q9QZ08/P07901/Q8K010/P11499/P68373/Q9WV84/P17742/P26443/P80316/P80317/P42932/P80313/P57780/P60710/Q9QYJ0/P68134/P63038/Q9WUA3/Q9WTP6/P08071/Q01853/Q9CZ42/Q61241/Q8BMS1/Q8C5H8/P51174/P97930/P30275/Q99L47/P17156/Q8BVP5/P99026/…	62	3
2	carbohydrate derivative binding	31/226	254/1594	1	Q02053/O08528/Q8VDN2/Q99JI6/P08752/Q61136/P38060/P45952/Q9Z2I8/Q9Z2A0/Q8CGC7/Q3U5Q7/Q9CXJ1/Q9DBP5/Q8QZY2/O54984/P23780/Q499X9/Q6P3D0/P58389/P32921/Q9QZZ4/Q9D6F9/Q7TMS5/Q9WV27/P62331/Q8CGK3/P70451/Q07417/Q91V12/Q8BHD0	31	3
3	carbohydrate derivative binding	55/374	254/1594	1	Q2NL51/Q6P4T2/O54781/P62827/Q3UYH7/P46460/O70133/Q9D411/Q9D7G0/Q99P91/Q99MN1/Q9QX60/Q8BH04/Q8K1J6/P55302/Q9WTP7/Q8VDC0/Q99MN9/Q9WUR2/Q9D273/Q8BYM8/P56812/Q922Q9/P32020/Q9WUA2/P63321/P63017/Q01339/P10126/Q8BPC6/P28654/O08810/Q04750/Q61879/P63260/Q8VDD5/Q9D5S7/Q91ZW3/P47915/E9Q956/Q07235/P84078/O54863/P43275/P67984/P43274/Q64433/P70296/Q9JMC3/P53810/O88531/P61079/O89023/P63158/Q61937	55	3
4	carbohydrate derivative binding	14/160	254/1594	1	O54833/Q60737/P56480/P05214/P68372/Q9D9U9/P62814/Q6PIC6/P28661/Q9WTM5/Q61390/E9Q414/Q8CBQ5/P60122	14	3
5	carbohydrate derivative binding	28/156	254/1594	0.999922	Q6Q477/P35279/Q91V41/A6H690/P53994/P68369/P62821/Q920A7/Q9ERS2/P59279/Q3ULF4/P61028/Q61102/G5E829/Q91ZR1/Q80WJ6/Q9DC29/O35435/Q9DCN2/P61027/Q8BHF7/Q9DBL7/Q9Z1N5/P35293/P35285/Q01768/Q8JZN5/Q64516	28	3
6	carbohydrate derivative binding	24/238	254/1594	1	P15105/Q99M87/Q8JZQ2/Q03265/Q9WU65/Q32M07/Q8C650/Q91YT0/Q9Z126/Q925K9/P10630/P62192/Q9WUR9/P61082/Q8VEK3/Q9JJZ4/Q9D8T3/Q8BML9/P58281/P62196/Q922B2/Q925I1/P99024/Q8CFI2	24	3
1	carbohydrate derivative metabolic process	38/247	157/1594	0.034816	P51660/O70250/Q9QXD6/P17710/Q9Z2I9/Q9JJN4/Q9CZU6/P00342/Q6PE15/P09041/Q9WUM5/P47857/P41216/Q9R0Y5/Q9R0X4/Q922H2/Q8VC30/Q9CQ60/Q9QZ08/O08795/P24549/Q9WV84/P16858/Q68FD5/Q9WUA3/Q9WTP6/Q9CRA7/Q9D404/Q01853/P05064/O55135/P97930/Q9QWR8/Q9JII6/Q812F3/P06745/Q8QZT1/Q91VT4	38	16
2	carbohydrate derivative metabolic process	22/226	157/1594	0.959351	O08528/Q60648/P38060/Q9Z2I8/P40142/Q9DC50/Q3U5Q7/Q9DCD0/P50247/Q9DBP5/O88958/P45376/P97324/Q9D1I5/P07758/Q6P3D0/Q7TMS5/Q3ULJ0/Q99LJ1/Q9DBL1/Q91YL7/Q91V12	22	16
3	carbohydrate derivative metabolic process	29/374	157/1594	1	P29416/P17426/Q8BWT1/Q8BP40/P62827/P21550/Q9D7G0/Q922B1/P20060/Q924M7/Q9QX60/Q9CRC9/Q9WTP7/Q8R574/Q9DBM2/Q9QYR9/P12265/Q8VCE6/Q32MW3/Q8VCT4/P32020/Q8BVU5/P15327/Q7TNG8/P70349/P28654/Q9D023/P17182/Q9D1Q6	29	16
4	carbohydrate derivative metabolic process	16/160	157/1594	1	Q9D051/P35487/Q06185/P56480/Q8BKZ9/Q9DB20/Q99MH5/P56382/Q9DCX2/O08749/Q9D3D9/Q8C042/P54818/P97450/Q9JI78/Q9DBJ1	16	16
5	carbohydrate derivative metabolic process	19/156	157/1594	0.960705	Q8R127/Q64521/Q9CQQ7/P62821/P56135/P00405/P61166/Q68FF6/Q02248/Q6ZQI3/Q80UM7/O35435/P48794/Q9DBG6/Q9DBL7/Q9CPQ8/Q99J39/Q01768/Q64516	19	16
6	carbohydrate derivative metabolic process	13/238	157/1594	1	Q91YE9/Q03265/Q91VR2/Q9WU65/Q9Z2M7/Q791V5/P23591/Q9WUR9/Q9JJZ4/Q64191/P58281/P57716/Q99JB2	13	16
1	carbohydrate homeostasis	10/247	27/1594	0.0722942	Q7TMR0/P17710/P05132/P47857/P68040/Q9D0K2/P46638/Q922H2/Q9DAK9/P06745	10	17
2	carbohydrate homeostasis	3/226	27/1594	1	O08528/P53986/P11352	3	17
3	carbohydrate homeostasis	6/374	27/1594	1	P62754/Q8BH04/Q99LX0/Q6P069/Q9D023/P63168	6	17
5	carbohydrate homeostasis	5/156	27/1594	0.854089	Q59J78/Q66GT5/Q923Z0/P97819/Q64516	5	17
6	carbohydrate homeostasis	2/238	27/1594	1	Q8K4E0/Q9WU42	2	17
1	carbohydrate metabolic process	29/247	104/1594	0.019792	Q64442/O70250/Q9QXD6/P17710/Q9CZU6/P00342/P08249/Q6PE15/P09041/P47857/Q922H2/Q8VC30/Q80YT5/Q9CQ60/Q8CHP8/P16858/Q68FD5/Q9WUA3/P05064/P06151/P54071/O88844/O55135/Q9QWR8/Q9JII6/O54782/Q9JHU9/Q812F3/P06745	29	18
2	carbohydrate metabolic process	15/226	104/1594	0.953874	O08528/Q9DCL8/Q60648/P16125/P45952/Q9D0F9/Q9DCD0/O88958/P45376/P97324/P23780/Q7TMS5/Q3ULJ0/Q99LJ1/Q6A4J8	15	18
3	carbohydrate metabolic process	24/374	104/1594	1	P29416/Q2NL51/P17426/P21550/Q8VC60/Q91YP2/P20060/Q924M7/Q8BH04/Q9CRC9/P12265/Q922Q9/P15327/Q9Z0S1/Q99KB8/Q9DBB8/Q9Z2D6/P62141/Q3U1J4/P17182/P14152/P63158/P63087/P05201	24	18
4	carbohydrate metabolic process	5/160	104/1594	1	Q9D051/P35487/Q8C042/Q5F204/Q9DBJ1	5	18
5	carbohydrate metabolic process	9/156	104/1594	0.999922	Q64521/Q68FF6/Q91W89/Q7TNC9/Q6ZQI3/Q80UM7/P48794/Q99J39/Q64516	9	18
6	carbohydrate metabolic process	4/238	104/1594	1	Q9WU65/Q9Z2M7/Q791V5/Q9ERU9	4	18
1	carbon-oxygen lyase activity	9/247	24/1594	0.0894622	P51660/Q9JLZ3/Q64444/Q99KI0/P97807/Q8BH95/Q3TC72/Q9CZ42/Q8BMS1	9	19
2	carbon-oxygen lyase activity	2/226	24/1594	1	Q8BH86/Q9QZA0	2	19
3	carbon-oxygen lyase activity	7/374	24/1594	0.888963	P21550/P00920/Q9CZL5/Q9DBM2/P42125/Q99LX0/P17182	7	19
4	carbon-oxygen lyase activity	1/160	24/1594	1	Q8C042	1	19
5	carbon-oxygen lyase activity	1/156	24/1594	0.999922	P62908	1	19
6	carbon-oxygen lyase activity	1/238	24/1594	1	Q3TLP5	1	19
1	carboxylic acid biosynthetic process	17/247	52/1594	0.03009	P10107/P05202/Q00623/Q9CZN7/P00342/P50544/P24549/O09114/Q9D404/P06151/P50171/O55135/P51174/Q9JII6/Q2XU92/P97364/Q91VT4	17	20
2	carboxylic acid biosynthetic process	11/226	52/1594	0.681915	P16125/P61922/Q62148/P19157/Q80W21/Q8R3F5/O09174/Q64176/P24527/Q91V12/P39654	11	20
3	carboxylic acid biosynthetic process	10/374	52/1594	1	Q5SUC9/Q9DCS3/Q922Q4/Q9CR21/Q99MZ7/Q8VCT4/Q99LX0/Q9D3S5/P05201/Q7TSV6	10	20
5	carboxylic acid biosynthetic process	4/156	52/1594	0.999922	Q6Q477/Q8BFZ9/Q91WL5/Q99J39	4	20
6	carboxylic acid biosynthetic process	5/238	52/1594	1	P15105/P34884/D3YZG8/Q60928/Q8BWM0	5	20
1	carboxylic acid metabolic process	58/247	209/1594	0.000178161	P51660/Q9JLZ3/P10107/P05202/O70250/Q9QXD6/Q9DCW4/P17710/P47934/Q9Z2I9/Q99KI0/Q9CZU6/O09046/Q3UUI3/Q00623/Q9CZN7/P00342/P08249/P09041/Q9WUM5/P47857/P41216/P50544/Q99KE1/P97807/Q9R0X4/Q922H2/Q8VC30/Q9QZ08/P24549/Q8BH95/O09114/P26443/Q8K2B3/P16858/Q9WUA3/Q9D404/Q9D6R2/P52825/P05064/Q8BMS1/P06151/P50171/P54071/O88844/Q8K248/O55135/P51174/Q9JII6/P06745/Q8QZT1/Q2XU92/P97364/Q9D7B6/Q91VT4/Q9JHI5/Q9Z1Q9/…	58	21
2	carboxylic acid metabolic process	39/226	209/1594	0.473293	P98192/O08528/P56395/Q62452/P16125/P97823/Q71RI9/P38060/P45952/Q8CGC7/Q8BH86/Q9DC50/Q9DCD0/Q8BGT5/Q9CXJ1/P50247/P61922/Q9WVL0/Q99K01/O88958/Q62148/P19157/Q8CAY6/Q499X9/Q80W21/Q8R3F5/O09174/P32921/Q8R016/Q64176/Q99LC5/P24527/O08691/Q07417/Q9DBL1/Q91V12/P11352/P53395/P39654	39	21
3	carboxylic acid metabolic process	51/374	209/1594	0.931377	Q9CQ62/Q8BWT1/Q5SUC9/Q9DCS3/P21550/Q922Q4/P81117/P34914/Q99MN1/Q9CR21/Q91W43/Q924M7/P16332/P29758/Q8BH04/Q9CRC9/Q91Z53/Q8VDC0/Q9WUR2/Q99MZ7/Q8BVI4/Q8BYM8/Q8CFA2/Q9R0H0/Q9DBM2/Q921H8/Q9QYR9/P42125/Q8QZS1/Q8VCT4/P32020/P15327/Q7TNG8/Q91WK5/Q9WUA2/Q99KB8/Q9EQ20/O35459/Q8BPC6/Q99L13/Q99LX0/Q9D3S5/Q9Z2D6/Q9D023/P54310/P17182/P14152/Q9EPL9/Q8BWF0/P05201/Q7TSV6	51	21
4	carboxylic acid metabolic process	10/160	209/1594	1	Q9D051/P35487/Q8BKZ9/Q9CQA3/O08749/P52503/Q8C042/Q5F204/Q9CQX8/Q9DBJ1	10	21
5	carboxylic acid metabolic process	9/156	209/1594	0.999922	Q6Q477/Q8BFZ9/Q68FF6/Q91WL5/Q99J39/O08914/Q8JZN5/Q64516/Q924X2	9	21
6	carboxylic acid metabolic process	14/238	209/1594	1	P15105/Q99JY0/O70325/Q9D2G2/Q791V5/O09172/Q3TLP5/P34884/D3YZG8/Q921G7/Q8BML9/Q60928/Q922B2/Q8BWM0	14	21
1	carboxylic acid transmembrane transport	1/247	14/1594	1	P41216	1	8
2	carboxylic acid transmembrane transport	2/226	14/1594	0.978553	P53986/O08691	2	8
3	carboxylic acid transmembrane transport	1/374	14/1594	1	Q9D023	1	8
5	carboxylic acid transmembrane transport	6/156	14/1594	0.0370805	Q8JZU2/Q8BZ09/Q99JR1/Q91V61/Q9CR62/Q9QZD8	6	8
2	carboxylic acid transmembrane transporter activity	2/226	13/1594	0.959351	P53986/Q7TMS5	2	8
3	carboxylic acid transmembrane transporter activity	1/374	13/1594	1	Q9D023	1	8
5	carboxylic acid transmembrane transporter activity	7/156	13/1594	0.00464263	Q8R0C3/Q8JZU2/Q8BZ09/Q99JR1/Q91V61/Q9CR62/Q9QZD8	7	8
1	carboxylic acid transport	2/247	23/1594	1	P10107/P09470	2	9
2	carboxylic acid transport	5/226	23/1594	0.818655	P53986/P61922/Q64176/Q7TMS5/O08691	5	9
3	carboxylic acid transport	2/374	23/1594	1	Q8VCT4/Q9D023	2	9
4	carboxylic acid transport	1/160	23/1594	1	P97450	1	9
5	carboxylic acid transport	8/156	23/1594	0.0319608	Q8R0C3/Q8JZU2/Q8BZ09/Q99JR1/Q91V61/Q9CR62/Q9QZD8/P97819	8	9
6	carboxylic acid transport	1/238	23/1594	1	P34884	1	9
1	catabolic process	91/247	352/1594	1.07703e-05	P47738/P51660/Q64442/Q9JLZ3/P20108/P07356/P20029/P05202/O70250/P08113/Q9QXD6/Q9DCW4/P17710/P47934/Q9JJN4/P05132/O09046/P23578/Q00623/Q9CZN7/Q6PE15/P09041/P99029/P47857/P41216/P50544/Q8VCI0/P68040/O70435/Q9D0K2/Q9R1P4/Q9QUM9/O09061/O55234/Q60692/Q9Z2U1/Q8VEJ9/Q8VC30/Q9QZ08/P07901/P15626/P48758/Q8K3R3/P09470/P11499/P24549/Q9Z1R2/Q8BH95/Q9R1P3/P26443/P16858/Q8VDK1/Q68FD5/Q9CWH6/P35700/Q9WUA3/Q61171/…	91	22
2	catabolic process	66/226	352/1594	0.285959	Q02053/O08528/Q923D2/Q60648/Q8R317/P97823/P52760/P47199/P38060/P45952/P56399/Q60996/P61957/Q8VCH8/Q9WUP7/Q9DC50/Q9DCD0/P50247/Q9R0P9/P17047/P54726/P61922/P97821/P18242/Q9WVL0/O88958/Q9Z2U0/P21126/P23780/Q80VP0/O88543/Q8CAY6/Q6P3D0/P0C0A3/Q80W21/O09174/Q8R016/Q9D6K8/O89106/Q64176/P35564/Q99LC5/O35143/P24527/Q5H8C4/Q8CGK3/Q8CI32/Q3ULJ0/Q99KP6/O08691/Q99LJ1/Q07417/Q9WVJ2/P24270/Q9D0S9/Q9DBL1/Q8BTM8/…	66	22
3	catabolic process	90/374	352/1594	0.715962	P29416/Q2NL51/Q9WTX5/Q9CQ62/Q9CXW4/Q921M3/P47962/Q8BWT1/Q5SUC9/Q9CX56/Q60963/Q8VDQ8/P46460/P21550/Q8K1C0/O70133/P46412/P34914/P10649/P70195/Q91W43/P20060/P62983/Q07076/Q924M7/Q9DC23/P29758/Q8BH04/Q8BJU0/Q9CRC9/Q9CQF9/Q9WUR2/Q9CPP7/Q8BVI4/Q8CFA2/Q9R0H0/Q9DBM2/Q921H8/Q9QYR9/P12265/Q8VCE6/P42125/Q8QZS1/Q8VCT4/P32020/Q8BVU5/P15327/Q9Z0S1/Q7TNG8/Q91WK5/P50428/Q99KB8/P70349/Q9EQ20/Q9JKB1/P63017/Q01339/…	90	22
4	catabolic process	13/160	352/1594	1	O54833/Q60737/O08749/Q8BHL8/Q9DAF3/Q8BHJ5/Q8C042/Q8R5H1/E9Q414/P54818/Q99JI4/Q9JI78/Q9DBJ1	13	22
5	catabolic process	21/156	352/1594	0.999922	Q6Q477/O70252/P14685/P62821/Q8BFZ9/Q9CQV1/Q9Z1G4/O89116/Q68FF6/Q9CQS8/Q02248/Q91W89/Q8K0C4/Q7TNC9/Q78PY7/P48794/O08547/Q91YW3/P97819/Q99J39/O08914	21	22
6	catabolic process	26/238	352/1594	1	Q91YE9/O08807/Q99JY0/P48774/O35129/P67778/Q791V5/Q9R109/Q99PL6/Q3TLP5/P62192/Q921G7/Q8C854/Q8VEK3/Q9JK48/Q9JJZ4/Q9WTZ1/Q60928/Q61391/Q3TTY0/P62196/Q921F2/Q91YL2/Q61584/Q9D0E1/Q8CFI2	26	22
1	catalytic activity, acting on a protein	43/247	196/1594	0.0894622	Q7TMR0/Q922R8/P17710/P05132/P23578/P09103/P08003/Q6PE15/Q3UV70/O09061/O55234/Q60692/Q6PD03/Q922H2/P09470/Q9DAN1/Q8CHP8/Q9R1P3/P17742/Q9Z2W0/P16858/Q9DAK9/Q9CPY7/P48455/P08071/Q9CXT8/B7ZMP1/Q9JIY5/Q61241/P49443/Q923X4/Q76MZ3/Q9DC61/Q80X56/Q8K410/Q8BND5/Q8BVP5/O70169/Q9DA79/Q9JLV5/P99026/Q9DAA4/P26883	43	23
2	catalytic activity, acting on a protein	34/226	196/1594	0.68275	Q02053/Q8BXZ1/Q61136/P97823/Q9CYA0/P56399/Q9Z2A0/P61957/Q9WUP7/Q9R0P9/P97821/Q8R180/P18242/O88174/Q6P3D0/P58389/Q8R016/Q6GQT0/Q76HL1/Q6J756/Q80V42/Q9R160/P24527/Q8CGK3/Q8CIG8/P70451/Q99KP6/Q9WVJ2/A6H611/P29121/Q8BVR6/Q8C1A5/P62878/Q6A4J8	34	23
3	catalytic activity, acting on a protein	52/374	196/1594	0.715962	Q2NL51/Q9WTX5/O54781/P47791/Q3UYH7/Q8VDQ8/Q9D411/Q91YP2/P97493/P70195/Q91W90/Q9DC23/Q9JLT4/Q99KR7/Q9CQU0/Q921X9/Q8R4H4/Q8K4I7/Q8R146/P45878/Q91VM9/P27773/P24369/Q80Y14/P70349/Q6P902/Q9JKB1/O35655/Q9JLI3/Q9WVJ3/Q99LX0/Q99PV0/Q04750/P62141/A6H6A4/Q9WUD1/P15975/P35550/P10639/P62715/Q9Z0L8/O54863/Q11011/Q6PFD9/P26516/O88531/Q9D1Q6/Q8K411/P61079/O89023/P63087/Q3TTE0	52	23
4	catalytic activity, acting on a protein	14/160	196/1594	1	O54833/Q60737/Q9D3S9/E9Q5M6/Q9DAF3/Q9R118/P21812/P67871/P15089/Q9CQR6/Q8R5H1/P97470/Q8VIF2/P21844	14	23
5	catalytic activity, acting on a protein	12/156	196/1594	0.999922	D0G895/Q9D880/Q66GT5/Q920A7/Q5M8S2/Q8BLH5/Q3ULF4/A2A6C4/Q8VCL2/Q8R534/Q9CYN2/Q01768	12	23
6	catalytic activity, acting on a protein	24/238	196/1594	1	P15105/Q80YW5/Q9D2G2/Q8JZQ2/Q8BX10/Q9ERU9/Q9D7X3/Q925K9/Q8BPT6/Q9Z2G9/P61082/Q9JJZ4/Q8R1G1/Q9D358/Q9WTZ1/Q64191/P57716/Q60928/Q61391/Q91WC0/Q91YL2/Q9CQU8/Q9CZY3/Q8CFI2	24	23
1	catalytic complex	35/247	236/1594	0.932633	Q9DCW4/Q9Z2I9/P05132/P09103/Q9WUM5/P47857/O70435/Q9R1P4/Q9DBC7/Q9QUM9/O09061/O55234/Q60692/Q9Z2U1/Q6PD03/Q9R1P3/Q8K2B3/P60710/Q9CWH6/Q9WUA3/P48455/Q6PDM2/Q01853/Q9D6R2/Q9JIY5/P06151/P50171/P54728/Q76MZ3/Q9JKV1/Q9JLV5/P99026/Q91VT4/P49722/Q63811	35	24
2	catalytic complex	26/226	236/1594	1	P08752/Q61136/P16125/Q8R317/Q60996/Q9Z2I8/O08583/Q9WUP7/P54726/Q9Z2N8/P61922/Q9Z2U0/P58389/Q60972/P61963/Q99LC5/Q8CIG8/Q3ULJ0/Q99KP6/P62874/Q9WVJ2/P24270/Q8BG05/P62878/O35737/P53395	26	24
3	catalytic complex	51/374	236/1594	1	P29416/Q6P4T2/Q9WTX5/P62305/P62317/P62320/Q9CQ62/P62315/Q921M3/P27048/Q9CX56/P21550/P84089/O70133/Q9D7G0/P70195/Q9CR21/Q91W43/P20060/Q91Z53/Q99MN9/Q8R574/Q91WK5/Q9WUA2/P70349/Q9Z204/Q99PV0/P62307/Q9CWZ3/O08810/Q9ESX5/P61327/O88487/Q91WV0/P11985/P62141/Q9WUD1/Q7TNP2/Q91ZW3/Q3U1J4/P62715/Q6TDU8/Q99LY9/P0DP28/P17182/P83940/P63168/P26516/P63087/Q9D0M5/Q8K1R3	51	24
4	catalytic complex	39/160	236/1594	0.0116719	Q9DCM4/Q60737/Q9D051/P35487/Q9DAJ5/Q8C0M8/Q9DCJ5/Q9CQ75/Q9D6J6/Q8BKZ9/Q9CQA3/Q9DB77/O08749/Q9CR68/P62869/Q9D9T0/Q9CXZ1/P52503/Q8BHL8/Q8BHJ5/Q8C042/A2AC93/Q8BVN8/Q9WTM5/Q9DCS9/E9Q5C9/Q9CQ66/P97470/Q05A62/Q9CQX8/P51807/E9PYY5/Q99JI4/Q9Z1P6/Q99LT0/Q9CPP6/Q8BL66/P60122/P99028	39	24
5	catalytic complex	22/156	236/1594	0.999922	P14685/Q64521/P61979/Q920A7/Q9CR61/Q9D6J5/Q9CQX2/Q9DC69/Q9CPU2/Q9ERS2/Q8R1I1/Q9CQ69/Q9D0M3/Q3UIU2/Q3ULF4/P61166/O35683/Q9D8W5/Q6ZQI3/Q9DCN2/Q9DBG6/Q9CYN2	22	24
6	catalytic complex	33/238	236/1594	1	P12815/Q9D2G2/Q6ZQ38/Q9CQC7/Q8K3J1/Q9DCT2/Q91WD5/Q3USS3/Q9CZ13/Q9CQZ5/Q8JZQ2/D3YVL2/Q91YT0/Q91VD9/Q7TMF3/Q8VHI7/Q9ERU9/Q99LC3/O09172/Q9Z2X1/Q99J09/P62192/Q921G7/Q925E7/Q8VEK3/Q9WTZ1/Q9CR00/P62196/Q9CQJ8/Q9D0E1/P62700/Q9WU42/Q9CZY3	33	24
1	catalytic step 2 spliceosome	1/247	27/1594	1	Q6PDM2	1	25
2	catalytic step 2 spliceosome	5/226	27/1594	0.932929	Q61136/O08583/Q99KP6/Q8BG05/O35737	5	25
3	catalytic step 2 spliceosome	13/374	27/1594	0.0854651	Q6P4T2/P62305/P62317/P62320/P62315/Q921M3/P27048/Q9Z204/Q99PV0/P62307/Q9CWZ3/O08810/P61327	13	25
5	catalytic step 2 spliceosome	1/156	27/1594	0.999922	P61979	1	25
6	catalytic step 2 spliceosome	3/238	27/1594	1	Q9Z2X1/Q8VEK3/Q9D0E1	3	25
1	cation channel activity	1/247	18/1594	1	P07356	1	26
4	cation channel activity	8/160	18/1594	0.00405845	Q06185/P56480/Q9DB20/P56382/Q9DCX2/Q9D3D9/P97450/Q924N4	8	26
5	cation channel activity	4/156	18/1594	0.741708	Q9CQQ7/P56135/Q80W99/Q9CPQ8	4	26
6	cation channel activity	2/238	18/1594	1	Q03265/Q91VR2	2	26
1	cation transmembrane transporter activity	3/247	50/1594	1	P07356/P48036/P43024	3	26
2	cation transmembrane transporter activity	3/226	50/1594	1	Q8VDN2/Q8BVE3/Q9WV27	3	26
3	cation transmembrane transporter activity	1/374	50/1594	1	P50518	1	26
4	cation transmembrane transporter activity	14/160	50/1594	0.00527948	Q06185/P56480/Q9DB20/P56382/Q9DCX2/Q9CR68/Q9D3D9/Q9CR51/P12787/Q6PIC6/P97450/P17665/Q924N4/P99028	14	26
5	cation transmembrane transporter activity	14/156	50/1594	0.00836859	Q6Q477/Q9Z2I0/Q9CQQ7/P56135/Q9CQ69/P00405/Q9D0M3/Q9Z1G4/Q5IRJ6/Q99JR1/Q91V61/Q80W99/G5E829/Q9CPQ8	14	26
6	cation transmembrane transporter activity	7/238	50/1594	1	P48771/Q9D593/P19783/Q03265/Q91VR2/Q9CPQ1/Q8VDT1	7	26
1	cell projection	46/247	326/1594	1	Q64442/P10107/P07356/P17710/Q64444/Q9D424/P05132/O09046/P09103/Q3UUI3/P48036/P00342/P09041/P41105/P47857/P68040/Q9DBC7/Q9R0Y5/P07901/P48758/P09470/P11499/P24549/Q9QYJ3/P42932/P57780/P60710/Q5S003/Q9EQ00/P63038/Q9DAG6/Q9WTP6/P48455/Q61241/P05064/P06151/Q9JLI7/P49443/Q923X4/Q76MZ3/Q9JM62/P06745/Q9JLV5/P99026/P26883/Q63811	46	27
2	cell projection	45/226	326/1594	0.982369	Q8VDN2/Q9DCL8/P26039/P08752/Q923D2/Q6PHU5/Q62261/P45952/Q9Z2A0/P50247/Q9R0P9/Q03173/Q9JIL4/P61922/P18760/Q8R180/P45376/Q61233/Q8CDT7/P61967/Q6GQT0/Q9QZZ4/Q91XV3/Q9D6F9/Q7TMS5/Q8VI88/P32037/P18572/Q9WV27/Q8C0X2/P35564/O09044/P62331/Q5H8C4/O35639/O54990/Q8C6S9/Q9WVQ0/P70451/P62874/Q8BTM8/Q80X90/Q9JJV2/Q8BG05/Q91V12	45	27
3	cell projection	69/374	326/1594	1	Q2NL51/P42669/P17426/P84086/Q9CR92/P62827/Q3UYH7/Q8VDQ8/P46460/Q9D411/P62754/P97493/Q99K51/P00920/P14069/Q9JLT4/Q8BVI4/P08905/Q9D9X8/Q8K4Z3/Q80Y14/Q6P902/P63017/P10126/Q99LX0/P28656/P17897/Q9CWZ3/P20181/O88487/Q61879/P50543/P63260/Q8VDD5/Q9D1B8/P11985/Q9D5S7/Q6ZWX6/Q8BH53/P58771/Q6P069/Q9JHJ0/P26043/P21107/P10639/P84078/Q6TDU8/Q78ZA7/P0DP28/P17182/P70296/Q9JJ94/Q7TPM5/Q9DA11/P62259/P63168/O88531/…	69	27
4	cell projection	54/160	326/1594	0.00107863	Q9DCM4/Q9D4B2/Q8C0M8/Q8BTU1/A3KGV1/Q9D9V4/P05214/E9Q5M6/Q920N1/Q8CDR2/Q99MH5/Q8VIG3/Q9D9U9/Q148A4/Q61884/O08749/P62814/Q5F201/Q9DAK2/Q6SP97/Q6P8X9/P41209/Q9CQ46/Q6PIC6/Q8BI22/Q8C5T8/Q8C042/Q8K450/A2AC93/P67871/Q8BVN8/P28661/Q8BSN3/Q0VFX2/E9Q7R9/Q6V3W6/A6H639/Q9D9T8/Q6NZQ0/Q9CQ66/Q05A62/Q9D3N2/Q80Y75/P51807/E9PYY5/Q8BL66/Q9D5E4/Q5NC57/Q3V0B4/Q924N4/Q9DBJ1/Q7TSD4/Q80W32/Q9DAR0	54	27
5	cell projection	19/156	326/1594	0.999922	Q6Q477/P62908/Q3V132/P61979/O89116/A0A0A6YXX9/Q68FF6/Q80W99/G5E829/Q02248/P11438/Q7TNC9/Q3UUY6/P61027/P97819/P35285/Q01768/Q8JZN5/Q8CIE6	19	27
6	cell projection	51/238	326/1594	1	Q8CDE2/P15105/G5E8A8/Q9QY84/O88987/P48774/Q91WG2/Q9QWV4/Q922G7/Q6P8Y0/Q3U1D9/Q9D529/Q9D439/Q9D5Y1/Q3USS3/Q60779/B2RW38/Q9WU65/Q32M07/D3YVL2/Q91ZU6/Q8BRC6/Q80W93/Q9DA80/Q8CDV6/O35129/Q6X6Z7/Q3U6K5/Q6NY15/Q8VHI7/Q9DAM9/Q9R109/Q9D485/Q9QXW4/Q80VN0/Q9CQP8/Q3V079/O35387/Q497N6/Q9JK48/Q9D358/Q8R3P7/P57746/P58281/Q61391/Q3TTY0/Q9D4K5/P08228/Q9JHQ5/Q61584/Q149S1	51	27
1	cell projection assembly	3/247	85/1594	1	Q5S003/Q9JLI7/O08709	3	28
2	cell projection assembly	8/226	85/1594	1	P18760/Q6GQT0/Q8VE94/P62331/Q8C6S9/P70451/Q8BTM8/Q9JJV2	8	28
3	cell projection assembly	11/374	85/1594	1	Q9CR92/Q61598/P63321/Q61879/Q9D5S7/Q8BH53/P26043/P63168/P13020/Q9D0M5/A9Q751	11	28
4	cell projection assembly	24/160	85/1594	5.91548e-05	Q9D4B2/Q8C0M8/Q8BTU1/A3KGV1/Q9D9V4/E9Q5M6/Q8CDR2/Q99MH5/Q8VIG3/Q61884/Q5F201/Q8C5T8/Q8K450/A2AC93/Q8BSN3/Q0VFX2/E9Q7R9/Q6V3W6/Q9CQ66/Q05A62/Q80Y75/E9PYY5/Q3V0B4/Q80W32	24	28
6	cell projection assembly	27/238	85/1594	0.0289474	G5E8A8/Q91WG2/Q922G7/Q6P8Y0/Q9D439/Q9D5Y1/Q3USS3/Q60779/B2RW38/Q9WU65/D3YVL2/Q8BRC6/Q80W93/Q8CDV6/Q9DAJ2/Q6X6Z7/Q60931/Q8K4E0/Q3U6K5/Q6NY15/Q8VHI7/Q80X86/Q8R3P7/P57746/Q61584/Q149S1/Q9DAN9	27	28
1	cell projection organization	10/247	146/1594	1	P20029/P01887/P07901/O08795/P11499/P60710/Q5S003/Q9JLI7/O08709/Q9JLV5	10	27
2	cell projection organization	13/226	146/1594	1	Q9R0P9/Q03173/P18760/Q6GQT0/Q9D6F9/Q8VE94/P18572/P62331/Q8C6S9/Q8CI32/P70451/Q8BTM8/Q9JJV2	13	27
3	cell projection organization	27/374	146/1594	1	Q2NL51/P17426/Q9CR92/Q9QX60/Q61598/O35943/P63321/P10126/P20181/O88487/Q61879/Q9Z2D6/Q8VDD5/Q9D5S7/Q8BH53/P58771/P26043/Q9D8E6/Q07235/P84078/Q9JJ94/P63168/P53810/P13020/Q924D0/Q9D0M5/A9Q751	27	27
4	cell projection organization	29/160	146/1594	0.0034375	Q9D4B2/Q8C0M8/Q8BTU1/A3KGV1/Q9D9V4/E9Q5M6/Q8CDR2/Q99MH5/Q8VIG3/Q61884/Q5F201/Q6P8X9/Q6PIC6/Q8C5T8/Q8C042/Q8K450/A2AC93/Q8BSN3/Q0VFX2/E9Q7R9/Q6V3W6/Q9CQ66/Q05A62/Q80Y75/P51807/E9PYY5/Q3V0B4/B9EKE5/Q80W32	29	27
5	cell projection organization	11/156	146/1594	0.999922	P61979/Q8VEK0/Q923Z0/Q68FF6/P61028/Q02248/P01899/Q3UUY6/P61027/Q9WV55/Q01768	11	27
6	cell projection organization	33/238	146/1594	0.281152	G5E8A8/Q91WG2/Q922G7/Q6P8Y0/Q9D439/Q9D5Y1/Q3USS3/Q60779/B2RW38/Q8JZQ2/Q9WU65/D3YVL2/Q91ZU6/Q8BRC6/Q80W93/Q8CDV6/Q9DAJ2/Q6X6Z7/Q60931/Q8K4E0/Q3U6K5/Q6NY15/Q8VHI7/Q80X86/Q9D485/Q9JK48/Q8R3P7/P57746/P58281/P08228/Q61584/Q149S1/Q9DAN9	33	27
1	cell recognition	14/247	36/1594	0.0175948	P16627/P23578/Q9JMI7/P21956/P80316/Q9D9J7/P80317/P42932/P80313/Q9DAG6/P05064/Q8K410/Q6X786/Q9DAA4	14	12
2	cell recognition	2/226	36/1594	1	P18572/P29121	2	12
3	cell recognition	5/374	36/1594	1	P63101/Q9D9X8/P50428/Q07133/Q3TTE0	5	12
4	cell recognition	3/160	36/1594	1	Q62522/Q9D5A0/Q9CWP4	3	12
5	cell recognition	4/156	36/1594	0.999922	Q9CQ35/Q68FF6/Q8R534/P15265	4	12
6	cell recognition	1/238	36/1594	1	Q60930	1	12
1	cell-cell recognition	13/247	33/1594	0.0204224	P16627/P23578/Q9JMI7/P80316/Q9D9J7/P80317/P42932/P80313/Q9DAG6/P05064/Q8K410/Q6X786/Q9DAA4	13	12
2	cell-cell recognition	1/226	33/1594	1	P29121	1	12
3	cell-cell recognition	4/374	33/1594	1	Q9D9X8/P50428/Q07133/Q3TTE0	4	12
4	cell-cell recognition	3/160	33/1594	1	Q62522/Q9D5A0/Q9CWP4	3	12
5	cell-cell recognition	4/156	33/1594	0.999922	Q9CQ35/Q68FF6/Q8R534/P15265	4	12
6	cell-cell recognition	1/238	33/1594	1	Q60930	1	12
1	cellular aldehyde metabolic process	8/247	16/1594	0.03009	P47738/Q8VC30/Q9JLJ2/P05064/Q99LB2/P54071/O88844/Q9JII6	8	29
2	cellular aldehyde metabolic process	2/226	16/1594	1	P40142/Q62148	2	29
3	cellular aldehyde metabolic process	3/374	16/1594	1	Q91Z53/Q99KB8/Q99LX0	3	29
5	cellular aldehyde metabolic process	1/156	16/1594	0.999922	Q9QYF1	1	29
1	cellular aromatic compound metabolic process	78/247	410/1594	0.144826	P47738/P51660/Q8CAK1/P20108/P07356/O70250/Q9QXD6/P17710/Q9Z2I9/Q9JJN4/P05132/Q9CZU6/O09046/Q9CZN7/P00342/P09041/Q9WUM5/P09671/P99029/P62264/Q9DB15/P47857/P41216/P97807/Q9QUM9/Q9R0Y5/Q9R0X4/Q922H2/Q8VC30/P07901/P11499/Q9QYJ3/Q9WV84/P17742/P80316/P80317/P42932/P80313/P57780/P16858/P60710/O35215/P63038/Q9WUA3/Q61171/Q9WTP6/P08071/Q9CRA7/Q9D404/Q6PDM2/Q01853/P84104/P05064/P50580/P12970/P49443/P54071/…	78	13
2	cellular aromatic compound metabolic process	57/226	410/1594	0.978553	O08528/Q923D2/Q61136/Q9JII5/P52760/Q71RI9/P38060/Q9JI48/Q9D5U5/Q9Z2I8/O08583/P61957/Q8CGC7/Q9WUP7/Q9DC50/Q3U5Q7/Q9CXJ1/P50247/P54726/Q9Z2N8/P61922/Q9DBP5/Q9WVL0/Q921I1/P45376/Q9D1I5/Q91X72/Q9CPT4/P07309/Q99JF8/Q499X9/Q6P3D0/Q9CQV8/Q80W21/Q60972/P32921/Q91XV3/O89106/Q9DAR1/O35143/O35639/Q8CIG8/P70451/Q99KP6/P14131/P24270/Q9DBL1/Q8BTM8/P29595/Q8BG05/Q60668/Q91V12/P62878/O35737/Q6A4J8/Q6ZWU9/Q8R081	57	13
3	cellular aromatic compound metabolic process	124/374	410/1594	0.00780945	Q2NL51/P42669/Q6P4T2/P62305/P62317/O54781/P62320/P08207/Q9CXW4/Q6ZWV7/P62315/Q921M3/P47962/P27048/Q8BWT1/P11031/Q9QZQ8/P62827/Q8VDQ8/P21550/Q9CQF4/Q8K1C0/O70133/Q9EQ80/Q9D411/P62754/Q9D7G0/P34914/Q99MN1/Q922B1/P20060/Q924M7/Q9CZL5/Q9QX60/Q8K1J6/P18155/Q9WTP7/Q8VDC0/Q8VIJ6/P63276/Q8R574/Q3UKJ7/Q9D273/Q8BVI4/Q8BYM8/Q9DBM2/Q921H8/Q9QYR9/O35943/Q8VCE6/Q32MW3/P63101/P48678/Q9CQR2/Q8VCT4/Q8K4Z3/P32020/…	124	13
4	cellular aromatic compound metabolic process	26/160	410/1594	1	Q9D051/P35487/Q06185/P56480/Q8BKZ9/Q9DB20/Q99MH5/P56382/Q9DCX2/O08749/Q9D3D9/P62869/Q9CXZ1/P41209/Q8BHJ5/Q0VET5/Q8C042/Q9WTM5/E9Q5C9/P97470/Q9EQS3/Q9DAG5/P97450/O54962/P60122/Q9DBJ1	26	13
5	cellular aromatic compound metabolic process	26/156	410/1594	0.999922	Q6Q477/O70252/P62908/Q9CQQ7/P61979/Q99J47/P14148/O55142/P56135/Q9CQV1/P00405/Q5IRJ6/Q68FF6/Q61324/Q61102/Q02248/P11835/Q9DC29/O35435/Q78PY7/Q9DBL7/P56546/Q9Z1N5/Q9CPQ8/Q99J39/Q01768	26	13
6	cellular aromatic compound metabolic process	48/238	410/1594	1	Q91YE9/P48774/Q6ZQ38/Q9QWV4/Q9D529/Q99M87/Q03265/Q91VR2/Q32M07/O35129/P67778/Q9Z2M7/P70122/Q9DAM9/Q791V5/P10630/P23591/Q61545/Q3V0Q6/D3YZG8/Q9Z2X1/Q99J09/Q9Z2G9/Q9WUR9/Q8C854/Q8VEK3/O35387/Q8R1G1/Q6ZWM4/Q9D8T3/Q8BML9/P62849/P62855/Q9CR00/P58281/P97478/Q6ZWV3/P62196/Q922B2/Q91WC0/Q921F2/Q61584/Q9D0E1/Q99JB2/Q9WU42/Q8BWM0/Q9CZY3/P60335	48	13
1	cellular catabolic process	78/247	307/1594	0.000107398	P47738/P51660/Q64442/Q9JLZ3/P20108/P07356/P20029/P05202/P08113/Q9DCW4/P47934/Q9JJN4/P05132/O09046/P23578/Q00623/Q9CZN7/Q6PE15/P99029/P47857/P41216/P50544/Q8VCI0/P68040/O70435/Q9D0K2/Q9R1P4/Q9QUM9/O09061/O55234/Q60692/Q9Z2U1/Q8VEJ9/Q8VC30/Q9QZ08/P07901/P15626/P48758/P09470/P11499/Q9Z1R2/Q8BH95/Q9R1P3/P26443/Q8VDK1/Q68FD5/Q9CWH6/P35700/Q61171/Q6PDM2/Q01853/Q9JIY5/P52825/Q8BMS1/O88844/Q3TCN2/P54728/…	78	22
2	cellular catabolic process	59/226	307/1594	0.285959	Q02053/O08528/Q923D2/Q60648/Q8R317/P52760/P47199/P38060/P45952/P56399/Q60996/P61957/Q8VCH8/Q9WUP7/Q9DC50/Q9DCD0/P50247/Q9R0P9/P17047/P54726/P61922/P97821/P18242/Q9WVL0/O88958/Q9Z2U0/P21126/Q80VP0/O88543/Q8CAY6/Q6P3D0/P0C0A3/Q80W21/O09174/Q8R016/Q9D6K8/O89106/P35564/Q99LC5/O35143/P24527/Q5H8C4/Q8CGK3/Q8CI32/Q99KP6/O08691/Q07417/Q9WVJ2/P24270/Q9DBL1/P29595/Q8BVR6/Q60668/Q91V12/P11352/P62878/Q6A4J8/…	59	22
3	cellular catabolic process	80/374	307/1594	0.655076	P29416/Q2NL51/Q9WTX5/Q9CQ62/Q9CXW4/P47962/Q8BWT1/Q5SUC9/Q9CX56/Q60963/Q8VDQ8/Q8K1C0/O70133/P46412/P34914/P10649/P70195/Q91W43/P20060/P62983/Q07076/Q9DC23/P29758/Q8BH04/Q8BJU0/Q9CRC9/Q9CQF9/Q9WUR2/Q8BVI4/Q8CFA2/Q9R0H0/Q9DBM2/Q921H8/Q9QYR9/P12265/Q8VCE6/P42125/Q8QZS1/Q8VCT4/P32020/Q8BVU5/Q7TNG8/Q91WK5/P50428/Q99KB8/P70349/Q9EQ20/Q9JKB1/P63017/Q01339/Q9WVJ3/Q99L13/Q99LX0/P28654/Q9CWZ3/Q9ESX5/P61327/…	80	22
4	cellular catabolic process	11/160	307/1594	1	O54833/Q60737/O08749/Q8BHL8/Q9DAF3/Q8BHJ5/Q8R5H1/E9Q414/P54818/Q99JI4/Q9JI78	11	22
5	cellular catabolic process	17/156	307/1594	0.999922	Q6Q477/O70252/P14685/P62821/Q8BFZ9/Q9CQV1/Q9Z1G4/O89116/Q68FF6/Q9CQS8/Q02248/Q78PY7/O08547/Q91YW3/P97819/Q99J39/O08914	17	22
6	cellular catabolic process	23/238	307/1594	1	Q91YE9/O08807/Q99JY0/P48774/O35129/Q99PL6/Q3TLP5/P62192/Q921G7/Q8C854/Q8VEK3/Q9JK48/Q9JJZ4/Q9WTZ1/Q60928/Q61391/Q3TTY0/P62196/Q921F2/Q91YL2/Q61584/Q9D0E1/Q8CFI2	23	22
1	cellular detoxification	7/247	16/1594	0.0894622	P47738/P09671/P24549/P35700/Q61171/O08709/Q9JII6	7	30
2	cellular detoxification	3/226	16/1594	0.936177	Q80W21/Q7TMS5/P24270	3	30
3	cellular detoxification	2/374	16/1594	1	Q99LX0/Q922Q1	2	30
5	cellular detoxification	2/156	16/1594	0.999922	Q9DC29/Q9QYF1	2	30
6	cellular detoxification	2/238	16/1594	1	P48774/P08228	2	30
1	cellular ketone metabolic process	13/247	33/1594	0.0204224	P10107/Q00623/P50544/Q9D0K2/P97807/Q922H2/P48758/Q9QZL9/P05064/O55135/P51174/Q9JII6/Q91VT4	13	31
2	cellular ketone metabolic process	4/226	33/1594	1	Q71RI9/P45376/Q64176/Q9DAR1	4	31
3	cellular ketone metabolic process	7/374	33/1594	1	P81117/Q8K2C6/Q8VCT4/P32020/Q61578/Q99KB8/Q99LX0	7	31
5	cellular ketone metabolic process	5/156	33/1594	0.999922	Q6Q477/Q8BFZ9/Q9DC69/Q99J39/Q64516	5	31
6	cellular ketone metabolic process	2/238	33/1594	1	P97478/Q9WU42	2	31
1	cellular lipid catabolic process	20/247	60/1594	0.015305	P51660/Q9JLZ3/Q9DCW4/P47934/Q00623/P50544/Q8VCI0/Q8BH95/P52825/Q8BMS1/O88844/Q3TCN2/P51174/Q9QWR8/O08709/Q6X786/Q8QZT1/Q2XU92/Q9JHI5/Q9WV54	20	32
2	cellular lipid catabolic process	8/226	60/1594	0.989908	Q60648/P45952/Q9DC50/Q8CAY6/O09174/Q99LC5/Q07417/Q91V12	8	32
3	cellular lipid catabolic process	18/374	60/1594	0.694754	P29416/Q9CQ62/Q8BWT1/Q60963/Q8VDQ8/P20060/Q8BH04/Q9WUR2/Q9R0H0/Q9DBM2/Q921H8/Q9QYR9/P42125/Q8VCT4/P32020/Q01339/P54310/Q9EPL9	18	32
4	cellular lipid catabolic process	2/160	60/1594	1	E9Q414/P54818	2	32
5	cellular lipid catabolic process	3/156	60/1594	0.999922	P97819/Q99J39/O08914	3	32
6	cellular lipid catabolic process	4/238	60/1594	1	Q99JY0/Q3TLP5/Q921G7/Q3TTY0	4	32
1	cellular lipid metabolic process	38/247	139/1594	0.00726079	P51660/Q9JLZ3/P10107/Q9DCW4/P47934/Q3UUI3/Q00623/Q91WM2/P41216/P50544/Q8VCI0/Q9R0X4/Q922H2/Q8K3R3/P24549/Q8BH95/O09114/Q8CHP8/Q9D404/P52825/Q8BMS1/Q99LB2/P50171/O88844/Q3TCN2/Q9JL56/O55135/P51174/Q9QWR8/O08709/Q9JHU9/P21300/Q6X786/Q8QZT1/Q2XU92/Q91VT4/Q9JHI5/Q9WV54	38	33
2	cellular lipid metabolic process	25/226	139/1594	0.704167	Q8K3K7/P98192/P56395/Q60648/P97823/P45952/Q9DC50/P45376/Q62148/P19157/P07309/Q8CAY6/Q80W21/Q8R3F5/O09174/Q64176/Q8BLN5/Q99LC5/Q07417/P24270/Q9DBL1/Q91YL7/Q91V12/P11352/P39654	25	33
3	cellular lipid metabolic process	30/374	139/1594	1	P29416/Q9CQ62/Q8BWT1/Q5SUC9/Q8BP40/Q60963/Q8VDQ8/Q9DCS3/P58044/P81117/P34914/Q9CR21/P20060/Q8BH04/Q9WUR2/Q99MZ7/Q9R0H0/Q9DBM2/Q921H8/Q9QYR9/P42125/Q8VCT4/P32020/Q9Z0S1/O35459/Q01339/Q9Z2D6/P54310/P84078/Q9EPL9	30	33
4	cellular lipid metabolic process	7/160	139/1594	1	O08749/P52503/Q8BHJ5/Q9CQV7/E9Q414/P54818/Q8CBQ5	7	33
5	cellular lipid metabolic process	16/156	139/1594	0.999922	Q8R127/Q66GT5/Q99J47/Q8BFZ9/Q91WL5/Q7TNC9/Q8BHF7/P97819/Q99J39/O08914/Q9QYF1/Q9EP69/Q9WV55/Q8JZN5/Q64516/Q924X2	16	33
6	cellular lipid metabolic process	11/238	139/1594	1	Q99JY0/O70325/Q9WU65/O35129/Q3TLP5/P34884/Q921G7/Q9JK48/Q3TTY0/Q99JB2/Q8BWM0	11	33
1	cellular process involved in reproduction in multicellular organism	13/247	84/1594	0.866942	Q9D424/P05132/Q9DAN1/O09114/Q9D9J7/Q9EQ00/Q61241/Q9JLI7/Q76MZ3/P17156/Q812F3/Q6X786/Q9JKV1	13	34
2	cellular process involved in reproduction in multicellular organism	4/226	84/1594	1	Q76HL1/Q9D9V2/Q8CG27/P29121	4	34
3	cellular process involved in reproduction in multicellular organism	15/374	84/1594	1	Q8VDQ8/Q9D411/P62754/P20060/Q9D9X8/P30681/Q8BH53/P70696/Q9ERR7/E9Q956/O54863/Q3V140/P70296/Q9DA11/Q9D925	15	34
4	cellular process involved in reproduction in multicellular organism	20/160	84/1594	0.0034375	P84244/E9Q5M6/Q8CDR2/Q99MH5/Q8VIG3/Q61884/Q62522/O08749/Q9D5A0/Q9DAK2/Q8K450/P28661/Q0VFX2/E9Q7R9/Q6V3W6/Q9QY05/Q3V0B4/Q8VIF2/Q7TSD4/Q80W32	20	34
5	cellular process involved in reproduction in multicellular organism	8/156	84/1594	0.999922	Q3V132/Q8R0C3/Q9CQ70/Q9D2F7/Q80W99/Q02248/Q8K0C4/P48794	8	34
6	cellular process involved in reproduction in multicellular organism	16/238	84/1594	1	Q9QY84/O08807/Q3TVA9/B2RW38/Q9WU65/Q8CDV6/Q8K4E0/Q80X86/Q9QXW4/P70190/Q925K9/Q99J09/Q9CQP8/Q9JJZ4/Q5SV66/Q9DAN9	16	34
1	cellular protein catabolic process	30/247	121/1594	0.0605674	P07356/P20029/P08113/P05132/P23578/P68040/O70435/Q9R1P4/Q9QUM9/O09061/O55234/Q60692/Q9Z2U1/Q8VEJ9/P07901/P11499/Q9Z1R2/Q9R1P3/Q9CWH6/Q01853/Q9JIY5/P54728/Q8VDP4/P14211/Q9JKV1/Q9JLV5/P99026/P51150/Q9CZ44/P49722	30	22
2	cellular protein catabolic process	28/226	121/1594	0.285959	Q02053/Q8R317/P56399/Q60996/P61957/Q8VCH8/Q9WUP7/Q9R0P9/P17047/P54726/P97821/Q9Z2U0/P21126/O88543/P0C0A3/O89106/P35564/O35143/Q5H8C4/Q8CGK3/Q8CI32/Q99KP6/Q9WVJ2/P29595/Q8BVR6/P11352/P62878/Q6A4J8	28	22
3	cellular protein catabolic process	25/374	121/1594	1	Q2NL51/Q9WTX5/Q9CXW4/P47962/Q5SUC9/Q9CX56/Q8VDQ8/P70195/P62983/Q9DC23/Q8BJU0/Q9CQF9/Q9JKB1/Q99LX0/Q9WUD1/Q3U1J4/P26043/P62715/P62082/P83940/P26516/Q9ESP1/O88531/P61079/O89023	25	22
4	cellular protein catabolic process	8/160	121/1594	1	O54833/Q60737/Q8BHL8/Q9DAF3/Q8BHJ5/Q8R5H1/Q99JI4/Q9JI78	8	22
5	cellular protein catabolic process	5/156	121/1594	0.999922	P14685/Q8BFZ9/Q9CQS8/Q02248/Q91YW3	5	22
6	cellular protein catabolic process	7/238	121/1594	1	Q99PL6/P62192/Q9JJZ4/Q9WTZ1/P62196/Q91YL2/Q8CFI2	7	22
1	cellular respiration	20/247	93/1594	0.337708	Q9DCW4/Q9Z2I9/Q99KI0/P05132/Q9CZU6/Q9CZN7/P08249/Q9WUM5/P09671/P43024/P97807/Q9CQN1/A2AVQ5/Q8K2B3/Q91WS0/Q9D7P6/Q01853/Q9D6R2/P54071/O88844	20	6
2	cellular respiration	3/226	93/1594	1	Q9Z2I8/Q99LC5/P24270	3	6
3	cellular respiration	12/374	93/1594	1	Q9QX60/Q99KR7/P62897/O35943/Q8BPC6/P00015/Q99LX0/Q8C6I2/Q9CQY6/P14152/Q9DA03/Q8K1R3	12	6
4	cellular respiration	23/160	93/1594	0.000904203	Q9D051/P35487/Q9DCJ5/Q06185/Q9D6J6/P56480/Q9CQA3/Q9DB20/P56382/Q9DCX2/O08749/Q9CR68/Q9D3D9/P12787/Q9CXZ1/P52503/Q5F204/Q9CQX8/Q9Z1P6/Q9CPP6/P97450/P17665/P99028	23	6
5	cellular respiration	9/156	93/1594	0.999922	Q9CQQ7/Q9D6J5/P56135/Q8R1I1/Q9CQ69/P00405/Q9D0M3/Q3UIU2/Q8VCL2	9	6
6	cellular respiration	19/238	93/1594	1	Q9D2G2/Q8K3J1/Q9DCT2/Q91WD5/P48771/Q9CZ13/P19783/Q03265/Q91VR2/Q91YT0/Q91VD9/Q7TMF3/Q791V5/Q99LC3/Q8BPT6/Q9WUR9/P97478/Q9CQJ8/Q99JB2	19	6
1	cellular response to chemical stimulus	58/247	261/1594	0.0263583	P47738/Q7TMR0/P20108/P10107/P07356/P20029/Q922R8/P08113/Q9QXD6/P16627/P05132/P09103/Q00623/P48036/P01887/P09671/P38647/P99029/P41216/P68040/Q9D0K2/Q9CQN1/P46638/Q922H2/P15626/P48758/P11499/P24549/Q9Z1R2/P17742/P57780/P16858/P60710/Q9DAK9/P63038/P35700/Q9WUA3/Q61171/P08071/P14733/Q6PDM2/Q01853/P84104/Q9JIY5/P49443/P54728/P09405/Q8C570/P97930/O08709/Q9JII6/P14211/P17156/P27659/Q9JKV1/Q9JLV5/P26883/…	58	35
2	cellular response to chemical stimulus	44/226	261/1594	0.677229	O08528/Q8VDN2/Q99JI6/P63254/Q8K2I3/P08752/P53986/Q62452/Q6PHU5/Q8R317/P47199/Q8CGC7/Q3U5Q7/Q9R0P9/Q03173/P18760/Q8R180/Q921I1/P45376/P97324/Q91X72/Q62148/P19157/Q80W21/Q60854/Q64176/Q7TMS5/E9Q7G0/P18572/Q9WV38/P62331/Q8CGK3/Q8CI32/Q8CIG8/P70451/P62874/P14131/P24270/Q8BTM8/Q80X90/Q60668/P11352/O35737/P39654	44	35
3	cellular response to chemical stimulus	66/374	261/1594	0.795603	Q2NL51/P08207/Q8BWT1/Q5SUC9/P47791/Q60963/Q8VDQ8/Q07139/O70133/Q922Q4/P81117/P10649/Q91W43/P00920/Q9DC23/Q8BH04/Q99KR7/Q9D6Y7/Q8VIJ6/P56812/Q921H8/O35943/P27773/Q8VCT4/P24369/P21765/Q6P902/Q9JKB1/P63017/P10126/Q99LX0/P28654/Q99PV0/Q3TEA8/P20181/P30681/Q9Z2D6/P63260/Q6ZWX6/Q9WUD1/Q91ZW3/P70696/Q6P069/Q922Q1/P11087/P25444/P26043/Q9CQ92/P10639/P62715/Q9D023/Q02257/Q9CZX8/P17182/Q11011/P63168/Q9JIQ3/…	66	35
4	cellular response to chemical stimulus	16/160	261/1594	1	Q8C0M8/P56480/Q99MH5/Q9CR51/Q9DAK2/Q9CXZ1/Q9DAF3/Q6PIC6/Q8K450/Q9R118/P67871/Q9WTM5/Q8R5H1/Q9D3N2/Q9JI78/Q924N4	16	35
5	cellular response to chemical stimulus	21/156	261/1594	0.999922	Q6Q477/Q91V41/Q9Z2I0/P62908/Q59J78/Q9R099/P61979/Q66GT5/Q68FF6/P61028/G5E829/Q02248/P11835/Q9DC29/Q9D6U8/P61027/P56546/Q91YW3/O88502/P97819/Q9QYF1	21	35
6	cellular response to chemical stimulus	29/238	261/1594	1	Q99JY0/P12815/P48774/Q80YW5/Q91WD5/Q99M87/O35129/P67778/P70122/Q9D7X3/Q9Z126/Q9D485/P10630/O09172/P34884/Q9WUR9/Q8VEK3/O35387/Q9JK48/Q9WTZ1/P58281/P97478/Q61543/P57716/Q61391/Q91YL2/P08228/Q9WU42/Q8CFI2	29	35
1	cellular response to organic substance	43/247	183/1594	0.0337344	Q7TMR0/P10107/P20029/Q922R8/P08113/P16627/P05132/P09103/Q00623/P48036/P01887/P38647/P41216/P68040/Q9D0K2/P46638/Q922H2/P11499/Q9Z1R2/P57780/P16858/P60710/Q9DAK9/P63038/Q9WUA3/Q61171/P08071/Q6PDM2/Q01853/P84104/Q9JIY5/P49443/P54728/P09405/Q8C570/P97930/P14211/P17156/P27659/Q9JKV1/Q9JLV5/P26883/Q9WV54	43	35
2	cellular response to organic substance	29/226	183/1594	0.864523	O08528/Q8VDN2/Q99JI6/P08752/P53986/Q6PHU5/Q8CGC7/Q3U5Q7/Q03173/P18760/Q8R180/P45376/Q91X72/Q62148/P19157/Q80W21/Q64176/E9Q7G0/Q9WV38/P62331/Q8CIG8/P70451/P14131/Q8BTM8/Q80X90/Q60668/P11352/O35737/P39654	29	35
3	cellular response to organic substance	43/374	183/1594	0.997227	Q2NL51/Q5SUC9/Q8VDQ8/O70133/P81117/Q91W43/P00920/Q9DC23/Q8BH04/P56812/P27773/Q8VCT4/Q9JKB1/P63017/P10126/Q99LX0/P28654/Q99PV0/P20181/Q9Z2D6/P63260/Q6ZWX6/Q9WUD1/Q91ZW3/Q6P069/P11087/P25444/P26043/Q9CQ92/P62715/Q9D023/Q02257/P17182/P63168/Q9ESP1/P61982/P13020/P63158/Q61937/P14869/Q8BL97/Q8K1R3/P05201	43	35
4	cellular response to organic substance	9/160	183/1594	1	Q8C0M8/P56480/Q9DAK2/Q6PIC6/Q9R118/P67871/Q9WTM5/Q8R5H1/Q9JI78	9	35
5	cellular response to organic substance	16/156	183/1594	0.999922	Q6Q477/Q91V41/P62908/Q59J78/Q9R099/P61979/Q66GT5/Q68FF6/P61028/G5E829/Q02248/P61027/P56546/Q91YW3/O88502/P97819	16	35
6	cellular response to organic substance	22/238	183/1594	1	Q99JY0/P12815/Q80YW5/Q99M87/O35129/P67778/Q9D7X3/Q9Z126/Q9D485/P10630/O09172/P34884/Q8VEK3/O35387/Q9JK48/P58281/Q61543/P57716/Q61391/Q91YL2/Q9WU42/Q8CFI2	22	35
1	cellular response to oxygen-containing compound	26/247	99/1594	0.0519412	P47738/P20108/P10107/P08113/P05132/P48036/P01887/P09671/P99029/P68040/Q9D0K2/Q9CQN1/P46638/Q922H2/P24549/P60710/Q9DAK9/P35700/Q61171/P08071/Q01853/P84104/Q9JIY5/P09405/Q9JII6/Q9JKV1	26	36
2	cellular response to oxygen-containing compound	16/226	99/1594	0.912548	Q99JI6/P08752/Q8CGC7/Q3U5Q7/P18760/P45376/Q62148/P19157/Q64176/Q9WV38/Q8CIG8/P70451/P24270/Q8BTM8/Q60668/P11352	16	36
3	cellular response to oxygen-containing compound	24/374	99/1594	0.975002	Q2NL51/Q5SUC9/Q8VDQ8/Q07139/P81117/P00920/Q8BH04/Q99KR7/O35943/P27773/Q8VCT4/Q6P902/Q9JKB1/Q99LX0/Q99PV0/Q6P069/P11087/Q9CQ92/P10639/Q9D023/Q02257/P63168/P61982/P63158	24	36
4	cellular response to oxygen-containing compound	3/160	99/1594	1	Q8C0M8/Q6PIC6/Q9WTM5	3	36
5	cellular response to oxygen-containing compound	13/156	99/1594	0.925176	Q6Q477/P62908/Q59J78/P61979/Q66GT5/Q68FF6/P61028/G5E829/Q02248/P61027/O88502/P97819/Q9QYF1	13	36
6	cellular response to oxygen-containing compound	7/238	99/1594	1	Q99JY0/Q9Z126/P34884/Q8VEK3/P58281/P57716/P08228	7	36
1	cellular response to topologically incorrect protein	9/247	21/1594	0.0453702	P20029/Q922R8/P16627/P38647/Q9Z1R2/P63038/Q01853/P17156/Q9JLV5	9	37
2	cellular response to topologically incorrect protein	1/226	21/1594	1	Q8R180	1	37
3	cellular response to topologically incorrect protein	5/374	21/1594	1	Q9DC23/P63017/Q6ZWX6/Q9WUD1/Q9ESP1	5	37
4	cellular response to topologically incorrect protein	2/160	21/1594	1	Q9DAK2/Q9JI78	2	37
5	cellular response to topologically incorrect protein	2/156	21/1594	0.999922	Q9R099/Q91YW3	2	37
6	cellular response to topologically incorrect protein	1/238	21/1594	1	Q91YL2	1	37
1	cellular response to toxic substance	7/247	16/1594	0.0894622	P47738/P09671/P24549/P35700/Q61171/O08709/Q9JII6	7	30
2	cellular response to toxic substance	3/226	16/1594	0.936177	Q80W21/Q7TMS5/P24270	3	30
3	cellular response to toxic substance	2/374	16/1594	1	Q99LX0/Q922Q1	2	30
5	cellular response to toxic substance	2/156	16/1594	0.999922	Q9DC29/Q9QYF1	2	30
6	cellular response to toxic substance	2/238	16/1594	1	P48774/P08228	2	30
1	centriole	1/247	11/1594	1	O54887	1	38
3	centriole	3/374	11/1594	0.975002	P62827/Q8VDQ8/O54863	3	38
4	centriole	5/160	11/1594	0.0430221	Q8BTU1/A3KGV1/P41209/Q8BI22/Q8BSN3	5	38
6	centriole	2/238	11/1594	1	Q8K4E0/Q497N6	2	38
1	cerebrospinal fluid circulation	1/247	12/1594	1	Q9JLI7	1	39
2	cerebrospinal fluid circulation	1/226	12/1594	1	Q8C6S9	1	39
3	cerebrospinal fluid circulation	1/374	12/1594	1	A9Q751	1	39
4	cerebrospinal fluid circulation	5/160	12/1594	0.0617889	Q9D4B2/Q9D9U9/Q8K450/Q8BSN3/E9Q7R9	5	39
6	cerebrospinal fluid circulation	2/238	12/1594	1	Q9D439/Q9D5Y1	2	39
1	channel activity	1/247	25/1594	1	P07356	1	26
2	channel activity	1/226	25/1594	1	Q9Z1Q5	1	26
3	channel activity	1/374	25/1594	1	Q60932	1	26
4	channel activity	8/160	25/1594	0.0361955	Q06185/P56480/Q9DB20/P56382/Q9DCX2/Q9D3D9/P97450/Q924N4	8	26
5	channel activity	6/156	25/1594	0.385289	Q9CQQ7/Q8R0C3/P56135/O88870/Q80W99/Q9CPQ8	6	26
6	channel activity	4/238	25/1594	1	Q03265/Q91VR2/Q60930/Q60931	4	26
1	chaperone cofactor-dependent protein refolding	6/247	12/1594	0.0766244	P20029/P16627/P38647/Q9QYJ3/Q99L47/P17156	6	40
2	chaperone cofactor-dependent protein refolding	1/226	12/1594	1	Q8R180	1	40
3	chaperone cofactor-dependent protein refolding	4/374	12/1594	0.863296	Q9D832/P63017/Q64433/Q9ESP1	4	40
4	chaperone cofactor-dependent protein refolding	1/160	12/1594	1	Q80Y75	1	40
1	chaperone-mediated protein folding	12/247	26/1594	0.0105013	P20029/P16627/P08003/P38647/Q9QYJ3/P80316/P80317/P42932/P80313/Q99L47/P17156/P26883	12	40
2	chaperone-mediated protein folding	1/226	26/1594	1	Q8R180	1	40
3	chaperone-mediated protein folding	6/374	26/1594	1	Q9D832/Q8BJU0/P56812/P63017/Q64433/Q9ESP1	6	40
4	chaperone-mediated protein folding	1/160	26/1594	1	Q80Y75	1	40
1	chromatin	5/247	64/1594	1	P60710/P35700/Q9JIY5/P05064/Q8VDP4	5	41
2	chromatin	10/226	64/1594	0.936177	Q02053/Q9WUP7/Q9Z2N8/Q99JF8/Q8VI75/Q60972/Q91XV3/Q8CIG8/P70451/Q8R081	10	41
3	chromatin	26/374	64/1594	0.0390746	O54781/Q9QZQ8/P62827/Q8VDQ8/O70133/Q8VIJ6/Q99LX0/P28656/Q08943/Q3TEA8/P30681/Q9Z2D6/Q8VE37/Q91ZW3/P70696/P43275/P43276/P27661/Q3THW5/Q78ZA7/P43277/P15864/Q07133/P10922/P43274/Q9EQU5	26	41
4	chromatin	9/160	64/1594	1	C0HKE9/O54833/Q60737/P62806/P84244/P67871/Q9WTM5/P97470/P60122	9	41
5	chromatin	4/156	64/1594	0.999922	P61979/Q9CQ70/O35216/Q02248	4	41
6	chromatin	5/238	64/1594	1	Q5M8Q2/Q9DAM9/Q91WC0/Q921F2/Q9WU42	5	41
1	chromatin DNA binding	1/247	17/1594	1	P57780	1	43
3	chromatin DNA binding	12/374	17/1594	0.00309209	Q9QZQ8/O70133/Q04750/Q9Z2D6/Q8VE37/P43275/P43276/P43277/P15864/Q07133/P10922/P43274	12	43
4	chromatin DNA binding	2/160	17/1594	1	P84244/Q9WTM5	2	43
6	chromatin DNA binding	2/238	17/1594	1	Q9D529/Q8VEK3	2	43
2	chromatin assembly	2/226	30/1594	1	Q8VI75/Q60972	2	42
3	chromatin assembly	18/374	30/1594	0.00136487	Q9QZQ8/P28656/Q3TEA8/Q9Z2D6/Q91ZW3/P70696/Q9Z183/P43275/P43276/Q78ZA7/P43277/P15864/Q07133/P10922/P43274/P63158/Q9EQU5/Q61937	18	42
4	chromatin assembly	4/160	30/1594	1	P62806/P84244/P10853/Q0VET5	4	42
5	chromatin assembly	1/156	30/1594	0.999922	Q9CQ70	1	42
1	chromatin binding	2/247	44/1594	1	Q9CZN7/P57780	2	41
2	chromatin binding	5/226	44/1594	1	Q9JI48/Q9Z2N8/Q99JF8/Q8CIG8/Q60668	5	41
3	chromatin binding	23/374	44/1594	0.00177307	Q9QZQ8/Q8VDQ8/O70133/Q8VIJ6/P28656/Q08943/Q3TEA8/Q04750/Q9Z2D6/Q8VE37/Q91ZW3/P43275/P43276/Q78ZA7/P43277/P15864/Q07133/P10922/P43274/Q6PFD9/Q9CYR0/Q9EQU5/Q61937	23	41
4	chromatin binding	4/160	44/1594	1	P84244/P67871/Q9WTM5/Q9DAG5	4	41
5	chromatin binding	3/156	44/1594	0.999922	Q5IRJ6/Q02248/P56546	3	41
6	chromatin binding	5/238	44/1594	1	Q9D529/Q91V09/Q8VEK3/P97478/Q9WU42	5	41
1	chromatin organization	1/247	49/1594	1	Q9Z1R2	1	41
2	chromatin organization	6/226	49/1594	1	Q9WUP7/Q9Z2N8/Q8VI75/Q60972/Q8CIG8/P11352	6	41
3	chromatin organization	23/374	49/1594	0.0115627	Q2NL51/Q9QZQ8/P28656/Q08943/Q3TEA8/Q04750/Q91WV0/Q9Z2D6/Q91ZW3/P70696/Q9ERR7/Q9Z183/P43275/P43276/Q78ZA7/P43277/P15864/Q07133/P10922/P43274/P63158/Q9EQU5/Q61937	23	41
4	chromatin organization	10/160	49/1594	0.214709	P62806/P84244/P10853/Q8BHJ5/Q0VET5/Q9WTM5/Q99LT0/Q9DAG5/O54962/P60122	10	41
5	chromatin organization	1/156	49/1594	0.999922	Q9CQ70	1	41
6	chromatin organization	3/238	49/1594	1	O70325/Q925K9/Q8VEK3	3	41
2	chromatin remodeling	3/226	32/1594	1	Q9WUP7/Q9Z2N8/Q60972	3	42
3	chromatin remodeling	19/374	32/1594	0.00113287	Q9QZQ8/P28656/Q08943/Q3TEA8/Q04750/Q91WV0/Q91ZW3/P70696/Q9Z183/P43275/P43276/Q78ZA7/P43277/P15864/Q07133/P10922/P43274/Q9EQU5/Q61937	19	42
4	chromatin remodeling	5/160	32/1594	1	P62806/P84244/P10853/Q9WTM5/P60122	5	42
5	chromatin remodeling	1/156	32/1594	0.999922	Q9CQ70	1	42
1	chromosome	12/247	97/1594	1	P97807/Q6PD03/P60710/P35700/Q01853/Q9JIY5/P05064/P09405/Q76MZ3/Q8VDP4/P17156/Q9CZ44	12	41
2	chromosome	17/226	97/1594	0.805496	Q02053/Q61136/Q60996/O08583/Q9WUP7/Q9Z2N8/Q99JF8/Q8VI75/P0C0A3/Q60972/Q91XV3/E9Q7G0/Q8CIG8/P70451/Q99KP6/Q6A4J8/Q8R081	17	41
3	chromosome	38/374	97/1594	0.0127405	O54781/Q9QZQ8/P62827/Q8VDQ8/O70133/Q3UM45/Q8VIJ6/P48678/Q99LX0/P28656/Q08943/Q3TEA8/P30681/Q04750/Q9Z2D6/Q8VE37/P62141/Q91ZW3/P70696/Q3U1J4/P35550/P62715/P43275/P43276/P27661/Q3THW5/Q78ZA7/P43277/P15864/Q07133/P10922/P43274/P63168/Q6PFD9/Q9D1M0/P63158/Q9EQU5/P63087	38	41
4	chromosome	11/160	97/1594	1	C0HKE9/O54833/Q60737/P62806/P84244/Q8VIG3/P67871/Q9WTM5/P97470/O54962/P60122	11	41
5	chromosome	4/156	97/1594	0.999922	P61979/Q9CQ70/O35216/Q02248	4	41
6	chromosome	7/238	97/1594	1	Q5M8Q2/Q9DAM9/Q8VEK3/P59235/Q91WC0/Q921F2/Q9WU42	7	41
3	chromosome condensation	8/374	11/1594	0.0245789	Q91ZW3/P43275/P43276/P43277/P15864/Q07133/P10922/P43274	8	43
4	chromosome condensation	2/160	11/1594	1	P84244/O54962	2	43
6	chromosome condensation	1/238	11/1594	1	Q8BVR0	1	43
1	chromosome organization	13/247	85/1594	0.880862	P10107/Q8VEJ9/P07901/P11499/Q9Z1R2/P80316/P80317/P42932/P80313/Q76MZ3/Q8C570/P17156/Q9JLV5	13	41
2	chromosome organization	10/226	85/1594	1	Q9WUP7/Q9Z2N8/Q6P3D0/Q8VI75/P0C0A3/Q60972/E9Q7G0/Q8CIG8/Q60668/P11352	10	41
3	chromosome organization	32/374	85/1594	0.0480286	Q2NL51/P42669/Q9QZQ8/P62827/O70133/Q8VIJ6/P48678/P28656/Q08943/Q3TEA8/Q9ESX5/Q04750/Q91WV0/Q9Z2D6/P70168/Q91ZW3/P70696/Q9ERR7/E9Q956/Q9Z183/P43275/P43276/Q78ZA7/P43277/P15864/Q07133/P10922/P43274/Q9CYR0/P63158/Q9EQU5/Q61937	32	41
4	chromosome organization	10/160	85/1594	1	P62806/P84244/P10853/Q8BHJ5/Q0VET5/Q9WTM5/Q99LT0/Q9DAG5/O54962/P60122	10	41
5	chromosome organization	4/156	85/1594	0.999922	Q9CQ70/O35216/Q02248/Q99P88	4	41
6	chromosome organization	5/238	85/1594	1	O70325/O35129/Q925K9/Q8BVR0/Q8VEK3	5	41
1	ciliary basal body	1/247	29/1594	1	P99026	1	38
2	ciliary basal body	1/226	29/1594	1	Q6GQT0	1	38
3	ciliary basal body	3/374	29/1594	1	Q9CR92/Q9JJ94/Q7TPM5	3	38
4	ciliary basal body	11/160	29/1594	0.00199969	Q8BTU1/A3KGV1/P05214/Q148A4/Q6P8X9/Q8C5T8/Q8BSN3/Q0VFX2/Q5NC57/Q7TSD4/Q9DAR0	11	38
6	ciliary basal body	10/238	29/1594	0.281152	Q91WG2/Q9QWV4/Q60779/D3YVL2/Q8VHI7/Q9DAM9/Q9D485/Q80VN0/Q3V079/Q9D4K5	10	38
1	ciliary plasm	4/247	45/1594	1	P05132/Q9DBC7/Q5S003/Q9JLI7	4	11
2	ciliary plasm	1/226	45/1594	1	Q9D6F9	1	11
3	ciliary plasm	4/374	45/1594	1	Q9CR92/O88487/Q8BH53/Q6TDU8	4	11
4	ciliary plasm	20/160	45/1594	3.56538e-07	Q9D4B2/Q8C0M8/Q9D9V4/Q8CDR2/Q9D9U9/Q61884/Q5F201/Q8C5T8/Q8K450/A2AC93/Q8BVN8/Q8BSN3/E9Q7R9/Q9D9T8/Q9CQ66/Q05A62/Q9D3N2/Q80Y75/E9PYY5/Q9D5E4	20	11
6	ciliary plasm	10/238	45/1594	1	Q9D439/Q9D5Y1/Q3USS3/Q60779/Q32M07/D3YVL2/Q80W93/Q8CDV6/Q8VHI7/Q9D485	10	11
1	cilium	27/247	175/1594	0.863205	Q64442/P10107/P17710/Q9D424/P05132/O09046/P00342/P09041/P47857/Q9DBC7/Q9R0Y5/P09470/P42932/Q5S003/Q9EQ00/P63038/Q9DAG6/Q9WTP6/P48455/Q61241/P05064/P06151/Q9JLI7/P06745/Q9JLV5/P99026/Q63811	27	38
2	cilium	13/226	175/1594	1	Q8VDN2/Q8CDT7/Q6GQT0/Q9D6F9/Q8VI88/P18572/Q9WV27/Q8C0X2/Q5H8C4/O54990/Q8C6S9/Q9WVQ0/P62874	13	38
3	cilium	19/374	175/1594	1	Q9CR92/P62827/Q3UYH7/Q9D411/Q9D9X8/Q8K4Z3/Q6P902/O88487/Q9D1B8/P11985/Q8BH53/Q6TDU8/Q9JJ94/Q7TPM5/Q9DA11/Q9ESL0/Q9D0M5/A9Q751/Q9D925	19	38
4	cilium	49/160	175/1594	5.39013e-10	Q9DCM4/Q9D4B2/Q8C0M8/Q8BTU1/A3KGV1/Q9D9V4/P05214/E9Q5M6/Q920N1/Q8CDR2/Q99MH5/Q8VIG3/Q9D9U9/Q148A4/Q61884/O08749/Q5F201/Q9DAK2/Q6SP97/Q6P8X9/P41209/Q9CQ46/Q8BI22/Q8C5T8/Q8C042/Q8K450/A2AC93/P67871/Q8BVN8/P28661/Q8BSN3/Q0VFX2/E9Q7R9/Q6V3W6/A6H639/Q9D9T8/Q6NZQ0/Q9CQ66/Q05A62/Q9D3N2/Q80Y75/E9PYY5/Q9D5E4/Q5NC57/Q3V0B4/Q9DBJ1/Q7TSD4/Q80W32/Q9DAR0	49	38
5	cilium	6/156	175/1594	0.999922	Q6Q477/Q3V132/A0A0A6YXX9/Q80W99/Q3UUY6/P61027	6	38
6	cilium	37/238	175/1594	0.412031	G5E8A8/Q9QY84/O88987/P48774/Q91WG2/Q9QWV4/Q922G7/Q6P8Y0/Q3U1D9/Q9D529/Q9D439/Q9D5Y1/Q3USS3/Q60779/B2RW38/Q9WU65/Q32M07/D3YVL2/Q80W93/Q9DA80/Q8CDV6/Q6X6Z7/Q3U6K5/Q6NY15/Q8VHI7/Q9DAM9/Q9R109/Q9D485/Q80VN0/Q9CQP8/Q3V079/Q497N6/Q8R3P7/P57746/Q9D4K5/Q9JHQ5/Q149S1	37	38
1	cilium assembly	2/247	71/1594	1	Q5S003/Q9JLI7	2	28
2	cilium assembly	3/226	71/1594	1	Q6GQT0/Q8C6S9/Q8BTM8	3	28
3	cilium assembly	8/374	71/1594	1	Q9CR92/Q61598/Q9D5S7/Q8BH53/P63168/P13020/Q9D0M5/A9Q751	8	28
4	cilium assembly	24/160	71/1594	2.43507e-06	Q9D4B2/Q8C0M8/Q8BTU1/A3KGV1/Q9D9V4/E9Q5M6/Q8CDR2/Q99MH5/Q8VIG3/Q61884/Q5F201/Q8C5T8/Q8K450/A2AC93/Q8BSN3/Q0VFX2/E9Q7R9/Q6V3W6/Q9CQ66/Q05A62/Q80Y75/E9PYY5/Q3V0B4/Q80W32	24	28
6	cilium assembly	25/238	71/1594	0.0217691	G5E8A8/Q91WG2/Q922G7/Q6P8Y0/Q9D439/Q9D5Y1/Q3USS3/Q60779/B2RW38/Q9WU65/D3YVL2/Q8BRC6/Q80W93/Q8CDV6/Q9DAJ2/Q6X6Z7/Q60931/Q8K4E0/Q3U6K5/Q8VHI7/Q80X86/Q8R3P7/P57746/Q149S1/Q9DAN9	25	28
1	cilium movement	9/247	83/1594	1	Q64442/P48036/P00342/P09041/Q9JMI7/Q61400/Q5S003/Q9EQ00/Q9JLI7	9	44
2	cilium movement	4/226	83/1594	1	Q9WV27/Q8C0X2/Q5H8C4/Q8C6S9	4	44
3	cilium movement	5/374	83/1594	1	Q9D411/Q6P902/Q8BH53/Q07133/A9Q751	5	44
4	cilium movement	28/160	83/1594	3.56538e-07	Q9D4B2/Q8C0M8/Q8BTU1/Q9D9V4/E9Q5M6/Q8CDR2/Q99MH5/Q9D9U9/Q61884/Q5F201/Q6SP97/Q8C042/Q8K450/A2AC93/Q8BVN8/P28661/Q8BSN3/Q0VFX2/E9Q7R9/Q6V3W6/A6H639/E9Q414/Q9D3N2/E9PYY5/Q9QY05/Q9CWP4/Q3V0B4/Q80W32	28	44
5	cilium movement	5/156	83/1594	0.999922	Q6Q477/Q8R0C3/Q8R1R3/Q80W99/P15265	5	44
6	cilium movement	20/238	83/1594	0.480738	G5E8A8/Q922G7/Q9D439/Q9D5Y1/Q9D9I1/Q3USS3/Q60779/B2RW38/Q9WU65/D3YVL2/Q80W93/Q8CDV6/Q9DAJ2/Q6X6Z7/Q8VHI7/Q80X86/Q9CQP8/Q9JHQ5/Q149S1/Q9DAN9	20	44
1	cilium movement involved in cell motility	8/247	68/1594	1	Q64442/P48036/P00342/P09041/Q9JMI7/Q61400/Q9EQ00/Q9JLI7	8	44
2	cilium movement involved in cell motility	4/226	68/1594	1	Q9WV27/Q8C0X2/Q5H8C4/Q8C6S9	4	44
3	cilium movement involved in cell motility	4/374	68/1594	1	Q9D411/Q6P902/Q8BH53/Q07133	4	44
4	cilium movement involved in cell motility	23/160	68/1594	3.40331e-06	Q8C0M8/Q8BTU1/Q9D9V4/E9Q5M6/Q8CDR2/Q9D9U9/Q61884/Q5F201/Q6SP97/Q8C042/Q8K450/P28661/Q8BSN3/Q0VFX2/E9Q7R9/Q6V3W6/A6H639/E9Q414/Q9D3N2/Q9QY05/Q9CWP4/Q3V0B4/Q80W32	23	44
5	cilium movement involved in cell motility	4/156	68/1594	0.999922	Q6Q477/Q8R0C3/Q80W99/P15265	4	44
6	cilium movement involved in cell motility	15/238	68/1594	1	G5E8A8/Q922G7/Q9D439/Q9D5Y1/Q9D9I1/Q60779/B2RW38/Q9WU65/Q9DAJ2/Q6X6Z7/Q80X86/Q9CQP8/Q9JHQ5/Q149S1/Q9DAN9	15	44
1	cilium or flagellum-dependent cell motility	8/247	72/1594	1	Q64442/P48036/P00342/P09041/Q9JMI7/Q61400/Q9EQ00/Q9JLI7	8	44
2	cilium or flagellum-dependent cell motility	4/226	72/1594	1	Q9WV27/Q8C0X2/Q5H8C4/Q8C6S9	4	44
3	cilium or flagellum-dependent cell motility	4/374	72/1594	1	Q9D411/Q6P902/Q8BH53/Q07133	4	44
4	cilium or flagellum-dependent cell motility	24/160	72/1594	2.4512e-06	Q8C0M8/Q8BTU1/Q9D9V4/E9Q5M6/Q8CDR2/Q9D9U9/Q61884/Q5F201/Q6SP97/Q8C042/Q8K450/P28661/Q8BSN3/Q0VFX2/E9Q7R9/Q6V3W6/A6H639/Q9D9T8/E9Q414/Q9D3N2/Q9QY05/Q9CWP4/Q3V0B4/Q80W32	24	44
5	cilium or flagellum-dependent cell motility	4/156	72/1594	0.999922	Q6Q477/Q8R0C3/Q80W99/P15265	4	44
6	cilium or flagellum-dependent cell motility	18/238	72/1594	0.480738	G5E8A8/Q922G7/Q9D439/Q9D5Y1/Q9D9I1/Q3USS3/Q60779/B2RW38/Q9WU65/Q9DAJ2/Q6X6Z7/Q8VHI7/Q80X86/Q9D485/Q9CQP8/Q9JHQ5/Q149S1/Q9DAN9	18	44
1	cilium organization	2/247	77/1594	1	Q5S003/Q9JLI7	2	28
2	cilium organization	3/226	77/1594	1	Q6GQT0/Q8C6S9/Q8BTM8	3	28
3	cilium organization	9/374	77/1594	1	Q9CR92/Q61598/Q9D5S7/Q8BH53/Q9JJ94/P63168/P13020/Q9D0M5/A9Q751	9	28
4	cilium organization	27/160	77/1594	3.56538e-07	Q9D4B2/Q8C0M8/Q8BTU1/A3KGV1/Q9D9V4/E9Q5M6/Q8CDR2/Q99MH5/Q8VIG3/Q61884/Q5F201/Q6P8X9/Q8C5T8/Q8C042/Q8K450/A2AC93/Q8BSN3/Q0VFX2/E9Q7R9/Q6V3W6/Q9CQ66/Q05A62/Q80Y75/E9PYY5/Q3V0B4/B9EKE5/Q80W32	27	28
6	cilium organization	25/238	77/1594	0.0289474	G5E8A8/Q91WG2/Q922G7/Q6P8Y0/Q9D439/Q9D5Y1/Q3USS3/Q60779/B2RW38/Q9WU65/D3YVL2/Q8BRC6/Q80W93/Q8CDV6/Q9DAJ2/Q6X6Z7/Q60931/Q8K4E0/Q3U6K5/Q8VHI7/Q80X86/Q8R3P7/P57746/Q149S1/Q9DAN9	25	28
1	cilium-dependent cell motility	8/247	72/1594	1	Q64442/P48036/P00342/P09041/Q9JMI7/Q61400/Q9EQ00/Q9JLI7	8	44
2	cilium-dependent cell motility	4/226	72/1594	1	Q9WV27/Q8C0X2/Q5H8C4/Q8C6S9	4	44
3	cilium-dependent cell motility	4/374	72/1594	1	Q9D411/Q6P902/Q8BH53/Q07133	4	44
4	cilium-dependent cell motility	24/160	72/1594	2.4512e-06	Q8C0M8/Q8BTU1/Q9D9V4/E9Q5M6/Q8CDR2/Q9D9U9/Q61884/Q5F201/Q6SP97/Q8C042/Q8K450/P28661/Q8BSN3/Q0VFX2/E9Q7R9/Q6V3W6/A6H639/Q9D9T8/E9Q414/Q9D3N2/Q9QY05/Q9CWP4/Q3V0B4/Q80W32	24	44
5	cilium-dependent cell motility	4/156	72/1594	0.999922	Q6Q477/Q8R0C3/Q80W99/P15265	4	44
6	cilium-dependent cell motility	18/238	72/1594	0.480738	G5E8A8/Q922G7/Q9D439/Q9D5Y1/Q9D9I1/Q3USS3/Q60779/B2RW38/Q9WU65/Q9DAJ2/Q6X6Z7/Q8VHI7/Q80X86/Q9D485/Q9CQP8/Q9JHQ5/Q149S1/Q9DAN9	18	44
1	cytochrome complex	1/247	16/1594	1	P43024	1	45
4	cytochrome complex	6/160	16/1594	0.0488315	Q9DB77/Q9CR68/P12787/Q80ZN9/P17665/P99028	6	45
5	cytochrome complex	4/156	16/1594	0.651039	Q8R1I1/Q9CQ69/P00405/Q9D0M3	4	45
6	cytochrome complex	4/238	16/1594	1	P48771/Q9CZ13/P19783/Q9CPQ1	4	45
1	cytoplasmic region	4/247	54/1594	1	P05132/Q9DBC7/Q5S003/Q9JLI7	4	11
2	cytoplasmic region	4/226	54/1594	1	P45376/Q9D6F9/E9Q7G0/P35564	4	11
3	cytoplasmic region	5/374	54/1594	1	Q9CR92/O88487/Q8BH53/Q6TDU8/P63168	5	11
4	cytoplasmic region	20/160	54/1594	4.75116e-06	Q9D4B2/Q8C0M8/Q9D9V4/Q8CDR2/Q9D9U9/Q61884/Q5F201/Q8C5T8/Q8K450/A2AC93/Q8BVN8/Q8BSN3/E9Q7R9/Q9D9T8/Q9CQ66/Q05A62/Q9D3N2/Q80Y75/E9PYY5/Q9D5E4	20	11
5	cytoplasmic region	2/156	54/1594	0.999922	Q02248/P56546	2	11
6	cytoplasmic region	12/238	54/1594	1	Q8CDE2/Q9D439/Q9D5Y1/Q3USS3/Q60779/Q32M07/D3YVL2/Q80W93/Q8CDV6/Q8VHI7/Q9D485/P08228	12	11
1	cytoskeleton	35/247	291/1594	1	P10107/P07356/Q9D424/P05132/P09103/Q9CZN7/O54887/Q9R1P4/Q9DBC7/O55234/Q9R0Y5/Q6PD03/Q8VEJ9/P68373/P80316/P80317/P42932/P80313/P57780/P16858/P60710/Q5S003/P68134/Q68FD5/P14733/Q9JIY5/P05064/Q9JLI7/Q8C570/O55135/Q8VDP4/P17156/Q9JLV5/P99026/Q9CZ44	35	46
2	cytoskeleton	36/226	291/1594	1	O08528/P26039/P08752/P53986/P23116/Q62261/Q9CQI6/Q03173/P54726/P18760/P97821/Q9CQR4/P97324/Q61233/Q9WVA4/P63028/Q8CDT7/P0C0A3/Q6GQT0/Q9QZZ4/Q9D6F9/Q8VI88/E9Q7G0/Q8VE94/P48193/Q8C6S9/Q8CG27/P70451/Q99KP6/Q9D4C1/Q07417/Q8BTM8/Q80X90/Q9JJV2/Q8BSE0/P53395	36	46
3	cytoskeleton	52/374	291/1594	1	Q2NL51/Q9WTX5/Q9CR92/Q9QZQ8/P62827/Q8VDQ8/Q07139/O70133/Q9DCV4/Q99K51/Q9D6Y7/P48678/Q6P902/Q9Z204/P63017/P10126/O88487/Q61879/Q9Z2D6/P63260/Q8VDD5/Q9D1B8/P11985/Q9D5S7/Q8BJ71/Q8BH53/P58771/Q9JHJ0/P26043/P21107/P62715/E9Q557/Q02257/O54863/Q6TDU8/P27661/P62082/P10922/P0DP28/Q9JJ94/Q7TPM5/P14152/P62259/P63168/P47754/P21619/P13020/Q61937/P63087/Q9D0M5/P08032/A9Q751	52	46
4	cytoskeleton	57/160	291/1594	2.4512e-06	Q9DCM4/Q9D4B2/Q9DAJ5/Q8C0M8/Q8BTU1/A3KGV1/Q9D9V4/P05214/P68372/E9Q5M6/Q920N1/Q8CDR2/Q8VIG3/Q9D9U9/Q148A4/Q9DAD0/Q61884/Q9D5W4/Q5F201/Q9DAK2/Q6P8X9/P41209/Q9CQ46/Q9D9L5/Q8BHJ5/Q8BI22/Q8C5T8/Q0VET5/Q8K450/A2AC93/Q8BVN8/P28661/Q8BSN3/Q9WTM5/Q0VFX2/E9Q7R9/Q6V3W6/A6H639/Q9D9T8/Q80X53/Q3THE2/P04104/Q9CQ66/P97470/Q05A62/Q9D3N2/Q80Y75/P51807/E9PYY5/Q60605/Q9D5E4/Q5NC57/B2RX88/B9EKE5/Q7TSD4/Q80W32/Q9DAR0	57	46
5	cytoskeleton	13/156	291/1594	0.999922	P62908/P68369/P54116/Q8BMK4/Q5IRJ6/Q68FF6/Q02248/P61027/Q08EC4/P97819/P35285/Q9WV55/Q01768	13	46
6	cytoskeleton	61/238	291/1594	0.172478	Q8BFW7/Q8CDE2/G5E8A8/Q9QY84/Q9D2G2/Q9DAD6/Q91WG2/Q9QWV4/Q922G7/Q3U1D9/Q9D529/Q9D439/Q9D5Y1/Q99M87/Q3USS3/Q60779/B2RW38/G3UYX5/Q32M07/D3YVL2/Q8C650/Q148B6/Q91ZU6/Q8BRC6/Q80W93/Q9DA80/Q8CDV6/Q9DAJ2/Q6X6Z7/Q9D5Y0/Q810P2/Q8K4E0/Q6NY15/P70122/Q8VHI7/Q9DAM9/Q9D485/Q9QXW4/P70190/Q99PL6/A2AKE7/Q3V0Q6/Q91V09/Q80VN0/Q8VEK3/Q3V079/O35387/Q497N6/Q8R3P7/P57746/P58281/Q61543/Q2MH31/Q9D4K5/Q5M8M2/Q9JHQ5/P99024/…	61	46
1	cytoskeleton organization	19/247	147/1594	1	P10107/P08113/Q00623/Q9DBC7/P68373/P57780/P16858/P60710/Q5S003/Q9DAK9/P68134/Q68FD5/Q01853/Q9JLI7/Q76MZ3/Q8C570/P14211/Q9JLV5/Q9CZ44	19	47
2	cytoskeleton organization	22/226	147/1594	0.936177	P26039/P53986/Q62261/Q9CQI6/Q03173/P18760/Q921I1/Q99PT1/Q61233/P58389/P0C0A3/Q6GQT0/Q9QZZ4/Q9D6F9/E9Q7G0/P62331/P48193/P70451/Q8BTM8/Q80X90/Q9JJV2/P39654	22	47
3	cytoskeleton organization	26/374	147/1594	1	P08207/P62827/Q07139/Q99K51/P48678/P63321/P20181/Q7TSG5/Q61879/Q9Z2D6/P63260/Q8VDD5/Q8VE37/Q9D5S7/P70168/Q8BH53/P58771/Q9JHJ0/P26043/P21107/E9Q557/P84078/P47754/P13020/Q61937/P08032	26	47
4	cytoskeleton organization	26/160	147/1594	0.0348662	Q9D4B2/Q8C0M8/A3KGV1/Q9D9V4/P05214/P68372/E9Q5M6/Q8CDR2/Q8VIG3/Q61884/P41209/Q8K450/A2AC93/Q8BSN3/Q0VFX2/E9Q7R9/Q6V3W6/Q9D9T8/P04104/Q05A62/Q80Y75/P51807/E9PYY5/Q3V0B4/B9EKE5/Q80W32	26	47
5	cytoskeleton organization	6/156	147/1594	0.999922	P62908/P68369/Q68FF6/O35216/Q02248/Q08EC4	6	47
6	cytoskeleton organization	26/238	147/1594	1	Q8CDE2/Q9DAD6/Q922G7/Q9D5Y1/Q3USS3/Q60779/B2RW38/Q91ZU6/Q8BRC6/Q80W93/Q8CDV6/Q8K4E0/Q9JIB0/P70122/Q8VHI7/Q9D485/Q9QXW4/P70190/Q8VEK3/O35387/Q497N6/Q8R3P7/Q91WC0/P08228/P99024/Q9DAN9	26	47
1	cytosolic large ribosomal subunit	3/247	35/1594	1	P41105/P12970/P27659	3	48
3	cytosolic large ribosomal subunit	20/374	35/1594	0.00136487	Q9CXW4/Q6ZWV7/P51410/P47962/Q9JJI8/P47955/P14115/P47915/Q9D8E6/P47911/Q9CZM2/P61514/P62751/P61358/P35979/P67984/P62900/P14869/Q9D1R9/P99027	20	48
4	cytosolic large ribosomal subunit	1/160	35/1594	1	P62918	1	48
5	cytosolic large ribosomal subunit	2/156	35/1594	0.999922	P14148/O55142	2	48
6	cytosolic large ribosomal subunit	1/238	35/1594	1	Q6ZWV3	1	48
1	cytosolic ribosome	5/247	65/1594	1	P41105/P62264/P63325/P12970/P27659	5	48
2	cytosolic ribosome	3/226	65/1594	1	P62267/P14131/Q6ZWU9	3	48
3	cytosolic ribosome	32/374	65/1594	0.000467147	Q9CXW4/P60867/Q6ZWV7/P51410/P47962/P62245/P62754/P62983/P62281/P63276/Q9JJI8/Q9CQR2/P62274/P47955/P25444/P14115/P47915/P62843/Q9D8E6/P47911/Q9CZM2/P61514/P62751/P61358/P35979/P67984/P62082/P62900/Q9CZX8/P14869/Q9D1R9/P99027	32	48
4	cytosolic ribosome	1/160	65/1594	1	P62918	1	48
5	cytosolic ribosome	4/156	65/1594	0.999922	P62908/P62270/P14148/O55142	4	48
6	cytosolic ribosome	4/238	65/1594	1	P14206/P62849/P62855/Q6ZWV3	4	48
2	determination of bilateral symmetry	1/226	15/1594	1	Q62148	1	49
4	determination of bilateral symmetry	8/160	15/1594	0.00120995	Q9D4B2/Q8C0M8/Q9D9U9/Q5BN45/Q5F201/Q6SP97/A2AC93/Q8BSN3	8	49
5	determination of bilateral symmetry	1/156	15/1594	0.999922	Q02248	1	49
6	determination of bilateral symmetry	5/238	15/1594	1	Q9D439/Q9D5Y1/Q3USS3/Q60779/Q8R3P7	5	49
2	determination of left/right symmetry	1/226	14/1594	1	Q62148	1	49
4	determination of left/right symmetry	8/160	14/1594	0.00081532	Q9D4B2/Q8C0M8/Q9D9U9/Q5BN45/Q5F201/Q6SP97/A2AC93/Q8BSN3	8	49
6	determination of left/right symmetry	5/238	14/1594	1	Q9D439/Q9D5Y1/Q3USS3/Q60779/Q8R3P7	5	49
1	detoxification	7/247	16/1594	0.0894622	P47738/P09671/P24549/P35700/Q61171/O08709/Q9JII6	7	30
2	detoxification	3/226	16/1594	0.936177	Q80W21/Q7TMS5/P24270	3	30
3	detoxification	2/374	16/1594	1	Q99LX0/Q922Q1	2	30
5	detoxification	2/156	16/1594	0.999922	Q9DC29/Q9QYF1	2	30
6	detoxification	2/238	16/1594	1	P48774/P08228	2	30
1	developmental process involved in reproduction	22/247	150/1594	0.932633	P51660/P20108/P10107/Q5SUV2/P16627/Q9D424/P05132/Q80YT5/P09470/P11499/Q9DAN1/Q9Z1R2/Q9EQ00/Q9CWH6/Q61241/Q9JLI7/P54728/Q76MZ3/P17156/Q6X786/Q9JKV1/Q2XU92	22	50
2	developmental process involved in reproduction	14/226	150/1594	1	Q9JII5/Q60854/Q76HL1/Q8VI88/P18572/Q9WV27/Q9R160/Q9D9V2/Q8C5V0/Q8C6S9/Q9WVQ0/Q8CG27/Q8BTM8/P29121	14	50
3	developmental process involved in reproduction	21/374	150/1594	1	P70458/P47791/Q8VDQ8/Q9D411/P62754/P20060/Q9R0H0/Q6P902/P30681/Q9D5S7/Q8BH53/P70696/Q9ERR7/E9Q956/Q07235/O54863/P43275/P27661/Q07133/Q3V140/P70296	21	50
4	developmental process involved in reproduction	26/160	150/1594	0.0424323	P84244/A3KGV1/E9Q5M6/Q920N1/Q8CDR2/Q99MH5/Q8VIG3/Q61884/Q62522/O08749/Q9DAK2/Q8K450/Q9R118/P28661/Q8BSN3/Q0VFX2/E9Q7R9/Q6V3W6/Q9CQV7/E9Q414/Q9QY05/Q64327/Q3V0B4/Q8VIF2/Q7TSD4/Q80W32	26	50
5	developmental process involved in reproduction	11/156	150/1594	0.999922	Q3V132/P61979/Q8R0C3/Q9DAQ9/Q9CQ70/Q9D2F7/Q80W99/Q8R534/Q02248/Q8K0C4/P11438	11	50
6	developmental process involved in reproduction	34/238	150/1594	0.27344	Q8CDE2/Q9QY84/O08807/Q3TVA9/O70325/B2RW38/Q99P25/Q9WU65/Q8BRC6/Q8CDV6/O35129/Q5M8Q2/Q8K4E0/Q3U6K5/Q6NY15/Q80X86/Q9R109/Q9QXW4/P70190/Q925K9/Q8BPT6/E9QAF0/Q3V0Q6/Q99J09/Q9CQP8/Q9JJZ4/Q8CDL9/Q60928/Q2MH31/Q9JMB1/Q5SV66/P08228/Q9JHQ5/Q9DAN9	34	50
1	dicarboxylic acid metabolic process	12/247	34/1594	0.0544957	P05202/Q9Z2I9/Q9CZU6/Q9CZN7/P08249/Q9WUM5/Q99KE1/P97807/P26443/Q8K2B3/Q9D6R2/O88844	12	51
2	dicarboxylic acid metabolic process	3/226	34/1594	1	Q71RI9/Q8BH86/Q8BGT5	3	51
3	dicarboxylic acid metabolic process	6/374	34/1594	1	P29758/Q91Z53/P14152/Q8BWF0/P05201/Q7TSV6	6	51
4	dicarboxylic acid metabolic process	4/160	34/1594	1	Q9CQA3/O08749/Q5F204/Q9CQX8	4	51
6	dicarboxylic acid metabolic process	4/238	34/1594	1	P15105/Q9D2G2/O09172/D3YZG8	4	51
1	disulfide oxidoreductase activity	5/247	18/1594	0.430328	Q922R8/P09103/P08003/Q923X4/Q8BND5	5	52
2	disulfide oxidoreductase activity	2/226	18/1594	1	Q8BXZ1/Q8R180	2	52
3	disulfide oxidoreductase activity	10/374	18/1594	0.0702245	P47791/P97493/Q9DC23/Q9JLT4/Q9CQU0/Q921X9/P27773/Q80Y14/Q6P902/P10639	10	52
5	disulfide oxidoreductase activity	1/156	18/1594	0.999922	Q8VCL2	1	52
1	double-stranded DNA binding	4/247	41/1594	1	P99029/P57780/P14733/P54728	4	53
2	double-stranded DNA binding	6/226	41/1594	0.959351	Q99JF8/Q60972/Q91XV3/Q8CGK3/Q8CIG8/Q8R081	6	53
3	double-stranded DNA binding	19/374	41/1594	0.0302857	P42669/P11031/Q9QZQ8/O70133/Q8VIJ6/P30681/Q04750/Q91WV0/Q9Z2D6/P43275/P43276/P43277/P15864/Q07133/P10922/P43274/P17182/P63158/Q61937	19	53
4	double-stranded DNA binding	4/160	41/1594	1	P84244/Q8BHJ5/Q9WTM5/O54962	4	53
5	double-stranded DNA binding	3/156	41/1594	0.999922	P62908/P61979/Q61324	3	53
6	double-stranded DNA binding	3/238	41/1594	1	Q8C854/Q8VEK3/Q921F2	3	53
3	dynein complex	5/374	22/1594	1	O88487/P11985/Q6TDU8/P63168/Q9D0M5	5	56
4	dynein complex	9/160	22/1594	0.00351363	Q9DCM4/Q9DAJ5/Q8C0M8/A2AC93/Q8BVN8/Q9CQ66/Q05A62/P51807/E9PYY5	9	56
6	dynein complex	3/238	22/1594	1	Q3USS3/D3YVL2/Q8VHI7	3	56
1	electron transfer activity	4/247	34/1594	1	Q9DCW4/P43024/Q8K2B3/Q9Z0X1	4	57
2	electron transfer activity	2/226	34/1594	1	Q99LC5/Q9DBL1	2	57
3	electron transfer activity	2/374	34/1594	1	Q9CPW2/P00015	2	57
4	electron transfer activity	9/160	34/1594	0.0657382	Q9CQ75/Q9D6J6/Q9CQA3/Q9CR68/P12787/Q9CXZ1/Q9Z1P6/P17665/P99028	9	57
5	electron transfer activity	6/156	34/1594	0.810254	Q9CR61/Q9D6J5/Q9ERS2/Q9CQ69/P00405/Q9D0M3	6	57
6	electron transfer activity	10/238	34/1594	0.612921	Q8K3J1/Q9DCT2/Q91WD5/P48771/P19783/Q9CPQ1/Q91YT0/Q91VD9/Q99LC3/Q921G7	10	57
1	electron transport chain	5/247	48/1594	1	Q9DCW4/P09671/P43024/Q8K2B3/Q9D7P6	5	5
2	electron transport chain	1/226	48/1594	1	Q99LC5	1	5
3	electron transport chain	6/374	48/1594	1	Q9QX60/Q9CPW2/P62897/P00015/Q99LX0/Q8C6I2	6	5
4	electron transport chain	12/160	48/1594	0.0348662	Q9DCJ5/Q9D6J6/Q9CQA3/O08749/Q9CR68/P12787/Q9CXZ1/P52503/Q9Z1P6/Q9CPP6/P17665/P99028	12	5
5	electron transport chain	7/156	48/1594	0.955749	Q9D6J5/Q8R1I1/Q9CQ69/P00405/Q9D0M3/Q3UIU2/Q8VCL2	7	5
6	electron transport chain	14/238	48/1594	0.302682	Q8K3J1/Q9DCT2/Q91WD5/Q9CZ13/P19783/Q91YT0/Q91VD9/Q7TMF3/Q791V5/Q99LC3/Q8BPT6/Q921G7/P97478/Q9CQJ8	14	5
1	endomembrane system	63/247	404/1594	0.844573	Q8CG76/P20108/P10107/P07356/P20029/Q922R8/P35278/P08113/Q9DCQ7/Q64444/P47934/P05132/O09046/P23578/P07724/P09103/P08003/P48036/P01887/Q9JMI7/Q03401/O54887/P41216/Q9DBC7/P46638/Q8VEJ9/Q9D8N0/O08795/Q8K3R3/P09470/Q9DAN1/O09114/P26443/Q9QZL9/Q9D9J7/P80317/P16858/Q9CPY7/P50289/P63038/Q68FD5/Q9DAG6/P08071/P14733/Q01853/Q9CZ42/Q61241/Q9JLI7/P35585/Q8C570/P14211/Q9JM62/Q8BND5/Q812F3/Q9DA79/Q6X786/P70372/…	63	14
2	endomembrane system	68/226	404/1594	0.550301	Q8K3K7/Q02053/O08528/Q8VDN2/Q8BXZ1/P56395/Q8K2I3/Q62452/Q6PHU5/Q8R317/P97823/Q9CYA0/Q9QYE6/Q9Z0S9/Q60996/Q8VCH8/P40142/P19324/Q9R0P9/P17047/P97821/Q8R180/P18242/Q921I1/Q8QZY2/Q99K01/Q9CPT4/O54984/Q9Z1Q5/P23780/O88174/P63028/P61967/Q05186/P0C0A3/Q80W21/Q6J756/Q64176/E9Q7G0/Q8BLN5/O09117/Q62393/Q8R1V4/P32037/P18572/P35564/O09044/Q9D1D4/Q9D9V2/P62331/Q5H8C4/O35639/P62267/Q9DBH5/O54990/Q3U7R1/Q8CG27/…	68	14
3	endomembrane system	92/374	404/1594	1	P29416/P70458/P17426/P08207/P47962/P62827/P46460/Q9D411/P62754/O35887/P81117/Q99P91/P20060/Q07076/Q91W90/Q9DC23/P14069/P57759/Q9DBG3/Q9CQU0/P55302/Q00897/Q921X9/P08905/Q61598/Q8R146/P45878/P12265/Q922Q9/P48678/Q9CQR2/Q9D9X8/P27773/Q8VCT4/P24369/P32020/Q8BVU5/P50428/Q9JLI3/P63017/Q9WVJ3/Q99LX0/P17897/P20181/P62274/Q8VDD5/Q8VE37/Q9D5S7/Q9WUD1/P70168/Q8BJ71/P84091/Q6P069/Q80ZJ7/P11087/Q9ERR7/P14115/…	92	14
4	endomembrane system	19/160	404/1594	1	O54833/Q61884/Q62522/O08749/Q9D5A0/Q6SP97/Q8BHL8/Q6PIC6/P28661/Q6NZQ0/E9Q414/Q8CBQ5/P51807/Q9CWP4/Q99LT0/Q8BL66/Q3V0B4/P21844/Q9CRD2	19	14
5	endomembrane system	60/156	404/1594	0.00525382	P35279/Q91V41/O70252/P62908/D0G895/P53994/Q9R099/P68369/P62821/Q99J47/Q9D6J5/Q8BLH5/Q8BFZ9/P54116/Q8VEK0/P56135/Q8BMK4/Q9Z1G4/O89116/Q5IRJ6/Q8BGG6/P59279/P61166/A2A6C4/Q68FF6/P61028/Q91WL5/Q9D2F7/Q9CQS8/Q80UU9/Q80W99/G5E829/Q91ZR1/Q02248/Q99NF8/Q80WJ6/Q8K0C4/Q9DC29/P11438/Q6ZQI3/Q80UM7/Q922Q8/P01899/P48794/Q9DCN2/Q9DBG6/O08547/P61027/Q62186/Q8BHF7/Q99P88/Q91YW3/Q9CYN2/O08914/Q9QYF1/P35293/Q9EP69/…	60	14
6	endomembrane system	49/238	404/1594	1	P15105/Q02819/Q9QY84/O88987/O08807/Q3TVA9/Q99JY0/P12815/O70325/Q6ZQ38/Q91WG2/Q60779/Q9D593/Q91ZU6/Q60930/P67778/Q6X6Z7/Q60931/Q9JIB0/Q8JZS0/O88544/E9PXT9/Q9ERU9/Q9Z126/P70190/Q99PL6/E9QAF0/Q3V0Q6/Q99J09/Q9Z2G9/O35387/Q9JK48/Q9JJZ4/P62849/P62855/P59235/Q64191/Q61543/P57716/Q6ZWV3/Q60928/Q61391/Q9D662/Q99L04/Q3UR97/E9PV24/P08228/P99024/Q8BWM0	49	14
1	endopeptidase complex	15/247	40/1594	0.0175948	O70435/Q9R1P4/Q9QUM9/O09061/O55234/Q60692/Q9Z2U1/Q9R1P3/Q9CWH6/Q01853/Q9JIY5/P54728/Q9JKV1/P99026/P49722	15	58
2	endopeptidase complex	5/226	40/1594	1	Q8R317/Q9WUP7/P54726/Q9Z2U0/Q9WVJ2	5	58
3	endopeptidase complex	3/374	40/1594	1	Q9CX56/P70195/P26516	3	58
4	endopeptidase complex	2/160	40/1594	1	Q8BHL8/Q99JI4	2	58
5	endopeptidase complex	2/156	40/1594	0.999922	P14685/Q9D8W5	2	58
6	endopeptidase complex	3/238	40/1594	1	P62192/Q9CR00/P62196	3	58
1	endoplasmic reticulum	27/247	209/1594	1	P20029/Q922R8/P08113/Q9DCQ7/Q64444/P47934/P07724/P09103/P08003/P48036/P01887/P41216/Q9D8N0/O08795/Q8K3R3/Q9DAN1/O09114/P26443/P63038/Q01853/Q9CZ42/P14211/Q9JM62/Q8BND5/P70372/P57776/P26883	27	14
2	endoplasmic reticulum	39/226	209/1594	0.473293	Q8K3K7/Q02053/O08528/Q8VDN2/Q8BXZ1/P56395/Q8K2I3/Q62452/Q6PHU5/Q8R317/P97823/Q9CYA0/Q8VCH8/P40142/P19324/Q9R0P9/P97821/Q8R180/Q9CPT4/O54984/Q05186/Q80W21/Q64176/Q8BLN5/Q62393/Q8R1V4/P18572/P35564/Q9D1D4/Q5H8C4/P62267/Q9DBH5/O54990/Q3U7R1/P24270/Q99PL5/Q8BGY2/Q91YL7/P29121	39	14
3	endoplasmic reticulum	47/374	209/1594	1	P08207/P47962/P62754/O35887/P81117/Q07076/Q91W90/Q9DC23/P57759/Q9CQU0/P55302/Q00897/Q921X9/P08905/P45878/P12265/Q9CQR2/P27773/Q8VCT4/P24369/P32020/P50428/Q9JLI3/Q9WVJ3/Q99LX0/P17897/P20181/P62274/Q9WUD1/P70168/Q6P069/P11087/Q9ERR7/P14115/Q9D8E6/Q8BP92/P47911/P70296/Q9ESP1/O54724/Q9QXT0/Q9D1Q6/P21460/Q9D1M0/Q9EQU5/P14869/Q8K1R3	47	14
4	endoplasmic reticulum	4/160	209/1594	1	Q8BHL8/Q6PIC6/E9Q414/Q9CRD2	4	14
5	endoplasmic reticulum	43/156	209/1594	2.62058e-05	Q91V41/O70252/P62908/P53994/Q9R099/P62821/Q99J47/Q9D6J5/Q8BLH5/Q8BFZ9/P54116/Q8VEK0/Q8BMK4/O89116/Q5IRJ6/Q8BGG6/P59279/P61166/A2A6C4/Q91WL5/Q9CQS8/Q80UU9/Q80W99/Q80WJ6/Q8K0C4/Q9DC29/Q6ZQI3/Q80UM7/Q922Q8/P01899/Q9DCN2/Q9DBG6/O08547/P61027/Q62186/Q8BHF7/Q91YW3/Q9CYN2/O08914/Q9QYF1/P35293/Q9EP69/Q9WV55	43	14
6	endoplasmic reticulum	20/238	209/1594	1	P15105/Q02819/O08807/Q99JY0/P12815/Q91ZU6/Q60931/Q9JIB0/O35387/Q9JK48/Q9JJZ4/P62849/P62855/Q64191/P57716/Q6ZWV3/Q60928/Q9D662/Q99L04/E9PV24	20	14
1	endoplasmic reticulum lumen	5/247	22/1594	0.589831	P20029/Q922R8/P08113/P08003/P14211	5	59
2	endoplasmic reticulum lumen	1/226	22/1594	1	P29121	1	59
3	endoplasmic reticulum lumen	13/374	22/1594	0.0140456	O35887/Q91W90/Q9DC23/P57759/Q9CQU0/P55302/P08905/P27773/Q8VCT4/P17897/P20181/Q9ERR7/Q9D1Q6	13	59
5	endoplasmic reticulum lumen	1/156	22/1594	0.999922	Q91YW3	1	59
1	endoplasmic reticulum membrane	7/247	55/1594	1	P20029/P08113/P01887/Q01853/P14211/Q9JM62/P26883	7	60
2	endoplasmic reticulum membrane	12/226	55/1594	0.637333	Q02053/Q8BXZ1/P56395/P40142/Q8R180/Q8BLN5/P18572/P35564/Q5H8C4/Q9DBH5/Q3U7R1/Q99PL5	12	60
3	endoplasmic reticulum membrane	6/374	55/1594	1	Q07076/P27773/Q6P069/Q9ESP1/Q9D1Q6/Q8K1R3	6	60
4	endoplasmic reticulum membrane	1/160	55/1594	1	Q9CRD2	1	60
5	endoplasmic reticulum membrane	22/156	55/1594	1.98506e-07	P53994/P62821/Q8BFZ9/O89116/Q8BGG6/P61166/A2A6C4/Q91WL5/Q9CQS8/Q9DC29/Q6ZQI3/Q80UM7/P01899/Q9DCN2/Q9DBG6/O08547/P61027/Q62186/Q9CYN2/Q9QYF1/Q9EP69/Q9WV55	22	60
6	endoplasmic reticulum membrane	1/238	55/1594	1	Q91ZU6	1	60
1	endoplasmic reticulum subcompartment	7/247	57/1594	1	P20029/P08113/P01887/Q01853/P14211/Q9JM62/P26883	7	60
2	endoplasmic reticulum subcompartment	12/226	57/1594	0.654774	Q02053/Q8BXZ1/P56395/P40142/Q8R180/Q8BLN5/P18572/P35564/Q5H8C4/Q9DBH5/Q3U7R1/Q99PL5	12	60
3	endoplasmic reticulum subcompartment	7/374	57/1594	1	Q07076/P27773/P70168/Q6P069/Q9ESP1/Q9D1Q6/Q8K1R3	7	60
4	endoplasmic reticulum subcompartment	1/160	57/1594	1	Q9CRD2	1	60
5	endoplasmic reticulum subcompartment	23/156	57/1594	8.8359e-08	P53994/P62821/Q8BFZ9/O89116/Q8BGG6/P61166/A2A6C4/Q91WL5/Q9CQS8/Q9DC29/Q6ZQI3/Q80UM7/P01899/Q9DCN2/Q9DBG6/O08547/P61027/Q62186/Q9CYN2/Q9QYF1/P35293/Q9EP69/Q9WV55	23	60
6	endoplasmic reticulum subcompartment	1/238	57/1594	1	Q91ZU6	1	60
1	energy derivation by oxidation of organic compounds	22/247	102/1594	0.300617	Q9DCW4/Q9Z2I9/Q99KI0/P05132/Q9CZU6/Q9CZN7/P08249/Q9WUM5/P09671/P43024/P47857/P97807/Q9CQN1/A2AVQ5/Q8K2B3/Q91WS0/Q9D7P6/Q01853/Q9D6R2/P06151/P54071/O88844	22	6
2	energy derivation by oxidation of organic compounds	5/226	102/1594	1	Q9DCL8/P45952/Q9Z2I8/Q99LC5/P24270	5	6
3	energy derivation by oxidation of organic compounds	16/374	102/1594	1	Q2NL51/Q9QX60/Q99KR7/P62897/O35943/Q8BPC6/P00015/Q99LX0/P62141/Q8C6I2/Q9CQY6/P14152/Q9DA03/P63158/P63087/Q8K1R3	16	6
4	energy derivation by oxidation of organic compounds	23/160	102/1594	0.00278515	Q9D051/P35487/Q9DCJ5/Q06185/Q9D6J6/P56480/Q9CQA3/Q9DB20/P56382/Q9DCX2/O08749/Q9CR68/Q9D3D9/P12787/Q9CXZ1/P52503/Q5F204/Q9CQX8/Q9Z1P6/Q9CPP6/P97450/P17665/P99028	23	6
5	energy derivation by oxidation of organic compounds	9/156	102/1594	0.999922	Q9CQQ7/Q9D6J5/P56135/Q8R1I1/Q9CQ69/P00405/Q9D0M3/Q3UIU2/Q8VCL2	9	6
6	energy derivation by oxidation of organic compounds	19/238	102/1594	1	Q9D2G2/Q8K3J1/Q9DCT2/Q91WD5/P48771/Q9CZ13/P19783/Q03265/Q91VR2/Q91YT0/Q91VD9/Q7TMF3/Q791V5/Q99LC3/Q8BPT6/Q9WUR9/P97478/Q9CQJ8/Q99JB2	19	6
1	envelope	42/247	275/1594	0.880862	Q8CG76/P10107/P05202/P17710/P47934/O35857/Q3UUI3/Q9CZN7/P08249/Q9WUM5/P09671/P43024/P41216/P50544/Q9CQN1/Q9WV84/Q8R086/P26443/Q8K2B3/Q91WS0/P16858/P63038/Q9WTP6/P14733/Q9CRA7/Q9CXT8/Q9JIY5/P52825/Q8BMS1/P50171/P54071/Q8C570/Q9DC61/P51174/P97930/P14211/Q9D8S4/P30275/Q9Z0X1/Q8QZT1/Q9JHI5/Q8R0F8	42	61
2	envelope	21/226	275/1594	1	P98192/O08528/Q8BHE8/P16125/P97823/P38060/P45952/Q62465/P18760/Q9Z1Q5/P0C0A3/Q9D6K8/P62075/Q5H8C4/Q8R404/Q9D4C1/Q07417/P24270/Q9DCM2/Q8BGY2/Q8C1A5	21	61
3	envelope	46/374	275/1594	1	Q8BWT1/Q5SUC9/P62827/Q91YP2/P81117/Q9CR21/Q07076/P14069/Q99KR7/Q9WTP7/P62897/Q8R146/Q8K2C6/P42125/P48678/P27773/P32020/Q61578/Q8BVU5/Q7TNG8/P00015/Q99LX0/Q8VE37/P70168/Q8BJ71/Q922Q1/Q4FZG7/Q9CQ92/Q60932/Q9D023/P97429/Q99LY9/Q9CQY6/P0DP28/P17182/P70296/Q6PFD9/Q9JIQ3/Q9DA03/P21460/P21619/Q9D1M0/Q924D0/P63087/Q8R332/Q8K1R3	46	61
4	envelope	24/160	275/1594	1	Q9DCJ5/Q9CQ75/Q06185/Q9D6J6/P56480/Q9CQA3/Q9DB20/P56382/Q9DCX2/Q9DB77/Q61884/Q9CR68/Q9D3D9/P12787/Q9CXZ1/P52503/Q80ZN9/Q9DCS9/Q9CQV7/Q9Z1P6/Q9CPP6/P97450/P17665/P99028	24	61
5	envelope	57/156	275/1594	1.3612e-07	Q9Z2I0/P62908/Q3V132/Q64521/Q9CQQ7/Q9D880/Q66GT5/Q920A7/Q7TNS2/Q9DAQ9/Q9CR61/Q9D6J5/Q8BPE4/P56135/Q9CQX2/Q5U458/Q9CQV1/Q9DC69/Q9CPU2/Q9ERS2/Q8R1I1/Q9CQ69/P00405/Q9D0M3/Q3UIU2/Q8JZU2/Q5SWT3/Q3ULF4/Q8BZ09/Q8VCL2/Q99JR1/Q791T5/Q9D8Y1/Q91V61/Q9D2F7/O35683/Q9CR62/Q9CRB8/Q8CCM6/Q61102/Q80UU9/Q02248/Q99NF8/Q9DC29/Q9QZD8/O35435/Q9DCN2/Q99P88/Q9CPQ8/P15265/Q78IK4/Q8VEM8/Q9WV55/Q01768/Q8JZN5/Q64516/Q924X2	57	61
6	envelope	56/238	275/1594	0.27344	Q8CAQ8/Q99JY0/Q8BJ64/O70325/Q9CQC7/Q9CRB9/Q8K3J1/Q9DCT2/Q91WD5/P48771/Q91VN4/Q9CZ13/Q9CQZ5/Q8JZQ2/P19783/Q03265/Q91VR2/Q9CPQ1/Q9WU65/Q91ZU6/Q91YT0/Q8BX10/Q91VD9/Q60930/O35129/P67778/Q7TMF3/Q60931/Q9CYG7/Q91VC9/Q791V5/Q80X86/Q9ERU9/Q8BGH2/Q99LC3/Q8BPT6/Q9R112/D3YZG8/O55125/Q9Z2G9/Q921G7/O35387/Q9JK48/Q9JKL4/P59235/P58281/P97478/Q80XN0/Q99L04/Q9CQJ8/Q925I1/Q9CQN3/P08228/Q9CQU8/P99024/Q99JB2	56	61
1	enzyme binding	59/247	261/1594	0.0195904	P58252/P20108/P07356/P20029/P05202/P08113/P16627/Q9D424/P05132/O35857/P07724/P09103/Q00623/P48036/P09671/P38647/Q61400/O54887/P47857/P68040/O70435/Q9CQN1/Q9DBC7/Q3UGR5/Q6PD03/Q8VEJ9/P07901/P15626/O08795/P09470/P11499/Q9Z1R2/Q9QYJ3/P26443/P16858/P60710/O35215/P63038/Q68FD5/P14733/Q6PDM2/Q01853/P84104/P05064/P06151/P50580/P09405/Q8VDP4/O08709/P14211/P17156/P06745/Q9JKV1/P70372/Q9JLV5/Q8QZT1/P51150/…	59	62
2	enzyme binding	47/226	261/1594	0.487768	Q8VDN2/P56395/Q62452/Q6PHU5/P23116/Q62261/P16125/Q8R317/Q9QYE6/Q9Z2A0/P61957/Q8CGC7/Q9QZD9/Q9CQI6/Q9R0P9/P17047/P54726/P18760/P97821/Q99PT1/Q61233/P19157/P58389/Q8VI75/Q9CQV8/Q80W21/Q60972/P32921/Q60854/O89106/O35143/P62331/Q9D6Z1/Q8CGK3/Q8CI32/P70451/P22892/O08691/P62874/P24270/Q8BTM8/P29595/Q60668/P62878/O35737/Q6A4J8/P53395	47	62
3	enzyme binding	69/374	261/1594	0.63932	Q2NL51/P70458/P17426/P62320/Q9CXW4/P47962/Q9QZQ8/Q8VDQ8/P46460/Q07139/O70133/P62754/O35887/P10649/P62983/Q9DC23/P55302/Q8VIJ6/Q00897/P62897/Q61598/Q9DBM2/O35943/P63101/P48678/P24369/Q91WK5/P63321/Q9Z204/P63017/P10126/Q99LX0/P28656/Q9Z2D6/P63260/Q8VE37/P62141/Q9WUD1/P70168/Q6P069/Q497K5/P11087/P25444/Q8VDM6/P26043/P35550/Q60932/P10639/E9Q557/Q02257/P54310/P43276/P27661/P62082/Q9CZX8/P0DP28/P17182/…	69	62
4	enzyme binding	12/160	261/1594	1	A3KGV1/Q148A4/P62869/Q9CR51/Q9DAK2/Q8K450/Q9WTM5/E9Q414/O54962/P60122/Q924N4/Q9DBJ1	12	62
5	enzyme binding	21/156	261/1594	0.999922	Q6Q477/P35279/P62908/Q9R099/P61979/Q8BFZ9/P54116/Q9Z1G4/Q923Z0/Q68FF6/Q02248/Q99NF8/P11835/P11438/Q6ZQI3/P56546/Q08EC4/Q91YW3/O88502/P97819/Q01768	21	62
6	enzyme binding	25/238	261/1594	1	P48774/Q9CRB9/Q91WD5/Q99M87/Q60779/Q9CZ13/Q03265/P67778/Q9JIB0/Q9ERU9/Q9D7X3/O09172/P34884/Q8VEK3/Q497N6/Q9JJZ4/Q9CPT0/Q8BML9/P58281/P57716/P08228/P99024/Q99JB2/Q9WU42/Q9CZY3	25	62
1	epithelial cilium movement involved in extracellular fluid movement	2/247	19/1594	1	Q5S003/Q9JLI7	2	39
2	epithelial cilium movement involved in extracellular fluid movement	1/226	19/1594	1	Q8C6S9	1	39
3	epithelial cilium movement involved in extracellular fluid movement	1/374	19/1594	1	A9Q751	1	39
4	epithelial cilium movement involved in extracellular fluid movement	7/160	19/1594	0.0299576	Q9D4B2/Q8C0M8/Q99MH5/Q9D9U9/Q8K450/Q8BSN3/E9Q7R9	7	39
5	epithelial cilium movement involved in extracellular fluid movement	1/156	19/1594	0.999922	Q8R1R3	1	39
6	epithelial cilium movement involved in extracellular fluid movement	3/238	19/1594	1	Q9D439/Q9D5Y1/Q60779	3	39
1	establishment of localization	70/247	436/1594	0.734022	P10107/P07356/P20029/P05202/P35278/P17710/Q64444/P16627/P05132/O35857/P07724/Q3UUI3/Q00623/P48036/P01887/Q9JMI7/P38647/Q61400/P21956/P47857/P41216/P68040/Q9D0K2/P46638/Q9R0Y5/Q8VEJ9/P07901/P09470/P11499/Q9Z1R2/Q9WV84/O09114/P17742/P26443/P80316/P80317/P42932/P80313/P57780/P60710/Q5S003/Q9DAK9/Q9D7P6/P63038/Q68FD5/P48455/P08071/Q9CRA7/Q9CXT8/Q6PDM2/Q01853/P84104/Q9JLI7/P49443/P54071/P09405/P35585/…	70	63
2	establishment of localization	76/226	436/1594	0.333764	O08528/Q8VDN2/Q99JI6/Q8BHE8/P08752/P53986/Q6PHU5/Q62261/Q60648/Q8R317/P97823/Q9QYE6/Q9Z2A0/O08583/Q8BVE3/Q8CGC7/Q9DC50/Q9R0P9/P17047/Q9JIL4/P61922/P18760/Q8R180/P18242/Q921I1/P21126/P97324/Q91X72/Q61233/O54984/Q9Z1Q5/P07309/Q8CAY6/Q8VI75/Q9CQV8/P61967/P0C0A3/Q80W21/Q9QZZ4/P62075/Q64176/Q7TMS5/E9Q7G0/Q8R1V4/P32037/P18572/Q9WV27/Q8C0X2/P35564/O09044/Q9D1D4/Q9WV38/Q9D9V2/O35143/P62331/Q5H8C4/P48193/…	76	63
3	establishment of localization	91/374	436/1594	1	Q2NL51/P42669/P17426/P08207/Q9CXW4/P84086/Q8BWT1/Q5SUC9/Q9QZQ8/P62827/P59096/Q3UYH7/Q8VDQ8/P46460/Q07139/O70133/P81117/Q99K51/P00920/P57759/Q8BJU0/Q9DBG3/Q99KR7/P55302/Q8VIJ6/Q9CQF9/Q61598/P56812/Q8BVM2/O35943/P63101/P48678/Q8VCT4/Q8K4Z3/P32020/P63321/P63017/Q01339/Q99LX0/P20181/Q9ESX5/P61327/O88487/P16254/Q61879/Q9Z2D6/P63260/Q8VDD5/P70168/Q8BJ71/P84091/Q6P069/Q80ZJ7/Q497K5/P11087/P68254/P26043/…	91	63
4	establishment of localization	30/160	436/1594	1	Q9D4B2/Q8C0M8/Q06185/P56480/Q9DB20/Q99MH5/P56382/Q9DCX2/Q9D9U9/Q9DAD0/P62814/Q9D3D9/Q9CR51/Q6PIC6/Q8K450/P28661/Q8BSN3/Q9WTM5/E9Q7R9/Q61390/E9Q5C9/Q9CQV7/Q9CQ66/E9Q414/P51807/Q99LT0/P97450/Q8BL66/Q924N4/Q9CRD2	30	63
5	establishment of localization	62/156	436/1594	0.011132	Q6Q477/P35279/Q91V41/Q9Z2I0/P53994/Q3V132/Q59J78/Q9CQQ7/P61979/Q9D880/P62821/Q66GT5/Q8R0C3/P54116/Q8VEK0/P56135/Q9CQV1/Q9Z1G4/O89116/Q8JZU2/Q5IRJ6/P59279/O88870/Q3ULF4/Q8R1R3/Q8BZ09/Q99JR1/Q68FF6/P61028/Q91V61/O35216/Q9CR62/Q8CCM6/Q9CQS8/Q61102/Q80UU9/Q80W99/G5E829/Q91ZR1/Q02248/Q99NF8/P11835/Q80WJ6/Q8K0C4/Q9DC29/Q9QZD8/P11438/Q3UUY6/O08547/P61027/Q99P88/P56546/Q9Z1N5/Q9CYN2/P97819/Q9CPQ8/P35293/…	62	63
6	establishment of localization	52/238	436/1594	1	P15105/Q02819/P12815/Q80YW5/Q9D5H4/Q91WG2/Q9D439/Q9D5Y1/Q60779/Q9D593/Q8JZQ2/Q03265/Q91VR2/Q91ZU6/Q60930/O35129/Q60931/Q8CDU5/Q8K4E0/Q9JIB0/Q8JZS0/Q9CYG7/Q791V5/Q9R109/Q9ERU9/Q8BGH2/Q8BPT6/Q99PL6/P34884/Q9Z2G9/Q8VEK3/Q9JK48/Q9JJZ4/Q8VDT1/Q8R3P7/P57746/P59235/Q9CR00/P58281/Q9D662/Q3UR97/Q921F2/Q8BFW9/Q9D2F5/Q91YL2/Q9CQN3/E9PV24/P08228/Q9CQU8/Q9D0E1/Q99JB2/Q8BWM0	52	63
1	establishment of localization in cell	39/247	221/1594	0.52328	P07356/P20029/P35278/P16627/P05132/O35857/Q3UUI3/Q9JMI7/P38647/Q9D0K2/P46638/Q8VEJ9/P07901/P11499/Q9Z1R2/O09114/P57780/P60710/Q9DAK9/Q9D7P6/P63038/Q68FD5/P48455/Q9CXT8/Q01853/P84104/P49443/P35585/Q8C570/Q9DC61/O55135/P14211/Q9JM62/Q9Z0X1/P70372/Q9JLV5/P51150/Q9CZ44/P26883	39	63
2	establishment of localization in cell	37/226	221/1594	0.782749	O08528/Q99JI6/Q8BHE8/Q6PHU5/Q9Z2A0/O08583/Q9R0P9/P17047/Q9JIL4/P18760/Q8R180/P21126/Q61233/O54984/Q8VI75/Q9CQV8/P61967/P0C0A3/Q80W21/Q9QZZ4/P62075/E9Q7G0/Q8R1V4/P35564/O09044/Q9D1D4/O35143/P62331/Q5H8C4/O35639/Q9DBH5/P70451/P22892/A6H611/Q8BTM8/Q9JJV2/Q6A4J8	37	63
3	establishment of localization in cell	57/374	221/1594	0.763435	Q2NL51/P42669/P17426/Q9CXW4/P84086/Q8BWT1/P62827/Q3UYH7/Q8VDQ8/P46460/Q07139/O70133/Q99K51/P57759/Q8BJU0/Q9DBG3/Q99KR7/Q8VIJ6/P56812/P63101/P48678/P32020/P63017/Q99LX0/O88487/P16254/Q61879/Q9Z2D6/P63260/Q8VDD5/P70168/Q8BJ71/P84091/Q6P069/Q80ZJ7/P68254/P26043/P62843/Q9CQ92/P10639/Q9D023/Q02257/P84078/P49962/P0DP28/Q9JJ94/P62259/P63168/Q6PFD9/O88746/P61982/O88531/Q9D1M0/Q61937/P63087/Q9DB05/Q8R332	57	63
4	establishment of localization in cell	5/160	221/1594	1	E9Q5C9/Q9CQV7/Q9CQ66/P51807/Q99LT0	5	63
5	establishment of localization in cell	35/156	221/1594	0.0412463	P35279/Q91V41/Q9Z2I0/P53994/Q3V132/Q59J78/Q9D880/P62821/Q66GT5/P54116/Q8VEK0/Q9CQV1/O89116/Q3ULF4/Q68FF6/P61028/O35216/Q8CCM6/Q9CQS8/Q02248/Q99NF8/P11835/Q9QZD8/P11438/O08547/P61027/Q99P88/P56546/Q9Z1N5/Q9CYN2/P97819/P35293/P35285/Q9WV55/Q8CIE6	35	63
6	establishment of localization in cell	27/238	221/1594	1	Q02819/P12815/Q9D5Y1/Q91ZU6/Q60930/O35129/Q8K4E0/Q9JIB0/Q8JZS0/Q9CYG7/Q791V5/Q9R109/Q9ERU9/Q8BGH2/Q8BPT6/Q99PL6/Q9Z2G9/Q8VEK3/Q9JK48/Q9JJZ4/Q8R3P7/Q9D662/Q921F2/Q9D2F5/Q91YL2/P08228/Q9CQU8	27	63
1	extracellular exosome	10/247	21/1594	0.0175948	Q64442/P10107/P07356/Q64444/P07724/P09470/Q9Z1R2/P63038/P05064/Q8BND5	10	64
2	extracellular exosome	3/226	21/1594	0.9753	P17047/Q9Z1Q5/O54990	3	64
3	extracellular exosome	4/374	21/1594	1	P70458/P63017/P63260/Q6P069	4	64
5	extracellular exosome	2/156	21/1594	0.999922	Q923Z0/Q9DC29	2	64
1	extracellular membrane-bounded organelle	11/247	23/1594	0.0109176	Q8R2H9/Q64442/P10107/P07356/Q64444/P07724/P09470/Q9Z1R2/P63038/P05064/Q8BND5	11	64
2	extracellular membrane-bounded organelle	3/226	23/1594	0.991855	P17047/Q9Z1Q5/O54990	3	64
3	extracellular membrane-bounded organelle	4/374	23/1594	1	P70458/P63017/P63260/Q6P069	4	64
5	extracellular membrane-bounded organelle	3/156	23/1594	0.999922	Q923Z0/Q9DC29/Q3UUY6	3	64
1	extracellular organelle	11/247	23/1594	0.0109176	Q8R2H9/Q64442/P10107/P07356/Q64444/P07724/P09470/Q9Z1R2/P63038/P05064/Q8BND5	11	64
2	extracellular organelle	3/226	23/1594	0.991855	P17047/Q9Z1Q5/O54990	3	64
3	extracellular organelle	4/374	23/1594	1	P70458/P63017/P63260/Q6P069	4	64
5	extracellular organelle	3/156	23/1594	0.999922	Q923Z0/Q9DC29/Q3UUY6	3	64
1	extracellular region	46/247	194/1594	0.0238571	Q8R2H9/Q64442/P10107/P07356/P20029/Q922R8/P08113/Q9DCQ7/Q64444/O09046/P07724/P08003/Q00623/P48036/P01887/Q9JMI7/Q03401/Q61400/P21956/P18419/Q8VCI0/Q80YT5/P15626/P09470/P11499/Q9Z1R2/O09114/P17742/Q9QZL9/E9Q7F5/O35215/Q07797/P63038/Q9DAG6/P08071/P05064/Q3TCN2/P14211/Q8BND5/O54782/Q812F3/P06745/O70169/Q6X786/Q9DAA4/Q9WV54	46	65
2	extracellular region	29/226	194/1594	0.936177	Q9CYA0/P19324/P17047/P18760/P97821/P18242/Q921I1/P45376/Q99PT1/Q91X72/Q9CPT4/Q9Z1Q5/P23780/P07309/P07759/O88174/P63028/P07758/Q80W21/Q60854/Q76HL1/Q80V42/Q9DAR1/P48193/Q9DBH5/O54990/P24270/P09528/Q8BVR6	29	65
3	extracellular region	61/374	194/1594	0.0854651	Q9CPX3/P70458/P08207/Q9DAN8/P97401/Q60963/Q80ZN5/Q8K1T4/Q8VC60/P46412/O35887/P81117/P10649/Q99MN1/P00920/P20060/Q00897/Q9CQF9/Q9CPP7/P58019/Q8R4H4/Q8K4I7/P08905/P12265/Q922Q9/Q9D9X8/P27773/Q8K4Z3/P21765/P50428/Q9JLI3/P63017/Q01339/Q6AW46/Q9WVJ3/P28654/P17897/Q9JM99/P20181/P30681/Q02105/P50543/P63260/Q8K3U4/Q6P069/P11087/P39061/P10639/Q07235/P54310/Q9Z0L8/Q3V140/P70296/Q9DA11/A2AE20/O88531/P21460/…	61	65
4	extracellular region	13/160	194/1594	1	Q569E4/Q62522/P30933/Q9R118/P21812/P15089/E9Q414/Q6JVL5/Q9QY05/Q9CWP4/P97450/Q8VIF2/P21844	13	65
5	extracellular region	13/156	194/1594	0.999922	Q5M8S2/Q9CQ35/Q8C522/Q923Z0/Q8R1R3/Q91WL5/Q9DC29/P01899/Q3UUY6/Q9DAC0/P97819/Q30KP3/Q8CIE6	13	65
6	extracellular region	12/238	194/1594	1	Q02819/O08807/P48774/Q3U6K5/Q9Z126/P34884/Q9Z0H6/Q9JHY4/Q64191/Q60928/E9PV24/P08228	12	65
1	extracellular transport	2/247	19/1594	1	Q5S003/Q9JLI7	2	39
2	extracellular transport	1/226	19/1594	1	Q8C6S9	1	39
3	extracellular transport	1/374	19/1594	1	A9Q751	1	39
4	extracellular transport	7/160	19/1594	0.0299576	Q9D4B2/Q8C0M8/Q99MH5/Q9D9U9/Q8K450/Q8BSN3/E9Q7R9	7	39
5	extracellular transport	1/156	19/1594	0.999922	Q8R1R3	1	39
6	extracellular transport	3/238	19/1594	1	Q9D439/Q9D5Y1/Q60779	3	39
1	extracellular vesicle	10/247	22/1594	0.0224539	Q64442/P10107/P07356/Q64444/P07724/P09470/Q9Z1R2/P63038/P05064/Q8BND5	10	64
2	extracellular vesicle	3/226	22/1594	0.982369	P17047/Q9Z1Q5/O54990	3	64
3	extracellular vesicle	4/374	22/1594	1	P70458/P63017/P63260/Q6P069	4	64
5	extracellular vesicle	3/156	22/1594	0.999922	Q923Z0/Q9DC29/Q3UUY6	3	64
1	fatty acid beta-oxidation	12/247	34/1594	0.0544957	P51660/Q9JLZ3/Q9DCW4/P47934/P50544/Q8BH95/P52825/Q8BMS1/P51174/Q8QZT1/Q2XU92/Q9JHI5	12	66
2	fatty acid beta-oxidation	5/226	34/1594	0.959351	P45952/Q9DC50/Q8CAY6/Q99LC5/Q07417	5	66
3	fatty acid beta-oxidation	9/374	34/1594	0.931377	Q9CQ62/Q8BWT1/Q9WUR2/Q9R0H0/Q9DBM2/Q921H8/P42125/P32020/Q9EPL9	9	66
5	fatty acid beta-oxidation	1/156	34/1594	0.999922	Q99J39	1	66
6	fatty acid beta-oxidation	3/238	34/1594	1	Q99JY0/Q3TLP5/Q921G7	3	66
1	fatty acid biosynthetic process	10/247	25/1594	0.0477327	P10107/Q00623/P50544/O09114/Q9D404/P50171/O55135/P51174/Q2XU92/Q91VT4	10	20
2	fatty acid biosynthetic process	5/226	25/1594	0.864523	P19157/Q80W21/Q8R3F5/Q91V12/P39654	5	20
3	fatty acid biosynthetic process	4/374	25/1594	1	Q5SUC9/Q9DCS3/Q9CR21/Q99MZ7	4	20
5	fatty acid biosynthetic process	2/156	25/1594	0.999922	Q8BFZ9/Q99J39	2	20
6	fatty acid biosynthetic process	2/238	25/1594	1	P34884/Q8BWM0	2	20
1	fatty acid derivative metabolic process	6/247	11/1594	0.0519412	P51660/Q9JJN4/P41216/Q9D0K2/P48758/Q8QZT1	6	67
2	fatty acid derivative metabolic process	3/226	11/1594	0.791086	P38060/Q91V12/P39654	3	67
3	fatty acid derivative metabolic process	1/374	11/1594	1	Q9ESL0	1	67
1	fatty acid metabolic process	24/247	84/1594	0.03009	P51660/Q9JLZ3/P10107/Q9DCW4/P47934/Q3UUI3/Q00623/P41216/P50544/Q9R0X4/Q922H2/Q8BH95/O09114/Q9D404/P52825/Q8BMS1/P50171/O55135/P51174/Q8QZT1/Q2XU92/Q91VT4/Q9JHI5/Q9WV54	24	21
2	fatty acid metabolic process	16/226	84/1594	0.732539	P98192/P56395/P97823/P45952/Q9DC50/P19157/Q8CAY6/Q80W21/Q8R3F5/Q64176/Q99LC5/Q07417/Q9DBL1/Q91V12/P11352/P39654	16	21
3	fatty acid metabolic process	20/374	84/1594	0.993355	Q9CQ62/Q8BWT1/Q5SUC9/Q9DCS3/P81117/P34914/Q9CR21/Q8BH04/Q9WUR2/Q99MZ7/Q9R0H0/Q9DBM2/Q921H8/Q9QYR9/P42125/Q8VCT4/P32020/O35459/P54310/Q9EPL9	20	21
4	fatty acid metabolic process	2/160	84/1594	1	O08749/P52503	2	21
5	fatty acid metabolic process	7/156	84/1594	0.999922	Q8BFZ9/Q91WL5/Q99J39/O08914/Q8JZN5/Q64516/Q924X2	7	21
6	fatty acid metabolic process	6/238	84/1594	1	Q99JY0/O70325/Q3TLP5/P34884/Q921G7/Q8BWM0	6	21
1	fatty acid oxidation	12/247	35/1594	0.0674332	P51660/Q9JLZ3/Q9DCW4/P47934/P50544/Q8BH95/P52825/Q8BMS1/P51174/Q8QZT1/Q2XU92/Q9JHI5	12	66
2	fatty acid oxidation	5/226	35/1594	0.959351	P45952/Q9DC50/Q8CAY6/Q99LC5/Q07417	5	66
3	fatty acid oxidation	10/374	35/1594	0.863296	Q9CQ62/Q8BWT1/P81117/Q9WUR2/Q9R0H0/Q9DBM2/Q921H8/P42125/P32020/Q9EPL9	10	66
5	fatty acid oxidation	1/156	35/1594	0.999922	Q99J39	1	66
6	fatty acid oxidation	3/238	35/1594	1	Q99JY0/Q3TLP5/Q921G7	3	66
1	fertilization	19/247	67/1594	0.0677254	P16627/P23578/Q9JMI7/P21956/Q8K3R3/Q9QZL9/P80316/Q9D9J7/P80317/P42932/P80313/Q9DAG6/P48455/P05064/Q8K410/Q812F3/Q6X786/Q9DAA4/Q63811	19	68
2	fertilization	8/226	67/1594	1	O88958/O88174/Q9WV27/Q8C0X2/Q9R160/Q9D9V2/Q8CG27/P29121	8	68
3	fertilization	13/374	67/1594	1	Q9D411/P20060/Q9D9X8/P50428/Q99LX0/Q8VDD5/Q8BH53/Q07133/Q3V140/Q9DA11/Q9D0T1/Q3TTE0/Q9D925	13	68
4	fertilization	6/160	67/1594	1	P84244/Q62522/Q9D5A0/E9Q414/Q9QY05/Q9CWP4	6	68
5	fertilization	4/156	67/1594	0.999922	Q9CQ35/Q8R534/P48794/P15265	4	68
6	fertilization	8/238	67/1594	1	Q9QY84/Q3TVA9/Q9D529/Q60930/E9PXT9/Q3V0Q6/Q8CDL9/Q3TTY0	8	68
1	flagellated sperm motility	8/247	60/1594	0.976419	Q64442/P48036/P00342/P09041/Q9JMI7/Q61400/Q9EQ00/Q9JLI7	8	44
2	flagellated sperm motility	3/226	60/1594	1	Q9WV27/Q8C0X2/Q5H8C4	3	44
3	flagellated sperm motility	4/374	60/1594	1	Q9D411/Q6P902/Q8BH53/Q07133	4	44
4	flagellated sperm motility	20/160	60/1594	3.07468e-05	Q8C0M8/E9Q5M6/Q9D9U9/Q61884/Q5F201/Q6SP97/Q8C042/Q8K450/P28661/Q8BSN3/Q0VFX2/E9Q7R9/Q6V3W6/A6H639/E9Q414/Q9D3N2/Q9QY05/Q9CWP4/Q3V0B4/Q80W32	20	44
5	flagellated sperm motility	4/156	60/1594	0.999922	Q6Q477/Q8R0C3/Q80W99/P15265	4	44
6	flagellated sperm motility	12/238	60/1594	1	Q922G7/Q9D439/Q9D5Y1/Q9D9I1/Q60779/B2RW38/Q9WU65/Q6X6Z7/Q80X86/Q9CQP8/Q9JHQ5/Q9DAN9	12	44
1	gamete generation	19/247	136/1594	0.976419	Q5SUV2/P16627/Q9D424/P05132/Q80YT5/P09470/Q9DAN1/Q9Z1R2/O09114/Q9EQ00/Q9CWH6/Q61241/Q9JLI7/P54728/Q76MZ3/P17156/Q6X786/Q9JKV1/Q2XU92	19	50
2	gamete generation	12/226	136/1594	1	Q9JII5/Q76HL1/Q8VI88/P18572/Q9WV27/Q9R160/Q9D9V2/Q8C5V0/Q8C6S9/Q9WVQ0/Q8CG27/P29121	12	50
3	gamete generation	21/374	136/1594	1	P70458/P47791/Q8VDQ8/Q9D411/P62754/P20060/Q9R0H0/Q6P902/P30681/P61327/Q9D5S7/Q8BH53/P70696/Q9ERR7/E9Q956/O54863/P43275/P27661/Q07133/Q3V140/P70296	21	50
4	gamete generation	24/160	136/1594	0.0469933	P84244/A3KGV1/E9Q5M6/Q920N1/Q8CDR2/Q99MH5/Q8VIG3/Q61884/Q62522/O08749/Q9DAK2/Q8K450/P28661/Q8BSN3/Q0VFX2/E9Q7R9/Q6V3W6/E9Q414/Q9QY05/Q64327/Q3V0B4/Q8VIF2/Q7TSD4/Q80W32	24	50
5	gamete generation	10/156	136/1594	0.999922	Q3V132/Q8R0C3/Q9DAQ9/Q9CQ70/Q9D2F7/Q80W99/Q8R534/Q02248/Q8K0C4/P11438	10	50
6	gamete generation	33/238	136/1594	0.197185	Q8CDE2/Q9QY84/O08807/Q3TVA9/O70325/B2RW38/Q99P25/Q9WU65/Q8BRC6/Q8CDV6/Q5M8Q2/Q8K4E0/Q3U6K5/Q6NY15/Q80X86/Q9R109/Q9QXW4/P70190/Q925K9/Q8BPT6/E9QAF0/Q3V0Q6/Q99J09/Q9CQP8/Q9JJZ4/Q8CDL9/Q60928/Q2MH31/Q9JMB1/Q5SV66/P08228/Q9JHQ5/Q9DAN9	33	50
1	gastrulation	6/247	11/1594	0.0519412	P05132/Q00623/P68040/Q9DBC7/P06745/Q9JLV5	6	69
3	gastrulation	2/374	11/1594	1	Q9QZQ8/P62754	2	69
4	gastrulation	1/160	11/1594	1	O08749	1	69
5	gastrulation	1/156	11/1594	0.999922	Q02248	1	69
1	gene expression	57/247	393/1594	0.997017	P58252/P20108/P10107/P07356/Q9QXD6/P17710/P05132/O09046/Q00623/Q9CZN7/P01887/P09671/P99029/P41105/P62264/Q9DB15/P47857/Q8K310/P68040/Q9CQN1/Q9DBC7/Q9QUM9/Q9D8N0/P07901/P09470/P11499/Q9QYJ3/P17742/P57780/P16858/P63038/Q61171/P08071/Q9CXT8/Q6PDM2/P84104/B7ZMP1/P50580/P12970/P49443/P09405/Q8C570/Q9DC61/O55135/Q8VDP4/O08709/P14211/P06745/P27659/Q6X786/Q9JKV1/P70372/Q9JLV5/Q9DAA4/P57776/Q9Z1Q9/Q9WV54	57	13
2	gene expression	57/226	393/1594	0.939371	Q8K3K7/P63254/Q61136/Q6PHU5/P23116/Q62261/Q9JII5/P52760/Q9JI48/O08583/P61957/Q8CGC7/Q9WUP7/Q9QZD9/P19324/Q9CXJ1/Q9Z2N8/Q8R180/Q921I1/Q9D6S7/Q91X72/Q9CPT4/Q62148/P19157/O88174/Q99JF8/Q499X9/Q6P3D0/Q9CQV8/Q60972/P32921/Q80V42/Q91XV3/P18572/Q9DAR1/Q9D1D4/O35639/P62267/Q8CIG8/P70451/Q99KP6/O08691/P14131/P24270/A6H611/Q8BTM8/P29595/Q8BGY2/P29121/Q8BG05/Q60668/Q9CZR8/P11352/O35737/Q6A4J8/Q6ZWU9/Q8R081	57	13
3	gene expression	141/374	393/1594	1.39462e-07	Q2NL51/P42669/Q6P4T2/P62305/P62317/O54781/P62320/P08207/Q9CXW4/P60867/Q6ZWV7/P51410/P62315/Q921M3/P47962/P27048/P11031/Q5SUC9/Q9QZQ8/Q9QZ23/Q8VDQ8/Q9CQF4/Q8K1C0/O70133/Q9EQ80/Q9D411/P62754/Q99P91/P34914/Q99MN1/Q9CR21/P20060/P62983/Q07076/Q9CZL5/P57759/Q8K1J6/Q8VDC0/Q8VIJ6/P62281/P63276/Q3UKJ7/Q9JJI8/Q8BYM8/P62897/P56812/O35943/Q922Q9/P63101/P48678/Q9CQR2/Q8VCT4/Q9DCB8/Q80Y14/Q8K3A0/Q91WK5/Q9WUA2/…	141	13
4	gene expression	14/160	393/1594	1	P84244/Q5BN45/P62869/Q8BHJ5/P62918/Q0VET5/Q9WTM5/E9Q5C9/E9Q414/Q9Z1P6/Q9EQS3/O54962/P60122/P21844	14	13
5	gene expression	24/156	393/1594	0.999922	Q6Q477/P62908/P62270/P61979/P62821/Q920A7/Q99J47/P14148/O55142/Q923Z0/Q5IRJ6/Q3ULF4/Q8R1R3/Q68FF6/Q61324/G5E829/Q02248/P11835/Q78PY7/Q99P88/P56546/Q91YW3/Q9Z1N5/Q9CYN2	24	13
6	gene expression	50/238	393/1594	1	O08807/Q99JY0/P14206/Q6ZQ38/Q9QWV4/Q9D529/Q99M87/Q8JZQ2/O35129/P67778/P70122/Q9DAM9/Q8BPT6/P10630/Q61545/P34884/Q3V0Q6/Q9Z2X1/Q99J09/Q9Z2G9/Q8C854/Q8VEK3/O35387/Q9JJZ4/Q8R1G1/Q6ZWM4/Q9D8T3/Q8BML9/P62849/P62855/Q9CR00/P97478/Q61543/P57716/Q6ZWV3/Q61391/P62196/Q922B2/Q91WC0/Q921F2/E9PV24/P08228/Q9CQU8/Q61584/Q9D0E1/Q99JB2/Q8R2Y8/Q9WU42/Q8BWM0/P60335	50	13
1	generation of precursor metabolites and energy	36/247	142/1594	0.0250248	O70250/Q9QXD6/Q9DCW4/P17710/Q9Z2I9/Q9JJN4/Q99KI0/P05132/Q9CZU6/Q9CZN7/P08249/P09041/Q9WUM5/P09671/P43024/P47857/Q9D0K2/P97807/Q9CQN1/A2AVQ5/Q8VC30/Q9CQ60/Q8K2B3/Q91WS0/P16858/Q9D7P6/Q9WUA3/Q01853/Q9D6R2/P05064/P06151/P54071/O88844/O55135/P06745/Q8QZT1	36	6
2	generation of precursor metabolites and energy	12/226	142/1594	1	O08528/Q9DCL8/P38060/P45952/Q9Z2I8/P40142/Q9DC50/Q9DCD0/O88958/P97324/Q99LC5/P24270	12	6
3	generation of precursor metabolites and energy	24/374	142/1594	1	Q2NL51/Q5SUC9/P21550/Q924M7/Q9QX60/Q99KR7/Q9CPW2/P62897/Q9R0H0/O35943/P15327/Q8BPC6/P00015/Q99LX0/P62141/Q8C6I2/Q9CQY6/P17182/P14152/Q9DA03/P63158/Q9ESL0/P63087/Q8K1R3	24	6
4	generation of precursor metabolites and energy	25/160	142/1594	0.0417587	Q9D051/P35487/Q9DCJ5/Q06185/Q9D6J6/P56480/Q9CQA3/Q9DB20/P56382/Q9DCX2/O08749/Q9CR68/Q9D3D9/P12787/Q9CXZ1/P52503/Q8C042/Q5F204/Q9CQX8/Q9Z1P6/Q9CPP6/P97450/P17665/Q9DBJ1/P99028	25	6
5	generation of precursor metabolites and energy	10/156	142/1594	0.999922	Q9CQQ7/Q9D6J5/P56135/Q8R1I1/Q9CQ69/P00405/Q9D0M3/Q3UIU2/Q8VCL2/Q68FF6	10	6
6	generation of precursor metabolites and energy	21/238	142/1594	1	Q9D2G2/Q8K3J1/Q9DCT2/Q91WD5/P48771/Q9CZ13/P19783/Q03265/Q91VR2/Q91YT0/Q91VD9/O35129/Q7TMF3/Q791V5/Q99LC3/Q8BPT6/Q9WUR9/Q921G7/P97478/Q9CQJ8/Q99JB2	21	6
1	germ cell development	10/247	73/1594	0.968929	Q9D424/P05132/Q9DAN1/Q9EQ00/Q61241/Q9JLI7/Q76MZ3/P17156/Q6X786/Q9JKV1	10	34
2	germ cell development	4/226	73/1594	1	Q76HL1/Q9D9V2/Q8CG27/P29121	4	34
3	germ cell development	12/374	73/1594	1	Q8VDQ8/Q9D411/P62754/P20060/P30681/Q8BH53/P70696/Q9ERR7/E9Q956/O54863/Q3V140/P70296	12	34
4	germ cell development	18/160	73/1594	0.00405845	P84244/E9Q5M6/Q8CDR2/Q99MH5/Q8VIG3/Q61884/Q62522/O08749/Q9DAK2/Q8K450/P28661/Q0VFX2/E9Q7R9/Q6V3W6/Q9QY05/Q3V0B4/Q8VIF2/Q80W32	18	34
5	germ cell development	6/156	73/1594	0.999922	Q8R0C3/Q9CQ70/Q9D2F7/Q80W99/Q02248/Q8K0C4	6	34
6	germ cell development	15/238	73/1594	1	Q9QY84/Q3TVA9/B2RW38/Q9WU65/Q8CDV6/Q8K4E0/Q80X86/Q9QXW4/P70190/Q925K9/Q99J09/Q9CQP8/Q9JJZ4/Q5SV66/Q9DAN9	15	34
1	glucose homeostasis	10/247	27/1594	0.0722942	Q7TMR0/P17710/P05132/P47857/P68040/Q9D0K2/P46638/Q922H2/Q9DAK9/P06745	10	17
2	glucose homeostasis	3/226	27/1594	1	O08528/P53986/P11352	3	17
3	glucose homeostasis	6/374	27/1594	1	P62754/Q8BH04/Q99LX0/Q6P069/Q9D023/P63168	6	17
5	glucose homeostasis	5/156	27/1594	0.854089	Q59J78/Q66GT5/Q923Z0/P97819/Q64516	5	17
6	glucose homeostasis	2/238	27/1594	1	Q8K4E0/Q9WU42	2	17
1	glycolytic process	11/247	26/1594	0.0238571	O70250/Q9QXD6/P17710/P09041/P47857/Q8VC30/P16858/Q9WUA3/P05064/O55135/P06745	11	4
2	glycolytic process	1/226	26/1594	1	O08528	1	4
3	glycolytic process	4/374	26/1594	1	P21550/Q924M7/P15327/P17182	4	4
4	glycolytic process	2/160	26/1594	1	Q8C042/Q9DBJ1	2	4
5	glycolytic process	1/156	26/1594	0.999922	Q68FF6	1	4
6	glycolytic process	1/238	26/1594	1	Q791V5	1	4
2	glycoprotein biosynthetic process	1/226	12/1594	1	P07758	1	71
5	glycoprotein biosynthetic process	5/156	12/1594	0.0879851	P61166/Q02248/Q6ZQI3/Q80UM7/Q9DBG6	5	71
6	glycoprotein biosynthetic process	3/238	12/1594	1	Q9Z2M7/Q9JJZ4/P57716	3	71
1	guanyl nucleotide binding	8/247	49/1594	0.844573	P58252/P35278/Q9WUM5/P46638/P11499/P68373/P26443/P51150	8	70
2	guanyl nucleotide binding	7/226	49/1594	0.959351	Q99JI6/P08752/Q9Z2I8/Q6P3D0/Q9D6F9/P62331/Q8BHD0	7	70
3	guanyl nucleotide binding	8/374	49/1594	1	P62827/Q8BH04/Q9WTP7/P63321/P10126/O08810/P84078/P43274	8	70
4	guanyl nucleotide binding	3/160	49/1594	1	P05214/P68372/P28661	3	70
5	guanyl nucleotide binding	12/156	49/1594	0.0507023	P35279/Q91V41/P53994/P68369/P62821/P59279/P61028/Q91ZR1/P61027/P35293/P35285/Q01768	12	70
6	guanyl nucleotide binding	5/238	49/1594	1	Q8C650/Q9WUR9/Q9D8T3/P58281/P99024	5	70
1	guanyl ribonucleotide binding	8/247	49/1594	0.844573	P58252/P35278/Q9WUM5/P46638/P11499/P68373/P26443/P51150	8	70
2	guanyl ribonucleotide binding	7/226	49/1594	0.959351	Q99JI6/P08752/Q9Z2I8/Q6P3D0/Q9D6F9/P62331/Q8BHD0	7	70
3	guanyl ribonucleotide binding	8/374	49/1594	1	P62827/Q8BH04/Q9WTP7/P63321/P10126/O08810/P84078/P43274	8	70
4	guanyl ribonucleotide binding	3/160	49/1594	1	P05214/P68372/P28661	3	70
5	guanyl ribonucleotide binding	12/156	49/1594	0.0507023	P35279/Q91V41/P53994/P68369/P62821/P59279/P61028/Q91ZR1/P61027/P35293/P35285/Q01768	12	70
6	guanyl ribonucleotide binding	5/238	49/1594	1	Q8C650/Q9WUR9/Q9D8T3/P58281/P99024	5	70
1	heat shock protein binding	14/247	34/1594	0.0109176	P20029/P16627/Q00623/P38647/P11499/Q9Z1R2/Q9QYJ3/Q9QYJ0/Q68FD5/Q9JLC8/Q99L47/P17156/P57776/P26883	14	72
2	heat shock protein binding	2/226	34/1594	1	Q99PT1/Q9DBH5	2	72
3	heat shock protein binding	6/374	34/1594	1	Q9DC23/P63017/Q9WUD1/P70168/P17182/Q9JMC3	6	72
4	heat shock protein binding	2/160	34/1594	1	Q9DAK2/Q80W32	2	72
5	heat shock protein binding	3/156	34/1594	0.999922	P62908/P61979/P11835	3	72
6	heat shock protein binding	3/238	34/1594	1	Q9D2G2/Q99M87/Q9CYG7	3	72
1	heme binding	2/247	18/1594	1	Q8R086/P35700	2	73
2	heme binding	3/226	18/1594	0.939371	P56395/Q91X72/P24270	3	73
3	heme binding	2/374	18/1594	1	P62897/P00015	2	73
4	heme binding	1/160	18/1594	1	Q9DAD0	1	73
5	heme binding	7/156	18/1594	0.0319608	O70252/Q9CQX2/Q9D0M3/Q91WL5/Q80UU9/Q8K0C4/Q9DC29	7	73
1	heparin binding	1/247	15/1594	1	P08071	1	65
3	heparin binding	9/374	15/1594	0.0612787	Q99P91/P55302/P56812/Q01339/P47915/Q07235/P43275/P67984/P63158	9	65
4	heparin binding	1/160	15/1594	1	E9Q414	1	65
6	heparin binding	1/238	15/1594	1	Q9Z126	1	65
1	heterocycle metabolic process	76/247	402/1594	0.170675	P47738/P51660/Q8CAK1/P20108/P07356/O70250/Q9QXD6/P17710/Q9Z2I9/Q9JJN4/P05132/Q9CZU6/O09046/Q9CZN7/P00342/P09041/Q9WUM5/P09671/P99029/P62264/Q9DB15/P47857/P41216/P97807/Q9QUM9/Q9R0Y5/Q9R0X4/Q922H2/Q8VC30/Q9Z1J3/P07901/P11499/Q9QYJ3/Q9WV84/P17742/P80316/P80317/P42932/P80313/P57780/P16858/P60710/P63038/Q9WUA3/Q61171/Q9WTP6/P08071/Q9CRA7/Q9D404/Q6PDM2/Q01853/P84104/P05064/P50580/P12970/P49443/P54071/…	76	13
2	heterocycle metabolic process	52/226	402/1594	1	O08528/Q923D2/Q61136/Q9JII5/P52760/P38060/Q9JI48/Q9D5U5/Q9Z2I8/O08583/P61957/Q8CGC7/Q9WUP7/Q9DC50/Q3U5Q7/Q9CXJ1/P50247/P54726/Q9Z2N8/Q9DBP5/Q921I1/Q9D1I5/Q91X72/Q9CPT4/P07309/Q99JF8/Q499X9/Q6P3D0/Q9CQV8/Q60972/P32921/Q91XV3/O89106/Q9DAR1/O35143/O35639/Q8CIG8/P70451/Q99KP6/P14131/P24270/Q9DBL1/Q8BTM8/P29595/Q8BG05/Q60668/Q91V12/P62878/O35737/Q6A4J8/Q6ZWU9/Q8R081	52	13
3	heterocycle metabolic process	124/374	402/1594	0.00315849	Q2NL51/P42669/Q6P4T2/P62305/P62317/O54781/P62320/P08207/Q9CXW4/Q6ZWV7/P62315/Q921M3/P47962/P27048/Q8BWT1/P11031/Q9QZQ8/P62827/Q8VDQ8/P21550/Q9CQF4/Q8K1C0/O70133/Q9EQ80/Q9D411/P62754/Q9D7G0/Q922Q4/P34914/Q99MN1/Q922B1/P20060/Q924M7/Q9CZL5/Q9QX60/Q8K1J6/P18155/Q9WTP7/Q8VDC0/Q8VIJ6/P63276/Q8R574/Q3UKJ7/Q9D273/Q8BVI4/Q8BYM8/Q9DBM2/Q9QYR9/O35943/Q8VCE6/Q32MW3/P63101/P48678/Q9CQR2/Q8VCT4/Q8K4Z3/P32020/…	124	13
4	heterocycle metabolic process	25/160	402/1594	1	Q9D051/P35487/Q06185/P56480/Q8BKZ9/Q9DB20/Q99MH5/P56382/Q9DCX2/O08749/Q9D3D9/P62869/P41209/Q8BHJ5/Q0VET5/Q8C042/Q9WTM5/E9Q5C9/P97470/Q9EQS3/Q9DAG5/P97450/O54962/P60122/Q9DBJ1	25	13
5	heterocycle metabolic process	26/156	402/1594	0.999922	Q6Q477/O70252/P62908/Q9CQQ7/P61979/Q99J47/P14148/O55142/P56135/Q9CQV1/P00405/Q5IRJ6/Q68FF6/Q61324/Q61102/Q02248/P11835/Q9DC29/O35435/Q78PY7/Q9DBL7/P56546/Q9Z1N5/Q9CPQ8/Q99J39/Q01768	26	13
6	heterocycle metabolic process	48/238	402/1594	1	Q91YE9/Q6ZQ38/Q9QWV4/Q9D529/Q99M87/Q03265/Q91VR2/Q32M07/O35129/P67778/Q9Z2M7/P70122/Q9DAM9/Q791V5/P10630/P23591/Q61545/Q3V0Q6/D3YZG8/Q9Z2X1/Q99J09/Q9Z2G9/Q9WUR9/Q8C854/Q8VEK3/O35387/Q8R1G1/Q6ZWM4/Q9D8T3/Q8BML9/P62849/P62855/Q9CR00/P58281/P97478/Q6ZWV3/Q61391/P62196/Q922B2/Q91WC0/Q921F2/Q61584/Q9D0E1/Q99JB2/Q9WU42/Q8BWM0/Q9CZY3/P60335	48	13
1	hexose biosynthetic process	7/247	16/1594	0.0894622	Q64442/O70250/Q9QXD6/P09041/Q8CHP8/P16858/P06745	7	15
2	hexose biosynthetic process	3/226	16/1594	0.936177	P45952/O88958/Q6A4J8	3	15
3	hexose biosynthetic process	3/374	16/1594	1	Q91YP2/Q8BH04/Q3U1J4	3	15
5	hexose biosynthetic process	1/156	16/1594	0.999922	Q64521	1	15
6	hexose biosynthetic process	1/238	16/1594	1	Q9ERU9	1	15
1	hexose catabolic process	6/247	10/1594	0.0334553	P17710/P47857/Q8VC30/Q9WUA3/P06151/P06745	6	74
2	hexose catabolic process	1/226	10/1594	1	P23780	1	74
3	hexose catabolic process	2/374	10/1594	1	Q924M7/P17182	2	74
1	hexose metabolic process	15/247	46/1594	0.0477969	Q64442/O70250/Q9QXD6/P17710/P09041/P47857/Q922H2/Q8VC30/Q8CHP8/P16858/Q9WUA3/P05064/P06151/O54782/P06745	15	18
2	hexose metabolic process	8/226	46/1594	0.912548	O08528/P45952/Q9D0F9/O88958/P97324/P23780/Q99LJ1/Q6A4J8	8	18
3	hexose metabolic process	7/374	46/1594	1	Q91YP2/Q924M7/Q8BH04/P62141/Q3U1J4/P17182/P63158	7	18
4	hexose metabolic process	2/160	46/1594	1	Q9D051/P35487	2	18
5	hexose metabolic process	3/156	46/1594	0.999922	Q64521/Q91W89/Q99J39	3	18
6	hexose metabolic process	2/238	46/1594	1	Q9Z2M7/Q9ERU9	2	18
1	histone methylation	1/247	14/1594	1	P97807	1	75
2	histone methylation	1/226	14/1594	1	Q8CIG8	1	75
3	histone methylation	9/374	14/1594	0.0366588	Q9QZQ8/P48678/Q9Z2D6/Q91ZW3/P35550/P43276/P43277/P15864/P43274	9	75
4	histone methylation	2/160	14/1594	1	Q9D9T0/Q99LT0	2	75
5	histone methylation	1/156	14/1594	0.999922	Q02248	1	75
1	histone modification	2/247	34/1594	1	P97807/P60710	2	76
2	histone modification	4/226	34/1594	1	Q9Z2N8/Q60972/Q8CIG8/Q6A4J8	4	76
3	histone modification	17/374	34/1594	0.0223065	Q9WTX5/Q921M3/Q9QZQ8/Q8VDQ8/Q8VIJ6/P48678/Q99LX0/Q91WV0/Q9Z2D6/Q91ZW3/Q3U1J4/P35550/Q9Z183/P43276/P43277/P15864/P43274	17	76
4	histone modification	8/160	34/1594	0.178906	P84244/Q9D9T0/Q8BHJ5/Q9WTM5/Q8R5H1/P97470/Q99LT0/P60122	8	76
5	histone modification	1/156	34/1594	0.999922	Q02248	1	76
6	histone modification	2/238	34/1594	1	P67778/Q9WU42	2	76
1	hydro-lyase activity	9/247	22/1594	0.0566031	P51660/Q9JLZ3/Q64444/Q99KI0/P97807/Q8BH95/Q3TC72/Q9CZ42/Q8BMS1	9	19
2	hydro-lyase activity	2/226	22/1594	1	Q8BH86/Q9QZA0	2	19
3	hydro-lyase activity	7/374	22/1594	0.793287	P21550/P00920/Q9CZL5/Q9DBM2/P42125/Q99LX0/P17182	7	19
4	hydro-lyase activity	1/160	22/1594	1	Q8C042	1	19
6	hydro-lyase activity	1/238	22/1594	1	Q3TLP5	1	19
1	hydrolase activity	75/247	332/1594	0.00506498	P47738/P58252/Q8CG76/Q7TMR0/Q8R2H9/P20029/P35278/O70250/P08113/Q9QXD6/P16627/P23578/Q3UUI3/Q6PE15/P38647/Q8VCI0/Q3UV70/Q9CQN1/P48722/O09061/O55234/P46638/Q3UGR5/Q60692/Q9R0X4/Q6PD03/Q8VEJ9/Q9CQ60/P07901/Q8K010/P56376/Q8K3R3/P09470/P11499/P68373/Q8CHP8/Q9R1P3/P80316/Q9Z2W0/P80317/P42932/P80313/Q8VDK1/Q9DAK9/Q9CPY7/P63038/P48455/Q3TC72/P08071/Q9CXT8/Q01853/B7ZMP1/Q9JIY5/Q8K370/P49443/Q3TCN2/Q9JL56/…	75	77
2	hydrolase activity	48/226	332/1594	0.939371	Q8VDN2/Q99JI6/P08752/Q60648/P97823/P52760/P56399/Q9D5U5/Q9WUP7/P50247/Q9R0P9/Q9EPB5/P97821/P18242/O88958/Q9CQR4/O54984/P23780/O88174/Q6P3D0/P58389/Q8R016/Q6GQT0/Q76HL1/Q6J756/Q80V42/O89106/Q64176/Q9D6F9/Q3TT99/Q9R160/P24527/P62331/Q8CGK3/O08691/P62874/Q99LJ1/Q9WVJ2/P24270/A6H611/Q9D0S9/Q9JJV2/P29121/Q8C1A5/Q91V12/Q6A4J8/Q8BHD0/P39654	48	77
3	hydrolase activity	83/374	332/1594	0.799501	P29416/Q9CPX3/Q6P4T2/Q8BWT1/Q8BP40/P62827/Q60963/Q8VDQ8/P46460/Q8VC60/Q8K1C0/O70133/Q91YP2/P34914/P70195/Q922B1/P56375/P00920/P20060/P16332/Q9CRC9/P18155/Q8K4F5/Q8VDC0/Q3SXD3/Q9CPP7/Q8R4H4/Q8K4I7/P08905/Q8R146/Q9QYR9/P12265/Q8VCE6/Q8K2C6/Q32MW3/Q8QZS1/Q91VM9/Q9D9X8/P27773/Q8VCT4/Q8BVU5/Q9CYW4/P15327/Q9Z0S1/P50428/Q99KB8/P70349/Q9EQ20/Q9JKB1/O35655/P63321/Q9JLI3/P63017/P10126/Q6AW46/Q9WVJ3/Q99LX0/…	83	77
4	hydrolase activity	26/160	332/1594	1	Q9D3S9/P56480/P68372/E9Q5M6/Q9DB20/P56382/P62814/Q9D3D9/Q9CR51/Q9DAF3/Q9R118/P21812/P28661/Q9WTM5/Q61390/P15089/Q9CQR6/Q8R5H1/P97470/P54818/P97450/Q9JI78/P60122/Q8VIF2/Q9DBJ1/P21844	26	77
5	hydrolase activity	39/156	332/1594	0.810254	P35279/Q91V41/A6H690/P62908/D0G895/P53994/Q9D880/P68369/P62821/Q66GT5/Q920A7/Q5M8S2/Q8BLH5/Q8C522/P59279/Q3ULF4/A2A6C4/P61028/Q61102/Q8R534/G5E829/Q91ZR1/Q91W89/Q80WJ6/Q9DC29/Q7TNC9/Q80UM7/O35435/Q78PY7/P48794/P61027/Q9Z1N5/O88502/Q9CYN2/P97819/O08914/P35293/Q9EP69/P35285	39	77
6	hydrolase activity	25/238	332/1594	1	Q91YE9/Q8JZQ2/Q03265/Q91VR2/Q8C650/Q8BX10/Q9D7X3/Q8BPT6/P10630/D3YZG8/P62192/Q8R1G1/Q9D358/Q9D8T3/Q64191/P58281/P57716/Q60928/Q61391/Q3TTY0/P62196/Q925I1/Q9CQU8/P99024/Q8R2Y8	25	77
1	hydrolase activity, acting on acid anhydrides	23/247	103/1594	0.245606	P58252/Q8R2H9/P20029/P35278/P08113/P16627/P38647/Q9CQN1/P48722/P46638/Q8VEJ9/P07901/P56376/P11499/P68373/P80316/P80317/P42932/P80313/P63038/Q01853/P17156/P51150	23	78
2	hydrolase activity, acting on acid anhydrides	11/226	103/1594	1	Q99JI6/P08752/O54984/Q6P3D0/O89106/Q9D6F9/P62331/Q8CGK3/P62874/Q9JJV2/Q8BHD0	11	78
3	hydrolase activity, acting on acid anhydrides	13/374	103/1594	1	P62827/P46460/O70133/P56375/P16332/Q91VM9/Q8BVU5/P63321/P63017/P10126/O08810/Q91ZW3/Q64433	13	78
4	hydrolase activity, acting on acid anhydrides	11/160	103/1594	1	P56480/P68372/Q9DB20/P56382/Q9D3D9/Q9CR51/P28661/Q9WTM5/Q61390/P97450/P60122	11	78
5	hydrolase activity, acting on acid anhydrides	19/156	103/1594	0.0879851	P35279/Q91V41/A6H690/P53994/P68369/P62821/Q920A7/P59279/Q3ULF4/P61028/Q61102/G5E829/Q91ZR1/Q80WJ6/Q9DC29/P61027/Q9Z1N5/P35293/P35285	19	78
6	hydrolase activity, acting on acid anhydrides	11/238	103/1594	1	Q8JZQ2/Q03265/Q91VR2/Q8C650/P10630/P62192/Q9D8T3/P58281/P62196/Q925I1/P99024	11	78
1	hydrolase activity, acting on acid anhydrides, in phosphorus-containing anhydrides	23/247	103/1594	0.245606	P58252/Q8R2H9/P20029/P35278/P08113/P16627/P38647/Q9CQN1/P48722/P46638/Q8VEJ9/P07901/P56376/P11499/P68373/P80316/P80317/P42932/P80313/P63038/Q01853/P17156/P51150	23	78
2	hydrolase activity, acting on acid anhydrides, in phosphorus-containing anhydrides	11/226	103/1594	1	Q99JI6/P08752/O54984/Q6P3D0/O89106/Q9D6F9/P62331/Q8CGK3/P62874/Q9JJV2/Q8BHD0	11	78
3	hydrolase activity, acting on acid anhydrides, in phosphorus-containing anhydrides	13/374	103/1594	1	P62827/P46460/O70133/P56375/P16332/Q91VM9/Q8BVU5/P63321/P63017/P10126/O08810/Q91ZW3/Q64433	13	78
4	hydrolase activity, acting on acid anhydrides, in phosphorus-containing anhydrides	11/160	103/1594	1	P56480/P68372/Q9DB20/P56382/Q9D3D9/Q9CR51/P28661/Q9WTM5/Q61390/P97450/P60122	11	78
5	hydrolase activity, acting on acid anhydrides, in phosphorus-containing anhydrides	19/156	103/1594	0.0879851	P35279/Q91V41/A6H690/P53994/P68369/P62821/Q920A7/P59279/Q3ULF4/P61028/Q61102/G5E829/Q91ZR1/Q80WJ6/Q9DC29/P61027/Q9Z1N5/P35293/P35285	19	78
6	hydrolase activity, acting on acid anhydrides, in phosphorus-containing anhydrides	11/238	103/1594	1	Q8JZQ2/Q03265/Q91VR2/Q8C650/P10630/P62192/Q9D8T3/P58281/P62196/Q925I1/P99024	11	78
1	hydrolase activity, acting on ester bonds	23/247	88/1594	0.0798359	P47738/Q8R2H9/Q9QXD6/Q3UUI3/Q6PE15/Q8VCI0/Q3UV70/Q3UGR5/Q9R0X4/Q6PD03/Q9CQ60/Q8K3R3/Q8CHP8/Q9DAK9/P48455/P49443/Q3TCN2/Q9JL56/Q76MZ3/O08709/Q9D8S4/Q2XU92/Q9Z1Q9	23	77
2	hydrolase activity, acting on ester bonds	12/226	88/1594	0.978553	Q8VDN2/P97823/P52760/Q9D5U5/Q9CQR4/Q6P3D0/P58389/Q6GQT0/Q64176/Q3TT99/P62874/Q91V12	12	77
3	hydrolase activity, acting on ester bonds	29/374	88/1594	0.264477	Q8BWT1/Q8BP40/Q60963/Q8K1C0/P34914/P00920/Q8VDC0/Q3SXD3/Q9CPP7/Q9QYR9/Q8VCE6/Q32MW3/Q8QZS1/Q91VM9/Q8VCT4/Q9Z0S1/P50428/Q99KB8/Q9EQ20/O35655/Q6AW46/P62141/A6H6A4/Q9D7N9/P62715/P54310/O88531/P63087/Q8K1R3	29	77
4	hydrolase activity, acting on ester bonds	2/160	88/1594	1	Q9CQR6/P97470	2	77
5	hydrolase activity, acting on ester bonds	10/156	88/1594	0.999922	P62908/Q9D880/Q66GT5/Q8C522/Q7TNC9/Q78PY7/O88502/P97819/O08914/Q9EP69	10	77
6	hydrolase activity, acting on ester bonds	6/238	88/1594	1	Q91YE9/Q8BX10/Q9D7X3/Q9D358/Q3TTY0/Q8R2Y8	6	77
1	identical protein binding	61/247	284/1594	0.0370508	P47738/P51660/Q8CG76/Q64442/P20108/P10107/P07356/P05202/O70250/Q9QXD6/P17710/P07724/Q00623/Q9CZN7/P48036/P01887/P09671/P47857/P50544/Q8K310/P68040/Q9D0K2/Q9Z1J3/P07901/Q8K010/P15626/P11499/P24549/Q9Z1R2/Q9D9J7/Q91WS0/Q9Z2W0/P80313/P57780/P16858/P60710/Q9EQ00/P35700/Q9WUA3/Q01853/B7ZMP1/Q9JIY5/Q9JLJ2/P05064/P06151/Q99LB2/O88844/P09405/Q8C5H8/Q80X56/P51174/Q9QWR8/O08709/P30275/Q99L47/P56873/P70372/…	61	62
2	identical protein binding	46/226	284/1594	0.785329	P53986/Q62452/P16125/Q8R317/P52760/Q71RI9/P47199/Q9QYE6/P45952/Q9Z0S9/Q8CGC7/P40142/P50247/P61922/P97821/Q9WVL0/O88958/Q9Z2U0/P97324/Q61233/P23780/Q9DCM0/P07309/Q6P3D0/P58389/Q9CQV8/Q80W21/P32921/Q8R016/O89106/Q7TMS5/Q62393/Q8CGK3/Q3U7R1/Q8CIG8/Q3ULJ0/Q99KP6/Q07417/P24270/Q9DBL1/Q8BTM8/Q80X90/P09528/Q91V12/O35737/Q6A4J8	46	62
3	identical protein binding	82/374	284/1594	0.174686	Q6P4T2/Q9CQ62/P08207/P11031/P47791/P21550/Q07139/Q9EQ80/Q9D411/Q9D7G0/P46412/P34914/P10649/Q99MN1/Q91W43/P56375/Q9DBF1/P20060/Q9CZL5/P16332/P14069/P29758/Q9JLT4/P57759/Q8BJU0/Q9CRC9/Q9WTP7/Q91Z53/Q8VIJ6/Q00897/Q8R574/Q8BVI4/P08905/Q9R0H0/Q8R146/P42125/P63101/P48678/P27773/Q8K4Z3/P32020/Q8K3A0/Q9Z204/Q01339/P10126/Q9WVJ3/Q99LX0/P17897/Q61879/P50543/P63260/Q8VDD5/Q9WUD1/P58771/Q6P069/P11087/P68254/…	82	62
4	identical protein binding	13/160	284/1594	1	Q9DCM4/Q60737/Q61884/Q8BHL8/Q9R118/P67871/P28661/Q9WTM5/Q8R5H1/P51807/Q99LT0/Q8BL66/O54962	13	62
5	identical protein binding	18/156	284/1594	0.999922	P61979/P68369/P14148/P54116/O88870/A2A6C4/Q68FF6/Q61102/A6PWV3/Q8BG67/P01899/P56546/Q9Z1N5/P97819/Q99J39/O08914/Q9WV55/Q01768	18	62
6	identical protein binding	21/238	284/1594	1	P15105/O08807/P12815/Q32MG2/P48774/O70325/Q91ZU6/O35129/Q8BVR0/P23591/Q61545/P34884/Q8VEK3/Q9JK48/Q8R1G1/Q61391/Q921F2/Q925I1/P08228/Q9JHQ5/Q61584	21	62
1	inner mitochondrial membrane protein complex	2/247	78/1594	1	P43024/Q8K2B3	2	57
2	inner mitochondrial membrane protein complex	1/226	78/1594	1	Q8R404	1	57
3	inner mitochondrial membrane protein complex	2/374	78/1594	1	Q9CR21/Q99LY9	2	57
4	inner mitochondrial membrane protein complex	22/160	78/1594	0.000167557	Q9DCJ5/Q9CQ75/Q06185/Q9D6J6/P56480/Q9CQA3/Q9DB20/P56382/Q9DCX2/Q9DB77/Q9CR68/Q9D3D9/P12787/Q9CXZ1/P52503/Q9DCS9/Q9CQV7/Q9Z1P6/Q9CPP6/P97450/P17665/P99028	22	57
5	inner mitochondrial membrane protein complex	22/156	78/1594	0.000129664	Q9CQQ7/Q9D880/Q920A7/Q7TNS2/Q9CR61/Q9D6J5/P56135/Q5U458/Q9CQV1/Q9DC69/Q9CPU2/Q9ERS2/Q8R1I1/Q9CQ69/P00405/Q9D0M3/Q3UIU2/Q3ULF4/O35683/Q8CCM6/Q9CPQ8/Q78IK4	22	57
6	inner mitochondrial membrane protein complex	24/238	78/1594	0.0445418	Q8CAQ8/Q9CQC7/Q9CRB9/Q8K3J1/Q9DCT2/Q91WD5/P48771/Q91VN4/Q9CZ13/Q9CQZ5/Q8JZQ2/P19783/Q03265/Q91VR2/Q9CPQ1/Q91YT0/Q91VD9/O35129/P67778/Q7TMF3/Q99LC3/Q8BPT6/Q9CQJ8/Q9CQU8	24	57
2	inorganic anion transport	1/226	11/1594	1	Q9Z1Q5	1	2
3	inorganic anion transport	2/374	11/1594	1	P00920/Q9CQF9	2	2
4	inorganic anion transport	1/160	11/1594	1	Q924N4	1	2
5	inorganic anion transport	5/156	11/1594	0.0618664	Q8R0C3/O88870/Q9CR62/Q9QZD8/Q8VEM8	5	2
1	inorganic cation transmembrane transporter activity	3/247	45/1594	1	P07356/P48036/P43024	3	26
2	inorganic cation transmembrane transporter activity	3/226	45/1594	1	Q8VDN2/Q8BVE3/Q9WV27	3	26
3	inorganic cation transmembrane transporter activity	1/374	45/1594	1	P50518	1	26
4	inorganic cation transmembrane transporter activity	14/160	45/1594	0.00221438	Q06185/P56480/Q9DB20/P56382/Q9DCX2/Q9CR68/Q9D3D9/Q9CR51/P12787/Q6PIC6/P97450/P17665/Q924N4/P99028	14	26
5	inorganic cation transmembrane transporter activity	11/156	45/1594	0.0729729	Q6Q477/Q9Z2I0/Q9CQQ7/P56135/Q9CQ69/P00405/Q9D0M3/Q9Z1G4/Q80W99/G5E829/Q9CPQ8	11	26
6	inorganic cation transmembrane transporter activity	7/238	45/1594	1	P48771/Q9D593/P19783/Q03265/Q91VR2/Q9CPQ1/Q8VDT1	7	26
1	inorganic ion transmembrane transport	4/247	56/1594	1	Q9JMI7/Q9D7P6/P17156/P26883	4	79
2	inorganic ion transmembrane transport	10/226	56/1594	0.864523	Q8VDN2/Q8BHE8/Q8R317/Q8BVE3/Q8R180/P97324/Q80W21/Q9WV27/Q3ULJ0/Q8BTM8	10	79
3	inorganic ion transmembrane transport	10/374	56/1594	1	Q5SUC9/Q99KR7/Q9CQF9/Q99LX0/Q6P069/Q60932/P84078/P0DP28/P62259/P50518	10	79
4	inorganic ion transmembrane transport	6/160	56/1594	1	P56480/P62814/Q9D3D9/Q9CR51/Q6PIC6/Q924N4	6	79
5	inorganic ion transmembrane transport	13/156	56/1594	0.0540529	Q6Q477/Q9Z2I0/P54116/Q9Z1G4/O88870/Q9CR62/Q61102/Q80W99/G5E829/Q9DC29/Q9QZD8/P97819/Q8VEM8	13	79
6	inorganic ion transmembrane transport	7/238	56/1594	1	Q9D593/Q8JZQ2/Q03265/O35129/Q9JIB0/P58281/Q99JB2	7	79
1	inorganic molecular entity transmembrane transporter activity	3/247	56/1594	1	P07356/P48036/P43024	3	26
2	inorganic molecular entity transmembrane transporter activity	4/226	56/1594	1	Q8VDN2/Q8BVE3/Q9Z1Q5/Q9WV27	4	26
3	inorganic molecular entity transmembrane transporter activity	2/374	56/1594	1	Q60932/P50518	2	26
4	inorganic molecular entity transmembrane transporter activity	14/160	56/1594	0.0176034	Q06185/P56480/Q9DB20/P56382/Q9DCX2/Q9CR68/Q9D3D9/Q9CR51/P12787/Q6PIC6/P97450/P17665/Q924N4/P99028	14	26
5	inorganic molecular entity transmembrane transporter activity	16/156	56/1594	0.0027723	Q6Q477/Q9Z2I0/Q9CQQ7/Q8R0C3/P56135/Q9CQ69/P00405/Q9D0M3/Q9Z1G4/O88870/Q9CR62/Q80W99/G5E829/Q9QZD8/Q9CPQ8/Q8VEM8	16	26
6	inorganic molecular entity transmembrane transporter activity	9/238	56/1594	1	P48771/Q9D593/P19783/Q03265/Q91VR2/Q9CPQ1/Q60930/Q60931/Q8VDT1	9	26
1	integral component of membrane	15/247	262/1594	1	P20029/P01887/P43024/P41216/P09470/Q9D9J7/Q91WS0/P63038/Q9JIY5/Q9JL56/Q8K410/P14211/Q9JM62/Q8BND5/P17156	15	80
2	integral component of membrane	42/226	262/1594	0.79638	Q8K3K7/Q8VDN2/Q8BXZ1/P56395/Q8K2I3/P53986/Q62452/Q6PHU5/Q9QYE6/Q9Z0S9/P17047/Q8R180/Q9Z1Q5/Q80VP0/O88174/P58389/Q76HL1/Q9D6K8/Q7TMS5/Q8VI88/O09117/Q8R1V4/P32037/P18572/Q9WV27/Q3TT99/Q8C0X2/Q9DAR1/Q9R160/P35564/Q9D1D4/Q9WV38/Q9D9V2/Q9DBH5/Q5RJI2/Q8R404/O54990/Q3U7R1/Q99PL5/Q91YL7/P29121/Q8BSE0	42	80
3	integral component of membrane	20/374	262/1594	1	Q5SUC9/Q99P91/Q9CR21/Q99KR7/Q8BVM2/Q9D9X8/P27773/P50428/Q9JLI3/Q9D7N9/Q6PIX9/Q9CQ92/Q60932/Q9D023/Q9DA16/Q99LY9/P0DP28/Q9JIQ3/P53810/Q3TTE0	20	80
4	integral component of membrane	18/160	262/1594	1	Q9DCJ5/Q9CQ75/Q9D6J6/Q9DB77/Q9CR68/P62814/Q9CXZ1/P52503/Q6PIC6/Q9DCS9/Q9CQV7/Q9Z1P6/Q9CPP6/Q91XE8/Q3V0B4/P17665/Q9CRD2/P99028	18	80
5	integral component of membrane	90/156	262/1594	4.9445e-33	Q6Q477/Q9Z2I0/Q91YP0/D0G895/Q3V132/Q9D880/Q66GT5/Q8R0C3/Q920A7/Q7TNS2/Q99J47/Q9CR61/Q9D6J5/Q5M8S2/Q8BLH5/Q8BPE4/Q8BFZ9/P54116/Q8VEK0/Q9CQ35/Q9R1Q7/P56135/Q9CQX2/Q5U458/Q80YD3/Q8BMK4/Q9DC69/Q9CPU2/Q9ERS2/Q8R1I1/Q9CQ69/P00405/Q9D0M3/Q9Z1G4/O89116/Q3UIU2/Q923Z0/Q8JZU2/Q5IRJ6/Q8BGG6/Q5SWT3/O88870/Q3ULF4/P61166/Q8BZ09/A0A0A6YXX9/A2A6C4/Q8VCL2/Q99JR1/Q791T5/Q9D8Y1/Q91V61/Q9D2F7/O35683/Q9CR62/Q9CRB8/Q8C…	90	80
6	integral component of membrane	44/238	262/1594	1	Q8CAQ8/Q3TVA9/Q9CQC7/Q9CRB9/Q8K3J1/Q9DCT2/Q91WD5/P48771/Q91VN4/Q9CZ13/Q9CQZ5/Q8JZQ2/P19783/Q9CPQ1/Q91ZU6/Q91YT0/Q8BX10/Q91VD9/Q60930/P67778/Q7TMF3/Q60931/Q8C5U4/Q91VC9/Q791V5/Q8BGH2/Q99LC3/Q8BPT6/E9QAF0/Q921G7/Q9CQP8/Q9JJZ4/Q8VDT1/P58281/Q61543/P57716/Q60928/Q61391/Q3TTY0/Q9CQJ8/Q8BFW9/Q925I1/Q9CQC3/Q8BWM0	44	80
2	integral component of mitochondrial inner membrane	1/226	21/1594	1	Q8R404	1	81
3	integral component of mitochondrial inner membrane	2/374	21/1594	1	Q5SUC9/Q9D023	2	81
5	integral component of mitochondrial inner membrane	11/156	21/1594	7.01815e-05	Q66GT5/Q920A7/Q7TNS2/Q8BPE4/Q5U458/Q3ULF4/Q8VCL2/Q99JR1/Q91V61/Q78IK4/Q8VEM8	11	81
6	integral component of mitochondrial inner membrane	6/238	21/1594	1	Q8CAQ8/Q9CRB9/Q91VN4/Q8JZQ2/Q91VC9/Q921G7	6	81
2	integral component of mitochondrial membrane	2/226	25/1594	1	Q9D6K8/Q8R404	2	81
3	integral component of mitochondrial membrane	3/374	25/1594	1	Q5SUC9/Q9CQ92/Q9D023	3	81
5	integral component of mitochondrial membrane	12/156	25/1594	7.01815e-05	Q66GT5/Q920A7/Q7TNS2/Q8BPE4/Q5U458/Q3ULF4/Q8VCL2/Q99JR1/Q91V61/Q9DC29/Q78IK4/Q8VEM8	12	81
6	integral component of mitochondrial membrane	6/238	25/1594	1	Q8CAQ8/Q9CRB9/Q91VN4/Q8JZQ2/Q91VC9/Q921G7	6	81
1	integral component of organelle membrane	4/247	43/1594	1	P20029/P01887/P14211/Q8BND5	4	82
2	integral component of organelle membrane	8/226	43/1594	0.864523	P17047/Q8R180/Q9D6K8/P35564/Q8R404/Q3U7R1/Q99PL5/P29121	8	82
3	integral component of organelle membrane	4/374	43/1594	1	Q5SUC9/P27773/Q9CQ92/Q9D023	4	82
4	integral component of organelle membrane	1/160	43/1594	1	Q9CRD2	1	82
5	integral component of organelle membrane	17/156	43/1594	1.37882e-05	Q66GT5/Q920A7/Q7TNS2/Q8BPE4/Q5U458/Q9Z1G4/Q3ULF4/A2A6C4/Q8VCL2/Q99JR1/Q91V61/G5E829/Q9DC29/P01899/Q78IK4/Q9EP69/Q8VEM8	17	82
6	integral component of organelle membrane	6/238	43/1594	1	Q8CAQ8/Q9CRB9/Q91VN4/Q8JZQ2/Q91VC9/Q921G7	6	82
1	intracellular organelle lumen	94/247	475/1594	0.033158	P47738/P51660/Q8CAK1/P10107/P20029/Q922R8/P08113/Q9DCW4/Q9D424/P05132/Q9CZU6/O35857/P08003/Q9CZN7/P08249/Q9WUM5/P09671/P38647/P99029/P62264/Q8K215/Q9DB15/P50544/Q8K310/P68040/O70435/Q9R1P4/Q9CQN1/Q9QUM9/O09061/O55234/Q60692/Q9R0X4/Q9Z2U1/Q922H2/Q9Z1J3/Q9Z1R2/Q9QYJ3/Q9WV84/Q8R086/O09114/Q9R1P3/P26443/Q8K2B3/P42932/P57780/Q6P1E8/P16858/P60710/Q9DAK9/Q9D7P6/Q9CPY7/P63038/Q9CWH6/P35700/Q9WTP6/P14733/…	94	83
2	intracellular organelle lumen	76/226	475/1594	0.660792	P98192/Q02053/Q8BHE8/P08752/Q923D2/Q61136/P23116/Q62261/Q9JII5/Q8R317/P52760/P45952/Q00PI9/Q60996/Q9Z2I8/P61957/Q9WUP7/P40142/Q8BH86/Q3U5Q7/Q9R0P9/P17047/P54726/Q9Z2N8/P61922/P97821/Q9DBP5/P45376/Q9Z2U0/Q9CQR4/P21126/O54984/Q9DCM0/Q80VP0/O88543/Q99JF8/P63028/Q499X9/Q6P3D0/P58389/Q6RI63/Q60972/P61963/Q6GQT0/P62075/Q91XV3/O89106/Q7TMS5/E9Q7G0/Q99LC5/O09044/P24527/Q5H8C4/P48193/Q9D6Z1/Q8R404/Q8CGK3/…	76	83
3	intracellular organelle lumen	130/374	475/1594	0.161798	Q6P4T2/Q9WTX5/O54781/P62320/Q9CQ62/Q9CXW4/Q921M3/P47962/P27048/Q8BWT1/Q9D832/P11031/Q9QZQ8/P62827/Q9QZ23/Q8VDQ8/Q07139/Q9CQF4/Q8K1C0/O70133/P62754/Q91YP2/O35887/Q8CEI1/P97493/P70195/Q9CR21/Q922B1/Q91W43/P62983/Q91W90/P16332/Q9DC23/P29758/P57759/Q99KR7/Q9D6Y7/Q9CQU0/P55302/Q9WTP7/Q8VIJ6/Q99MN9/Q9WUR2/P08905/P62897/Q8CFA2/Q91VW3/Q921H8/Q8K2C6/P48678/P27773/Q8VCT4/P24369/P32020/Q8BVU5/Q9CYW4/Q80Y14/…	130	83
4	intracellular organelle lumen	32/160	475/1594	1	Q60737/Q9D051/P35487/P62806/P84244/Q8BTU1/Q9DCJ5/Q9D6J6/P56480/Q8BKZ9/Q9CQA3/Q8VIG3/Q9D9U9/Q9DB77/O08749/P62869/Q9D9T0/P10853/Q8BHJ5/Q0VET5/P67871/P28661/Q9WTM5/E9Q5C9/Q9CQV7/P97470/Q9CQX8/Q9Z1P6/Q99LT0/Q9EQS3/O54962/P60122	32	83
5	intracellular organelle lumen	29/156	475/1594	0.999922	P62908/Q9CQQ7/P61979/Q9D880/Q3U3V8/Q9CR61/Q5U458/Q8BMK4/Q9CQV1/Q9DC69/Q9ERS2/Q9Z1G4/Q3UIU2/Q923Z0/P61028/O35216/Q61324/G5E829/Q91W89/Q9D8W5/Q9DC29/Q9QZD8/Q922Q8/O35435/Q9DBG6/Q9DBL7/Q91YW3/Q9Z1N5/Q99J39	29	83
6	intracellular organelle lumen	55/238	475/1594	1	Q8CAQ8/Q99JY0/P12815/Q9D2G2/Q6ZQ38/Q9CQC7/Q9DCT2/Q91WD5/Q99M87/G3UYX5/P19783/Q91ZU6/Q91VD9/Q60930/O35129/P67778/Q9D131/Q9Z2M7/Q9JIB0/P70122/Q9DAM9/Q9R109/O88544/Q9ERU9/Q9D7X3/Q8BVR0/Q61545/P34884/Q91V09/D3YZG8/Q9Z2X1/Q99J09/P62192/Q9WUR9/Q921G7/Q8VEK3/O35387/Q9WTZ1/Q8R3P7/P59235/P58281/P62196/Q2MH31/Q921F2/Q91YL2/Q925I1/P08228/P99024/Q9D0E1/Q99JB2/Q8VBV7/Q9WU42/Q9CZY3/P60335/Q8CFI2	55	83
1	intracellular protein-containing complex	24/247	78/1594	0.015305	P05132/O70435/Q9R1P4/Q9DBC7/Q9QUM9/O09061/O55234/Q60692/Q9Z2U1/Q6PD03/P11499/Q9R1P3/P60710/Q9CWH6/P48455/Q01853/P54728/Q76MZ3/Q8VDP4/Q9JKV1/Q9JLV5/P99026/P49722/Q63811	24	24
2	intracellular protein-containing complex	11/226	78/1594	0.959351	Q8R317/Q60996/Q9WUP7/P54726/Q9Z2N8/P61922/Q9Z2U0/P58389/P61963/Q9WVJ2/P62878	11	24
3	intracellular protein-containing complex	10/374	78/1594	1	Q9WTX5/Q9CX56/P70195/Q91WV0/Q9WUD1/Q7TNP2/Q3U1J4/P62715/P83940/P26516	10	24
4	intracellular protein-containing complex	9/160	78/1594	1	O54833/Q60737/P62869/Q8BHL8/P67871/Q9WTM5/P97470/Q99JI4/P60122	9	24
5	intracellular protein-containing complex	3/156	78/1594	0.999922	P14685/Q61324/Q9D8W5	3	24
6	intracellular protein-containing complex	9/238	78/1594	1	P12815/Q6ZQ38/P62192/Q925E7/Q9WTZ1/Q9CR00/P62196/P62700/Q9CZY3	9	24
1	intrinsic component of membrane	19/247	275/1594	1	P20029/Q64444/P01887/Q9JMI7/P43024/P41216/P09470/Q9D9J7/Q91WS0/P63038/Q9JIY5/Q9JL56/Q8K410/P14211/Q9JM62/Q8BND5/P17156/Q812F3/Q9DA79	19	80
2	intrinsic component of membrane	43/226	275/1594	0.855499	Q8K3K7/Q8VDN2/Q8BXZ1/P56395/Q8K2I3/P53986/Q62452/Q6PHU5/Q9QYE6/Q9Z0S9/P17047/Q8R180/Q9Z1Q5/Q80VP0/O88174/P58389/Q76HL1/Q9D6K8/Q80V42/Q7TMS5/Q8VI88/O09117/Q8R1V4/P32037/P18572/Q9WV27/Q3TT99/Q8C0X2/Q9DAR1/Q9R160/P35564/Q9D1D4/Q9WV38/Q9D9V2/Q9DBH5/Q5RJI2/Q8R404/O54990/Q3U7R1/Q99PL5/Q91YL7/P29121/Q8BSE0	43	80
3	intrinsic component of membrane	22/374	275/1594	1	Q5SUC9/Q8BVP6/Q99P91/Q9CR21/Q99KR7/P58019/Q8BVM2/Q9D9X8/P27773/P50428/Q9JLI3/Q9D7N9/Q6PIX9/Q9CQ92/Q60932/Q9D023/Q9DA16/Q99LY9/P0DP28/Q9JIQ3/P53810/Q3TTE0	22	80
4	intrinsic component of membrane	20/160	275/1594	1	Q9DCJ5/Q9CQ75/Q9D6J6/Q9DB77/Q9CR68/P62814/Q9CXZ1/P52503/Q6PIC6/Q9DCS9/Q9CQV7/Q9CWP4/Q9Z1P6/Q9CPP6/Q91XE8/Q3V0B4/P17665/Q8VIF2/Q9CRD2/P99028	20	80
5	intrinsic component of membrane	91/156	275/1594	2.73561e-32	Q6Q477/Q9Z2I0/Q91YP0/D0G895/Q3V132/Q9D880/Q66GT5/Q8R0C3/Q920A7/Q7TNS2/Q99J47/Q9CR61/Q9D6J5/Q5M8S2/Q8BLH5/Q8BPE4/Q8BFZ9/P54116/Q8VEK0/Q9CQ35/Q9R1Q7/P56135/Q9CQX2/Q5U458/Q80YD3/Q8BMK4/Q9DC69/Q9CPU2/Q9ERS2/Q8R1I1/Q9CQ69/P00405/Q9D0M3/Q9Z1G4/O89116/Q3UIU2/Q923Z0/Q8JZU2/Q5IRJ6/Q8BGG6/Q5SWT3/O88870/Q3ULF4/P61166/Q8BZ09/A0A0A6YXX9/A2A6C4/Q8VCL2/Q99JR1/Q791T5/Q9D8Y1/Q91V61/Q9D2F7/O35683/Q9CR62/Q9CRB8/Q8C…	91	80
6	intrinsic component of membrane	44/238	275/1594	1	Q8CAQ8/Q3TVA9/Q9CQC7/Q9CRB9/Q8K3J1/Q9DCT2/Q91WD5/P48771/Q91VN4/Q9CZ13/Q9CQZ5/Q8JZQ2/P19783/Q9CPQ1/Q91ZU6/Q91YT0/Q8BX10/Q91VD9/Q60930/P67778/Q7TMF3/Q60931/Q8C5U4/Q91VC9/Q791V5/Q8BGH2/Q99LC3/Q8BPT6/E9QAF0/Q921G7/Q9CQP8/Q9JJZ4/Q8VDT1/P58281/Q61543/P57716/Q60928/Q61391/Q3TTY0/Q9CQJ8/Q8BFW9/Q925I1/Q9CQC3/Q8BWM0	44	80
2	intrinsic component of mitochondrial inner membrane	1/226	21/1594	1	Q8R404	1	81
3	intrinsic component of mitochondrial inner membrane	2/374	21/1594	1	Q5SUC9/Q9D023	2	81
5	intrinsic component of mitochondrial inner membrane	11/156	21/1594	7.01815e-05	Q66GT5/Q920A7/Q7TNS2/Q8BPE4/Q5U458/Q3ULF4/Q8VCL2/Q99JR1/Q91V61/Q78IK4/Q8VEM8	11	81
6	intrinsic component of mitochondrial inner membrane	6/238	21/1594	1	Q8CAQ8/Q9CRB9/Q91VN4/Q8JZQ2/Q91VC9/Q921G7	6	81
2	intrinsic component of mitochondrial membrane	2/226	25/1594	1	Q9D6K8/Q8R404	2	81
3	intrinsic component of mitochondrial membrane	3/374	25/1594	1	Q5SUC9/Q9CQ92/Q9D023	3	81
5	intrinsic component of mitochondrial membrane	12/156	25/1594	7.01815e-05	Q66GT5/Q920A7/Q7TNS2/Q8BPE4/Q5U458/Q3ULF4/Q8VCL2/Q99JR1/Q91V61/Q9DC29/Q78IK4/Q8VEM8	12	81
6	intrinsic component of mitochondrial membrane	6/238	25/1594	1	Q8CAQ8/Q9CRB9/Q91VN4/Q8JZQ2/Q91VC9/Q921G7	6	81
1	intrinsic component of organelle membrane	4/247	43/1594	1	P20029/P01887/P14211/Q8BND5	4	82
2	intrinsic component of organelle membrane	8/226	43/1594	0.864523	P17047/Q8R180/Q9D6K8/P35564/Q8R404/Q3U7R1/Q99PL5/P29121	8	82
3	intrinsic component of organelle membrane	4/374	43/1594	1	Q5SUC9/P27773/Q9CQ92/Q9D023	4	82
4	intrinsic component of organelle membrane	1/160	43/1594	1	Q9CRD2	1	82
5	intrinsic component of organelle membrane	17/156	43/1594	1.37882e-05	Q66GT5/Q920A7/Q7TNS2/Q8BPE4/Q5U458/Q9Z1G4/Q3ULF4/A2A6C4/Q8VCL2/Q99JR1/Q91V61/G5E829/Q9DC29/P01899/Q78IK4/Q9EP69/Q8VEM8	17	82
6	intrinsic component of organelle membrane	6/238	43/1594	1	Q8CAQ8/Q9CRB9/Q91VN4/Q8JZQ2/Q91VC9/Q921G7	6	82
1	ion channel activity	1/247	25/1594	1	P07356	1	26
2	ion channel activity	1/226	25/1594	1	Q9Z1Q5	1	26
3	ion channel activity	1/374	25/1594	1	Q60932	1	26
4	ion channel activity	8/160	25/1594	0.0361955	Q06185/P56480/Q9DB20/P56382/Q9DCX2/Q9D3D9/P97450/Q924N4	8	26
5	ion channel activity	6/156	25/1594	0.385289	Q9CQQ7/Q8R0C3/P56135/O88870/Q80W99/Q9CPQ8	6	26
6	ion channel activity	4/238	25/1594	1	Q03265/Q91VR2/Q60930/Q60931	4	26
1	ion transmembrane transport	5/247	76/1594	1	P17710/Q9JMI7/Q9D7P6/P17156/P26883	5	79
2	ion transmembrane transport	15/226	76/1594	0.68275	Q8VDN2/Q8BHE8/P53986/Q8R317/Q8BVE3/Q9JIL4/P18760/Q8R180/P97324/Q9Z1Q5/Q80W21/Q9WV27/Q3ULJ0/O08691/Q8BTM8	15	79
3	ion transmembrane transport	11/374	76/1594	1	Q5SUC9/Q99KR7/Q9CQF9/Q99LX0/Q6P069/Q60932/Q9D023/P84078/P0DP28/P62259/P50518	11	79
4	ion transmembrane transport	6/160	76/1594	1	P56480/P62814/Q9D3D9/Q9CR51/Q6PIC6/Q924N4	6	79
5	ion transmembrane transport	18/156	76/1594	0.00990815	Q6Q477/Q9Z2I0/Q3V132/P54116/Q9Z1G4/Q8JZU2/O88870/Q8BZ09/Q99JR1/Q91V61/Q9CR62/Q61102/Q80W99/G5E829/Q9DC29/Q9QZD8/P97819/Q8VEM8	18	79
6	ion transmembrane transport	9/238	76/1594	1	Q9D593/Q8JZQ2/Q03265/Q60930/O35129/Q60931/Q9JIB0/P58281/Q99JB2	9	79
1	ion transmembrane transporter activity	3/247	70/1594	1	P07356/P48036/P43024	3	26
2	ion transmembrane transporter activity	7/226	70/1594	1	Q8VDN2/P53986/Q8BVE3/Q9Z1Q5/Q7TMS5/P32037/Q9WV27	7	26
3	ion transmembrane transporter activity	4/374	70/1594	1	P14069/Q60932/Q9D023/P50518	4	26
4	ion transmembrane transporter activity	14/160	70/1594	0.0971592	Q06185/P56480/Q9DB20/P56382/Q9DCX2/Q9CR68/Q9D3D9/Q9CR51/P12787/Q6PIC6/P97450/P17665/Q924N4/P99028	14	26
5	ion transmembrane transporter activity	21/156	70/1594	7.72187e-05	Q6Q477/Q9Z2I0/Q3V132/Q9CQQ7/Q8R0C3/P56135/Q9CQ69/P00405/Q9D0M3/Q9Z1G4/Q8JZU2/Q5IRJ6/O88870/Q8BZ09/Q99JR1/Q91V61/Q9CR62/Q80W99/G5E829/Q9QZD8/Q9CPQ8	21	26
6	ion transmembrane transporter activity	9/238	70/1594	1	P48771/Q9D593/P19783/Q03265/Q91VR2/Q9CPQ1/Q60930/Q60931/Q8VDT1	9	26
1	ion transport	13/247	125/1594	1	P10107/P17710/Q64444/P01887/Q9JMI7/P46638/P09470/Q9D7P6/Q68FD5/P08071/Q9CRA7/P17156/P26883	13	79
2	ion transport	26/226	125/1594	0.395029	Q8VDN2/Q8BHE8/P08752/P53986/Q8R317/Q8BVE3/Q9JIL4/P61922/P18760/Q8R180/Q921I1/P97324/Q91X72/Q9Z1Q5/Q80W21/Q64176/Q7TMS5/P32037/Q9WV27/Q8C0X2/O09044/P48193/Q3ULJ0/O08691/Q8BTM8/P09528	26	79
3	ion transport	17/374	125/1594	1	Q5SUC9/P46460/P00920/Q99KR7/Q9CQF9/O35943/P63101/Q8VCT4/Q99LX0/Q6P069/Q60932/Q9D023/Q07235/P84078/P0DP28/P62259/P50518	17	79
4	ion transport	12/160	125/1594	1	Q06185/P56480/Q9DB20/P56382/Q9DCX2/Q9DAD0/P62814/Q9D3D9/Q9CR51/Q6PIC6/P97450/Q924N4	12	79
5	ion transport	25/156	125/1594	0.0100139	Q6Q477/Q9Z2I0/Q3V132/Q9CQQ7/Q8R0C3/P54116/P56135/Q9Z1G4/Q8JZU2/Q5IRJ6/O88870/Q8BZ09/Q99JR1/Q91V61/Q9CR62/Q61102/Q80UU9/Q80W99/G5E829/Q02248/Q9DC29/Q9QZD8/P97819/Q9CPQ8/Q8VEM8	25	79
6	ion transport	16/238	125/1594	1	Q80YW5/Q9D5H4/Q9D593/Q8JZQ2/Q03265/Q91VR2/Q60930/O35129/Q60931/Q8CDU5/Q9JIB0/P34884/Q8VDT1/P57746/P58281/Q99JB2	16	79
1	kinase activity	17/247	52/1594	0.03009	P17710/P05132/P09041/P47857/Q9R0Y5/Q922H2/Q8VC30/Q9QZ08/Q9WV84/Q9WUA3/Q9WTP6/Q61241/Q8C5H8/P97930/P30275/Q8BVP5/P97364	17	23
2	kinase activity	7/226	52/1594	0.982369	O08528/Q61136/Q9Z2A0/Q3U5Q7/Q9DBP5/Q8QZY2/P70451	7	23
3	kinase activity	10/374	52/1594	1	Q2NL51/O54781/Q3UYH7/Q9D411/Q9D7G0/Q9QX60/Q9WTP7/Q04750/Q9D5S7/O54863	10	23
4	kinase activity	5/160	52/1594	1	O54833/Q60737/Q99MH5/P67871/Q8CBQ5	5	23
5	kinase activity	3/156	52/1594	0.999922	Q9DBL7/Q01768/Q64516	3	23
6	kinase activity	5/238	52/1594	1	Q9WU65/Q32M07/Q925K9/Q9Z2G9/Q9WUR9	5	23
1	large ribosomal subunit	4/247	38/1594	1	P41105/Q9DB15/P12970/P27659	4	48
3	large ribosomal subunit	22/374	38/1594	0.000547747	Q9CXW4/Q6ZWV7/P51410/P47962/Q9CR21/Q9JJI8/P47955/P14115/P47915/Q9D8E6/P47911/Q9CZM2/P61514/P62751/P61358/P35979/P67984/P62900/Q61937/P14869/Q9D1R9/P99027	22	48
4	large ribosomal subunit	1/160	38/1594	1	P62918	1	48
5	large ribosomal subunit	2/156	38/1594	0.999922	P14148/O55142	2	48
6	large ribosomal subunit	1/238	38/1594	1	Q6ZWV3	1	48
1	lipid catabolic process	23/247	71/1594	0.0109176	P51660/Q9JLZ3/Q9DCW4/P47934/Q00623/P50544/Q8VCI0/P48758/Q8K3R3/Q8BH95/P52825/Q8BMS1/O88844/Q3TCN2/P51174/Q9QWR8/O08709/Q6X786/Q8QZT1/Q2XU92/Q9JHI5/P51150/Q9WV54	23	32
2	lipid catabolic process	10/226	71/1594	0.959351	Q60648/P45952/Q9DC50/Q8CAY6/O09174/Q64176/Q99LC5/Q07417/Q9D0S9/Q91V12	10	32
3	lipid catabolic process	20/374	71/1594	0.762334	P29416/Q9CQ62/Q8BWT1/Q60963/Q8VDQ8/P20060/Q8BH04/Q9WUR2/Q9CPP7/Q9R0H0/Q9DBM2/Q921H8/Q9QYR9/P42125/Q8VCT4/P32020/Q01339/P54310/Q9EPL9/O88531	20	32
4	lipid catabolic process	3/160	71/1594	1	Q8BHJ5/E9Q414/P54818	3	32
5	lipid catabolic process	3/156	71/1594	0.999922	P97819/Q99J39/O08914	3	32
6	lipid catabolic process	4/238	71/1594	1	Q99JY0/Q3TLP5/Q921G7/Q3TTY0	4	32
1	lipid metabolic process	46/247	177/1594	0.00536109	P51660/Q8CG76/Q9JLZ3/P10107/Q9DCW4/P47934/Q3UUI3/Q00623/Q91WM2/P41216/P50544/Q8VCI0/Q9R0X4/Q6PD03/Q922H2/P15626/P48758/Q8K3R3/P24549/Q8BH95/O09114/Q8CHP8/Q9QZL9/Q9D404/P52825/Q8BMS1/Q99LB2/P50171/O88844/Q3TCN2/Q9JL56/O55135/P51174/Q9QWR8/O08709/Q9JII6/Q9JHU9/P21300/Q6X786/Q8QZT1/Q2XU92/Q9D7B6/Q91VT4/Q9JHI5/P51150/Q9WV54	46	33
2	lipid metabolic process	37/226	177/1594	0.289279	Q8K3K7/P98192/Q8VDN2/P56395/P53986/Q62452/Q60648/P97823/P52760/P38060/P45952/Q9DC50/P45376/Q9CQR4/P97324/Q62148/P19157/P07309/Q8CAY6/Q80W21/Q8R3F5/O09174/Q64176/Q8BLN5/Q3TT99/Q9DAR1/Q99LC5/Q99KP6/Q99LJ1/Q07417/P24270/Q9D0S9/Q9DBL1/Q91YL7/Q91V12/P11352/P39654	37	33
3	lipid metabolic process	37/374	177/1594	1	P29416/Q9CQ62/Q8BWT1/Q5SUC9/Q9QZQ8/Q8BP40/Q60963/Q8VDQ8/Q9DCS3/P58044/P81117/P34914/P10649/Q9CR21/P20060/Q8BH04/Q9WUR2/Q99MZ7/Q9CPP7/Q9R0H0/Q9DBM2/Q921H8/Q9QYR9/P42125/Q8VCT4/P32020/Q61578/Q9Z0S1/P50428/O35459/Q01339/Q9Z2D6/Q9WUD1/P54310/P84078/Q9EPL9/O88531	37	33
4	lipid metabolic process	8/160	177/1594	1	P56480/O08749/P52503/Q8BHJ5/Q9CQV7/E9Q414/P54818/Q8CBQ5	8	33
5	lipid metabolic process	18/156	177/1594	0.999922	Q8R127/Q66GT5/Q99J47/Q8BFZ9/Q91WL5/Q8K0C4/Q7TNC9/Q9DCN2/Q8BHF7/P97819/Q99J39/O08914/Q9QYF1/Q9EP69/Q9WV55/Q8JZN5/Q64516/Q924X2	18	33
6	lipid metabolic process	15/238	177/1594	1	Q99JY0/O70325/Q03265/Q9WU65/O35129/Q8K4E0/Q3TLP5/P34884/Q921G7/Q9JK48/Q3TTY0/Q80XN0/P08228/Q99JB2/Q8BWM0	15	33
1	lipid oxidation	12/247	37/1594	0.093805	P51660/Q9JLZ3/Q9DCW4/P47934/P50544/Q8BH95/P52825/Q8BMS1/P51174/Q8QZT1/Q2XU92/Q9JHI5	12	66
2	lipid oxidation	6/226	37/1594	0.938149	P45952/Q9DC50/Q8CAY6/Q99LC5/Q07417/P39654	6	66
3	lipid oxidation	11/374	37/1594	0.79203	Q9CQ62/Q8BWT1/Q60963/P81117/Q9WUR2/Q9R0H0/Q9DBM2/Q921H8/P42125/P32020/Q9EPL9	11	66
5	lipid oxidation	1/156	37/1594	0.999922	Q99J39	1	66
6	lipid oxidation	3/238	37/1594	1	Q99JY0/Q3TLP5/Q921G7	3	66
1	lyase activity	15/247	44/1594	0.0332703	P51660/Q9JLZ3/Q64444/Q99KI0/Q9CZN7/Q99KE1/P97807/Q8VC30/Q8BH95/O35215/Q3TC72/Q9CZ42/P05064/Q8BMS1/Q8R0F8	15	19
2	lyase activity	5/226	44/1594	1	Q71RI9/P38060/Q8BH86/Q99K01/Q9QZA0	5	19
3	lyase activity	12/374	44/1594	0.888963	P21550/Q91W43/P00920/Q9CZL5/Q8BH04/Q9DBM2/P42125/Q99LX0/Q9D7N9/P17182/P63158/P05201	12	19
4	lyase activity	1/160	44/1594	1	Q8C042	1	19
5	lyase activity	2/156	44/1594	0.999922	P62908/Q99J39	2	19
6	lyase activity	2/238	44/1594	1	Q3TLP5/Q8BWM0	2	19
1	mRNA metabolic process	9/247	70/1594	1	P07356/P05132/Q6PDM2/P84104/P09405/Q8VDP4/O08709/P70372/P57776	9	92
2	mRNA metabolic process	13/226	70/1594	0.791086	Q61136/Q9JII5/P52760/O08583/Q99JF8/Q6P3D0/Q8CIG8/Q99KP6/Q8BTM8/Q8BG05/Q60668/O35737/Q8R081	13	92
3	mRNA metabolic process	27/374	70/1594	0.0663965	Q6P4T2/P62305/P62317/O54781/P62320/P08207/P62315/Q921M3/P27048/Q8K1C0/O70133/Q8VIJ6/Q3UKJ7/Q9Z204/P63017/Q99PV0/P62307/Q9CWZ3/O08810/Q9ESX5/P61327/Q62189/Q6PFD9/Q61937/Q8BL97/Q9D0T1/Q8K1R3	27	92
4	mRNA metabolic process	1/160	70/1594	1	Q0VET5	1	92
5	mRNA metabolic process	3/156	70/1594	0.999922	P61979/Q78PY7/Q9Z1N5	3	92
6	mRNA metabolic process	8/238	70/1594	1	Q9Z2X1/Q8C854/Q8VEK3/Q6ZWM4/Q921F2/Q61584/Q9D0E1/P60335	8	92
1	mRNA processing	6/247	56/1594	1	P05132/Q6PDM2/P84104/P09405/Q8VDP4/O08709	6	92
2	mRNA processing	9/226	56/1594	0.936177	Q61136/Q9JII5/O08583/Q99JF8/Q8CIG8/Q99KP6/Q8BG05/O35737/Q8R081	9	92
3	mRNA processing	24/374	56/1594	0.0282227	Q6P4T2/P62305/P62317/O54781/P62320/P62315/Q921M3/P27048/O70133/Q8VIJ6/Q3UKJ7/Q9Z204/P63017/Q99PV0/P62307/Q9CWZ3/O08810/P61327/Q62189/Q6PFD9/Q61937/Q8BL97/Q9D0T1/Q8K1R3	24	92
4	mRNA processing	1/160	56/1594	1	Q0VET5	1	92
5	mRNA processing	2/156	56/1594	0.999922	P61979/Q9Z1N5	2	92
6	mRNA processing	7/238	56/1594	1	Q9Z2X1/Q8VEK3/Q6ZWM4/Q921F2/Q61584/Q9D0E1/P60335	7	92
1	mRNA splicing, via spliceosome	4/247	45/1594	1	Q6PDM2/P84104/P09405/O08709	4	92
2	mRNA splicing, via spliceosome	6/226	45/1594	0.989908	Q61136/Q9JII5/Q99JF8/Q8CIG8/Q99KP6/Q8R081	6	92
3	mRNA splicing, via spliceosome	22/374	45/1594	0.00780945	Q6P4T2/P62305/P62317/O54781/P62320/P62315/Q921M3/P27048/O70133/Q8VIJ6/Q3UKJ7/P63017/Q99PV0/P62307/Q9CWZ3/O08810/P61327/Q62189/Q6PFD9/Q61937/Q8BL97/Q9D0T1	22	92
4	mRNA splicing, via spliceosome	1/160	45/1594	1	Q0VET5	1	92
5	mRNA splicing, via spliceosome	2/156	45/1594	0.999922	P61979/Q9Z1N5	2	92
6	mRNA splicing, via spliceosome	4/238	45/1594	1	Q8VEK3/Q6ZWM4/Q61584/Q9D0E1	4	92
1	macromolecule biosynthetic process	44/247	278/1594	0.824059	P58252/P20108/P07356/Q9QXD6/O09046/Q00623/Q9CZN7/P09671/P99029/P41105/P62264/Q9DB15/P47857/P68040/Q9CQN1/Q9QUM9/Q9D8N0/P07901/P11499/Q9QYJ3/P17742/P80316/P80317/P42932/P80313/P57780/P16858/Q68FD5/Q61171/P08071/Q01853/P50580/P49443/P09405/O55135/Q8VDP4/P14211/P27659/Q9JKV1/P70372/Q9JLV5/P57776/Q9Z1Q9/Q9WV54	44	13
2	macromolecule biosynthetic process	37/226	278/1594	1	P23116/P52760/P45952/Q9JI48/O08583/P61957/Q8CGC7/Q9WUP7/Q9QZD9/Q9CXJ1/Q9Z2N8/Q921I1/Q9D6S7/Q9CPT4/P19157/Q99JF8/Q499X9/P07758/Q9CQV8/Q60972/P32921/Q91XV3/Q9DAR1/O35639/P62267/Q8CIG8/P70451/P14131/P24270/Q8BTM8/P29595/Q8BGY2/Q91YL7/Q60668/Q9CZR8/Q6A4J8/Q8R081	37	13
3	macromolecule biosynthetic process	86/374	278/1594	0.0316801	P29416/Q2NL51/P42669/P17426/P08207/Q9CXW4/P60867/Q6ZWV7/P51410/P47962/P11031/Q9QZQ8/Q8VDQ8/Q9CQF4/O70133/Q9EQ80/Q9D411/Q99MN1/P20060/P62983/Q9CZL5/Q8VDC0/Q8VIJ6/P62281/P63276/Q9JJI8/Q8BYM8/P63101/Q9CQR2/Q8VCT4/Q9WUA2/P70349/P63017/P10126/Q99LX0/P28654/Q3TEA8/P20181/Q9ESX5/P30681/P61327/P62274/Q04750/Q91WV0/Q9Z2D6/P47955/P62141/Q6ZWX6/Q91ZW3/Q6P069/P11087/P68254/P25444/P14115/P47915/P62843/Q9D8E6/…	86	13
4	macromolecule biosynthetic process	9/160	278/1594	1	P62869/Q8BHJ5/P62918/Q9WTM5/E9Q5C9/E9Q414/Q9Z1P6/Q9EQS3/P60122	9	13
5	macromolecule biosynthetic process	20/156	278/1594	0.999922	Q6Q477/P62908/P62270/P61979/Q99J47/P14148/O55142/Q9CQV1/Q5IRJ6/P61166/Q61324/Q02248/P11835/Q6ZQI3/Q80UM7/Q9DBG6/P56546/Q91YW3/Q9Z1N5/P97819	20	13
6	macromolecule biosynthetic process	36/238	278/1594	1	P15105/P14206/Q6ZQ38/Q9QWV4/Q9D529/Q99M87/O35129/P67778/Q9Z2M7/Q9DAM9/P10630/Q61545/Q3V0Q6/Q99J09/Q9Z2G9/Q8C854/Q8VEK3/O35387/Q9JJZ4/Q8R1G1/Q9D8T3/Q8BML9/P62849/P62855/Q9CR00/P97478/P57716/Q6ZWV3/P62196/Q922B2/Q91WC0/Q921F2/Q61584/Q9WU42/Q8BWM0/P60335	36	13
1	macromolecule methylation	1/247	20/1594	1	P97807	1	75
2	macromolecule methylation	1/226	20/1594	1	Q8CIG8	1	75
3	macromolecule methylation	12/374	20/1594	0.0180747	Q2NL51/P62320/P27048/Q9QZQ8/P48678/Q9Z2D6/Q91ZW3/P35550/P43276/P43277/P15864/P43274	12	75
4	macromolecule methylation	3/160	20/1594	1	Q9D9T0/Q99LT0/Q9DAG5	3	75
5	macromolecule methylation	2/156	20/1594	0.999922	P35279/Q02248	2	75
6	macromolecule methylation	1/238	20/1594	1	Q91WC0	1	75
1	male gamete generation	17/247	127/1594	1	Q5SUV2/P16627/Q9D424/P05132/Q80YT5/P09470/Q9DAN1/Q9Z1R2/Q9EQ00/Q9CWH6/Q61241/Q9JLI7/P54728/P17156/Q6X786/Q9JKV1/Q2XU92	17	50
2	male gamete generation	12/226	127/1594	1	Q9JII5/Q76HL1/Q8VI88/P18572/Q9WV27/Q9R160/Q9D9V2/Q8C5V0/Q8C6S9/Q9WVQ0/Q8CG27/P29121	12	50
3	male gamete generation	17/374	127/1594	1	P70458/P47791/Q9D411/Q9R0H0/Q6P902/P30681/Q9D5S7/Q8BH53/P70696/Q9ERR7/E9Q956/O54863/P43275/P27661/Q07133/Q3V140/P70296	17	50
4	male gamete generation	24/160	127/1594	0.0224372	P84244/A3KGV1/E9Q5M6/Q920N1/Q8CDR2/Q99MH5/Q8VIG3/Q61884/Q62522/O08749/Q9DAK2/Q8K450/P28661/Q8BSN3/Q0VFX2/E9Q7R9/Q6V3W6/E9Q414/Q9QY05/Q64327/Q3V0B4/Q8VIF2/Q7TSD4/Q80W32	24	50
5	male gamete generation	8/156	127/1594	0.999922	Q3V132/Q8R0C3/Q9DAQ9/Q9CQ70/Q9D2F7/Q80W99/Q8R534/P11438	8	50
6	male gamete generation	32/238	127/1594	0.162205	Q8CDE2/Q9QY84/O08807/Q3TVA9/O70325/B2RW38/Q99P25/Q9WU65/Q8BRC6/Q8CDV6/Q5M8Q2/Q8K4E0/Q3U6K5/Q6NY15/Q80X86/Q9R109/Q9QXW4/P70190/Q925K9/Q8BPT6/E9QAF0/Q3V0Q6/Q9CQP8/Q9JJZ4/Q8CDL9/Q60928/Q2MH31/Q9JMB1/Q5SV66/P08228/Q9JHQ5/Q9DAN9	32	50
1	membrane protein complex	14/247	167/1594	1	P07356/P01887/P43024/P48758/Q8K2B3/P63038/Q68FD5/Q9CRA7/Q01853/Q9JIY5/P35585/P14211/P17156/P51150	14	84
2	membrane protein complex	15/226	167/1594	1	Q8VDN2/P08752/Q8BVE3/P17047/Q921I1/Q9Z1Q5/P58389/P61967/P0C0A3/Q9WV27/O09044/Q9D1D4/Q8R404/P22892/P62874	15	84
3	membrane protein complex	17/374	167/1594	1	P17426/P08207/P84086/Q9CR21/Q9DBG3/Q99KR7/P27773/P84091/Q60932/Q02257/Q99LY9/P0DP28/Q9JIQ3/Q9D1M0/P63158/Q9DB05/P50518	17	84
4	membrane protein complex	27/160	167/1594	0.0785951	Q9DCJ5/Q9CQ75/Q06185/Q9D6J6/P56480/Q9CQA3/Q9DB20/P56382/Q9DCX2/Q9DB77/Q9CR68/P62814/Q9D3D9/Q9CR51/P12787/Q9CXZ1/P52503/Q6PIC6/Q80ZN9/Q9DCS9/Q9CQV7/Q9Z1P6/Q9CPP6/P97450/P17665/Q9CRD2/P99028	27	84
5	membrane protein complex	40/156	167/1594	1.16634e-06	Q3V132/Q9CQQ7/Q9D880/Q920A7/Q7TNS2/Q9CR61/Q9D6J5/P56135/Q5U458/Q9CQV1/Q9DC69/Q9CPU2/Q9ERS2/Q8R1I1/Q9CQ69/P00405/Q9D0M3/Q9Z1G4/O89116/Q3UIU2/O88870/Q3ULF4/P61166/A0A0A6YXX9/O35683/Q8CCM6/Q9CQS8/Q80W99/Q02248/P11835/Q6ZQI3/P01899/Q9DBG6/O08547/Q62186/Q9CYN2/Q9CPQ8/Q78IK4/Q9EP69/Q8CIE6	40	84
6	membrane protein complex	36/238	167/1594	0.355505	Q8CAQ8/P12815/Q9CQC7/Q9CRB9/Q8K3J1/Q9DCT2/Q91WD5/P48771/Q91VN4/Q9CZ13/Q9D593/Q9CQZ5/Q8JZQ2/P19783/Q03265/Q91VR2/Q9CPQ1/Q91YT0/Q91VD9/Q60930/O35129/P67778/Q7TMF3/Q60931/Q8JZS0/Q8BGH2/Q99LC3/Q8BPT6/Q9CQP8/P57746/P57716/Q9D662/Q9CQJ8/Q9CQN3/Q9CQU8/Q99JB2	36	84
1	membrane-enclosed lumen	94/247	476/1594	0.0337344	P47738/P51660/Q8CAK1/P10107/P20029/Q922R8/P08113/Q9DCW4/Q9D424/P05132/Q9CZU6/O35857/P08003/Q9CZN7/P08249/Q9WUM5/P09671/P38647/P99029/P62264/Q8K215/Q9DB15/P50544/Q8K310/P68040/O70435/Q9R1P4/Q9CQN1/Q9QUM9/O09061/O55234/Q60692/Q9R0X4/Q9Z2U1/Q922H2/Q9Z1J3/Q9Z1R2/Q9QYJ3/Q9WV84/Q8R086/O09114/Q9R1P3/P26443/Q8K2B3/P42932/P57780/Q6P1E8/P16858/P60710/Q9DAK9/Q9D7P6/Q9CPY7/P63038/Q9CWH6/P35700/Q9WTP6/P14733/…	94	83
2	membrane-enclosed lumen	76/226	476/1594	0.677229	P98192/Q02053/Q8BHE8/P08752/Q923D2/Q61136/P23116/Q62261/Q9JII5/Q8R317/P52760/P45952/Q00PI9/Q60996/Q9Z2I8/P61957/Q9WUP7/P40142/Q8BH86/Q3U5Q7/Q9R0P9/P17047/P54726/Q9Z2N8/P61922/P97821/Q9DBP5/P45376/Q9Z2U0/Q9CQR4/P21126/O54984/Q9DCM0/Q80VP0/O88543/Q99JF8/P63028/Q499X9/Q6P3D0/P58389/Q6RI63/Q60972/P61963/Q6GQT0/P62075/Q91XV3/O89106/Q7TMS5/E9Q7G0/Q99LC5/O09044/P24527/Q5H8C4/P48193/Q9D6Z1/Q8R404/Q8CGK3/…	76	83
3	membrane-enclosed lumen	130/374	476/1594	0.171914	Q6P4T2/Q9WTX5/O54781/P62320/Q9CQ62/Q9CXW4/Q921M3/P47962/P27048/Q8BWT1/Q9D832/P11031/Q9QZQ8/P62827/Q9QZ23/Q8VDQ8/Q07139/Q9CQF4/Q8K1C0/O70133/P62754/Q91YP2/O35887/Q8CEI1/P97493/P70195/Q9CR21/Q922B1/Q91W43/P62983/Q91W90/P16332/Q9DC23/P29758/P57759/Q99KR7/Q9D6Y7/Q9CQU0/P55302/Q9WTP7/Q8VIJ6/Q99MN9/Q9WUR2/P08905/P62897/Q8CFA2/Q91VW3/Q921H8/Q8K2C6/P48678/P27773/Q8VCT4/P24369/P32020/Q8BVU5/Q9CYW4/Q80Y14/…	130	83
4	membrane-enclosed lumen	33/160	476/1594	1	Q60737/Q9D051/P35487/P62806/P84244/Q8BTU1/Q9DCJ5/Q9D6J6/P56480/Q8BKZ9/Q9CQA3/Q8VIG3/Q9D9U9/Q9DB77/O08749/P62869/Q9D9T0/P10853/Q8BHJ5/Q0VET5/P67871/P28661/Q9WTM5/E9Q5C9/Q9CQV7/E9Q414/P97470/Q9CQX8/Q9Z1P6/Q99LT0/Q9EQS3/O54962/P60122	33	83
5	membrane-enclosed lumen	29/156	476/1594	0.999922	P62908/Q9CQQ7/P61979/Q9D880/Q3U3V8/Q9CR61/Q5U458/Q8BMK4/Q9CQV1/Q9DC69/Q9ERS2/Q9Z1G4/Q3UIU2/Q923Z0/P61028/O35216/Q61324/G5E829/Q91W89/Q9D8W5/Q9DC29/Q9QZD8/Q922Q8/O35435/Q9DBG6/Q9DBL7/Q91YW3/Q9Z1N5/Q99J39	29	83
6	membrane-enclosed lumen	55/238	476/1594	1	Q8CAQ8/Q99JY0/P12815/Q9D2G2/Q6ZQ38/Q9CQC7/Q9DCT2/Q91WD5/Q99M87/G3UYX5/P19783/Q91ZU6/Q91VD9/Q60930/O35129/P67778/Q9D131/Q9Z2M7/Q9JIB0/P70122/Q9DAM9/Q9R109/O88544/Q9ERU9/Q9D7X3/Q8BVR0/Q61545/P34884/Q91V09/D3YZG8/Q9Z2X1/Q99J09/P62192/Q9WUR9/Q921G7/Q8VEK3/O35387/Q9WTZ1/Q8R3P7/P59235/P58281/P62196/Q2MH31/Q921F2/Q91YL2/Q925I1/P08228/P99024/Q9D0E1/Q99JB2/Q8VBV7/Q9WU42/Q9CZY3/P60335/Q8CFI2	55	83
1	metal ion binding	62/247	300/1594	0.0713763	Q8R2H9/Q64442/P10107/P07356/Q9QXD6/Q64444/Q9Z2I9/Q9D424/Q99KI0/P05132/P07724/Q9CZN7/P48036/P09671/P47857/Q8K310/Q3UV70/Q99KE1/Q3UGR5/Q8VC30/Q9Z1J3/O08795/Q8K3R3/P09470/Q9WV84/Q8R086/Q8CHP8/Q91WS0/Q9Z2W0/P57780/Q6P1E8/Q9D7P6/Q9CPY7/Q9QYJ0/Q9WUA3/P48455/Q3TC72/P08071/Q9CRA7/Q9CXT8/B7ZMP1/Q9D6R2/Q61241/P49443/Q923X4/P54071/O88844/Q9JL56/P09405/Q8K248/Q6PDY2/Q9DC61/Q80X56/P14211/Q9D8S4/O54782/Q9DA79/…	62	62
2	metal ion binding	53/226	300/1594	0.492575	Q8VDN2/P56395/P63254/P08752/P52760/Q8BHG2/P47199/P38060/Q9CYA0/P56399/Q9D5U5/Q9Z2I8/Q8CGC7/P40142/Q9D0F9/Q62465/Q9CXJ1/P50247/P61922/Q921I1/Q9D1I5/Q91X72/Q61233/O54984/Q9DCM0/P63028/Q6P3D0/Q8CDT7/Q05186/Q9QZA0/Q6J756/Q80V42/P62075/O89106/Q9D6F9/Q8C0W1/Q62393/Q9WV27/Q3TT99/Q9R160/P35564/P24527/O35639/Q9DBH5/Q3U7R1/O08691/P24270/A6H611/P09528/Q8BVR6/Q8C1A5/P62878/P39654	53	62
3	metal ion binding	79/374	300/1594	0.610696	O54781/P08207/Q5SUC9/P62827/Q9QZ23/Q8VDQ8/P46460/P21550/O70133/Q9D411/Q9D7G0/Q91YP2/P58044/O35887/P81117/P34914/Q99K51/P10649/P00920/P62983/Q07076/Q924M7/P16332/P14069/Q8BH04/P18155/Q3SXD3/Q8R574/Q8BYM8/Q9CPW2/Q8R4H4/Q8BVM2/O35943/Q8VCE6/Q8K2C6/Q91VM9/Q8K4Z3/Q9DCB8/Q9Z0S1/Q80Y14/Q8K3A0/Q9WUA2/P50428/Q99KB8/O35655/Q9JLI3/Q9D924/Q9WVJ3/Q8BPC6/P00015/Q99LX0/P62274/P50543/P62141/Q6P069/Q922Q1/P11087/…	79	62
4	metal ion binding	20/160	300/1594	1	Q9D6J6/P56480/Q9CQA3/Q9DB77/Q9CR68/P12787/P41209/Q9CQ46/Q6PIC6/Q8C042/P67871/P28661/Q9D9T8/P15089/Q9CQR6/P97470/Q9D3N2/Q60605/Q8BL66/Q9JI78	20	62
5	metal ion binding	20/156	300/1594	0.999922	Q6Q477/Q9Z2I0/O70252/Q64521/Q920A7/Q9CQX2/P00405/Q9D0M3/Q8C522/Q3ULF4/Q8VCL2/Q68FF6/Q91WL5/Q8R534/G5E829/Q91W89/P11835/Q8K0C4/O88502/Q01768	20	62
6	metal ion binding	33/238	300/1594	1	Q8BFW7/P15105/Q02819/Q91YE9/P12815/Q80YW5/Q9D5H4/Q80X60/Q8K3J1/Q91WD5/Q99M87/Q9CZ13/Q8JZQ2/Q91ZU6/Q91YT0/Q91VD9/Q5NCY3/Q8CDU5/Q9Z2M7/Q9ERU9/Q925K9/Q61545/Q921G7/Q497N6/Q9WTZ1/Q9D8T3/P97478/Q61391/Q9D662/Q91YL2/E9PV24/P08228/P62700	33	62
1	methylation	1/247	20/1594	1	P97807	1	75
2	methylation	1/226	20/1594	1	Q8CIG8	1	75
3	methylation	12/374	20/1594	0.0180747	Q2NL51/P62320/P27048/Q9QZQ8/P48678/Q9Z2D6/Q91ZW3/P35550/P43276/P43277/P15864/P43274	12	75
4	methylation	3/160	20/1594	1	Q9D9T0/Q99LT0/Q9DAG5	3	75
5	methylation	2/156	20/1594	0.999922	P35279/Q02248	2	75
6	methylation	1/238	20/1594	1	Q91WC0	1	75
2	methylosome	1/226	10/1594	1	Q8CIG8	1	85
3	methylosome	7/374	10/1594	0.0572559	P62305/P62317/P62320/P62315/P27048/P84089/P62307	7	85
6	methylosome	1/238	10/1594	1	Q99J09	1	85
1	microtubule associated complex	1/247	28/1594	1	P68134	1	56
2	microtubule associated complex	1/226	28/1594	1	Q8CG27	1	56
3	microtubule associated complex	6/374	28/1594	1	O88487/P11985/Q6TDU8/P62259/P63168/Q9D0M5	6	56
4	microtubule associated complex	9/160	28/1594	0.0221688	Q9DCM4/Q9DAJ5/Q8C0M8/A2AC93/Q8BVN8/Q9CQ66/Q05A62/P51807/E9PYY5	9	56
6	microtubule associated complex	5/238	28/1594	1	Q9QY84/Q3USS3/D3YVL2/Q8VHI7/A2AKE7	5	56
1	microtubule bundle formation	2/247	41/1594	1	Q5S003/Q9JLI7	2	10
2	microtubule bundle formation	1/226	41/1594	1	E9Q7G0	1	10
3	microtubule bundle formation	2/374	41/1594	1	Q9D5S7/Q8BH53	2	10
4	microtubule bundle formation	18/160	41/1594	1.84408e-06	Q9D4B2/Q8C0M8/Q9D9V4/E9Q5M6/Q8CDR2/Q8VIG3/Q61884/Q8K450/A2AC93/Q8BSN3/Q0VFX2/E9Q7R9/Q6V3W6/Q05A62/Q80Y75/E9PYY5/Q3V0B4/Q80W32	18	10
6	microtubule bundle formation	11/238	41/1594	0.833949	Q922G7/Q9D5Y1/Q3USS3/Q60779/B2RW38/Q8BRC6/Q80W93/Q8CDV6/Q8VHI7/Q8R3P7/Q9DAN9	11	10
1	microtubule cytoskeleton	24/247	179/1594	1	P05132/Q9CZN7/O54887/Q9R1P4/Q9DBC7/O55234/Q6PD03/Q8VEJ9/P68373/P80316/P80317/P42932/P80313/P16858/Q5S003/P68134/Q68FD5/Q9JLI7/Q8C570/Q8VDP4/P17156/Q9JLV5/P99026/Q9CZ44	24	46
2	microtubule cytoskeleton	20/226	179/1594	1	O08528/P08752/P53986/P23116/P54726/P97821/P97324/P63028/Q8CDT7/P0C0A3/Q6GQT0/Q9D6F9/E9Q7G0/Q8VE94/P48193/Q8CG27/P70451/Q07417/Q8BSE0/P53395	20	46
3	microtubule cytoskeleton	30/374	179/1594	1	Q2NL51/Q9WTX5/Q9CR92/Q9QZQ8/P62827/Q8VDQ8/Q07139/O70133/Q9DCV4/P63017/O88487/Q61879/Q9Z2D6/Q8VDD5/Q9D1B8/P11985/Q9D5S7/Q8BJ71/O54863/Q6TDU8/P27661/P62082/P0DP28/Q9JJ94/Q7TPM5/P14152/P62259/P63168/Q61937/Q9D0M5	30	46
4	microtubule cytoskeleton	34/160	179/1594	0.00253761	Q9DCM4/Q9DAJ5/Q8C0M8/Q8BTU1/A3KGV1/P05214/P68372/Q8VIG3/Q148A4/Q9D5W4/Q9DAK2/Q6P8X9/P41209/Q8BHJ5/Q8BI22/Q8C5T8/Q8K450/A2AC93/Q8BVN8/P28661/Q8BSN3/Q9WTM5/Q0VFX2/Q9D9T8/Q80X53/Q9CQ66/Q05A62/P51807/E9PYY5/Q5NC57/B2RX88/Q7TSD4/Q80W32/Q9DAR0	34	46
5	microtubule cytoskeleton	6/156	179/1594	0.999922	P62908/P68369/Q68FF6/Q02248/P97819/Q9WV55	6	46
6	microtubule cytoskeleton	37/238	179/1594	0.497007	G5E8A8/Q9QY84/Q9D2G2/Q91WG2/Q9QWV4/Q922G7/Q3U1D9/Q9D439/Q3USS3/Q60779/B2RW38/D3YVL2/Q8C650/Q148B6/Q91ZU6/Q9DAJ2/Q6X6Z7/Q9D5Y0/Q8K4E0/P70122/Q8VHI7/Q9DAM9/Q9D485/A2AKE7/Q91V09/Q80VN0/Q8VEK3/Q3V079/Q497N6/Q8R3P7/P57746/P58281/Q2MH31/Q9D4K5/Q9JHQ5/P99024/Q149S1	37	46
1	microtubule cytoskeleton organization	9/247	89/1594	1	P68373/P16858/Q5S003/Q68FD5/Q01853/Q9JLI7/Q76MZ3/Q8C570/Q9CZ44	9	47
2	microtubule cytoskeleton organization	9/226	89/1594	1	P53986/P18760/P58389/P0C0A3/Q6GQT0/Q9D6F9/E9Q7G0/P70451/Q8BTM8	9	47
3	microtubule cytoskeleton organization	8/374	89/1594	1	P48678/Q9Z2D6/Q8VDD5/Q8VE37/Q9D5S7/P70168/Q8BH53/Q61937	8	47
4	microtubule cytoskeleton organization	24/160	89/1594	0.000142785	Q9D4B2/Q8C0M8/A3KGV1/Q9D9V4/P05214/P68372/E9Q5M6/Q8CDR2/Q8VIG3/Q61884/P41209/Q8K450/A2AC93/Q8BSN3/Q0VFX2/E9Q7R9/Q6V3W6/Q9D9T8/Q05A62/Q80Y75/P51807/E9PYY5/Q3V0B4/Q80W32	24	47
5	microtubule cytoskeleton organization	5/156	89/1594	0.999922	P62908/P68369/Q68FF6/O35216/Q02248	5	47
6	microtubule cytoskeleton organization	19/238	89/1594	1	Q922G7/Q9D5Y1/Q3USS3/Q60779/B2RW38/Q91ZU6/Q8BRC6/Q80W93/Q8CDV6/Q8K4E0/Q9JIB0/P70122/Q8VHI7/Q9D485/Q8VEK3/Q497N6/Q8R3P7/P99024/Q9DAN9	19	47
1	microtubule organizing center	12/247	100/1594	1	P05132/O54887/Q9R1P4/Q9DBC7/O55234/Q6PD03/Q8VEJ9/P80316/P42932/Q9JLV5/P99026/Q9CZ44	12	46
2	microtubule organizing center	10/226	100/1594	1	O08528/P08752/P53986/P54726/P97821/P97324/Q8CDT7/Q6GQT0/E9Q7G0/Q07417	10	46
3	microtubule organizing center	20/374	100/1594	1	Q9WTX5/Q9CR92/Q9QZQ8/P62827/Q8VDQ8/O70133/O88487/Q9Z2D6/Q9D1B8/Q8BJ71/O54863/P27661/P62082/P0DP28/Q9JJ94/Q7TPM5/P14152/P63168/Q61937/Q9D0M5	20	46
4	microtubule organizing center	21/160	100/1594	0.0122158	Q9DAJ5/Q8C0M8/Q8BTU1/A3KGV1/P05214/Q148A4/Q9D5W4/Q6P8X9/P41209/Q8BI22/Q8C5T8/Q8BSN3/Q9WTM5/Q0VFX2/Q9D9T8/Q80X53/Q9CQ66/Q5NC57/B2RX88/Q7TSD4/Q9DAR0	21	46
5	microtubule organizing center	3/156	100/1594	0.999922	Q68FF6/Q02248/P97819	3	46
6	microtubule organizing center	23/238	100/1594	0.500175	Q9D2G2/Q91WG2/Q9QWV4/Q922G7/Q3U1D9/Q9D439/Q60779/B2RW38/D3YVL2/Q148B6/Q9D5Y0/Q8K4E0/Q8VHI7/Q9DAM9/Q9D485/Q91V09/Q80VN0/Q8VEK3/Q3V079/Q497N6/Q8R3P7/P57746/Q9D4K5	23	46
1	microtubule-based movement	9/247	105/1594	1	Q64442/P48036/P00342/P09041/Q9JMI7/Q61400/Q5S003/Q9EQ00/Q9JLI7	9	44
2	microtubule-based movement	5/226	105/1594	1	Q9R0P9/Q9WV27/Q8C0X2/Q5H8C4/Q8C6S9	5	44
3	microtubule-based movement	15/374	105/1594	1	P42669/Q9D411/Q8VIJ6/Q6P902/P63017/O88487/Q9Z2D6/P11985/P70168/Q8BH53/Q6TDU8/Q07133/Q9JJ94/P63168/A9Q751	15	44
4	microtubule-based movement	31/160	105/1594	9.12279e-07	Q9D4B2/Q9DAJ5/Q8C0M8/Q8BTU1/Q9D9V4/E9Q5M6/Q8CDR2/Q99MH5/Q9D9U9/Q61884/Q5F201/Q6SP97/Q8C042/Q8K450/A2AC93/Q8BVN8/P28661/Q8BSN3/Q0VFX2/E9Q7R9/Q6V3W6/A6H639/Q9CQ66/E9Q414/Q9D3N2/P51807/E9PYY5/Q9QY05/Q9CWP4/Q3V0B4/Q80W32	31	44
5	microtubule-based movement	8/156	105/1594	0.999922	Q6Q477/P62821/Q8R0C3/Q3ULF4/Q8R1R3/Q80W99/P11438/P15265	8	44
6	microtubule-based movement	24/238	105/1594	0.494484	G5E8A8/Q922G7/Q9D439/Q9D5Y1/Q9D9I1/Q3USS3/Q60779/B2RW38/Q9WU65/D3YVL2/Q91ZU6/Q80W93/Q8CDV6/Q9DAJ2/Q6X6Z7/Q8VHI7/Q80X86/Q9CQP8/Q8VEK3/Q8R3P7/P08228/Q9JHQ5/Q149S1/Q9DAN9	24	44
1	microtubule-based process	16/247	156/1594	1	Q64442/P48036/P00342/P09041/Q9JMI7/Q61400/P68373/P16858/Q5S003/Q9EQ00/Q68FD5/Q01853/Q9JLI7/Q76MZ3/Q8C570/Q9CZ44	16	47
2	microtubule-based process	14/226	156/1594	1	P53986/Q9R0P9/P18760/P58389/P0C0A3/Q6GQT0/Q9D6F9/E9Q7G0/Q9WV27/Q8C0X2/Q5H8C4/Q8C6S9/P70451/Q8BTM8	14	47
3	microtubule-based process	21/374	156/1594	1	P42669/Q9D411/Q8VIJ6/P48678/Q6P902/P63017/O88487/Q9Z2D6/Q8VDD5/Q8VE37/P11985/Q9D5S7/P70168/Q8BH53/Q6TDU8/Q07133/Q9JJ94/P63168/Q61937/Q9D0M5/A9Q751	21	47
4	microtubule-based process	40/160	156/1594	4.99988e-07	Q9DCM4/Q9D4B2/Q9DAJ5/Q8C0M8/Q8BTU1/A3KGV1/Q9D9V4/P05214/P68372/E9Q5M6/Q8CDR2/Q99MH5/Q8VIG3/Q9D9U9/Q61884/Q5F201/Q6SP97/P41209/Q8C042/Q8K450/A2AC93/Q8BVN8/P28661/Q8BSN3/Q0VFX2/E9Q7R9/Q6V3W6/A6H639/Q9D9T8/Q9CQ66/E9Q414/Q05A62/Q9D3N2/Q80Y75/P51807/E9PYY5/Q9QY05/Q9CWP4/Q3V0B4/Q80W32	40	47
5	microtubule-based process	13/156	156/1594	0.999922	Q6Q477/P62908/P68369/P62821/Q8R0C3/Q3ULF4/Q8R1R3/Q68FF6/O35216/Q80W99/Q02248/P11438/P15265	13	47
6	microtubule-based process	31/238	156/1594	1	G5E8A8/Q922G7/Q9D439/Q9D5Y1/Q9D9I1/Q3USS3/Q60779/B2RW38/Q9WU65/D3YVL2/Q91ZU6/Q8BRC6/Q80W93/Q8CDV6/Q9DAJ2/Q6X6Z7/Q8K4E0/Q9JIB0/P70122/Q8VHI7/Q80X86/Q9D485/Q9CQP8/Q8VEK3/Q497N6/Q8R3P7/P08228/Q9JHQ5/P99024/Q149S1/Q9DAN9	31	47
1	mitochondrial ATP synthesis coupled electron transport	3/247	36/1594	1	P43024/Q8K2B3/Q9D7P6	3	5
3	mitochondrial ATP synthesis coupled electron transport	5/374	36/1594	1	Q9QX60/P62897/P00015/Q99LX0/Q8C6I2	5	5
4	mitochondrial ATP synthesis coupled electron transport	9/160	36/1594	0.0927567	Q9DCJ5/Q9D6J6/O08749/Q9CR68/P12787/P52503/Q9Z1P6/P17665/P99028	9	5
5	mitochondrial ATP synthesis coupled electron transport	5/156	36/1594	0.999922	Q9D6J5/Q8R1I1/Q9CQ69/Q9D0M3/Q3UIU2	5	5
6	mitochondrial ATP synthesis coupled electron transport	12/238	36/1594	0.27344	Q8K3J1/Q9DCT2/Q91WD5/Q9CZ13/P19783/Q91YT0/Q91VD9/Q7TMF3/Q791V5/Q99LC3/P97478/Q9CQJ8	12	5
1	mitochondrial envelope	37/247	226/1594	0.734022	P10107/P05202/P17710/P47934/O35857/Q3UUI3/Q9CZN7/P08249/Q9WUM5/P09671/P43024/P41216/P50544/Q9CQN1/Q9WV84/Q8R086/P26443/Q8K2B3/Q91WS0/P63038/Q9WTP6/Q9CRA7/Q9CXT8/Q9JIY5/P52825/Q8BMS1/P50171/P54071/Q9DC61/P51174/P97930/Q9D8S4/P30275/Q9Z0X1/Q8QZT1/Q9JHI5/Q8R0F8	37	61
2	mitochondrial envelope	16/226	226/1594	1	P98192/O08528/Q8BHE8/P16125/P38060/P45952/Q62465/P18760/Q9D6K8/P62075/Q5H8C4/Q8R404/Q07417/P24270/Q9DCM2/Q8C1A5	16	61
3	mitochondrial envelope	29/374	226/1594	1	Q8BWT1/Q5SUC9/Q91YP2/Q9CR21/Q99KR7/Q9WTP7/P62897/Q8K2C6/P42125/P27773/P32020/Q61578/Q7TNG8/P00015/Q99LX0/Q922Q1/Q4FZG7/Q9CQ92/Q60932/Q9D023/Q99LY9/Q9CQY6/P0DP28/P70296/Q9JIQ3/Q9DA03/Q924D0/P63087/Q8K1R3	29	61
4	mitochondrial envelope	23/160	226/1594	1	Q9DCJ5/Q9CQ75/Q06185/Q9D6J6/P56480/Q9CQA3/Q9DB20/P56382/Q9DCX2/Q9DB77/Q9CR68/Q9D3D9/P12787/Q9CXZ1/P52503/Q80ZN9/Q9DCS9/Q9CQV7/Q9Z1P6/Q9CPP6/P97450/P17665/P99028	23	61
5	mitochondrial envelope	51/156	226/1594	8.82449e-08	Q9Z2I0/P62908/Q3V132/Q64521/Q9CQQ7/Q9D880/Q66GT5/Q920A7/Q7TNS2/Q9DAQ9/Q9CR61/Q9D6J5/Q8BPE4/P56135/Q9CQX2/Q5U458/Q9CQV1/Q9DC69/Q9CPU2/Q9ERS2/Q8R1I1/Q9CQ69/P00405/Q9D0M3/Q3UIU2/Q8JZU2/Q5SWT3/Q3ULF4/Q8BZ09/Q8VCL2/Q99JR1/Q791T5/Q9D8Y1/Q91V61/O35683/Q9CR62/Q9CRB8/Q8CCM6/Q61102/Q9DC29/Q9QZD8/O35435/Q9DCN2/Q9CPQ8/P15265/Q78IK4/Q8VEM8/Q01768/Q8JZN5/Q64516/Q924X2	51	61
6	mitochondrial envelope	51/238	226/1594	0.11875	Q8CAQ8/Q99JY0/Q8BJ64/O70325/Q9CQC7/Q9CRB9/Q8K3J1/Q9DCT2/Q91WD5/P48771/Q91VN4/Q9CZ13/Q9CQZ5/Q8JZQ2/P19783/Q03265/Q91VR2/Q9CPQ1/Q9WU65/Q91YT0/Q8BX10/Q91VD9/Q60930/O35129/P67778/Q7TMF3/Q60931/Q9CYG7/Q91VC9/Q791V5/Q80X86/Q8BGH2/Q99LC3/Q8BPT6/Q9R112/D3YZG8/O55125/Q921G7/O35387/Q9JK48/Q9JKL4/P58281/P97478/Q80XN0/Q99L04/Q9CQJ8/Q925I1/Q9CQN3/P08228/Q9CQU8/Q99JB2	51	61
1	mitochondrial inner membrane	25/247	168/1594	0.909525	P05202/P47934/O35857/Q3UUI3/Q9CZN7/P08249/Q9WUM5/P09671/P43024/P50544/Q9CQN1/P26443/Q8K2B3/P63038/Q9WTP6/Q9CRA7/Q9CXT8/P52825/Q8BMS1/P54071/Q9DC61/P30275/Q9Z0X1/Q8QZT1/Q8R0F8	25	61
2	mitochondrial inner membrane	6/226	168/1594	1	Q8BHE8/P16125/P38060/P62075/Q8R404/Q9DCM2	6	61
3	mitochondrial inner membrane	14/374	168/1594	1	Q8BWT1/Q5SUC9/Q9CR21/Q99KR7/Q8K2C6/P42125/Q61578/Q7TNG8/Q922Q1/Q4FZG7/Q60932/Q9D023/Q99LY9/Q9CQY6	14	61
4	mitochondrial inner membrane	23/160	168/1594	0.578528	Q9DCJ5/Q9CQ75/Q06185/Q9D6J6/P56480/Q9CQA3/Q9DB20/P56382/Q9DCX2/Q9DB77/Q9CR68/Q9D3D9/P12787/Q9CXZ1/P52503/Q80ZN9/Q9DCS9/Q9CQV7/Q9Z1P6/Q9CPP6/P97450/P17665/P99028	23	61
5	mitochondrial inner membrane	44/156	168/1594	1.58189e-08	Q9Z2I0/P62908/Q3V132/Q64521/Q9CQQ7/Q9D880/Q66GT5/Q920A7/Q7TNS2/Q9CR61/Q9D6J5/Q8BPE4/P56135/Q9CQX2/Q5U458/Q9CQV1/Q9DC69/Q9CPU2/Q9ERS2/Q8R1I1/Q9CQ69/P00405/Q9D0M3/Q3UIU2/Q8JZU2/Q5SWT3/Q3ULF4/Q8BZ09/Q8VCL2/Q99JR1/Q9D8Y1/Q91V61/O35683/Q9CR62/Q9CRB8/Q8CCM6/Q61102/Q9QZD8/O35435/Q9DCN2/Q9CPQ8/Q78IK4/Q8VEM8/Q8JZN5	44	61
6	mitochondrial inner membrane	43/238	168/1594	0.0289474	Q8CAQ8/Q99JY0/Q8BJ64/O70325/Q9CQC7/Q9CRB9/Q8K3J1/Q9DCT2/Q91WD5/P48771/Q91VN4/Q9CZ13/Q9CQZ5/Q8JZQ2/P19783/Q03265/Q91VR2/Q9CPQ1/Q91YT0/Q91VD9/Q60930/O35129/P67778/Q7TMF3/Q60931/Q91VC9/Q791V5/Q8BGH2/Q99LC3/Q8BPT6/Q9R112/D3YZG8/O55125/Q921G7/Q9JKL4/P58281/P97478/Q80XN0/Q99L04/Q9CQJ8/Q925I1/Q9CQU8/Q99JB2	43	61
1	mitochondrial matrix	31/247	97/1594	0.00206318	P47738/Q8CAK1/Q9DCW4/Q9CZU6/O35857/Q9CZN7/P08249/Q9WUM5/P09671/P38647/Q9DB15/P50544/Q9CQN1/Q9R0X4/Q9Z1J3/P26443/Q9D7P6/P63038/P35700/Q9CXT8/Q9D6R2/Q8BMS1/P50171/Q923X4/Q8VDP4/P51174/P97930/Q9D8S4/Q8QZT1/Q91VT4/Q9JHI5	31	86
2	mitochondrial matrix	16/226	97/1594	0.894949	Q8BHE8/P52760/P45952/Q9Z2I8/Q8BH86/P61922/Q9CQR4/Q499X9/Q99LC5/Q8CGK3/Q07417/A6H611/Q9DCM2/Q91V12/Q9CZR8/P53395	16	86
3	mitochondrial matrix	18/374	97/1594	1	Q8BWT1/Q9CQF4/Q9CR21/P16332/P29758/Q99KR7/Q9WTP7/Q99MN9/Q8K2C6/Q80Y14/Q99KB8/Q99LX0/Q60932/Q9CQY6/Q64433/Q9CYR0/Q9DA03/Q8K411	18	86
4	mitochondrial matrix	7/160	97/1594	1	Q9D051/P56480/Q8BKZ9/O08749/Q9CQV7/Q9CQX8/Q9Z1P6	7	86
5	mitochondrial matrix	6/156	97/1594	0.999922	P62908/Q9CQV1/Q9DC69/Q922Q8/Q9DBL7/Q99J39	6	86
6	mitochondrial matrix	7/238	97/1594	1	Q99JY0/Q99M87/Q60930/D3YZG8/Q9WUR9/Q921G7/Q925I1	7	86
1	mitochondrial membrane	31/247	208/1594	0.915373	P10107/P05202/P17710/P47934/O35857/Q3UUI3/Q9CZN7/P08249/Q9WUM5/P09671/P43024/P41216/P50544/Q9CQN1/P26443/Q8K2B3/Q91WS0/P63038/Q9WTP6/Q9CRA7/Q9CXT8/P52825/Q8BMS1/P54071/Q9DC61/P51174/P30275/Q9Z0X1/Q8QZT1/Q9JHI5/Q8R0F8	31	61
2	mitochondrial membrane	14/226	208/1594	1	P98192/O08528/Q8BHE8/P16125/P38060/P45952/Q62465/P18760/Q9D6K8/P62075/Q5H8C4/Q8R404/Q07417/Q9DCM2	14	61
3	mitochondrial membrane	21/374	208/1594	1	Q8BWT1/Q5SUC9/Q9CR21/Q99KR7/Q8K2C6/P42125/P32020/Q61578/Q7TNG8/Q922Q1/Q4FZG7/Q9CQ92/Q60932/Q9D023/Q99LY9/Q9CQY6/P0DP28/P70296/Q9DA03/Q924D0/P63087	21	61
4	mitochondrial membrane	23/160	208/1594	1	Q9DCJ5/Q9CQ75/Q06185/Q9D6J6/P56480/Q9CQA3/Q9DB20/P56382/Q9DCX2/Q9DB77/Q9CR68/Q9D3D9/P12787/Q9CXZ1/P52503/Q80ZN9/Q9DCS9/Q9CQV7/Q9Z1P6/Q9CPP6/P97450/P17665/P99028	23	61
5	mitochondrial membrane	51/156	208/1594	5.00836e-09	Q9Z2I0/P62908/Q3V132/Q64521/Q9CQQ7/Q9D880/Q66GT5/Q920A7/Q7TNS2/Q9DAQ9/Q9CR61/Q9D6J5/Q8BPE4/P56135/Q9CQX2/Q5U458/Q9CQV1/Q9DC69/Q9CPU2/Q9ERS2/Q8R1I1/Q9CQ69/P00405/Q9D0M3/Q3UIU2/Q8JZU2/Q5SWT3/Q3ULF4/Q8BZ09/Q8VCL2/Q99JR1/Q791T5/Q9D8Y1/Q91V61/O35683/Q9CR62/Q9CRB8/Q8CCM6/Q61102/Q9DC29/Q9QZD8/O35435/Q9DCN2/Q9CPQ8/P15265/Q78IK4/Q8VEM8/Q01768/Q8JZN5/Q64516/Q924X2	51	61
6	mitochondrial membrane	50/238	208/1594	0.0314665	Q8CAQ8/Q99JY0/Q8BJ64/O70325/Q9CQC7/Q9CRB9/Q8K3J1/Q9DCT2/Q91WD5/P48771/Q91VN4/Q9CZ13/Q9CQZ5/Q8JZQ2/P19783/Q03265/Q91VR2/Q9CPQ1/Q9WU65/Q91YT0/Q8BX10/Q91VD9/Q60930/O35129/P67778/Q7TMF3/Q60931/Q9CYG7/Q91VC9/Q791V5/Q80X86/Q8BGH2/Q99LC3/Q8BPT6/Q9R112/D3YZG8/O55125/Q921G7/O35387/Q9JK48/Q9JKL4/P58281/P97478/Q80XN0/Q99L04/Q9CQJ8/Q925I1/Q9CQN3/Q9CQU8/Q99JB2	50	61
1	mitochondrial protein-containing complex	8/247	107/1594	1	Q9DCW4/Q9WUM5/P43024/Q9DB15/Q8K2B3/Q9CXT8/Q9D6R2/Q8BMS1	8	57
2	mitochondrial protein-containing complex	5/226	107/1594	1	Q9Z2I8/P62075/Q99LC5/Q8R404/P53395	5	57
3	mitochondrial protein-containing complex	6/374	107/1594	1	Q9CR21/Q99KR7/Q4FZG7/Q60932/Q99LY9/Q8K1R3	6	57
4	mitochondrial protein-containing complex	26/160	107/1594	0.00039063	Q9D051/Q9DCJ5/Q9CQ75/Q06185/Q9D6J6/P56480/Q8BKZ9/Q9CQA3/Q9DB20/P56382/Q9DCX2/Q9DB77/O08749/Q9CR68/Q9D3D9/P12787/Q9CXZ1/P52503/Q9DCS9/Q9CQV7/Q9CQX8/Q9Z1P6/Q9CPP6/P97450/P17665/P99028	26	57
5	mitochondrial protein-containing complex	23/156	107/1594	0.00675661	Q3V132/Q9CQQ7/Q9D880/Q920A7/Q7TNS2/Q9CR61/Q9D6J5/P56135/Q5U458/Q9CQV1/Q9DC69/Q9CPU2/Q9ERS2/Q8R1I1/Q9CQ69/P00405/Q9D0M3/Q3UIU2/Q3ULF4/O35683/Q8CCM6/Q9CPQ8/Q78IK4	23	57
6	mitochondrial protein-containing complex	28/238	107/1594	0.167856	Q8CAQ8/Q99JY0/Q9CQC7/Q9CRB9/Q8K3J1/Q9DCT2/Q91WD5/P48771/Q91VN4/Q9CZ13/Q9CQZ5/Q8JZQ2/P19783/Q03265/Q91VR2/Q9CPQ1/Q91YT0/Q91VD9/O35129/P67778/Q7TMF3/Q8BGH2/Q99LC3/Q8BPT6/Q921G7/Q9CQJ8/Q9CQN3/Q9CQU8	28	57
4	mitochondrial proton-transporting ATP synthase complex	7/160	13/1594	0.00278515	Q06185/P56480/Q9DB20/P56382/Q9DCX2/Q9D3D9/P97450	7	87
5	mitochondrial proton-transporting ATP synthase complex	3/156	13/1594	0.881431	Q9CQQ7/P56135/Q9CPQ8	3	87
6	mitochondrial proton-transporting ATP synthase complex	2/238	13/1594	1	Q03265/Q91VR2	2	87
1	mitochondrial respirasome	2/247	45/1594	1	P43024/Q8K2B3	2	57
3	mitochondrial respirasome	2/374	45/1594	1	Q9CR21/Q99LY9	2	57
4	mitochondrial respirasome	14/160	45/1594	0.00221438	Q9DCJ5/Q9CQ75/Q9D6J6/Q9CQA3/Q9DB77/Q9CR68/P12787/Q9CXZ1/P52503/Q9DCS9/Q9Z1P6/Q9CPP6/P17665/P99028	14	57
5	mitochondrial respirasome	11/156	45/1594	0.0729729	Q9CR61/Q9D6J5/Q9DC69/Q9CPU2/Q9ERS2/Q8R1I1/Q9CQ69/P00405/Q9D0M3/Q3UIU2/O35683	11	57
6	mitochondrial respirasome	14/238	45/1594	0.27344	Q9CQC7/Q8K3J1/Q9DCT2/Q91WD5/P48771/Q9CZ13/Q9CQZ5/P19783/Q9CPQ1/Q91YT0/Q91VD9/Q7TMF3/Q99LC3/Q9CQJ8	14	57
3	mitochondrial respiratory chain complex I	2/374	28/1594	1	Q9CR21/Q99LY9	2	88
4	mitochondrial respiratory chain complex I	8/160	28/1594	0.0657382	Q9DCJ5/Q9CQ75/Q9D6J6/Q9CXZ1/P52503/Q9DCS9/Q9Z1P6/Q9CPP6	8	88
5	mitochondrial respiratory chain complex I	7/156	28/1594	0.250079	Q9CR61/Q9D6J5/Q9DC69/Q9CPU2/Q9ERS2/Q3UIU2/O35683	7	88
6	mitochondrial respiratory chain complex I	10/238	28/1594	0.27344	Q9CQC7/Q8K3J1/Q9DCT2/Q91WD5/Q9CQZ5/Q91YT0/Q91VD9/Q7TMF3/Q99LC3/Q9CQJ8	10	88
3	mitochondrial respiratory chain complex I assembly	2/374	29/1594	1	Q9CR21/Q99LY9	2	88
4	mitochondrial respiratory chain complex I assembly	6/160	29/1594	0.546188	Q9DCJ5/Q9CQ75/Q9CXZ1/P52503/Q9DCS9/Q9CPP6	6	88
5	mitochondrial respiratory chain complex I assembly	10/156	29/1594	0.0100139	Q59J78/Q9CR61/Q9D6J5/Q9DC69/Q9CPU2/Q3UIU2/Q9D8Y1/O35683/Q8CCM6/Q8JZN5	10	88
6	mitochondrial respiratory chain complex I assembly	10/238	29/1594	0.281152	Q9CQC7/Q8K3J1/Q9DCT2/Q91WD5/Q9CQZ5/Q91VD9/Q7TMF3/Q99LC3/Q9JKL4/Q9CQJ8	10	88
1	mitochondrial respiratory chain complex assembly	1/247	38/1594	1	Q9Z0X1	1	88
3	mitochondrial respiratory chain complex assembly	6/374	38/1594	1	Q5SUC9/Q9CR21/Q8C6I2/Q99LY9/Q9CQY6/Q9DA03	6	88
4	mitochondrial respiratory chain complex assembly	6/160	38/1594	1	Q9DCJ5/Q9CQ75/Q9CXZ1/P52503/Q9DCS9/Q9CPP6	6	88
5	mitochondrial respiratory chain complex assembly	11/156	38/1594	0.0231001	Q59J78/Q9CR61/Q9D6J5/Q9DC69/Q9CPU2/Q3UIU2/Q8VCL2/Q9D8Y1/O35683/Q8CCM6/Q8JZN5	11	88
6	mitochondrial respiratory chain complex assembly	12/238	38/1594	0.281152	Q9CQC7/Q8K3J1/Q9DCT2/Q91WD5/Q9CQZ5/Q91VD9/Q7TMF3/Q8BGH2/Q99LC3/Q8BPT6/Q9JKL4/Q9CQJ8	12	88
1	mitochondrial transmembrane transport	3/247	24/1594	0.982282	O35857/P63038/Q9Z0X1	3	89
2	mitochondrial transmembrane transport	1/226	24/1594	1	Q8BHE8	1	89
3	mitochondrial transmembrane transport	3/374	24/1594	1	Q60932/Q9D023/Q8K1R3	3	89
4	mitochondrial transmembrane transport	1/160	24/1594	1	Q9CQV7	1	89
5	mitochondrial transmembrane transport	10/156	24/1594	0.00237195	Q9Z2I0/Q3V132/Q9D880/Q9CQV1/Q8JZU2/Q8BZ09/Q99JR1/Q91V61/Q8CCM6/Q61102	10	89
6	mitochondrial transmembrane transport	3/238	24/1594	1	Q8JZQ2/P58281/Q99JB2	3	89
1	mitochondrion	107/247	497/1594	0.00108424	P47738/P51660/Q8CAK1/Q8CG76/Q64442/Q9JLZ3/P20108/P85094/P10107/P20029/P05202/Q9DCW4/P17710/P47934/Q9Z2I9/Q9JJN4/Q99KI0/P05132/Q9CZU6/O35857/Q3UUI3/Q9CZN7/P08249/Q6PE15/Q9WUM5/P09671/P38647/P99029/P62264/Q8K215/P43024/Q9DB15/Q91WM2/P41216/P50544/Q3UV70/P68040/Q99KE1/Q9D0K2/P97807/Q9CQN1/P46638/Q9R0X4/A2AVQ5/Q922H2/Q9Z1J3/P07901/P11499/Q9WV84/Q8BH95/Q8R086/P26443/Q8K2B3/Q91WS0/P80313/P16858/Q8VDK1/…	107	86
2	mitochondrion	66/226	497/1594	1	P98192/Q02053/O08528/P56395/Q8BHE8/P53986/Q60648/P16125/P97823/P52760/Q71RI9/P38060/P45952/Q9Z2I8/Q8BH86/Q9DC50/Q62465/Q9D8S9/Q3U5Q7/Q8BGT5/Q9CXJ1/P61922/Q9EPB5/P18760/P18242/Q9WVL0/Q8QZY2/Q9CQR4/Q9D6S7/Q9D1I5/Q9Z1Q5/Q9CWB7/Q9DCM0/P19157/Q8CAY6/Q499X9/Q9QZA0/Q8R3F5/O09174/Q91WK1/Q9D6K8/P62075/O89106/Q7TMS5/P18572/Q99LC5/O09044/O35143/Q5H8C4/Q8R404/Q8CGK3/Q8CI32/O08691/Q07417/P24270/A6H611/Q9D0S9/…	66	86
3	mitochondrion	113/374	497/1594	1	Q9CQ62/P62245/Q8BWT1/Q5SUC9/P47791/Q8BP40/Q9QZ23/Q8VDQ8/Q9DCS3/Q9CQF4/Q9EQ80/Q91YP2/Q922Q4/Q9DCV4/P58044/Q8CEI1/P97493/Q99MN1/Q9CR21/Q922B1/Q91W43/P56375/Q9DBF1/Q9CZL5/Q9QX60/P16332/P29758/Q9JLT4/Q8BH04/Q9CPV4/Q99KR7/Q9D6Y7/Q8K1J6/P18155/Q9WTP7/Q8K4F5/Q8VDC0/Q99MN9/Q3SXD3/Q9WUR2/Q99MZ7/Q9D273/Q8BVI4/Q8BYM8/Q9CPW2/P62897/Q8CFA2/Q9R0H0/Q9DBM2/Q921H8/Q9QYR9/O35943/Q8VCE6/Q8K2C6/Q32MW3/P42125/Q8QZS1/…	113	86
4	mitochondrion	35/160	497/1594	1	Q9D051/P35487/Q9DCJ5/Q9CQ75/Q06185/Q9D6J6/P56480/Q8BKZ9/Q9CQA3/Q9DB20/P56382/Q9DCX2/Q9DB77/O08749/Q9CR68/Q9D3D9/Q9DAK2/P12787/Q9CXZ1/P52503/Q80ZN9/P28661/Q9DCS9/Q9CQR6/Q9CQV7/Q8R5H1/P54818/Q9CQX8/Q9Z1P6/Q9EQS3/Q9CPP6/P97450/P17665/Q9CRD2/P99028	35	86
5	mitochondrion	69/156	497/1594	0.00990815	Q8R127/Q9Z2I0/Q91YP0/P62908/Q3V132/Q59J78/Q64521/Q9CQQ7/P61979/Q9D880/Q66GT5/Q920A7/Q7TNS2/Q9DAQ9/Q9CR61/Q9D6J5/O55142/Q8BPE4/P54116/P56135/Q9CQX2/Q5U458/Q9CQV1/Q9DC69/Q9CPU2/Q9ERS2/Q8R1I1/Q9CQ69/P00405/Q9D0M3/Q3UIU2/Q8JZU2/Q5SWT3/Q3ULF4/Q8R1R3/Q8BZ09/Q8VCL2/Q99JR1/Q68FF6/Q791T5/P61028/Q9D8Y1/Q91V61/O35683/Q9CR62/Q9CRB8/Q8CCM6/Q61102/Q91ZR1/Q80WJ6/Q9DC29/Q9QZD8/Q922Q8/O35435/Q78PY7/Q9DCN2/Q9D6U8/…	69	86
6	mitochondrion	64/238	497/1594	1	P15105/Q8CAQ8/O08807/Q3TVA9/Q99JY0/Q8BJ64/O70325/Q9D2G2/Q9D5H4/Q9CQC7/Q9CRB9/Q8K3J1/Q9DCT2/Q91WD5/P48771/Q91VN4/Q99M87/Q9CZ13/Q9CQZ5/Q8JZQ2/P19783/Q03265/Q91VR2/Q9CPQ1/Q9WU65/Q91YT0/Q8BRC6/Q8BX10/Q91VD9/Q60930/O35129/P67778/Q7TMF3/Q60931/Q9CYG7/Q91VC9/Q791V5/Q80X86/Q9ERU9/Q8BGH2/Q99LC3/Q8BPT6/Q9R112/Q3TLP5/D3YZG8/O55125/Q9WUR9/Q921G7/O35387/Q9JK48/Q9JKL4/P58281/P97478/P57716/Q80XN0/Q99L04/Q9CQJ8/…	64	86
1	mitochondrion organization	12/247	122/1594	1	P20108/P16627/O35857/Q3UUI3/P09671/P07901/P63038/Q9CXT8/Q9JIY5/Q9DC61/Q8VDP4/Q9Z0X1	12	86
2	mitochondrion organization	12/226	122/1594	1	O08528/Q8BHE8/P38060/Q62465/Q9D6K8/P62075/O35143/Q5H8C4/Q8R404/Q8CGK3/A6H611/P11352	12	86
3	mitochondrion organization	21/374	122/1594	1	Q2NL51/Q8BWT1/Q5SUC9/Q9CR21/Q99KR7/P56812/O35943/P63101/P48678/P63321/Q99LX0/P28654/Q8C6I2/Q9CQ92/Q60932/P62715/Q99LY9/Q9CQY6/Q9CYR0/Q9DA03/Q8K1R3	21	86
4	mitochondrion organization	10/160	122/1594	1	Q9DCJ5/Q9CQ75/Q9D3D9/Q9CXZ1/P52503/P28661/Q9DCS9/Q9CQV7/P51807/Q9CPP6	10	86
5	mitochondrion organization	23/156	122/1594	0.0325033	Q9Z2I0/Q3V132/Q59J78/Q9D880/Q920A7/Q9CR61/Q9D6J5/Q5U458/Q9CQV1/Q9DC69/Q9CPU2/Q3UIU2/Q3ULF4/Q8VCL2/Q9D8Y1/O35683/Q9CRB8/Q8CCM6/O35435/Q9D6U8/P97819/Q78IK4/Q8JZN5	23	86
6	mitochondrion organization	34/238	122/1594	0.0289474	Q8CAQ8/Q9CQC7/Q9CRB9/Q8K3J1/Q9DCT2/Q91WD5/P48771/Q91VN4/Q99M87/Q9CQZ5/Q8JZQ2/Q8BX10/Q91VD9/Q60930/O35129/P67778/Q7TMF3/Q9CYG7/Q91VC9/Q791V5/Q8BGH2/Q99LC3/Q8BPT6/O09172/Q9JK48/Q9JKL4/Q9WTZ1/P58281/P97478/Q9CQJ8/Q9D2F5/Q925I1/Q9CQU8/Q99JB2	34	86
1	monocarboxylic acid biosynthetic process	13/247	35/1594	0.03009	P10107/Q00623/P00342/P50544/P24549/O09114/Q9D404/P06151/P50171/O55135/P51174/Q2XU92/Q91VT4	13	20
2	monocarboxylic acid biosynthetic process	9/226	35/1594	0.550301	P16125/Q62148/P19157/Q80W21/Q8R3F5/O09174/Q64176/Q91V12/P39654	9	20
3	monocarboxylic acid biosynthetic process	6/374	35/1594	1	Q5SUC9/Q9DCS3/Q9CR21/Q99MZ7/Q8VCT4/Q99LX0	6	20
5	monocarboxylic acid biosynthetic process	2/156	35/1594	0.999922	Q8BFZ9/Q99J39	2	20
6	monocarboxylic acid biosynthetic process	2/238	35/1594	1	P34884/Q8BWM0	2	20
1	monocarboxylic acid metabolic process	42/247	137/1594	0.000346687	P51660/Q9JLZ3/P10107/O70250/Q9QXD6/Q9DCW4/P17710/P47934/O09046/Q3UUI3/Q00623/P00342/P09041/P47857/P41216/P50544/Q99KE1/Q9R0X4/Q922H2/Q8VC30/P24549/Q8BH95/O09114/P16858/Q9WUA3/Q9D404/P52825/P05064/Q8BMS1/P06151/P50171/P54071/O88844/O55135/P51174/Q9JII6/P06745/Q8QZT1/Q2XU92/Q91VT4/Q9JHI5/Q9WV54	42	21
2	monocarboxylic acid metabolic process	23/226	137/1594	0.818655	P98192/O08528/P56395/Q62452/P16125/P97823/P45952/Q9DC50/Q9DCD0/P61922/Q62148/P19157/Q8CAY6/Q80W21/Q8R3F5/O09174/Q64176/Q99LC5/Q07417/Q9DBL1/Q91V12/P11352/P39654	23	21
3	monocarboxylic acid metabolic process	30/374	137/1594	1	Q9CQ62/Q8BWT1/Q5SUC9/Q9DCS3/P21550/P81117/P34914/Q9CR21/Q924M7/Q8BH04/Q91Z53/Q9WUR2/Q99MZ7/Q9R0H0/Q9DBM2/Q921H8/Q9QYR9/P42125/Q8VCT4/P32020/P15327/Q7TNG8/Q99KB8/O35459/Q99LX0/Q9D023/P54310/P17182/Q9EPL9/Q8BWF0	30	21
4	monocarboxylic acid metabolic process	7/160	137/1594	1	Q9D051/P35487/Q8BKZ9/O08749/P52503/Q8C042/Q9DBJ1	7	21
5	monocarboxylic acid metabolic process	8/156	137/1594	0.999922	Q8BFZ9/Q68FF6/Q91WL5/Q99J39/O08914/Q8JZN5/Q64516/Q924X2	8	21
6	monocarboxylic acid metabolic process	7/238	137/1594	1	Q99JY0/O70325/Q791V5/Q3TLP5/P34884/Q921G7/Q8BWM0	7	21
1	monosaccharide binding	8/247	20/1594	0.0894622	Q9QXD6/P17710/P23578/P47857/Q9CQ60/Q9WUA3/P05064/P06745	8	90
2	monosaccharide binding	7/226	20/1594	0.333764	O08528/P40142/P97324/P32037/P18572/Q9WV38/Q9DBH5	7	90
1	monosaccharide biosynthetic process	8/247	19/1594	0.0713763	Q64442/O70250/Q9QXD6/P09041/Q8CHP8/P16858/Q9JII6/P06745	8	15
2	monosaccharide biosynthetic process	5/226	19/1594	0.725108	P45952/Q9DCD0/O88958/P97324/Q6A4J8	5	15
3	monosaccharide biosynthetic process	3/374	19/1594	1	Q91YP2/Q8BH04/Q3U1J4	3	15
5	monosaccharide biosynthetic process	1/156	19/1594	0.999922	Q64521	1	15
6	monosaccharide biosynthetic process	1/238	19/1594	1	Q9ERU9	1	15
1	monosaccharide catabolic process	6/247	11/1594	0.0519412	P17710/P47857/Q8VC30/Q9WUA3/P06151/P06745	6	74
2	monosaccharide catabolic process	1/226	11/1594	1	P23780	1	74
3	monosaccharide catabolic process	3/374	11/1594	0.975002	Q924M7/Q9DBB8/P17182	3	74
1	monosaccharide metabolic process	16/247	51/1594	0.0519412	Q64442/O70250/Q9QXD6/P17710/P09041/P47857/Q922H2/Q8VC30/Q8CHP8/P16858/Q9WUA3/P05064/P06151/Q9JII6/O54782/P06745	16	18
2	monosaccharide metabolic process	10/226	51/1594	0.791086	O08528/P45952/Q9D0F9/Q9DCD0/O88958/P45376/P97324/P23780/Q99LJ1/Q6A4J8	10	18
3	monosaccharide metabolic process	8/374	51/1594	1	Q91YP2/Q924M7/Q8BH04/Q9DBB8/P62141/Q3U1J4/P17182/P63158	8	18
4	monosaccharide metabolic process	2/160	51/1594	1	Q9D051/P35487	2	18
5	monosaccharide metabolic process	3/156	51/1594	0.999922	Q64521/Q91W89/Q99J39	3	18
6	monosaccharide metabolic process	2/238	51/1594	1	Q9Z2M7/Q9ERU9	2	18
1	motile cilium	24/247	123/1594	0.430328	Q64442/P10107/P17710/Q9D424/P05132/O09046/P00342/P09041/P47857/Q9DBC7/Q9R0Y5/P09470/Q5S003/Q9EQ00/P63038/Q9DAG6/Q9WTP6/P48455/Q61241/P05064/P06151/Q9JLI7/Q9JLV5/Q63811	24	1
2	motile cilium	7/226	123/1594	1	Q8VDN2/Q8CDT7/Q8VI88/Q9WV27/Q8C0X2/Q5H8C4/Q9WVQ0	7	1
3	motile cilium	13/374	123/1594	1	P62827/Q3UYH7/Q9D411/Q9D9X8/Q6P902/Q9D1B8/P11985/Q8BH53/Q7TPM5/Q9DA11/Q9ESL0/A9Q751/Q9D925	13	1
4	motile cilium	33/160	123/1594	2.4512e-06	Q9D4B2/Q8C0M8/Q8BTU1/A3KGV1/Q9D9V4/E9Q5M6/Q920N1/Q8CDR2/Q99MH5/Q8VIG3/Q9D9U9/Q61884/O08749/Q5F201/Q9DAK2/Q6SP97/Q9CQ46/Q8C042/Q8K450/A2AC93/Q8BVN8/P28661/E9Q7R9/Q6V3W6/A6H639/Q6NZQ0/Q9D3N2/Q80Y75/E9PYY5/Q9D5E4/Q3V0B4/Q9DBJ1/Q80W32	33	1
5	motile cilium	4/156	123/1594	0.999922	Q6Q477/Q3V132/A0A0A6YXX9/Q80W99	4	1
6	motile cilium	24/238	123/1594	1	G5E8A8/Q9QY84/O88987/P48774/Q9QWV4/Q922G7/Q6P8Y0/Q9D529/Q9D439/Q9D5Y1/Q3USS3/Q60779/B2RW38/Q9WU65/Q32M07/D3YVL2/Q6X6Z7/Q3U6K5/Q6NY15/Q8VHI7/Q9R109/Q9CQP8/Q497N6/Q149S1	24	1
1	motile cilium assembly	1/247	25/1594	1	Q9JLI7	1	91
2	motile cilium assembly	1/226	25/1594	1	Q8C6S9	1	91
3	motile cilium assembly	3/374	25/1594	1	Q8BH53/P63168/A9Q751	3	91
4	motile cilium assembly	10/160	25/1594	0.0023371	Q9D9V4/E9Q5M6/Q8CDR2/Q61884/Q8K450/Q0VFX2/E9Q7R9/Q6V3W6/Q3V0B4/Q80W32	10	91
6	motile cilium assembly	6/238	25/1594	1	Q9D5Y1/B2RW38/Q9WU65/Q3U6K5/Q80X86/Q9DAN9	6	91
1	movement of cell or subcellular component	27/247	208/1594	1	Q7TMR0/Q64442/P10107/P20029/Q00623/P48036/P00342/P09041/Q9JMI7/P09671/Q61400/P68040/P09470/Q9DAN1/P17742/P57780/P60710/Q5S003/Q9DAK9/Q9EQ00/P05064/Q9JLI7/P54071/P14211/P06745/Q9JLV5/Q9DAA4	27	27
2	movement of cell or subcellular component	24/226	208/1594	1	Q8VDN2/P08752/Q9Z2A0/Q9R0P9/Q03173/P18760/Q921I1/Q99PT1/Q61233/P19157/Q9QZZ4/Q8VE94/P18572/Q9WV27/Q8C0X2/P62331/Q5H8C4/O35639/Q8C6S9/Q3ULJ0/P70451/Q8BTM8/Q9JJV2/P11352	24	27
3	movement of cell or subcellular component	45/374	208/1594	1	Q2NL51/P42669/Q60963/Q9D411/Q99P91/P20060/Q8VIJ6/P48678/P24369/Q6P902/P63017/Q01339/P28654/P20181/Q7TSG5/P30681/O88487/Q61879/Q9Z2D6/P50543/P63260/Q8VDD5/P11985/P70168/Q8BH53/P58771/P70696/Q6P069/P11087/Q9JHJ0/P39061/P26043/E9Q557/Q02257/Q6TDU8/Q9CZX8/Q07133/Q9JMC3/Q9JJ94/P62259/P63168/O54724/P13020/P63158/A9Q751	45	27
4	movement of cell or subcellular component	35/160	208/1594	0.0164286	Q9D4B2/Q9DAJ5/Q8C0M8/Q8BTU1/Q9D9V4/P56480/E9Q5M6/Q8CDR2/Q99MH5/Q9D9U9/Q61884/Q5F201/Q6SP97/Q8C042/Q8K450/A2AC93/P67871/Q8BVN8/P28661/Q8BSN3/Q0VFX2/E9Q7R9/Q6V3W6/A6H639/Q9D9T8/Q9CQ66/E9Q414/Q9D3N2/P51807/E9PYY5/Q60605/Q9QY05/Q9CWP4/Q3V0B4/Q80W32	35	27
5	movement of cell or subcellular component	12/156	208/1594	0.999922	Q6Q477/P62821/Q8R0C3/Q3ULF4/Q8R1R3/Q80W99/Q02248/P11835/P11438/Q99P88/Q08EC4/P15265	12	27
6	movement of cell or subcellular component	40/238	208/1594	0.996465	P15105/G5E8A8/O88987/P12815/Q922G7/Q9D439/Q9D5Y1/Q9D9I1/Q3USS3/Q60779/B2RW38/Q03265/Q9WU65/D3YVL2/Q91ZU6/Q80W93/Q8CDV6/O35129/Q9DAJ2/Q6X6Z7/Q9JIB0/P70122/Q8VHI7/Q791V5/Q80X86/Q9D7X3/Q9Z126/Q9D485/Q9QXW4/P23591/P34884/Q9CQP8/Q8VEK3/Q9WTZ1/Q8R3P7/E9PV24/P08228/Q9JHQ5/Q149S1/Q9DAN9	40	27
1	myelin sheath	27/247	103/1594	0.0477327	P20108/P07356/P20029/P05202/Q9Z2I9/Q99KI0/P07724/P08249/P09671/P38647/P43024/P07901/P17742/P80316/Q8K2B3/P16858/P60710/P63038/Q68FD5/P35700/Q61171/Q01853/Q9D6R2/P05064/P30275/P17156/P06745	27	93
2	myelin sheath	9/226	103/1594	1	Q8VDN2/P16125/P40142/Q9R0P9/P45376/Q9D6F9/P35564/P62331/P62874	9	93
3	myelin sheath	23/374	103/1594	1	Q8VDQ8/P46460/P10649/P00920/P62983/P58019/P62897/Q61598/P27773/P63321/P63017/P10126/P63260/P26043/Q60932/P0DP28/P17182/P70296/P14152/P53810/P61982/P13020/Q9DB05	23	93
4	myelin sheath	13/160	103/1594	1	Q9D6J6/P56480/P68372/Q9DB20/Q9DCX2/Q9DB77/O08749/Q9CR68/P62814/P12787/Q6PIC6/P28661/Q9DBJ1	13	93
5	myelin sheath	4/156	103/1594	0.999922	Q9CQQ7/P68369/Q8VEM8/Q01768	4	93
6	myelin sheath	13/238	103/1594	1	P15105/Q8CAQ8/Q9D2G2/Q9DCT2/Q9CZ13/Q03265/Q91VR2/Q91VD9/Q60930/P67778/Q99LC3/P34884/P08228	13	93
1	ncRNA metabolic process	6/247	54/1594	1	P62264/P50580/P12970/P09405/O55135/Q9Z1Q9	6	94
2	ncRNA metabolic process	7/226	54/1594	0.996852	Q8CGC7/Q9CXJ1/Q499X9/Q6P3D0/P32921/P14131/Q6ZWU9	7	94
3	ncRNA metabolic process	24/374	54/1594	0.0179921	Q9CXW4/Q6ZWV7/P47962/Q9QZQ8/P62754/Q99MN1/Q8K1J6/Q8VDC0/P63276/Q8BYM8/Q9CQR2/Q9WUA2/Q9ESX5/Q04750/Q9Z2D6/P62843/P35550/P61358/P62082/Q9CZX8/O54724/Q61937/Q9D0T1/Q8K1R3	24	94
4	ncRNA metabolic process	1/160	54/1594	1	E9Q5C9	1	94
5	ncRNA metabolic process	3/156	54/1594	0.999922	P14148/O55142/Q78PY7	3	94
6	ncRNA metabolic process	5/238	54/1594	1	P70122/Q8BML9/P62849/Q922B2/Q9WU42	5	94
1	ncRNA processing	5/247	34/1594	0.905936	P62264/P50580/P12970/P09405/O55135	5	94
2	ncRNA processing	2/226	34/1594	1	P14131/Q6ZWU9	2	94
3	ncRNA processing	16/374	34/1594	0.0511118	Q9CXW4/Q6ZWV7/P47962/P62754/Q8K1J6/P63276/Q9CQR2/Q9ESX5/Q9Z2D6/P62843/P35550/P61358/P62082/Q9CZX8/Q61937/Q9D0T1	16	94
5	ncRNA processing	2/156	34/1594	0.999922	P14148/O55142	2	94
6	ncRNA processing	3/238	34/1594	1	P70122/P62849/Q9WU42	3	94
3	negative regulation of DNA metabolic process	8/374	11/1594	0.0245789	P11031/P43275/P43276/P43277/P15864/Q07133/P10922/P43274	8	54
5	negative regulation of DNA metabolic process	2/156	11/1594	0.999922	P62908/Q9CQV1	2	54
6	negative regulation of DNA metabolic process	1/238	11/1594	1	Q8VEK3	1	54
1	negative regulation of RNA metabolic process	11/247	67/1594	0.824059	Q9QXD6/P99029/P62264/Q9QYJ3/Q6PDM2/P50580/Q8VDP4/P14211/P70372/Q9JLV5/Q9WV54	11	95
2	negative regulation of RNA metabolic process	7/226	67/1594	1	Q9CQV8/Q91XV3/Q9DAR1/Q8CIG8/Q8BTM8/Q60668/Q8R081	7	95
3	negative regulation of RNA metabolic process	26/374	67/1594	0.0695399	P42669/Q9QZQ8/Q8VDQ8/Q8K1C0/O70133/Q9EQ80/Q8VIJ6/P63101/Q9Z204/P63017/Q9ESX5/P30681/Q91WV0/Q9Z2D6/Q91ZW3/P68254/P10639/P43276/P43277/P15864/P43274/P17182/P63158/Q9EQU5/Q61937/Q8BL97	26	95
4	negative regulation of RNA metabolic process	1/160	67/1594	1	Q8BHJ5	1	95
5	negative regulation of RNA metabolic process	3/156	67/1594	0.999922	P61979/Q02248/P56546	3	95
6	negative regulation of RNA metabolic process	13/238	67/1594	1	Q99M87/O35129/P67778/P10630/Q8C854/Q8VEK3/Q8BML9/P62855/P97478/Q6ZWV3/P62196/Q921F2/Q9WU42	13	95
1	negative regulation of cellular metabolic process	34/247	172/1594	0.328594	P20108/P07356/Q9QXD6/Q9DCQ7/P99029/P62264/P50544/P68040/P97807/Q9CQN1/Q9DBC7/Q6PD03/P11499/Q9Z1R2/Q9QYJ3/Q8CHP8/P17742/Q9QZL9/P16858/P60710/P63038/P08071/Q6PDM2/P50580/P09405/O55135/Q8VDP4/P51174/P14211/Q8BND5/P06745/P70372/Q9JLV5/Q9WV54	34	95
2	negative regulation of cellular metabolic process	30/226	172/1594	0.725108	O08528/Q8VDN2/P08752/P52760/Q8CGC7/Q9WUP7/P19324/Q9R0P9/P97324/P19157/P07759/P07758/P58389/Q9CQV8/P0C0A3/P32921/Q60854/Q91XV3/O89106/Q9DAR1/Q9D1D4/Q8CI32/Q8CIG8/Q3ULJ0/Q9D0S9/Q8BTM8/Q60668/P11352/Q6A4J8/Q8R081	30	95
3	negative regulation of cellular metabolic process	55/374	172/1594	0.088704	P70458/P42669/Q9CXW4/Q9DAN8/P47962/P11031/Q5SUC9/Q9QZQ8/Q8VDQ8/Q80ZN5/Q8K1C0/O70133/Q9EQ80/Q9DC23/Q8BJU0/Q99KR7/Q8VIJ6/Q00897/P62897/Q8K2C6/P63101/Q9Z204/P63017/P10126/Q99LX0/P20181/Q9ESX5/P30681/Q91WV0/Q9Z2D6/Q6ZWX6/Q91ZW3/P68254/Q60932/P10639/Q07235/P43275/P43276/P49962/P62082/P43277/P15864/Q07133/P10922/P43274/P17182/P70296/P62259/P63168/P21460/P63158/Q9EQU5/Q61937/Q8BL97/Q8K1R3	55	95
4	negative regulation of cellular metabolic process	5/160	172/1594	1	O54833/Q60737/Q8BHL8/Q8BHJ5/P97470	5	95
5	negative regulation of cellular metabolic process	11/156	172/1594	0.999922	Q6Q477/P62908/P61979/Q8BFZ9/Q9CQV1/Q68FF6/Q61102/Q02248/O08547/P56546/Q91YW3	11	95
6	negative regulation of cellular metabolic process	19/238	172/1594	1	Q99M87/O35129/P67778/Q791V5/Q9D7X3/P10630/P34884/Q9Z0H6/Q8C854/Q8VEK3/Q8BML9/P62855/P97478/Q61543/Q6ZWV3/P62196/Q921F2/Q61584/Q9WU42	19	95
1	negative regulation of macromolecule metabolic process	30/247	182/1594	0.738716	P10107/P07356/Q9QXD6/Q9DCQ7/Q00623/P99029/P62264/P68040/P97807/Q9DBC7/P09470/P11499/Q9Z1R2/Q9QYJ3/P17742/P16858/P60710/Q68FD5/P08071/Q6PDM2/P50580/P09405/O55135/Q8VDP4/P14211/P06745/Q6X786/P70372/Q9JLV5/Q9WV54	30	95
2	negative regulation of macromolecule metabolic process	31/226	182/1594	0.782749	P08752/P52760/Q8CGC7/Q9WUP7/P19324/Q9R0P9/P97324/P19157/P07759/O88174/P07758/Q6P3D0/P58389/Q9CQV8/P0C0A3/P32921/Q60854/Q91XV3/O89106/Q9DAR1/Q9D1D4/Q8CI32/Q8CIG8/Q3ULJ0/O08691/Q9D0S9/Q8BTM8/Q60668/P11352/Q6A4J8/Q8R081	31	95
3	negative regulation of macromolecule metabolic process	61/374	182/1594	0.024206	P70458/P42669/P17426/Q9CXW4/Q9DAN8/Q921M3/P47962/P11031/Q5SUC9/Q9QZQ8/Q8VDQ8/Q80ZN5/Q8K1C0/O70133/Q9EQ80/Q99P91/Q07076/Q9DC23/P57759/Q8BJU0/Q8VIJ6/Q00897/Q922Q9/P63101/Q9Z204/P63017/Q99LX0/Q9CWZ3/Q9JM99/P20181/Q9ESX5/P30681/P61327/Q91WV0/Q9Z2D6/Q6ZWX6/Q91ZW3/P68254/P10639/P62715/Q07235/P97429/P43275/P43276/P49962/P62082/P43277/P15864/Q07133/P10922/P43274/P17182/P70296/P62259/Q9QXT0/P21460/P63158/…	61	95
4	negative regulation of macromolecule metabolic process	7/160	182/1594	1	O54833/Q60737/P84244/Q8BHL8/Q8BHJ5/P97470/O54962	7	95
5	negative regulation of macromolecule metabolic process	11/156	182/1594	0.999922	Q6Q477/P62908/P61979/Q9CQV1/Q68FF6/G5E829/Q02248/Q8K0C4/Q78PY7/P56546/Q91YW3	11	95
6	negative regulation of macromolecule metabolic process	20/238	182/1594	1	Q99M87/O35129/P67778/Q9D7X3/P10630/P34884/Q9Z0H6/Q8C854/Q8VEK3/Q8BML9/P62855/P97478/Q61543/Q6ZWV3/P62196/Q921F2/Q61584/Q9D0E1/Q8R2Y8/Q9WU42	20	95
1	negative regulation of metabolic process	40/247	214/1594	0.385283	P20108/P10107/P07356/Q9QXD6/Q9DCQ7/Q00623/P99029/P62264/P50544/P68040/P97807/Q9CQN1/Q9DBC7/Q6PD03/P09470/P11499/P24549/Q9Z1R2/Q9QYJ3/Q8CHP8/P17742/Q9QZL9/P16858/P60710/P63038/Q68FD5/P08071/Q6PDM2/P50580/P09405/O55135/Q8VDP4/P51174/P14211/Q8BND5/P06745/Q6X786/P70372/Q9JLV5/Q9WV54	40	95
2	negative regulation of metabolic process	34/226	214/1594	0.855499	O08528/Q8VDN2/P08752/P52760/Q8CGC7/Q9WUP7/P19324/Q9R0P9/Q9CQR4/P97324/P19157/P07759/O88174/P07758/Q6P3D0/P58389/Q9CQV8/P0C0A3/P32921/Q60854/Q91XV3/O89106/Q9DAR1/Q9D1D4/Q8CI32/Q8CIG8/Q3ULJ0/O08691/Q9D0S9/Q8BTM8/Q60668/P11352/Q6A4J8/Q8R081	34	95
3	negative regulation of metabolic process	71/374	214/1594	0.0140456	P70458/P42669/P17426/Q9CXW4/Q9DAN8/Q921M3/P47962/P11031/Q5SUC9/Q9QZQ8/Q8VDQ8/Q80ZN5/Q8K1C0/O70133/Q9EQ80/Q99P91/Q07076/Q9DC23/P57759/Q8BJU0/Q99KR7/Q8VIJ6/Q00897/P62897/Q8K2C6/Q922Q9/P63101/Q9Z204/P63017/Q01339/P10126/Q99LX0/Q9CWZ3/Q9JM99/P20181/Q9ESX5/P30681/P61327/Q91WV0/Q9Z2D6/Q6ZWX6/Q91ZW3/P68254/Q9CQ92/Q60932/P10639/P62715/Q07235/P97429/P43275/P43276/P49962/P62082/Q9CZX8/P43277/P15864/Q07133/…	71	95
4	negative regulation of metabolic process	7/160	214/1594	1	O54833/Q60737/P84244/Q8BHL8/Q8BHJ5/P97470/O54962	7	95
5	negative regulation of metabolic process	14/156	214/1594	0.999922	Q6Q477/P62908/P61979/Q8BFZ9/Q9CQV1/Q68FF6/Q61102/G5E829/Q02248/Q8K0C4/Q78PY7/O08547/P56546/Q91YW3	14	95
6	negative regulation of metabolic process	23/238	214/1594	1	Q99M87/Q8BX10/O35129/P67778/Q791V5/Q9D7X3/P10630/P34884/Q9Z0H6/Q8C854/Q8VEK3/Q8BML9/P62855/P97478/Q61543/Q6ZWV3/P62196/Q921F2/P08228/Q61584/Q9D0E1/Q8R2Y8/Q9WU42	23	95
1	negative regulation of nitrogen compound metabolic process	26/247	156/1594	0.731433	P07356/Q9QXD6/Q9DCQ7/P99029/P62264/P68040/P97807/Q9DBC7/P11499/Q9Z1R2/Q9QYJ3/P17742/P16858/P60710/Q68FD5/P08071/Q6PDM2/P50580/P09405/O55135/Q8VDP4/P14211/P06745/P70372/Q9JLV5/Q9WV54	26	95
2	negative regulation of nitrogen compound metabolic process	28/226	156/1594	0.654774	P08752/P52760/Q8CGC7/Q9WUP7/P19324/Q9R0P9/P97324/P19157/P07759/P07758/P58389/Q9CQV8/P0C0A3/P32921/Q60854/Q91XV3/O89106/Q9DAR1/Q9D1D4/Q8CI32/Q8CIG8/Q3ULJ0/Q9D0S9/Q8BTM8/Q60668/P11352/Q6A4J8/Q8R081	28	95
3	negative regulation of nitrogen compound metabolic process	52/374	156/1594	0.0519887	P70458/P42669/P17426/Q9CXW4/Q9DAN8/Q921M3/P47962/P11031/Q5SUC9/Q9QZQ8/Q8VDQ8/Q80ZN5/Q8K1C0/O70133/Q9EQ80/Q9DC23/Q8BJU0/Q8VIJ6/Q00897/P63101/Q9Z204/P63017/Q99LX0/P20181/Q9ESX5/P30681/Q91WV0/Q9Z2D6/Q6ZWX6/Q91ZW3/P68254/P10639/Q07235/P43275/P43276/P49962/P62082/P43277/P15864/Q07133/P10922/P43274/P17182/P70296/P62259/P63168/P21460/P63158/Q9EQU5/Q61937/Q8BL97/Q8K1R3	52	95
4	negative regulation of nitrogen compound metabolic process	5/160	156/1594	1	O54833/Q60737/Q8BHL8/Q8BHJ5/P97470	5	95
5	negative regulation of nitrogen compound metabolic process	9/156	156/1594	0.999922	Q6Q477/P62908/P61979/Q9CQV1/Q68FF6/Q02248/Q8K0C4/P56546/Q91YW3	9	95
6	negative regulation of nitrogen compound metabolic process	19/238	156/1594	1	Q99M87/O35129/P67778/Q791V5/Q9D7X3/P10630/P34884/Q9Z0H6/Q8C854/Q8VEK3/Q8BML9/P62855/P97478/Q61543/Q6ZWV3/P62196/Q921F2/Q61584/Q9WU42	19	95
1	negative regulation of nucleobase-containing compound metabolic process	11/247	76/1594	0.932633	Q9QXD6/P99029/P62264/Q9QYJ3/Q6PDM2/P50580/Q8VDP4/P14211/P70372/Q9JLV5/Q9WV54	11	95
2	negative regulation of nucleobase-containing compound metabolic process	7/226	76/1594	1	Q9CQV8/Q91XV3/Q9DAR1/Q8CIG8/Q8BTM8/Q60668/Q8R081	7	95
3	negative regulation of nucleobase-containing compound metabolic process	30/374	76/1594	0.0316801	P42669/P11031/Q9QZQ8/Q8VDQ8/Q8K1C0/O70133/Q9EQ80/Q8VIJ6/P63101/Q9Z204/P63017/Q9ESX5/P30681/Q91WV0/Q9Z2D6/Q91ZW3/P68254/P10639/P43275/P43276/P43277/P15864/Q07133/P10922/P43274/P17182/P63158/Q9EQU5/Q61937/Q8BL97	30	95
4	negative regulation of nucleobase-containing compound metabolic process	1/160	76/1594	1	Q8BHJ5	1	95
5	negative regulation of nucleobase-containing compound metabolic process	6/156	76/1594	0.999922	P62908/P61979/Q9CQV1/Q68FF6/Q02248/P56546	6	95
6	negative regulation of nucleobase-containing compound metabolic process	14/238	76/1594	1	Q99M87/O35129/P67778/Q791V5/P10630/Q8C854/Q8VEK3/Q8BML9/P62855/P97478/Q6ZWV3/P62196/Q921F2/Q9WU42	14	95
1	nitrogen compound transport	36/247	212/1594	0.641356	P10107/P20029/P35278/P16627/P05132/O35857/P48036/P38647/P47857/P68040/Q9D0K2/P46638/Q8VEJ9/P07901/P11499/Q9Z1R2/P17742/P26443/P57780/P60710/Q9DAK9/P63038/Q68FD5/Q9CXT8/Q6PDM2/Q01853/P84104/P49443/P54071/P35585/Q8C570/Q9DC61/P14211/Q9Z0X1/P70372/P51150	36	63
2	nitrogen compound transport	36/226	212/1594	0.732539	Q8BHE8/P53986/Q6PHU5/Q62261/P97823/O08583/P17047/Q9JIL4/P61922/P18760/P21126/Q91X72/Q61233/O54984/Q8VI75/Q9CQV8/P61967/P0C0A3/P62075/Q7TMS5/Q8R1V4/P18572/O09044/Q9D1D4/O35143/P62331/Q5H8C4/Q9DBH5/P22892/O08691/A6H611/Q99PL5/Q8BTM8/Q8BGY2/Q8BG05/Q8BHD0	36	63
3	nitrogen compound transport	52/374	212/1594	0.91574	Q2NL51/P17426/Q9CXW4/P62827/Q3UYH7/P46460/Q07139/O70133/P81117/P00920/P57759/Q8BJU0/Q9DBG3/Q61598/P56812/P63101/P48678/P63017/Q99LX0/P61327/P16254/Q61879/Q8VDD5/P70168/Q8BJ71/P84091/Q6P069/Q80ZJ7/Q497K5/P11087/P68254/Q4FZG7/Q9CQ92/P10639/Q9D023/Q02257/P84078/Q9CQY6/P49962/P62259/P63168/Q6PFD9/O88746/O54724/P61982/O88531/Q9D1M0/Q61937/Q8BL97/Q9DB05/Q8R332/Q8K1R3	52	63
4	nitrogen compound transport	6/160	212/1594	1	Q9DAD0/E9Q5C9/Q9CQV7/E9Q414/P51807/Q924N4	6	63
5	nitrogen compound transport	33/156	212/1594	0.0710149	P35279/Q91V41/P53994/Q3V132/Q59J78/Q9D880/P62821/Q66GT5/P54116/Q8VEK0/Q9CQV1/O89116/P59279/Q99JR1/P61028/Q91V61/Q8CCM6/Q9CQS8/Q80UU9/Q91ZR1/Q99NF8/Q8K0C4/Q9DC29/O08547/P61027/Q99P88/Q9Z1N5/Q9CYN2/P97819/P35293/P35285/Q9WV55/Q8CIE6	33	63
6	nitrogen compound transport	23/238	212/1594	1	P15105/Q02819/P12815/Q91WG2/O35129/Q9JIB0/Q8JZS0/Q9CYG7/Q9R109/Q9ERU9/Q8BGH2/Q8BPT6/Q9JK48/Q9JJZ4/P59235/Q9CR00/Q9D662/Q3UR97/Q921F2/Q9CQN3/E9PV24/Q9CQU8/Q9D0E1	23	63
1	nuclear outer membrane-endoplasmic reticulum membrane network	7/247	61/1594	1	P20029/P08113/P01887/Q01853/P14211/Q9JM62/P26883	7	60
2	nuclear outer membrane-endoplasmic reticulum membrane network	12/226	61/1594	0.782749	Q02053/Q8BXZ1/P56395/P40142/Q8R180/Q8BLN5/P18572/P35564/Q5H8C4/Q9DBH5/Q3U7R1/Q99PL5	12	60
3	nuclear outer membrane-endoplasmic reticulum membrane network	8/374	61/1594	1	P81117/Q07076/P27773/Q6P069/P17182/Q9ESP1/Q9D1Q6/Q8K1R3	8	60
4	nuclear outer membrane-endoplasmic reticulum membrane network	1/160	61/1594	1	Q9CRD2	1	60
5	nuclear outer membrane-endoplasmic reticulum membrane network	23/156	61/1594	2.95252e-07	Q91V41/P53994/P62821/Q8BFZ9/O89116/Q8BGG6/P61166/A2A6C4/Q91WL5/Q9CQS8/Q9DC29/Q6ZQI3/Q80UM7/P01899/Q9DCN2/Q9DBG6/O08547/P61027/Q62186/Q9CYN2/Q9QYF1/Q9EP69/Q9WV55	23	60
6	nuclear outer membrane-endoplasmic reticulum membrane network	2/238	61/1594	1	Q91ZU6/Q9ERU9	2	60
1	nucleic acid binding	34/247	227/1594	0.905936	P58252/Q9JLZ3/P10107/P08113/P07724/Q9CZN7/P09671/P99029/P62264/Q8K310/Q9QUM9/Q9D8N0/O08795/P11499/P80316/P57780/P63038/Q68FD5/P14733/Q6PDM2/P63325/P84104/P50580/P12970/P54728/P09405/Q8C570/O55135/P14211/Q9D8S4/Q9Z0X1/P27659/P70372/P57776	34	53
2	nucleic acid binding	25/226	227/1594	1	P23116/Q9JII5/P52760/P47199/Q00PI9/O08583/Q8CGC7/Q9QZD9/Q9CXJ1/P54726/Q99JF8/Q6P3D0/Q60972/Q91XV3/Q9D6Z1/Q8CGK3/Q8CIG8/P14131/Q8BGY2/Q8BG05/Q60668/Q9CZR8/O35737/Q6ZWU9/Q8R081	25	53
3	nucleic acid binding	86/374	227/1594	4.73965e-05	P42669/Q6P4T2/P62305/P62320/Q9CXW4/P60867/Q6ZWV7/P51410/P62315/Q921M3/P47962/P27048/P11031/Q9QZQ8/P62827/Q9CQF4/Q8K1C0/P84089/O70133/P81117/Q99MN1/Q8K1J6/Q8VIJ6/P62281/P56812/Q9WUA2/Q9Z204/P63017/P10126/Q99LX0/Q99PV0/P62307/Q08943/Q3TEA8/Q9CWZ3/O08810/Q9ESX5/P30681/P61327/P16254/Q04750/Q61879/Q91WV0/Q9Z2D6/Q8VE37/Q6ZWX6/Q91ZW3/P70696/Q3U1J4/P25444/Q8VDM6/Q62189/P62843/Q9D8E6/P35550/E9Q956/P54310/…	86	53
4	nucleic acid binding	11/160	227/1594	1	C0HKE9/P62806/P84244/P68372/P10853/Q6GSS7/Q8BHJ5/P62918/Q9WTM5/E9Q5C9/O54962	11	53
5	nucleic acid binding	12/156	227/1594	0.999922	P62908/P62270/P61979/P14148/Q9CQ70/Q8C522/O35216/Q61324/Q78PY7/Q9Z1N5/Q01768/Q8CIE6	12	53
6	nucleic acid binding	24/238	227/1594	1	Q02819/Q99JY0/Q9QWV4/Q9D529/Q5M8Q2/P70122/Q9ERU9/Q8BVR0/P10630/Q61545/Q9Z2X1/Q99J09/Q8C854/Q8VEK3/Q6ZWM4/Q8BML9/P62855/Q922B2/Q921F2/Q61584/Q9D0E1/Q9WU42/Q8BWM0/P60335	24	53
1	nucleic acid metabolic process	44/247	272/1594	0.765763	P20108/P07356/Q9QXD6/P05132/O09046/P09671/P99029/P62264/Q9DB15/P47857/P97807/Q9QUM9/P07901/P11499/Q9QYJ3/P17742/P80316/P80317/P42932/P80313/P57780/P60710/P63038/Q61171/P08071/Q6PDM2/Q01853/P84104/P50580/P12970/P49443/P54728/P09405/O55135/Q8VDP4/O08709/P14211/Q9Z0X1/Q9JKV1/P70372/Q9JLV5/P57776/Q9Z1Q9/Q9WV54	44	13
2	nucleic acid metabolic process	37/226	272/1594	0.991855	Q61136/Q9JII5/P52760/Q9JI48/O08583/P61957/Q8CGC7/Q9WUP7/Q9CXJ1/P54726/Q9Z2N8/Q921I1/Q9CPT4/Q99JF8/Q499X9/Q6P3D0/Q9CQV8/Q60972/P32921/Q91XV3/O89106/Q9DAR1/O35639/Q8CIG8/P70451/Q99KP6/P14131/P24270/Q8BTM8/P29595/Q8BG05/Q60668/P62878/O35737/Q6A4J8/Q6ZWU9/Q8R081	37	13
3	nucleic acid metabolic process	95/374	272/1594	0.000322019	Q2NL51/P42669/Q6P4T2/P62305/P62317/O54781/P62320/P08207/Q9CXW4/Q6ZWV7/P62315/Q921M3/P47962/P27048/P11031/Q9QZQ8/Q8VDQ8/Q9CQF4/Q8K1C0/O70133/Q9EQ80/Q9D411/P62754/Q99MN1/P20060/Q9CZL5/Q8K1J6/Q8VDC0/Q8VIJ6/P63276/Q3UKJ7/Q8BYM8/P63101/P48678/Q9CQR2/Q8VCT4/Q9WUA2/P70349/Q9Z204/P63017/Q99LX0/P28654/Q99PV0/P62307/Q08943/Q3TEA8/Q9CWZ3/O08810/P20181/Q9ESX5/P30681/P61327/Q04750/Q91WV0/Q9Z2D6/Q9WUD1/Q91ZW3/…	95	13
4	nucleic acid metabolic process	11/160	272/1594	1	P62869/P41209/Q8BHJ5/Q0VET5/Q9WTM5/E9Q5C9/P97470/Q9EQS3/Q9DAG5/O54962/P60122	11	13
5	nucleic acid metabolic process	14/156	272/1594	0.999922	Q6Q477/P62908/P61979/Q99J47/P14148/O55142/Q9CQV1/Q5IRJ6/Q61324/Q02248/P11835/Q78PY7/P56546/Q9Z1N5	14	13
6	nucleic acid metabolic process	37/238	272/1594	1	Q6ZQ38/Q9QWV4/Q9D529/Q99M87/O35129/P67778/P70122/Q9DAM9/P10630/Q61545/Q3V0Q6/Q9Z2X1/Q99J09/Q9Z2G9/Q8C854/Q8VEK3/O35387/Q8R1G1/Q6ZWM4/Q9D8T3/Q8BML9/P62849/P62855/Q9CR00/P97478/Q6ZWV3/P62196/Q922B2/Q91WC0/Q921F2/Q61584/Q9D0E1/Q99JB2/Q9WU42/Q8BWM0/Q9CZY3/P60335	37	13
1	nucleobase-containing compound metabolic process	72/247	380/1594	0.185366	P51660/P20108/P07356/O70250/Q9QXD6/P17710/Q9Z2I9/Q9JJN4/P05132/Q9CZU6/O09046/Q9CZN7/P00342/P09041/Q9WUM5/P09671/P99029/P62264/Q9DB15/P47857/P41216/P97807/Q9QUM9/Q9R0Y5/Q9R0X4/Q922H2/Q8VC30/P07901/P11499/Q9QYJ3/Q9WV84/P17742/P80316/P80317/P42932/P80313/P57780/P16858/P60710/P63038/Q9WUA3/Q61171/Q9WTP6/P08071/Q9CRA7/Q9D404/Q6PDM2/Q01853/P84104/P05064/P50580/P12970/P49443/P54071/P54728/P09405/Q8C5H8/…	72	13
2	nucleobase-containing compound metabolic process	49/226	380/1594	1	O08528/Q61136/Q9JII5/P52760/P38060/Q9JI48/Q9D5U5/Q9Z2I8/O08583/P61957/Q8CGC7/Q9WUP7/Q9DC50/Q3U5Q7/Q9CXJ1/P50247/P54726/Q9Z2N8/Q9DBP5/Q921I1/Q9D1I5/Q9CPT4/P07309/Q99JF8/Q499X9/Q6P3D0/Q9CQV8/Q60972/P32921/Q91XV3/O89106/Q9DAR1/O35639/Q8CIG8/P70451/Q99KP6/P14131/P24270/Q9DBL1/Q8BTM8/P29595/Q8BG05/Q60668/Q91V12/P62878/O35737/Q6A4J8/Q6ZWU9/Q8R081	49	13
3	nucleobase-containing compound metabolic process	115/374	380/1594	0.0132302	Q2NL51/P42669/Q6P4T2/P62305/P62317/O54781/P62320/P08207/Q9CXW4/Q6ZWV7/P62315/Q921M3/P47962/P27048/Q8BWT1/P11031/Q9QZQ8/P62827/Q8VDQ8/P21550/Q9CQF4/Q8K1C0/O70133/Q9EQ80/Q9D411/P62754/Q9D7G0/Q99MN1/Q922B1/P20060/Q924M7/Q9CZL5/Q9QX60/Q8K1J6/Q9WTP7/Q8VDC0/Q8VIJ6/P63276/Q8R574/Q3UKJ7/Q8BYM8/Q9DBM2/Q9QYR9/Q8VCE6/Q32MW3/P63101/P48678/Q9CQR2/Q8VCT4/Q8K4Z3/P32020/Q8BVU5/P15327/Q7TNG8/Q9WUA2/P70349/Q9EQ20/…	115	13
4	nucleobase-containing compound metabolic process	25/160	380/1594	1	Q9D051/P35487/Q06185/P56480/Q8BKZ9/Q9DB20/Q99MH5/P56382/Q9DCX2/O08749/Q9D3D9/P62869/P41209/Q8BHJ5/Q0VET5/Q8C042/Q9WTM5/E9Q5C9/P97470/Q9EQS3/Q9DAG5/P97450/O54962/P60122/Q9DBJ1	25	13
5	nucleobase-containing compound metabolic process	23/156	380/1594	0.999922	Q6Q477/P62908/Q9CQQ7/P61979/Q99J47/P14148/O55142/P56135/Q9CQV1/P00405/Q5IRJ6/Q68FF6/Q61324/Q02248/P11835/O35435/Q78PY7/Q9DBL7/P56546/Q9Z1N5/Q9CPQ8/Q99J39/Q01768	23	13
6	nucleobase-containing compound metabolic process	47/238	380/1594	1	Q91YE9/Q6ZQ38/Q9QWV4/Q9D529/Q99M87/Q03265/Q91VR2/Q32M07/O35129/P67778/Q9Z2M7/P70122/Q9DAM9/Q791V5/P10630/P23591/Q61545/Q3V0Q6/D3YZG8/Q9Z2X1/Q99J09/Q9Z2G9/Q9WUR9/Q8C854/Q8VEK3/O35387/Q8R1G1/Q6ZWM4/Q9D8T3/Q8BML9/P62849/P62855/Q9CR00/P58281/P97478/Q6ZWV3/P62196/Q922B2/Q91WC0/Q921F2/Q61584/Q9D0E1/Q99JB2/Q9WU42/Q8BWM0/Q9CZY3/P60335	47	13
1	nucleobase-containing small molecule metabolic process	31/247	119/1594	0.0306921	P51660/O70250/Q9QXD6/P17710/Q9Z2I9/Q9JJN4/Q9CZU6/Q9CZN7/P00342/P09041/Q9WUM5/P47857/P41216/Q9R0Y5/Q9R0X4/Q922H2/Q8VC30/Q9WV84/P16858/Q9WUA3/Q9WTP6/Q9CRA7/Q9D404/Q01853/P05064/P54071/Q8C5H8/O55135/P97930/P06745/Q8QZT1	31	16
2	nucleobase-containing small molecule metabolic process	14/226	119/1594	1	O08528/P38060/Q9D5U5/Q9Z2I8/Q9DC50/Q3U5Q7/P50247/Q9DBP5/Q9D1I5/P07309/Q6P3D0/O89106/Q9DBL1/Q91V12	14	16
3	nucleobase-containing small molecule metabolic process	25/374	119/1594	1	Q8BWT1/P62827/P21550/Q9D7G0/Q99MN1/Q922B1/Q924M7/Q9QX60/Q9WTP7/Q8R574/Q9DBM2/Q9QYR9/Q8VCE6/Q32MW3/Q8VCT4/Q8K4Z3/P32020/Q8BVU5/P15327/Q7TNG8/P70349/Q9EQ20/Q99LX0/Q9D023/P17182	25	16
4	nucleobase-containing small molecule metabolic process	14/160	119/1594	1	Q9D051/P35487/Q06185/P56480/Q8BKZ9/Q9DB20/Q99MH5/P56382/Q9DCX2/O08749/Q9D3D9/Q8C042/P97450/Q9DBJ1	14	16
5	nucleobase-containing small molecule metabolic process	9/156	119/1594	0.999922	Q9CQQ7/P56135/P00405/Q68FF6/O35435/Q9DBL7/Q9CPQ8/Q99J39/Q01768	9	16
6	nucleobase-containing small molecule metabolic process	11/238	119/1594	1	Q91YE9/Q03265/Q91VR2/Q32M07/Q9Z2M7/Q791V5/P23591/D3YZG8/Q9WUR9/P58281/Q99JB2	11	16
1	nucleoside diphosphate metabolic process	14/247	40/1594	0.0339869	O70250/Q9QXD6/P17710/P09041/P47857/Q9R0Y5/Q8VC30/P16858/Q9WUA3/Q9WTP6/P05064/O55135/P97930/P06745	14	4
2	nucleoside diphosphate metabolic process	3/226	40/1594	1	O08528/Q3U5Q7/Q9DBP5	3	4
3	nucleoside diphosphate metabolic process	6/374	40/1594	1	P21550/Q924M7/Q9WTP7/Q8BVU5/P15327/P17182	6	4
4	nucleoside diphosphate metabolic process	3/160	40/1594	1	Q99MH5/Q8C042/Q9DBJ1	3	4
5	nucleoside diphosphate metabolic process	3/156	40/1594	0.999922	Q68FF6/O35435/Q01768	3	4
6	nucleoside diphosphate metabolic process	3/238	40/1594	1	Q32M07/Q791V5/Q9WUR9	3	4
1	nucleoside diphosphate phosphorylation	12/247	35/1594	0.0674332	O70250/Q9QXD6/P17710/P09041/P47857/Q9R0Y5/Q8VC30/P16858/Q9WUA3/P05064/O55135/P06745	12	4
2	nucleoside diphosphate phosphorylation	3/226	35/1594	1	O08528/Q3U5Q7/Q9DBP5	3	4
3	nucleoside diphosphate phosphorylation	4/374	35/1594	1	P21550/Q924M7/P15327/P17182	4	4
4	nucleoside diphosphate phosphorylation	3/160	35/1594	1	Q99MH5/Q8C042/Q9DBJ1	3	4
5	nucleoside diphosphate phosphorylation	2/156	35/1594	0.999922	Q68FF6/Q01768	2	4
6	nucleoside diphosphate phosphorylation	3/238	35/1594	1	Q32M07/Q791V5/Q9WUR9	3	4
1	nucleoside phosphate binding	76/247	297/1594	0.000107398	P47738/P58252/Q64442/P20029/P35278/P08113/Q9QXD6/Q9DCW4/P17710/P16627/Q9Z2I9/P05132/O35857/P09041/Q9WUM5/P38647/P47857/P41216/P50544/Q99KE1/Q9CQN1/P48722/Q9DBC7/P46638/Q9R0Y5/Q8VEJ9/Q922H2/Q8VC30/Q9QZ08/P07901/Q8K010/P11499/P24549/P68373/Q9WV84/P26443/P80316/Q8K2B3/P80317/P42932/P80313/P16858/P60710/Q9QYJ0/P68134/P63038/Q9WUA3/Q9WTP6/Q01853/Q9CZ42/Q9D6R2/Q61241/Q9JLJ2/Q8BMS1/Q8K370/P06151/P50171/…	76	3
2	nucleoside phosphate binding	44/226	297/1594	0.936177	Q02053/O08528/Q8VDN2/Q99JI6/Q8K2I3/P08752/Q61136/P16125/P47199/P38060/P45952/Q9Z2I8/Q9Z2A0/Q8CGC7/Q3U5Q7/Q9DCD0/Q9CXJ1/P50247/Q9DBP5/Q8QZY2/P97324/O54984/Q499X9/Q6P3D0/P58389/P32921/Q9QZZ4/O89106/Q9D6F9/Q7TMS5/Q9WV27/Q99LC5/P62331/Q8CGK3/Q8CI32/Q8CIG8/Q3ULJ0/P70451/Q07417/P24270/Q9D0S9/Q9DBL1/Q91V12/Q8BHD0	44	3
3	nucleoside phosphate binding	63/374	297/1594	1	Q2NL51/Q6P4T2/O54781/Q9CQ62/P47791/P62827/Q3UYH7/Q8VDQ8/P46460/P84089/O70133/Q9D411/Q9D7G0/Q99MN1/Q9QX60/Q9JLT4/Q8BH04/Q8K1J6/Q9WTP7/Q91Z53/Q8VDC0/Q99MN9/Q9WUR2/Q9D273/Q8BVI4/Q8BYM8/Q9R0H0/Q9DBM2/Q8VCE6/Q8K2C6/Q8K4Z3/P32020/Q61578/Q7TNG8/Q9WUA2/P70349/P63321/P63017/P10126/Q8BPC6/Q99L13/O08810/Q04750/Q61879/Q9Z2D6/P63260/Q8VDD5/Q9D5S7/Q91ZW3/E9Q956/Q60932/P84078/O54863/P43274/Q64433/P70296/Q9JMC3/…	63	3
4	nucleoside phosphate binding	14/160	297/1594	1	O54833/Q60737/P56480/P05214/P68372/Q9D9U9/O08749/P62814/Q6PIC6/P28661/Q9WTM5/Q61390/Q8CBQ5/P60122	14	3
5	nucleoside phosphate binding	29/156	297/1594	0.999922	Q6Q477/P35279/Q91V41/A6H690/P53994/P68369/P62821/Q920A7/Q9ERS2/P59279/Q3ULF4/P61028/Q61102/G5E829/Q91ZR1/Q80WJ6/Q9DC29/O35435/Q9DCN2/P61027/Q8BHF7/Q9DBL7/P56546/Q9Z1N5/P35293/P35285/Q01768/Q8JZN5/Q64516	29	3
6	nucleoside phosphate binding	31/238	297/1594	1	P15105/Q91YE9/Q8BJ64/Q91WD5/Q99M87/Q8JZQ2/Q03265/Q9WU65/Q32M07/Q8C650/Q91YT0/Q60930/Q60931/Q925K9/P10630/Q9R112/Q99J09/Q9Z2G9/P62192/Q9WUR9/P61082/Q8VEK3/Q9JJZ4/Q9D8T3/Q8BML9/P58281/P62196/Q922B2/Q925I1/P99024/Q8CFI2	31	3
1	nucleoside phosphate metabolic process	30/247	111/1594	0.0238571	P51660/O70250/Q9QXD6/P17710/Q9Z2I9/Q9JJN4/Q9CZU6/P00342/P09041/Q9WUM5/P47857/P41216/Q9R0Y5/Q9R0X4/Q922H2/Q8VC30/Q9WV84/P16858/Q9WUA3/Q9WTP6/Q9CRA7/Q9D404/Q01853/P05064/P54071/Q8C5H8/O55135/P97930/P06745/Q8QZT1	30	16
2	nucleoside phosphate metabolic process	12/226	111/1594	1	O08528/P38060/Q9D5U5/Q9Z2I8/Q9DC50/Q3U5Q7/Q9DBP5/Q9D1I5/Q6P3D0/O89106/Q9DBL1/Q91V12	12	16
3	nucleoside phosphate metabolic process	23/374	111/1594	1	Q8BWT1/P62827/P21550/Q9D7G0/Q99MN1/Q924M7/Q9QX60/Q9WTP7/Q8R574/Q9DBM2/Q9QYR9/Q8VCE6/Q32MW3/Q8VCT4/Q8K4Z3/P32020/Q8BVU5/P15327/Q7TNG8/P70349/Q99LX0/Q9D023/P17182	23	16
4	nucleoside phosphate metabolic process	14/160	111/1594	1	Q9D051/P35487/Q06185/P56480/Q8BKZ9/Q9DB20/Q99MH5/P56382/Q9DCX2/O08749/Q9D3D9/Q8C042/P97450/Q9DBJ1	14	16
5	nucleoside phosphate metabolic process	9/156	111/1594	0.999922	Q9CQQ7/P56135/P00405/Q68FF6/O35435/Q9DBL7/Q9CPQ8/Q99J39/Q01768	9	16
6	nucleoside phosphate metabolic process	9/238	111/1594	1	Q91YE9/Q03265/Q91VR2/Q32M07/Q791V5/D3YZG8/Q9WUR9/P58281/Q99JB2	9	16
1	nucleoside-triphosphatase activity	21/247	96/1594	0.292392	P58252/P20029/P35278/P08113/P16627/P38647/Q9CQN1/P48722/P46638/Q8VEJ9/P07901/P11499/P68373/P80316/P80317/P42932/P80313/P63038/Q01853/P17156/P51150	21	78
2	nucleoside-triphosphatase activity	9/226	96/1594	1	Q99JI6/P08752/O54984/Q9D6F9/P62331/Q8CGK3/P62874/Q9JJV2/Q8BHD0	9	78
3	nucleoside-triphosphatase activity	10/374	96/1594	1	P62827/P46460/O70133/P16332/P63321/P63017/P10126/O08810/Q91ZW3/Q64433	10	78
4	nucleoside-triphosphatase activity	11/160	96/1594	1	P56480/P68372/Q9DB20/P56382/Q9D3D9/Q9CR51/P28661/Q9WTM5/Q61390/P97450/P60122	11	78
5	nucleoside-triphosphatase activity	19/156	96/1594	0.0442965	P35279/Q91V41/A6H690/P53994/P68369/P62821/Q920A7/P59279/Q3ULF4/P61028/Q61102/G5E829/Q91ZR1/Q80WJ6/Q9DC29/P61027/Q9Z1N5/P35293/P35285	19	78
6	nucleoside-triphosphatase activity	11/238	96/1594	1	Q8JZQ2/Q03265/Q91VR2/Q8C650/P10630/P62192/Q9D8T3/P58281/P62196/Q925I1/P99024	11	78
3	nucleosomal DNA binding	9/374	10/1594	0.00136487	Q9QZQ8/Q8VE37/P43275/P43276/P43277/P15864/Q07133/P10922/P43274	9	43
4	nucleosomal DNA binding	1/160	10/1594	1	P84244	1	43
1	nucleosome	1/247	24/1594	1	P60710	1	55
2	nucleosome	1/226	24/1594	1	Q9Z2N8	1	55
3	nucleosome	12/374	24/1594	0.0845425	Q9QZQ8/Q3TEA8/P70696/P43275/P43276/P27661/Q3THW5/P43277/P15864/Q07133/P10922/P43274	12	55
4	nucleosome	5/160	24/1594	0.678734	C0HKE9/P62806/P84244/Q9WTM5/P60122	5	55
5	nucleosome	2/156	24/1594	0.999922	Q9CQ70/O35216	2	55
6	nucleosome	1/238	24/1594	1	Q5M8Q2	1	55
3	nucleosome assembly	16/374	23/1594	0.000461713	Q9QZQ8/P28656/Q3TEA8/Q91ZW3/P70696/Q9Z183/P43275/P43276/Q78ZA7/P43277/P15864/Q07133/P10922/P43274/Q9EQU5/Q61937	16	42
4	nucleosome assembly	3/160	23/1594	1	P62806/P84244/P10853	3	42
5	nucleosome assembly	1/156	23/1594	0.999922	Q9CQ70	1	42
3	nucleosome binding	13/374	14/1594	4.39387e-05	Q9QZQ8/Q08943/Q3TEA8/Q8VE37/Q91ZW3/P43275/P43276/Q78ZA7/P43277/P15864/Q07133/P10922/P43274	13	43
4	nucleosome binding	1/160	14/1594	1	P84244	1	43
3	nucleosome organization	17/374	24/1594	0.000322019	Q9QZQ8/P28656/Q08943/Q3TEA8/Q91ZW3/P70696/Q9Z183/P43275/P43276/Q78ZA7/P43277/P15864/Q07133/P10922/P43274/Q9EQU5/Q61937	17	42
4	nucleosome organization	3/160	24/1594	1	P62806/P84244/P10853	3	42
5	nucleosome organization	1/156	24/1594	0.999922	Q9CQ70	1	42
1	nucleotide binding	76/247	297/1594	0.000107398	P47738/P58252/Q64442/P20029/P35278/P08113/Q9QXD6/Q9DCW4/P17710/P16627/Q9Z2I9/P05132/O35857/P09041/Q9WUM5/P38647/P47857/P41216/P50544/Q99KE1/Q9CQN1/P48722/Q9DBC7/P46638/Q9R0Y5/Q8VEJ9/Q922H2/Q8VC30/Q9QZ08/P07901/Q8K010/P11499/P24549/P68373/Q9WV84/P26443/P80316/Q8K2B3/P80317/P42932/P80313/P16858/P60710/Q9QYJ0/P68134/P63038/Q9WUA3/Q9WTP6/Q01853/Q9CZ42/Q9D6R2/Q61241/Q9JLJ2/Q8BMS1/Q8K370/P06151/P50171/…	76	3
2	nucleotide binding	44/226	297/1594	0.936177	Q02053/O08528/Q8VDN2/Q99JI6/Q8K2I3/P08752/Q61136/P16125/P47199/P38060/P45952/Q9Z2I8/Q9Z2A0/Q8CGC7/Q3U5Q7/Q9DCD0/Q9CXJ1/P50247/Q9DBP5/Q8QZY2/P97324/O54984/Q499X9/Q6P3D0/P58389/P32921/Q9QZZ4/O89106/Q9D6F9/Q7TMS5/Q9WV27/Q99LC5/P62331/Q8CGK3/Q8CI32/Q8CIG8/Q3ULJ0/P70451/Q07417/P24270/Q9D0S9/Q9DBL1/Q91V12/Q8BHD0	44	3
3	nucleotide binding	63/374	297/1594	1	Q2NL51/Q6P4T2/O54781/Q9CQ62/P47791/P62827/Q3UYH7/Q8VDQ8/P46460/P84089/O70133/Q9D411/Q9D7G0/Q99MN1/Q9QX60/Q9JLT4/Q8BH04/Q8K1J6/Q9WTP7/Q91Z53/Q8VDC0/Q99MN9/Q9WUR2/Q9D273/Q8BVI4/Q8BYM8/Q9R0H0/Q9DBM2/Q8VCE6/Q8K2C6/Q8K4Z3/P32020/Q61578/Q7TNG8/Q9WUA2/P70349/P63321/P63017/P10126/Q8BPC6/Q99L13/O08810/Q04750/Q61879/Q9Z2D6/P63260/Q8VDD5/Q9D5S7/Q91ZW3/E9Q956/Q60932/P84078/O54863/P43274/Q64433/P70296/Q9JMC3/…	63	3
4	nucleotide binding	14/160	297/1594	1	O54833/Q60737/P56480/P05214/P68372/Q9D9U9/O08749/P62814/Q6PIC6/P28661/Q9WTM5/Q61390/Q8CBQ5/P60122	14	3
5	nucleotide binding	29/156	297/1594	0.999922	Q6Q477/P35279/Q91V41/A6H690/P53994/P68369/P62821/Q920A7/Q9ERS2/P59279/Q3ULF4/P61028/Q61102/G5E829/Q91ZR1/Q80WJ6/Q9DC29/O35435/Q9DCN2/P61027/Q8BHF7/Q9DBL7/P56546/Q9Z1N5/P35293/P35285/Q01768/Q8JZN5/Q64516	29	3
6	nucleotide binding	31/238	297/1594	1	P15105/Q91YE9/Q8BJ64/Q91WD5/Q99M87/Q8JZQ2/Q03265/Q9WU65/Q32M07/Q8C650/Q91YT0/Q60930/Q60931/Q925K9/P10630/Q9R112/Q99J09/Q9Z2G9/P62192/Q9WUR9/P61082/Q8VEK3/Q9JJZ4/Q9D8T3/Q8BML9/P58281/P62196/Q922B2/Q925I1/P99024/Q8CFI2	31	3
1	nucleotide biosynthetic process	13/247	56/1594	0.352023	P00342/P41216/Q9R0Y5/Q922H2/Q9WV84/Q9WTP6/Q9CRA7/Q01853/P05064/P54071/Q8C5H8/P97930/Q8QZT1	13	96
2	nucleotide biosynthetic process	3/226	56/1594	1	Q3U5Q7/Q9DBP5/Q91V12	3	96
3	nucleotide biosynthetic process	8/374	56/1594	1	Q9D7G0/Q99MN1/Q9QX60/Q9WTP7/Q8R574/Q7TNG8/Q9D023/P17182	8	96
4	nucleotide biosynthetic process	12/160	56/1594	0.0971592	Q9D051/P35487/Q06185/P56480/Q8BKZ9/Q9DB20/Q99MH5/P56382/Q9DCX2/O08749/Q9D3D9/P97450	12	96
5	nucleotide biosynthetic process	8/156	56/1594	0.955749	Q9CQQ7/P56135/P00405/O35435/Q9DBL7/Q9CPQ8/Q99J39/Q01768	8	96
6	nucleotide biosynthetic process	5/238	56/1594	1	Q03265/Q91VR2/D3YZG8/Q9WUR9/Q99JB2	5	96
1	nucleotide metabolic process	30/247	111/1594	0.0238571	P51660/O70250/Q9QXD6/P17710/Q9Z2I9/Q9JJN4/Q9CZU6/P00342/P09041/Q9WUM5/P47857/P41216/Q9R0Y5/Q9R0X4/Q922H2/Q8VC30/Q9WV84/P16858/Q9WUA3/Q9WTP6/Q9CRA7/Q9D404/Q01853/P05064/P54071/Q8C5H8/O55135/P97930/P06745/Q8QZT1	30	16
2	nucleotide metabolic process	12/226	111/1594	1	O08528/P38060/Q9D5U5/Q9Z2I8/Q9DC50/Q3U5Q7/Q9DBP5/Q9D1I5/Q6P3D0/O89106/Q9DBL1/Q91V12	12	16
3	nucleotide metabolic process	23/374	111/1594	1	Q8BWT1/P62827/P21550/Q9D7G0/Q99MN1/Q924M7/Q9QX60/Q9WTP7/Q8R574/Q9DBM2/Q9QYR9/Q8VCE6/Q32MW3/Q8VCT4/Q8K4Z3/P32020/Q8BVU5/P15327/Q7TNG8/P70349/Q99LX0/Q9D023/P17182	23	16
4	nucleotide metabolic process	14/160	111/1594	1	Q9D051/P35487/Q06185/P56480/Q8BKZ9/Q9DB20/Q99MH5/P56382/Q9DCX2/O08749/Q9D3D9/Q8C042/P97450/Q9DBJ1	14	16
5	nucleotide metabolic process	9/156	111/1594	0.999922	Q9CQQ7/P56135/P00405/Q68FF6/O35435/Q9DBL7/Q9CPQ8/Q99J39/Q01768	9	16
6	nucleotide metabolic process	9/238	111/1594	1	Q91YE9/Q03265/Q91VR2/Q32M07/Q791V5/D3YZG8/Q9WUR9/P58281/Q99JB2	9	16
1	nucleotide phosphorylation	12/247	35/1594	0.0674332	O70250/Q9QXD6/P17710/P09041/P47857/Q9R0Y5/Q8VC30/P16858/Q9WUA3/P05064/O55135/P06745	12	4
2	nucleotide phosphorylation	3/226	35/1594	1	O08528/Q3U5Q7/Q9DBP5	3	4
3	nucleotide phosphorylation	4/374	35/1594	1	P21550/Q924M7/P15327/P17182	4	4
4	nucleotide phosphorylation	3/160	35/1594	1	Q99MH5/Q8C042/Q9DBJ1	3	4
5	nucleotide phosphorylation	2/156	35/1594	0.999922	Q68FF6/Q01768	2	4
6	nucleotide phosphorylation	3/238	35/1594	1	Q32M07/Q791V5/Q9WUR9	3	4
1	organelle assembly	12/247	140/1594	1	P62264/Q9DBC7/Q8VEJ9/Q5S003/P68134/Q68FD5/Q9JLI7/O55135/P27659/Q6X786/P51150/Q9CZ44	12	28
2	organelle assembly	13/226	140/1594	1	Q8R317/P18242/Q61233/P0C0A3/Q6GQT0/E9Q7G0/Q9D9V2/P62267/Q8C6S9/Q8CG27/Q8BTM8/Q8BHD0/Q6ZWU9	13	28
3	organelle assembly	27/374	140/1594	1	Q9CXW4/P47962/Q9CR92/Q9JJI8/Q61598/Q61879/P63260/Q8VE37/Q9D5S7/Q6ZWX6/P70168/Q8BH53/P58771/Q9JHJ0/P25444/P26043/P62843/P47911/P62751/Q9CZX8/Q3V140/P63168/P13020/Q61937/P14869/Q9D0M5/A9Q751	27	28
4	organelle assembly	26/160	140/1594	0.0190618	Q9D4B2/Q8C0M8/Q8BTU1/A3KGV1/Q9D9V4/E9Q5M6/Q8CDR2/Q99MH5/Q8VIG3/Q61884/Q62522/Q5F201/P41209/Q8C5T8/Q8K450/A2AC93/Q8BSN3/Q0VFX2/E9Q7R9/Q6V3W6/Q9CQ66/Q05A62/Q80Y75/E9PYY5/Q3V0B4/Q80W32	26	28
5	organelle assembly	6/156	140/1594	0.999922	Q91V41/P62908/P62821/O35216/Q9DC29/O08547	6	28
6	organelle assembly	35/238	140/1594	0.128308	G5E8A8/Q9QY84/Q3TVA9/P14206/Q91WG2/Q922G7/Q6P8Y0/Q9D529/Q9D439/Q9D5Y1/Q3USS3/Q60779/B2RW38/Q9WU65/D3YVL2/Q8BRC6/Q80W93/Q8CDV6/Q9DAJ2/Q6X6Z7/Q60931/Q8K4E0/Q3U6K5/P70122/Q8VHI7/Q80X86/Q8VEK3/Q497N6/Q9JK48/Q8R3P7/P57746/Q6ZWV3/P99024/Q149S1/Q9DAN9	35	28
1	organelle envelope	42/247	275/1594	0.880862	Q8CG76/P10107/P05202/P17710/P47934/O35857/Q3UUI3/Q9CZN7/P08249/Q9WUM5/P09671/P43024/P41216/P50544/Q9CQN1/Q9WV84/Q8R086/P26443/Q8K2B3/Q91WS0/P16858/P63038/Q9WTP6/P14733/Q9CRA7/Q9CXT8/Q9JIY5/P52825/Q8BMS1/P50171/P54071/Q8C570/Q9DC61/P51174/P97930/P14211/Q9D8S4/P30275/Q9Z0X1/Q8QZT1/Q9JHI5/Q8R0F8	42	61
2	organelle envelope	21/226	275/1594	1	P98192/O08528/Q8BHE8/P16125/P97823/P38060/P45952/Q62465/P18760/Q9Z1Q5/P0C0A3/Q9D6K8/P62075/Q5H8C4/Q8R404/Q9D4C1/Q07417/P24270/Q9DCM2/Q8BGY2/Q8C1A5	21	61
3	organelle envelope	46/374	275/1594	1	Q8BWT1/Q5SUC9/P62827/Q91YP2/P81117/Q9CR21/Q07076/P14069/Q99KR7/Q9WTP7/P62897/Q8R146/Q8K2C6/P42125/P48678/P27773/P32020/Q61578/Q8BVU5/Q7TNG8/P00015/Q99LX0/Q8VE37/P70168/Q8BJ71/Q922Q1/Q4FZG7/Q9CQ92/Q60932/Q9D023/P97429/Q99LY9/Q9CQY6/P0DP28/P17182/P70296/Q6PFD9/Q9JIQ3/Q9DA03/P21460/P21619/Q9D1M0/Q924D0/P63087/Q8R332/Q8K1R3	46	61
4	organelle envelope	24/160	275/1594	1	Q9DCJ5/Q9CQ75/Q06185/Q9D6J6/P56480/Q9CQA3/Q9DB20/P56382/Q9DCX2/Q9DB77/Q61884/Q9CR68/Q9D3D9/P12787/Q9CXZ1/P52503/Q80ZN9/Q9DCS9/Q9CQV7/Q9Z1P6/Q9CPP6/P97450/P17665/P99028	24	61
5	organelle envelope	57/156	275/1594	1.3612e-07	Q9Z2I0/P62908/Q3V132/Q64521/Q9CQQ7/Q9D880/Q66GT5/Q920A7/Q7TNS2/Q9DAQ9/Q9CR61/Q9D6J5/Q8BPE4/P56135/Q9CQX2/Q5U458/Q9CQV1/Q9DC69/Q9CPU2/Q9ERS2/Q8R1I1/Q9CQ69/P00405/Q9D0M3/Q3UIU2/Q8JZU2/Q5SWT3/Q3ULF4/Q8BZ09/Q8VCL2/Q99JR1/Q791T5/Q9D8Y1/Q91V61/Q9D2F7/O35683/Q9CR62/Q9CRB8/Q8CCM6/Q61102/Q80UU9/Q02248/Q99NF8/Q9DC29/Q9QZD8/O35435/Q9DCN2/Q99P88/Q9CPQ8/P15265/Q78IK4/Q8VEM8/Q9WV55/Q01768/Q8JZN5/Q64516/Q924X2	57	61
6	organelle envelope	56/238	275/1594	0.27344	Q8CAQ8/Q99JY0/Q8BJ64/O70325/Q9CQC7/Q9CRB9/Q8K3J1/Q9DCT2/Q91WD5/P48771/Q91VN4/Q9CZ13/Q9CQZ5/Q8JZQ2/P19783/Q03265/Q91VR2/Q9CPQ1/Q9WU65/Q91ZU6/Q91YT0/Q8BX10/Q91VD9/Q60930/O35129/P67778/Q7TMF3/Q60931/Q9CYG7/Q91VC9/Q791V5/Q80X86/Q9ERU9/Q8BGH2/Q99LC3/Q8BPT6/Q9R112/D3YZG8/O55125/Q9Z2G9/Q921G7/O35387/Q9JK48/Q9JKL4/P59235/P58281/P97478/Q80XN0/Q99L04/Q9CQJ8/Q925I1/Q9CQN3/P08228/Q9CQU8/P99024/Q99JB2	56	61
1	organelle inner membrane	26/247	170/1594	0.880862	P05202/P47934/O35857/Q3UUI3/Q9CZN7/P08249/Q9WUM5/P09671/P43024/P50544/Q9CQN1/P26443/Q8K2B3/P63038/Q9WTP6/P14733/Q9CRA7/Q9CXT8/P52825/Q8BMS1/P54071/Q9DC61/P30275/Q9Z0X1/Q8QZT1/Q8R0F8	26	61
2	organelle inner membrane	6/226	170/1594	1	Q8BHE8/P16125/P38060/P62075/Q8R404/Q9DCM2	6	61
3	organelle inner membrane	14/374	170/1594	1	Q8BWT1/Q5SUC9/Q9CR21/Q99KR7/Q8K2C6/P42125/Q61578/Q7TNG8/Q922Q1/Q4FZG7/Q60932/Q9D023/Q99LY9/Q9CQY6	14	61
4	organelle inner membrane	23/160	170/1594	0.620421	Q9DCJ5/Q9CQ75/Q06185/Q9D6J6/P56480/Q9CQA3/Q9DB20/P56382/Q9DCX2/Q9DB77/Q9CR68/Q9D3D9/P12787/Q9CXZ1/P52503/Q80ZN9/Q9DCS9/Q9CQV7/Q9Z1P6/Q9CPP6/P97450/P17665/P99028	23	61
5	organelle inner membrane	44/156	170/1594	2.05245e-08	Q9Z2I0/P62908/Q3V132/Q64521/Q9CQQ7/Q9D880/Q66GT5/Q920A7/Q7TNS2/Q9CR61/Q9D6J5/Q8BPE4/P56135/Q9CQX2/Q5U458/Q9CQV1/Q9DC69/Q9CPU2/Q9ERS2/Q8R1I1/Q9CQ69/P00405/Q9D0M3/Q3UIU2/Q8JZU2/Q5SWT3/Q3ULF4/Q8BZ09/Q8VCL2/Q99JR1/Q9D8Y1/Q91V61/O35683/Q9CR62/Q9CRB8/Q8CCM6/Q61102/Q9QZD8/O35435/Q9DCN2/Q9CPQ8/Q78IK4/Q8VEM8/Q8JZN5	44	61
6	organelle inner membrane	43/238	170/1594	0.0314665	Q8CAQ8/Q99JY0/Q8BJ64/O70325/Q9CQC7/Q9CRB9/Q8K3J1/Q9DCT2/Q91WD5/P48771/Q91VN4/Q9CZ13/Q9CQZ5/Q8JZQ2/P19783/Q03265/Q91VR2/Q9CPQ1/Q91YT0/Q91VD9/Q60930/O35129/P67778/Q7TMF3/Q60931/Q91VC9/Q791V5/Q8BGH2/Q99LC3/Q8BPT6/Q9R112/D3YZG8/O55125/Q921G7/Q9JKL4/P58281/P97478/Q80XN0/Q99L04/Q9CQJ8/Q925I1/Q9CQU8/Q99JB2	43	61
1	organelle lumen	94/247	476/1594	0.0337344	P47738/P51660/Q8CAK1/P10107/P20029/Q922R8/P08113/Q9DCW4/Q9D424/P05132/Q9CZU6/O35857/P08003/Q9CZN7/P08249/Q9WUM5/P09671/P38647/P99029/P62264/Q8K215/Q9DB15/P50544/Q8K310/P68040/O70435/Q9R1P4/Q9CQN1/Q9QUM9/O09061/O55234/Q60692/Q9R0X4/Q9Z2U1/Q922H2/Q9Z1J3/Q9Z1R2/Q9QYJ3/Q9WV84/Q8R086/O09114/Q9R1P3/P26443/Q8K2B3/P42932/P57780/Q6P1E8/P16858/P60710/Q9DAK9/Q9D7P6/Q9CPY7/P63038/Q9CWH6/P35700/Q9WTP6/P14733/…	94	83
2	organelle lumen	76/226	476/1594	0.677229	P98192/Q02053/Q8BHE8/P08752/Q923D2/Q61136/P23116/Q62261/Q9JII5/Q8R317/P52760/P45952/Q00PI9/Q60996/Q9Z2I8/P61957/Q9WUP7/P40142/Q8BH86/Q3U5Q7/Q9R0P9/P17047/P54726/Q9Z2N8/P61922/P97821/Q9DBP5/P45376/Q9Z2U0/Q9CQR4/P21126/O54984/Q9DCM0/Q80VP0/O88543/Q99JF8/P63028/Q499X9/Q6P3D0/P58389/Q6RI63/Q60972/P61963/Q6GQT0/P62075/Q91XV3/O89106/Q7TMS5/E9Q7G0/Q99LC5/O09044/P24527/Q5H8C4/P48193/Q9D6Z1/Q8R404/Q8CGK3/…	76	83
3	organelle lumen	130/374	476/1594	0.171914	Q6P4T2/Q9WTX5/O54781/P62320/Q9CQ62/Q9CXW4/Q921M3/P47962/P27048/Q8BWT1/Q9D832/P11031/Q9QZQ8/P62827/Q9QZ23/Q8VDQ8/Q07139/Q9CQF4/Q8K1C0/O70133/P62754/Q91YP2/O35887/Q8CEI1/P97493/P70195/Q9CR21/Q922B1/Q91W43/P62983/Q91W90/P16332/Q9DC23/P29758/P57759/Q99KR7/Q9D6Y7/Q9CQU0/P55302/Q9WTP7/Q8VIJ6/Q99MN9/Q9WUR2/P08905/P62897/Q8CFA2/Q91VW3/Q921H8/Q8K2C6/P48678/P27773/Q8VCT4/P24369/P32020/Q8BVU5/Q9CYW4/Q80Y14/…	130	83
4	organelle lumen	33/160	476/1594	1	Q60737/Q9D051/P35487/P62806/P84244/Q8BTU1/Q9DCJ5/Q9D6J6/P56480/Q8BKZ9/Q9CQA3/Q8VIG3/Q9D9U9/Q9DB77/O08749/P62869/Q9D9T0/P10853/Q8BHJ5/Q0VET5/P67871/P28661/Q9WTM5/E9Q5C9/Q9CQV7/E9Q414/P97470/Q9CQX8/Q9Z1P6/Q99LT0/Q9EQS3/O54962/P60122	33	83
5	organelle lumen	29/156	476/1594	0.999922	P62908/Q9CQQ7/P61979/Q9D880/Q3U3V8/Q9CR61/Q5U458/Q8BMK4/Q9CQV1/Q9DC69/Q9ERS2/Q9Z1G4/Q3UIU2/Q923Z0/P61028/O35216/Q61324/G5E829/Q91W89/Q9D8W5/Q9DC29/Q9QZD8/Q922Q8/O35435/Q9DBG6/Q9DBL7/Q91YW3/Q9Z1N5/Q99J39	29	83
6	organelle lumen	55/238	476/1594	1	Q8CAQ8/Q99JY0/P12815/Q9D2G2/Q6ZQ38/Q9CQC7/Q9DCT2/Q91WD5/Q99M87/G3UYX5/P19783/Q91ZU6/Q91VD9/Q60930/O35129/P67778/Q9D131/Q9Z2M7/Q9JIB0/P70122/Q9DAM9/Q9R109/O88544/Q9ERU9/Q9D7X3/Q8BVR0/Q61545/P34884/Q91V09/D3YZG8/Q9Z2X1/Q99J09/P62192/Q9WUR9/Q921G7/Q8VEK3/O35387/Q9WTZ1/Q8R3P7/P59235/P58281/P62196/Q2MH31/Q921F2/Q91YL2/Q925I1/P08228/P99024/Q9D0E1/Q99JB2/Q8VBV7/Q9WU42/Q9CZY3/P60335/Q8CFI2	55	83
1	organelle membrane	52/247	367/1594	1	P10107/P07356/P20029/P05202/P08113/P17710/Q64444/P47934/O35857/Q3UUI3/Q9CZN7/P01887/P08249/Q9JMI7/Q9WUM5/P09671/P43024/P41216/P50544/Q9CQN1/P46638/Q8VEJ9/P11499/P26443/Q8K2B3/Q9D9J7/Q91WS0/P16858/P63038/Q68FD5/Q9WTP6/P14733/Q9CRA7/Q9CXT8/Q01853/P52825/Q8BMS1/Q99LB2/P54071/Q9DC61/P51174/P14211/Q9JM62/P30275/Q8BND5/Q9Z0X1/P06745/Q8QZT1/Q9JHI5/P51150/Q8R0F8/P26883	52	14
2	organelle membrane	50/226	367/1594	0.996852	P98192/Q02053/O08528/Q8VDN2/Q8BXZ1/P56395/Q8BHE8/Q6PHU5/P16125/P97823/P38060/Q9QYE6/P45952/Q8BVE3/P40142/Q62465/P17047/P18760/Q8R180/P18242/Q921I1/Q80VP0/O88174/P61967/P0C0A3/Q9D6K8/P62075/E9Q7G0/Q8BLN5/O09117/P32037/P18572/P35564/Q9D1D4/Q9D9V2/P62331/Q5H8C4/O35639/Q9DBH5/Q8R404/O54990/Q3U7R1/P22892/P62874/Q07417/P24270/Q99PL5/Q9DCM2/P29121/Q8BHD0	50	14
3	organelle membrane	51/374	367/1594	1	P70458/P17426/Q8BWT1/Q5SUC9/P81117/Q9CR21/Q07076/Q9DBG3/Q99KR7/Q99MZ7/Q9R0H0/Q8R146/Q8K2C6/P42125/P48678/Q9D9X8/P27773/P32020/Q61578/Q8BVU5/Q7TNG8/P63321/P63017/Q8VE37/P70168/Q8BJ71/P84091/Q6P069/Q922Q1/Q4FZG7/Q9CQ92/Q60932/Q9D023/P84078/P97429/Q99LY9/Q9CQY6/P0DP28/P17182/P70296/Q6PFD9/Q9ESP1/Q9DA03/Q9D1Q6/P21460/P21619/Q9D1M0/Q924D0/P63087/P50518/Q8K1R3	51	14
4	organelle membrane	28/160	367/1594	1	Q9DCJ5/Q9CQ75/Q06185/Q9D6J6/P56480/Q9CQA3/Q9DB20/P56382/Q9DCX2/Q9DB77/Q9CR68/P62814/Q9D3D9/Q9CR51/P12787/Q9CXZ1/P52503/Q6PIC6/Q80ZN9/Q9DCS9/Q9CQV7/E9Q414/Q9Z1P6/Q9CPP6/P97450/P17665/Q9CRD2/P99028	28	14
5	organelle membrane	83/156	367/1594	2.38697e-15	P35279/Q91V41/Q9Z2I0/P62908/P53994/Q3V132/Q64521/Q9CQQ7/Q9D880/P62821/Q66GT5/Q920A7/Q7TNS2/Q9DAQ9/Q9CR61/Q9D6J5/Q8BPE4/Q8BFZ9/Q8VEK0/P56135/Q9CQX2/Q5U458/Q9CQV1/Q9DC69/Q9CPU2/Q9ERS2/Q8R1I1/Q9CQ69/P00405/Q9D0M3/Q9Z1G4/O89116/Q3UIU2/Q8JZU2/Q8BGG6/P59279/Q5SWT3/Q3ULF4/P61166/Q8BZ09/A2A6C4/Q8VCL2/Q99JR1/Q791T5/P61028/Q91WL5/Q9D8Y1/Q91V61/O35683/Q9CR62/Q9CRB8/Q8CCM6/Q9CQS8/Q61102/G5E829/Q02248/Q9DC29/…	83	14
6	organelle membrane	64/238	367/1594	1	Q02819/Q8CAQ8/Q3TVA9/Q99JY0/Q8BJ64/P12815/O70325/Q9CQC7/Q9CRB9/Q8K3J1/Q9DCT2/Q91WD5/P48771/Q91VN4/Q9CZ13/Q9CQZ5/Q8JZQ2/P19783/Q03265/Q91VR2/Q9CPQ1/Q9WU65/Q91ZU6/Q91YT0/Q8BX10/Q91VD9/Q60930/O35129/P67778/Q6X6Z7/Q7TMF3/Q60931/Q8JZS0/Q9CYG7/Q91VC9/Q791V5/Q80X86/E9PXT9/Q9ERU9/Q8BGH2/Q99LC3/Q8BPT6/Q99PL6/Q9R112/D3YZG8/O55125/Q921G7/O35387/Q9JK48/Q9JKL4/P58281/P97478/Q61543/P57716/Q9D662/Q80XN0/Q99L04/…	64	14
1	organelle subcompartment	11/247	84/1594	1	P20029/P08113/Q64444/P01887/Q9CPY7/P63038/Q01853/P35585/P14211/Q9JM62/P26883	11	60
2	organelle subcompartment	18/226	84/1594	0.511102	Q02053/Q8BXZ1/P56395/Q9QYE6/P40142/P17047/Q8R180/P61967/Q8BLN5/P18572/P35564/Q5H8C4/Q9DBH5/Q3U7R1/P22892/Q99PL5/Q8BTM8/P29121	18	60
3	organelle subcompartment	13/374	84/1594	1	P46460/P81117/Q07076/P08905/Q922Q9/P27773/P17897/P70168/Q6P069/P84078/Q9ESP1/Q9D1Q6/Q8K1R3	13	60
4	organelle subcompartment	3/160	84/1594	1	Q8CBQ5/Q99LT0/Q9CRD2	3	60
5	organelle subcompartment	25/156	84/1594	1.10756e-05	P35279/Q91V41/P53994/P62821/Q8BFZ9/O89116/Q8BGG6/P61166/A2A6C4/Q91WL5/Q9CQS8/Q9DC29/Q6ZQI3/Q80UM7/P01899/Q9DCN2/Q9DBG6/O08547/P61027/Q62186/Q9CYN2/Q9QYF1/P35293/Q9EP69/Q9WV55	25	60
6	organelle subcompartment	4/238	84/1594	1	Q02819/Q91ZU6/Q61543/Q61391	4	60
1	organic acid biosynthetic process	17/247	52/1594	0.03009	P10107/P05202/Q00623/Q9CZN7/P00342/P50544/P24549/O09114/Q9D404/P06151/P50171/O55135/P51174/Q9JII6/Q2XU92/P97364/Q91VT4	17	20
2	organic acid biosynthetic process	11/226	52/1594	0.681915	P16125/P61922/Q62148/P19157/Q80W21/Q8R3F5/O09174/Q64176/P24527/Q91V12/P39654	11	20
3	organic acid biosynthetic process	10/374	52/1594	1	Q5SUC9/Q9DCS3/Q922Q4/Q9CR21/Q99MZ7/Q8VCT4/Q99LX0/Q9D3S5/P05201/Q7TSV6	10	20
5	organic acid biosynthetic process	4/156	52/1594	0.999922	Q6Q477/Q8BFZ9/Q91WL5/Q99J39	4	20
6	organic acid biosynthetic process	5/238	52/1594	1	P15105/P34884/D3YZG8/Q60928/Q8BWM0	5	20
1	organic acid metabolic process	58/247	214/1594	0.000320778	P51660/Q9JLZ3/P10107/P05202/O70250/Q9QXD6/Q9DCW4/P17710/P47934/Q9Z2I9/Q99KI0/Q9CZU6/O09046/Q3UUI3/Q00623/Q9CZN7/P00342/P08249/P09041/Q9WUM5/P47857/P41216/P50544/Q99KE1/P97807/Q9R0X4/Q922H2/Q8VC30/Q9QZ08/P24549/Q8BH95/O09114/P26443/Q8K2B3/P16858/Q9WUA3/Q9D404/Q9D6R2/P52825/P05064/Q8BMS1/P06151/P50171/P54071/O88844/Q8K248/O55135/P51174/Q9JII6/P06745/Q8QZT1/Q2XU92/P97364/Q9D7B6/Q91VT4/Q9JHI5/Q9Z1Q9/…	58	21
2	organic acid metabolic process	41/226	214/1594	0.347941	P98192/O08528/P56395/Q8K2I3/Q62452/P16125/P97823/Q71RI9/P38060/P45952/Q8CGC7/Q8BH86/Q9DC50/Q9DCD0/Q8BGT5/Q9CXJ1/P50247/P61922/Q9WVL0/Q99K01/O88958/Q62148/P19157/Q8CAY6/Q499X9/Q80W21/Q8R3F5/O09174/P32921/Q8R016/Q64176/Q7TMS5/Q99LC5/P24527/O08691/Q07417/Q9DBL1/Q91V12/P11352/P53395/P39654	41	21
3	organic acid metabolic process	54/374	214/1594	0.852824	Q9CQ62/Q8BWT1/Q5SUC9/Q9DCS3/P21550/Q9D7G0/Q922Q4/P81117/P34914/Q99MN1/Q9CR21/Q91W43/Q924M7/P16332/P29758/Q8BH04/Q9CRC9/Q91Z53/Q8VDC0/Q9WUR2/Q99MZ7/Q8BVI4/Q8BYM8/Q8CFA2/Q9R0H0/Q9DBM2/Q921H8/Q9QYR9/P42125/Q8QZS1/Q91VM9/Q8VCT4/P32020/P15327/Q7TNG8/Q91WK5/Q9WUA2/Q99KB8/Q9EQ20/O35459/Q8BPC6/Q99L13/Q99LX0/Q9D3S5/Q9Z2D6/Q922Q1/Q9D023/P54310/P17182/P14152/Q9EPL9/Q8BWF0/P05201/Q7TSV6	54	21
4	organic acid metabolic process	10/160	214/1594	1	Q9D051/P35487/Q8BKZ9/Q9CQA3/O08749/P52503/Q8C042/Q5F204/Q9CQX8/Q9DBJ1	10	21
5	organic acid metabolic process	9/156	214/1594	0.999922	Q6Q477/Q8BFZ9/Q68FF6/Q91WL5/Q99J39/O08914/Q8JZN5/Q64516/Q924X2	9	21
6	organic acid metabolic process	14/238	214/1594	1	P15105/Q99JY0/O70325/Q9D2G2/Q791V5/O09172/Q3TLP5/P34884/D3YZG8/Q921G7/Q8BML9/Q60928/Q922B2/Q8BWM0	14	21
1	organic acid transmembrane transport	1/247	14/1594	1	P41216	1	8
2	organic acid transmembrane transport	2/226	14/1594	0.978553	P53986/O08691	2	8
3	organic acid transmembrane transport	1/374	14/1594	1	Q9D023	1	8
5	organic acid transmembrane transport	6/156	14/1594	0.0370805	Q8JZU2/Q8BZ09/Q99JR1/Q91V61/Q9CR62/Q9QZD8	6	8
2	organic acid transmembrane transporter activity	2/226	13/1594	0.959351	P53986/Q7TMS5	2	8
3	organic acid transmembrane transporter activity	1/374	13/1594	1	Q9D023	1	8
5	organic acid transmembrane transporter activity	7/156	13/1594	0.00464263	Q8R0C3/Q8JZU2/Q8BZ09/Q99JR1/Q91V61/Q9CR62/Q9QZD8	7	8
1	organic acid transport	3/247	29/1594	1	P10107/P41216/P09470	3	9
2	organic acid transport	6/226	29/1594	0.818655	P53986/Q8CGC7/Q9DC50/P61922/Q7TMS5/O08691	6	9
3	organic acid transport	2/374	29/1594	1	Q9CQ92/Q9D023	2	9
4	organic acid transport	1/160	29/1594	1	P97450	1	9
5	organic acid transport	9/156	29/1594	0.0365144	Q8R0C3/Q8JZU2/Q8BZ09/Q99JR1/Q91V61/Q9CR62/Q9QZD8/P97819/Q924X2	9	9
6	organic acid transport	1/238	29/1594	1	P34884	1	9
2	organic anion transmembrane transporter activity	3/226	17/1594	0.938149	P53986/Q7TMS5/P32037	3	8
3	organic anion transmembrane transporter activity	1/374	17/1594	1	Q9D023	1	8
5	organic anion transmembrane transporter activity	8/156	17/1594	0.00464263	Q3V132/Q8R0C3/Q8JZU2/Q8BZ09/Q99JR1/Q91V61/Q9CR62/Q9QZD8	8	8
1	organic anion transport	3/247	28/1594	1	P10107/Q64444/P09470	3	9
2	organic anion transport	6/226	28/1594	0.791086	P53986/P61922/Q64176/Q7TMS5/P32037/O08691	6	9
3	organic anion transport	2/374	28/1594	1	Q8VCT4/Q9D023	2	9
4	organic anion transport	1/160	28/1594	1	P97450	1	9
5	organic anion transport	9/156	28/1594	0.0305023	Q3V132/Q8R0C3/Q8JZU2/Q8BZ09/Q99JR1/Q91V61/Q9CR62/Q9QZD8/P97819	9	9
6	organic anion transport	1/238	28/1594	1	P34884	1	9
1	organic cyclic compound metabolic process	85/247	433/1594	0.0614902	P47738/P51660/Q8CAK1/P20108/P07356/O70250/Q9QXD6/P17710/Q9Z2I9/Q9JJN4/P05132/Q9CZU6/O09046/Q00623/Q9CZN7/P00342/P09041/Q9WUM5/P09671/P99029/P62264/Q9DB15/P47857/P41216/P50544/P97807/Q9QUM9/Q9R0Y5/Q9R0X4/Q922H2/Q8VC30/Q9Z1J3/P07901/P48758/P11499/Q9QYJ3/Q9WV84/P17742/Q9QZL9/P80316/P80317/P42932/P80313/P57780/P16858/P60710/O35215/P63038/Q9WUA3/Q61171/Q9WTP6/P08071/Q9CRA7/Q9D404/Q6PDM2/Q01853/P84104/…	85	13
2	organic cyclic compound metabolic process	63/226	433/1594	0.936177	O08528/Q8VDN2/Q923D2/Q61136/Q9JII5/P52760/Q71RI9/P38060/Q9JI48/Q9D5U5/Q9Z2I8/O08583/P61957/Q8CGC7/Q9WUP7/Q9DC50/Q3U5Q7/Q9CXJ1/P50247/P54726/Q9Z2N8/P61922/Q9DBP5/Q9WVL0/Q921I1/P45376/P97324/Q9D1I5/Q91X72/Q9CPT4/P07309/Q99JF8/Q499X9/Q6P3D0/Q9CQV8/Q80W21/Q60972/O09174/P32921/Q91XV3/O89106/Q64176/Q8BLN5/Q9DAR1/O35143/O35639/Q8CIG8/P70451/Q99KP6/P14131/P24270/Q9D0S9/Q9DBL1/Q8BTM8/P29595/Q8BG05/Q60668/…	63	13
3	organic cyclic compound metabolic process	127/374	433/1594	0.021113	Q2NL51/P42669/Q6P4T2/P62305/P62317/O54781/P62320/P08207/Q9CXW4/Q6ZWV7/P62315/Q921M3/P47962/P27048/Q8BWT1/P11031/Q9QZQ8/P62827/Q8VDQ8/P21550/Q9CQF4/Q8K1C0/O70133/Q9EQ80/Q9D411/P62754/Q9D7G0/Q922Q4/P34914/Q99MN1/Q922B1/P20060/Q924M7/Q9CZL5/Q9QX60/Q8K1J6/P18155/Q9WTP7/Q8VDC0/Q8VIJ6/P63276/Q8R574/Q3UKJ7/Q9D273/Q8BVI4/Q8BYM8/Q9DBM2/Q921H8/Q9QYR9/O35943/Q8VCE6/Q32MW3/P63101/P48678/Q9CQR2/Q8VCT4/Q8K4Z3/…	127	13
4	organic cyclic compound metabolic process	27/160	433/1594	1	Q9D051/P35487/Q06185/P56480/Q8BKZ9/Q9DB20/Q99MH5/P56382/Q9DCX2/O08749/Q9D3D9/P62869/Q9CXZ1/P41209/Q8BHJ5/Q0VET5/Q8C042/Q9WTM5/E9Q5C9/E9Q414/P97470/Q9EQS3/Q9DAG5/P97450/O54962/P60122/Q9DBJ1	27	13
5	organic cyclic compound metabolic process	29/156	433/1594	0.999922	Q6Q477/O70252/P62908/Q9CQQ7/P61979/Q99J47/P14148/O55142/Q8BFZ9/P56135/Q9CQV1/P00405/Q5IRJ6/Q68FF6/Q61324/Q61102/Q02248/P11835/Q8K0C4/Q9DC29/O35435/Q78PY7/Q9DCN2/Q9DBL7/P56546/Q9Z1N5/Q9CPQ8/Q99J39/Q01768	29	13
6	organic cyclic compound metabolic process	50/238	433/1594	1	Q91YE9/P48774/Q6ZQ38/Q9QWV4/Q9D529/Q99M87/Q03265/Q91VR2/Q32M07/O35129/P67778/Q9Z2M7/P70122/Q9DAM9/Q791V5/P10630/P23591/Q61545/Q3V0Q6/D3YZG8/Q9Z2X1/Q99J09/Q9Z2G9/Q9WUR9/Q8C854/Q8VEK3/O35387/Q8R1G1/Q6ZWM4/Q9D8T3/Q8BML9/P62849/P62855/Q9CR00/P58281/P97478/Q6ZWV3/Q61391/P62196/Q922B2/Q91WC0/Q921F2/P08228/Q61584/Q9D0E1/Q99JB2/Q9WU42/Q8BWM0/Q9CZY3/P60335	50	13
1	organic hydroxy compound metabolic process	21/247	67/1594	0.0204224	P47738/Q64442/Q99KI0/Q00623/P00342/P50544/Q8VC30/P24549/Q8CHP8/Q9QZL9/O35215/Q9D6R2/P06151/P54071/O88844/Q9JL56/P51174/Q9JII6/Q9JHU9/Q91VT4/Q9WV54	21	7
2	organic hydroxy compound metabolic process	11/226	67/1594	0.936177	P16125/P61922/P45376/P97324/P07309/O09174/Q64176/Q8BLN5/Q9DAR1/P24270/P39654	11	7
3	organic hydroxy compound metabolic process	19/374	67/1594	0.75854	Q3UYH7/P34914/Q9CZL5/Q8BH04/Q99MZ7/Q8BVI4/Q921H8/Q8VCT4/P32020/Q61578/Q9Z0S1/Q7TNG8/Q99KB8/Q9WVJ3/Q8BPC6/Q99LX0/Q9Z2D6/P54310/P05201	19	7
4	organic hydroxy compound metabolic process	2/160	67/1594	1	Q9CXZ1/E9Q414	2	7
5	organic hydroxy compound metabolic process	6/156	67/1594	0.999922	Q8BFZ9/Q8K0C4/Q7TNC9/Q9DCN2/Q9QYF1/Q64516	6	7
6	organic hydroxy compound metabolic process	4/238	67/1594	1	Q9WU65/Q791V5/Q3TTY0/P08228	4	7
1	organic substance biosynthetic process	84/247	435/1594	0.0894622	P47738/P58252/Q8CAK1/Q64442/P20108/P10107/P07356/P05202/O70250/Q9QXD6/O09046/Q00623/Q9CZN7/P00342/P09041/P09671/P99029/P41105/P62264/Q9DB15/P47857/Q91WM2/P41216/P50544/P68040/P97807/Q9CQN1/Q9QUM9/Q9R0Y5/Q922H2/Q9D8N0/Q9Z1J3/P07901/P11499/P24549/Q9QYJ3/Q9WV84/O09114/Q8CHP8/P17742/Q9QZL9/P80316/P80317/P42932/P80313/P57780/P16858/O35215/Q68FD5/Q61171/Q9WTP6/P08071/Q9CRA7/Q9D404/Q01853/P05064/P06151/…	84	13
2	organic substance biosynthetic process	63/226	435/1594	0.939371	Q8K3K7/P98192/Q8VDN2/P23116/P16125/P52760/P38060/P45952/Q9JI48/O08583/P61957/Q8CGC7/Q9WUP7/Q9QZD9/P40142/Q3U5Q7/Q9DCD0/Q9CXJ1/Q9Z2N8/P61922/Q9DBP5/Q921I1/O88958/P45376/Q9D6S7/P97324/Q9CPT4/Q62148/P19157/Q99JF8/Q499X9/P07758/Q9CQV8/Q80W21/Q60972/Q8R3F5/O09174/P32921/Q91XV3/Q64176/Q8BLN5/Q9DAR1/O35143/P24527/O35639/P62267/Q8CIG8/P70451/Q99KP6/O08691/P14131/P24270/Q9D0S9/Q8BTM8/P29595/Q8BGY2/Q91YL7/…	63	13
3	organic substance biosynthetic process	113/374	435/1594	0.544941	P29416/Q2NL51/P42669/P17426/P08207/Q9CXW4/P60867/Q6ZWV7/P51410/P47962/P11031/Q5SUC9/Q9QZQ8/Q8VDQ8/Q9DCS3/Q9CQF4/O70133/Q9EQ80/Q9D411/Q9D7G0/Q91YP2/Q922Q4/P58044/Q99MN1/Q9CR21/P20060/P62983/Q924M7/Q9CZL5/Q9QX60/Q8BH04/Q9WTP7/Q8VDC0/Q8VIJ6/P62281/P63276/Q8R574/Q9JJI8/Q99MZ7/Q8BVI4/Q8BYM8/O35943/Q8K2C6/P63101/Q9CQR2/Q8VCT4/P32020/Q61578/Q9Z0S1/Q7TNG8/Q9WUA2/Q99KB8/P70349/P63017/P10126/Q99LX0/P28654/…	113	13
4	organic substance biosynthetic process	22/160	435/1594	1	Q9D051/P35487/Q06185/P56480/Q8BKZ9/Q9DB20/Q99MH5/P56382/Q9DCX2/O08749/Q9D3D9/P62869/Q8BHJ5/P62918/Q9WTM5/E9Q5C9/E9Q414/Q8CBQ5/Q9Z1P6/Q9EQS3/P97450/P60122	22	13
5	organic substance biosynthetic process	41/156	435/1594	0.999922	Q6Q477/Q8R127/P62908/P62270/Q64521/Q9CQQ7/P61979/Q66GT5/Q99J47/P14148/O55142/Q8BFZ9/P56135/Q9CQV1/Q9DC69/P00405/Q5IRJ6/P61166/Q91WL5/Q61324/Q61102/Q02248/P11835/Q8K0C4/Q9DC29/Q6ZQI3/Q80UM7/O35435/Q9DCN2/Q9DBG6/Q8BHF7/Q9DBL7/P56546/Q91YW3/Q9Z1N5/P97819/Q9CPQ8/Q99J39/Q9WV55/Q01768/Q64516	41	13
6	organic substance biosynthetic process	52/238	435/1594	1	P15105/Q8BJ64/P14206/Q6ZQ38/Q9QWV4/Q9D529/Q99M87/Q03265/Q91VR2/Q9WU65/Q32M07/O35129/P67778/Q9Z2M7/Q9DAM9/Q9R109/Q9ERU9/P10630/O09172/P23591/Q61545/P34884/Q3V0Q6/D3YZG8/Q99J09/Q9Z2G9/Q9WUR9/Q8C854/Q8VEK3/O35387/Q9JK48/Q9JJZ4/Q8R1G1/Q9D8T3/Q8BML9/P62849/P62855/Q9CR00/P97478/P57716/Q6ZWV3/Q60928/P62196/Q922B2/Q91WC0/Q921F2/P08228/Q61584/Q99JB2/Q9WU42/Q8BWM0/P60335	52	13
1	organic substance catabolic process	82/247	319/1594	4.40114e-05	P47738/P51660/Q64442/Q9JLZ3/P07356/P20029/P05202/O70250/P08113/Q9QXD6/Q9DCW4/P17710/P47934/Q9JJN4/P05132/O09046/P23578/Q00623/Q9CZN7/Q6PE15/P09041/P47857/P50544/Q8VCI0/P68040/O70435/Q9D0K2/Q9R1P4/Q9QUM9/O09061/O55234/Q60692/Q9Z2U1/Q8VEJ9/Q8VC30/Q9QZ08/P07901/P48758/Q8K3R3/P09470/P11499/P24549/Q9Z1R2/Q8BH95/Q9R1P3/P26443/P16858/Q9CWH6/Q9WUA3/Q6PDM2/Q01853/Q9JIY5/P52825/P05064/Q8BMS1/P06151/O88844/…	82	22
2	organic substance catabolic process	60/226	319/1594	0.289279	Q02053/O08528/Q923D2/Q60648/Q8R317/P97823/P52760/P38060/P45952/P56399/Q60996/P61957/Q8VCH8/Q9WUP7/Q9DC50/Q9DCD0/P50247/Q9R0P9/P17047/P54726/P61922/P97821/P18242/Q9WVL0/O88958/Q9Z2U0/P21126/P23780/O88543/Q8CAY6/Q6P3D0/P0C0A3/O09174/Q8R016/O89106/Q64176/P35564/Q99LC5/O35143/P24527/Q5H8C4/Q8CGK3/Q8CI32/Q3ULJ0/Q99KP6/O08691/Q99LJ1/Q07417/Q9WVJ2/Q9D0S9/Q9DBL1/Q8BTM8/P29595/Q8BVR6/Q60668/Q91V12/P11352/…	60	22
3	organic substance catabolic process	83/374	319/1594	0.650962	P29416/Q2NL51/Q9WTX5/Q9CQ62/Q9CXW4/Q921M3/P47962/Q8BWT1/Q5SUC9/Q9CX56/Q60963/Q8VDQ8/P46460/P21550/Q8K1C0/O70133/P34914/P70195/Q91W43/P20060/P62983/Q924M7/Q9DC23/P29758/Q8BH04/Q8BJU0/Q9CRC9/Q9CQF9/Q9WUR2/Q9CPP7/Q8BVI4/Q8CFA2/Q9R0H0/Q9DBM2/Q921H8/Q9QYR9/P12265/Q8VCE6/P42125/Q8QZS1/Q8VCT4/P32020/Q8BVU5/P15327/Q9Z0S1/Q7TNG8/Q91WK5/Q99KB8/P70349/Q9EQ20/Q9JKB1/P63017/Q01339/Q9WVJ3/Q99L13/Q99LX0/Q9DBB8/…	83	22
4	organic substance catabolic process	13/160	319/1594	1	O54833/Q60737/O08749/Q8BHL8/Q9DAF3/Q8BHJ5/Q8C042/Q8R5H1/E9Q414/P54818/Q99JI4/Q9JI78/Q9DBJ1	13	22
5	organic substance catabolic process	18/156	319/1594	0.999922	Q6Q477/O70252/P14685/Q8BFZ9/Q9CQV1/Q68FF6/Q9CQS8/Q02248/Q91W89/Q8K0C4/Q7TNC9/Q78PY7/P48794/O08547/Q91YW3/P97819/Q99J39/O08914	18	22
6	organic substance catabolic process	22/238	319/1594	1	Q91YE9/Q99JY0/P67778/Q791V5/Q9R109/Q99PL6/Q3TLP5/P62192/Q921G7/Q8C854/Q8VEK3/Q9JK48/Q9JJZ4/Q9WTZ1/Q60928/Q3TTY0/P62196/Q921F2/Q91YL2/Q61584/Q9D0E1/Q8CFI2	22	22
1	organic substance transport	44/247	250/1594	0.518064	P10107/P07356/P20029/P05202/P35278/Q64444/P16627/P05132/O35857/Q00623/P48036/P38647/P47857/P41216/P68040/Q9D0K2/P46638/Q9R0Y5/Q8VEJ9/P07901/P09470/P11499/Q9Z1R2/Q9WV84/P17742/P26443/P57780/P60710/Q9DAK9/P63038/Q68FD5/Q9CXT8/Q6PDM2/Q01853/P84104/P49443/P54071/P35585/Q8C570/Q9DC61/P14211/Q9Z0X1/P70372/P51150	44	63
2	organic substance transport	45/226	250/1594	0.511102	O08528/Q8BHE8/P53986/Q6PHU5/Q62261/Q60648/P97823/O08583/Q8CGC7/Q9DC50/P17047/Q9JIL4/P61922/P18760/P21126/Q91X72/Q61233/O54984/Q8CAY6/Q8VI75/Q9CQV8/P61967/P0C0A3/P62075/Q64176/Q7TMS5/Q8R1V4/P32037/P18572/O09044/Q9D1D4/Q9WV38/O35143/P62331/Q5H8C4/Q9DBH5/Q3U7R1/P22892/O08691/A6H611/Q99PL5/Q8BTM8/Q8BGY2/Q8BG05/Q8BHD0	45	63
3	organic substance transport	58/374	250/1594	1	Q2NL51/P17426/Q9CXW4/P62827/P59096/Q3UYH7/P46460/Q07139/O70133/P81117/P00920/P57759/Q8BJU0/Q9DBG3/Q61598/P56812/P63101/P48678/Q8VCT4/Q8K4Z3/P32020/P63017/Q01339/Q99LX0/P61327/P16254/Q61879/Q8VDD5/P70168/Q8BJ71/P84091/Q6P069/Q80ZJ7/Q497K5/P11087/P68254/Q4FZG7/Q9CQ92/P10639/Q9D023/Q02257/P84078/Q9CQY6/P49962/P62259/P63168/Q6PFD9/O88746/P53810/O54724/P61982/O88531/Q9D1M0/Q61937/Q8BL97/Q9DB05/Q8R332/…	58	63
4	organic substance transport	6/160	250/1594	1	Q9DAD0/E9Q5C9/Q9CQV7/E9Q414/P51807/P97450	6	63
5	organic substance transport	39/156	250/1594	0.0324609	P35279/Q91V41/P53994/Q3V132/Q59J78/Q9D880/P62821/Q66GT5/Q8R0C3/P54116/Q8VEK0/Q9CQV1/O89116/Q8JZU2/P59279/Q8BZ09/Q99JR1/P61028/Q91V61/Q9CR62/Q8CCM6/Q9CQS8/Q80UU9/Q91ZR1/Q99NF8/Q8K0C4/Q9DC29/Q9QZD8/O08547/P61027/Q99P88/Q9Z1N5/Q9CYN2/P97819/P35293/P35285/Q9WV55/Q8CIE6/Q924X2	39	63
6	organic substance transport	25/238	250/1594	1	P15105/Q02819/P12815/Q91WG2/O35129/Q9JIB0/Q8JZS0/Q9CYG7/Q9R109/Q9ERU9/Q8BGH2/Q8BPT6/P34884/Q9JK48/Q9JJZ4/P59235/Q9CR00/Q9D662/Q3UR97/Q921F2/Q8BFW9/Q9CQN3/E9PV24/Q9CQU8/Q9D0E1	25	63
1	organonitrogen compound catabolic process	46/247	201/1594	0.0388902	Q9JLZ3/P07356/P20029/P05202/P08113/Q9DCW4/P05132/O09046/P23578/Q9CZN7/Q6PE15/P68040/O70435/Q9R1P4/Q9QUM9/O09061/O55234/Q60692/Q9Z2U1/Q8VEJ9/Q9QZ08/P07901/P09470/P11499/Q9Z1R2/Q9R1P3/P26443/Q9CWH6/Q01853/Q9JIY5/P54728/Q8VDP4/P51174/Q9QWR8/P14211/Q812F3/Q9JKV1/Q9JLV5/P99026/Q8QZT1/Q9D7B6/Q9JHI5/P51150/Q9CZ44/P49722/Q9WV54	46	22
2	organonitrogen compound catabolic process	47/226	201/1594	0.141972	Q02053/Q923D2/Q60648/Q8R317/P97823/P52760/P38060/P56399/Q60996/P61957/Q8VCH8/Q9WUP7/P50247/Q9R0P9/P17047/P54726/P61922/P97821/P18242/Q9WVL0/O88958/Q9Z2U0/P21126/O88543/Q6P3D0/P0C0A3/Q8R016/O89106/P35564/Q99LC5/O35143/P24527/Q5H8C4/Q8CGK3/Q8CI32/Q99KP6/O08691/Q9WVJ2/Q9DBL1/Q8BTM8/P29595/Q8BVR6/Q91V12/P11352/P62878/Q6A4J8/P53395	47	22
3	organonitrogen compound catabolic process	48/374	201/1594	0.975002	P29416/Q2NL51/Q9WTX5/Q9CXW4/Q921M3/P47962/Q5SUC9/Q9CX56/Q60963/Q8VDQ8/P46460/P70195/Q91W43/P20060/P62983/Q9DC23/P29758/Q8BJU0/Q9CRC9/Q9CQF9/Q8BVI4/Q8CFA2/Q8VCE6/Q8QZS1/Q8BVU5/Q91WK5/P70349/Q9EQ20/Q9JKB1/P63017/Q9WVJ3/Q99L13/Q99LX0/Q9WUD1/Q3U1J4/P26043/P62715/Q07235/P62082/P83940/Q11011/P26516/Q9ESP1/Q8BWF0/O88531/P61079/O89023/P05201	48	22
4	organonitrogen compound catabolic process	11/160	201/1594	1	O54833/Q60737/O08749/Q8BHL8/Q9DAF3/Q8BHJ5/Q8R5H1/E9Q414/P54818/Q99JI4/Q9JI78	11	22
5	organonitrogen compound catabolic process	12/156	201/1594	0.999922	Q6Q477/O70252/P14685/Q8BFZ9/Q9CQS8/Q02248/Q8K0C4/P48794/O08547/Q91YW3/P97819/Q99J39	12	22
6	organonitrogen compound catabolic process	12/238	201/1594	1	Q91YE9/P67778/Q9R109/Q99PL6/P62192/Q9JJZ4/Q9WTZ1/Q60928/Q3TTY0/P62196/Q91YL2/Q8CFI2	12	22
1	organophosphate metabolic process	44/247	160/1594	0.00237472	P51660/O70250/Q9QXD6/P17710/Q9Z2I9/Q9JJN4/Q9CZU6/Q00623/P00342/P09041/Q9WUM5/P47857/Q91WM2/P41216/Q8VCI0/Q9R0Y5/Q9R0X4/Q922H2/Q8VC30/Q9CQ60/Q9Z1J3/Q8K3R3/Q9WV84/Q8CHP8/P16858/Q9WUA3/Q9WTP6/Q9CRA7/Q9D404/Q01853/P05064/Q8BMS1/P54071/O88844/Q3TCN2/Q9JL56/Q8C5H8/O55135/P97930/O08709/P30275/Q9JHU9/P06745/Q8QZT1	44	16
2	organophosphate metabolic process	21/226	160/1594	1	Q8K3K7/P98192/O08528/P38060/Q9D5U5/Q9Z2I8/P40142/Q9DC50/Q3U5Q7/Q9DCD0/Q9DBP5/O88958/P97324/Q9D1I5/Q6P3D0/O89106/Q3ULJ0/Q9DBL1/Q91YL7/Q91V12/P39654	21	16
3	organophosphate metabolic process	31/374	160/1594	1	Q8BWT1/Q8BP40/P62827/Q3UYH7/Q60963/P21550/Q9D7G0/P58044/Q99MN1/P20060/Q924M7/Q9QX60/Q9WTP7/Q8R574/Q9DBM2/Q9QYR9/Q8VCE6/Q32MW3/Q8VCT4/Q8K4Z3/P32020/Q8BVU5/P15327/Q9Z0S1/Q7TNG8/P70349/Q99LX0/Q9Z2D6/Q9D023/P84078/P17182	31	16
4	organophosphate metabolic process	16/160	160/1594	1	Q9D051/P35487/Q06185/P56480/Q8BKZ9/Q9DB20/Q99MH5/P56382/Q9DCX2/O08749/Q9D3D9/Q8C042/Q9CQV7/Q8CBQ5/P97450/Q9DBJ1	16	16
5	organophosphate metabolic process	18/156	160/1594	0.999922	Q64521/Q9CQQ7/Q66GT5/Q99J47/P56135/P00405/Q68FF6/Q7TNC9/O35435/Q8BHF7/Q9DBL7/P97819/Q9CPQ8/Q99J39/Q9EP69/Q9WV55/Q01768/Q64516	18	16
6	organophosphate metabolic process	13/238	160/1594	1	Q91YE9/Q03265/Q91VR2/Q9WU65/Q32M07/O35129/Q791V5/D3YZG8/Q9WUR9/Q9JK48/P58281/Q3TTY0/Q99JB2	13	16
1	oxidative phosphorylation	6/247	58/1594	1	Q9CZN7/P43024/A2AVQ5/Q8K2B3/Q9D7P6/Q01853	6	6
3	oxidative phosphorylation	8/374	58/1594	1	Q9QX60/Q99KR7/P62897/O35943/P00015/Q99LX0/Q8C6I2/Q9CQY6	8	6
4	oxidative phosphorylation	16/160	58/1594	0.00278515	Q9DCJ5/Q06185/Q9D6J6/P56480/Q9DB20/P56382/Q9DCX2/O08749/Q9CR68/Q9D3D9/P12787/P52503/Q9Z1P6/P97450/P17665/P99028	16	6
5	oxidative phosphorylation	8/156	58/1594	0.987119	Q9CQQ7/Q9D6J5/P56135/Q8R1I1/Q9CQ69/P00405/Q9D0M3/Q3UIU2	8	6
6	oxidative phosphorylation	17/238	58/1594	0.256263	Q8K3J1/Q9DCT2/Q91WD5/P48771/Q9CZ13/P19783/Q03265/Q91VR2/Q91YT0/Q91VD9/Q7TMF3/Q791V5/Q99LC3/Q9WUR9/P97478/Q9CQJ8/Q99JB2	17	6
1	oxidoreductase activity	48/247	194/1594	0.0109176	P47738/P51660/Q8CG76/Q64442/P20108/Q922R8/Q9DCW4/P47934/O09046/P09103/P08003/P00342/P08249/P09671/P99029/P43024/P50544/Q99KE1/P48758/P24549/Q8R086/P26443/Q8K2B3/P16858/P35700/Q61171/Q2TPA8/Q9D6R2/Q9JLJ2/Q8BMS1/Q8K370/P06151/Q99LB2/P50171/Q923X4/P54071/O88844/Q8K248/Q6PDY2/P51174/O08709/Q9JII6/Q8BND5/Q9Z0X1/P21300/Q9D7B6/Q91VT4/Q9JHI5	48	97
2	oxidoreductase activity	26/226	194/1594	0.996852	Q8BXZ1/P56395/Q8K2I3/Q923D2/P16125/P47199/P45952/Q9Z2I8/Q62465/Q9DCD0/Q8R180/P45376/P97324/Q62148/Q9DCM0/P19157/Q80W21/Q99LC5/Q3ULJ0/Q07417/P24270/Q9DBL1/Q9DCM2/P09528/P11352/P39654	26	97
3	oxidoreductase activity	46/374	194/1594	0.975002	Q9CQ62/P47791/Q9DCS3/Q922Q4/P46412/P97493/Q91W43/Q9DBF1/Q9CZL5/Q9DC23/Q9JLT4/Q9D6Y7/Q9CQU0/P18155/Q91Z53/Q9CQF9/P63300/Q99MZ7/Q921X9/Q8BVI4/Q9CPW2/Q9R0H0/Q9DBM2/Q9DCT1/Q921H8/O35943/P27773/Q61578/P21765/Q7TNG8/Q80Y14/Q6P902/Q9EQ20/Q8BPC6/Q99L13/P00015/Q99LX0/Q9DBB8/Q9D3S5/Q922Q1/Q9ERR7/P10639/P14152/Q9EPL9/Q8BWF0/Q924D0	46	97
4	oxidoreductase activity	14/160	194/1594	1	Q9D051/P35487/Q9CQ75/Q9D6J6/Q8BKZ9/Q9CQA3/O08749/Q9CR68/P12787/Q9CXZ1/Q5F204/Q9Z1P6/P17665/P99028	14	97
5	oxidoreductase activity	22/156	194/1594	0.999922	Q8R127/O70252/Q91YP0/Q5M8N4/Q64521/Q99J47/Q9CR61/Q9D6J5/Q9CQX2/Q9DC69/Q9ERS2/Q9CQ69/P00405/Q9D0M3/Q8VCL2/Q91WL5/Q8K0C4/O35435/Q9DCN2/P56546/Q9QYF1/Q8JZN5	22	97
6	oxidoreductase activity	23/238	194/1594	1	O08807/Q8BJ64/O70325/Q9D5H4/Q8K3J1/Q9DCT2/Q91WD5/P48771/P19783/Q9CPQ1/Q91YT0/Q91VD9/Q99LC3/O09172/Q9R112/P23591/D3YZG8/Q9Z2G9/Q921G7/P97478/Q80XN0/Q99L04/P08228	23	97
1	oxidoreductase activity, acting on CH-OH group of donors	17/247	47/1594	0.0150168	P51660/Q8CG76/Q64442/P00342/P08249/Q99KE1/P48758/Q9D6R2/Q8BMS1/P06151/Q99LB2/P50171/P54071/O88844/Q9JII6/P21300/Q91VT4	17	97
2	oxidoreductase activity, acting on CH-OH group of donors	5/226	47/1594	1	P16125/Q9DCD0/P45376/P97324/Q3ULJ0	5	97
3	oxidoreductase activity, acting on CH-OH group of donors	8/374	47/1594	1	Q91Z53/Q9DBM2/Q9DCT1/Q7TNG8/Q8BPC6/Q99L13/Q9DBB8/P14152	8	97
4	oxidoreductase activity, acting on CH-OH group of donors	1/160	47/1594	1	Q5F204	1	97
5	oxidoreductase activity, acting on CH-OH group of donors	6/156	47/1594	0.999922	Q91YP0/Q64521/Q99J47/Q91WL5/P56546/Q9QYF1	6	97
6	oxidoreductase activity, acting on CH-OH group of donors	5/238	47/1594	1	Q8BJ64/O09172/P23591/Q80XN0/Q99L04	5	97
1	oxidoreductase activity, acting on a sulfur group of donors	6/247	23/1594	0.430328	Q922R8/P09103/P08003/Q8R086/Q923X4/Q8BND5	6	52
2	oxidoreductase activity, acting on a sulfur group of donors	2/226	23/1594	1	Q8BXZ1/Q8R180	2	52
3	oxidoreductase activity, acting on a sulfur group of donors	12/374	23/1594	0.0607432	P47791/P97493/Q9DC23/Q9JLT4/Q9D6Y7/Q9CQU0/Q9CQF9/Q921X9/P27773/Q80Y14/Q6P902/P10639	12	52
4	oxidoreductase activity, acting on a sulfur group of donors	1/160	23/1594	1	O08749	1	52
5	oxidoreductase activity, acting on a sulfur group of donors	1/156	23/1594	0.999922	Q8VCL2	1	52
6	oxidoreductase activity, acting on a sulfur group of donors	1/238	23/1594	1	Q9R112	1	52
1	oxidoreductase activity, acting on the CH-OH group of donors, NAD or NADP as acceptor	17/247	45/1594	0.0105013	P51660/Q8CG76/Q64442/P00342/P08249/Q99KE1/P48758/Q9D6R2/Q8BMS1/P06151/Q99LB2/P50171/P54071/O88844/Q9JII6/P21300/Q91VT4	17	97
2	oxidoreductase activity, acting on the CH-OH group of donors, NAD or NADP as acceptor	5/226	45/1594	1	P16125/Q9DCD0/P45376/P97324/Q3ULJ0	5	97
3	oxidoreductase activity, acting on the CH-OH group of donors, NAD or NADP as acceptor	8/374	45/1594	1	Q91Z53/Q9DBM2/Q9DCT1/Q7TNG8/Q8BPC6/Q99L13/Q9DBB8/P14152	8	97
4	oxidoreductase activity, acting on the CH-OH group of donors, NAD or NADP as acceptor	1/160	45/1594	1	Q5F204	1	97
5	oxidoreductase activity, acting on the CH-OH group of donors, NAD or NADP as acceptor	5/156	45/1594	0.999922	Q64521/Q99J47/Q91WL5/P56546/Q9QYF1	5	97
6	oxidoreductase activity, acting on the CH-OH group of donors, NAD or NADP as acceptor	4/238	45/1594	1	O09172/P23591/Q80XN0/Q99L04	4	97
1	oxidoreductase complex	7/247	64/1594	1	Q9DCW4/P09103/Q8K2B3/Q9D6R2/P06151/P50171/Q91VT4	7	57
2	oxidoreductase complex	5/226	64/1594	1	P16125/Q99LC5/Q3ULJ0/P24270/P53395	5	57
3	oxidoreductase complex	4/374	64/1594	1	Q9CR21/Q91W43/Q91WK5/Q99LY9	4	57
4	oxidoreductase complex	17/160	64/1594	0.00278515	Q9D051/P35487/Q9DCJ5/Q9CQ75/Q9D6J6/Q8BKZ9/Q9CQA3/Q9DB77/O08749/Q9CR68/Q9CXZ1/P52503/Q9DCS9/Q9CQX8/Q9Z1P6/Q9CPP6/P99028	17	57
5	oxidoreductase complex	13/156	64/1594	0.152304	Q64521/Q9CR61/Q9D6J5/Q9CQX2/Q9DC69/Q9CPU2/Q9ERS2/Q8R1I1/Q9CQ69/Q9D0M3/Q3UIU2/O35683/Q9DCN2	13	57
6	oxidoreductase complex	13/238	64/1594	1	Q9D2G2/Q9CQC7/Q8K3J1/Q9DCT2/Q91WD5/Q9CZ13/Q9CQZ5/Q91YT0/Q91VD9/Q7TMF3/Q99LC3/Q921G7/Q9CQJ8	13	57
1	oxidoreduction-driven active transmembrane transporter activity	1/247	25/1594	1	P43024	1	57
4	oxidoreduction-driven active transmembrane transporter activity	8/160	25/1594	0.0361955	Q9CQ75/Q9D6J6/Q9CR68/P12787/Q9CXZ1/Q9Z1P6/P17665/P99028	8	57
5	oxidoreduction-driven active transmembrane transporter activity	6/156	25/1594	0.385289	Q9CR61/Q9D6J5/Q9ERS2/Q9CQ69/P00405/Q9D0M3	6	57
6	oxidoreduction-driven active transmembrane transporter activity	9/238	25/1594	0.295029	Q8K3J1/Q9DCT2/Q91WD5/P48771/P19783/Q9CPQ1/Q91YT0/Q91VD9/Q99LC3	9	57
1	oxoacid metabolic process	58/247	211/1594	0.000208299	P51660/Q9JLZ3/P10107/P05202/O70250/Q9QXD6/Q9DCW4/P17710/P47934/Q9Z2I9/Q99KI0/Q9CZU6/O09046/Q3UUI3/Q00623/Q9CZN7/P00342/P08249/P09041/Q9WUM5/P47857/P41216/P50544/Q99KE1/P97807/Q9R0X4/Q922H2/Q8VC30/Q9QZ08/P24549/Q8BH95/O09114/P26443/Q8K2B3/P16858/Q9WUA3/Q9D404/Q9D6R2/P52825/P05064/Q8BMS1/P06151/P50171/P54071/O88844/Q8K248/O55135/P51174/Q9JII6/P06745/Q8QZT1/Q2XU92/P97364/Q9D7B6/Q91VT4/Q9JHI5/Q9Z1Q9/…	58	21
2	oxoacid metabolic process	39/226	211/1594	0.498585	P98192/O08528/P56395/Q62452/P16125/P97823/Q71RI9/P38060/P45952/Q8CGC7/Q8BH86/Q9DC50/Q9DCD0/Q8BGT5/Q9CXJ1/P50247/P61922/Q9WVL0/Q99K01/O88958/Q62148/P19157/Q8CAY6/Q499X9/Q80W21/Q8R3F5/O09174/P32921/Q8R016/Q64176/Q99LC5/P24527/O08691/Q07417/Q9DBL1/Q91V12/P11352/P53395/P39654	39	21
3	oxoacid metabolic process	53/374	211/1594	0.863296	Q9CQ62/Q8BWT1/Q5SUC9/Q9DCS3/P21550/Q922Q4/P81117/P34914/Q99MN1/Q9CR21/Q91W43/Q924M7/P16332/P29758/Q8BH04/Q9CRC9/Q91Z53/Q8VDC0/Q9WUR2/Q99MZ7/Q8BVI4/Q8BYM8/Q8CFA2/Q9R0H0/Q9DBM2/Q921H8/Q9QYR9/P42125/Q8QZS1/Q91VM9/Q8VCT4/P32020/P15327/Q7TNG8/Q91WK5/Q9WUA2/Q99KB8/Q9EQ20/O35459/Q8BPC6/Q99L13/Q99LX0/Q9D3S5/Q9Z2D6/Q922Q1/Q9D023/P54310/P17182/P14152/Q9EPL9/Q8BWF0/P05201/Q7TSV6	53	21
4	oxoacid metabolic process	10/160	211/1594	1	Q9D051/P35487/Q8BKZ9/Q9CQA3/O08749/P52503/Q8C042/Q5F204/Q9CQX8/Q9DBJ1	10	21
5	oxoacid metabolic process	9/156	211/1594	0.999922	Q6Q477/Q8BFZ9/Q68FF6/Q91WL5/Q99J39/O08914/Q8JZN5/Q64516/Q924X2	9	21
6	oxoacid metabolic process	14/238	211/1594	1	P15105/Q99JY0/O70325/Q9D2G2/Q791V5/O09172/Q3TLP5/P34884/D3YZG8/Q921G7/Q8BML9/Q60928/Q922B2/Q8BWM0	14	21
1	passive transmembrane transporter activity	1/247	25/1594	1	P07356	1	26
2	passive transmembrane transporter activity	1/226	25/1594	1	Q9Z1Q5	1	26
3	passive transmembrane transporter activity	1/374	25/1594	1	Q60932	1	26
4	passive transmembrane transporter activity	8/160	25/1594	0.0361955	Q06185/P56480/Q9DB20/P56382/Q9DCX2/Q9D3D9/P97450/Q924N4	8	26
5	passive transmembrane transporter activity	6/156	25/1594	0.385289	Q9CQQ7/Q8R0C3/P56135/O88870/Q80W99/Q9CPQ8	6	26
6	passive transmembrane transporter activity	4/238	25/1594	1	Q03265/Q91VR2/Q60930/Q60931	4	26
1	pattern specification process	1/247	20/1594	1	P05132	1	69
2	pattern specification process	1/226	20/1594	1	Q62148	1	69
4	pattern specification process	9/160	20/1594	0.00199969	Q9D4B2/Q8C0M8/Q9D9U9/Q5BN45/Q61884/Q5F201/Q6SP97/A2AC93/Q8BSN3	9	69
5	pattern specification process	1/156	20/1594	0.999922	Q02248	1	69
6	pattern specification process	6/238	20/1594	1	Q9D439/Q9D5Y1/Q3USS3/Q60779/Q99J09/Q8R3P7	6	69
1	peptidase complex	15/247	44/1594	0.0332703	O70435/Q9R1P4/Q9QUM9/O09061/O55234/Q60692/Q9Z2U1/Q9R1P3/Q9CWH6/Q01853/Q9JIY5/P54728/Q9JKV1/P99026/P49722	15	58
2	peptidase complex	5/226	44/1594	1	Q8R317/Q9WUP7/P54726/Q9Z2U0/Q9WVJ2	5	58
3	peptidase complex	3/374	44/1594	1	Q9CX56/P70195/P26516	3	58
4	peptidase complex	2/160	44/1594	1	Q8BHL8/Q99JI4	2	58
5	peptidase complex	5/156	44/1594	0.999922	P14685/Q920A7/Q3ULF4/Q9D8W5/Q9CYN2	5	58
6	peptidase complex	4/238	44/1594	1	Q8JZQ2/P62192/Q9CR00/P62196	4	58
1	peptide biosynthetic process	17/247	119/1594	0.952616	P58252/Q9CZN7/P41105/P62264/Q9DB15/P68040/Q9CQN1/Q9D8N0/P16858/P50580/P09405/O55135/P14211/P27659/P70372/P57776/Q9Z1Q9	17	98
2	peptide biosynthetic process	14/226	119/1594	1	P23116/P52760/Q8CGC7/Q9QZD9/Q9CXJ1/Q9D6S7/Q499X9/P32921/P62267/P14131/Q8BGY2/Q60668/Q9CZR8/Q8R081	14	98
3	peptide biosynthetic process	42/374	119/1594	0.0455147	Q9CXW4/P60867/Q6ZWV7/P51410/P47962/Q9CQF4/O70133/Q99MN1/P62983/Q8VDC0/P62281/P63276/Q9JJI8/Q8BYM8/Q9CQR2/Q9WUA2/Q99KB8/P10126/P61327/P62274/P47955/Q6ZWX6/P25444/P14115/P47915/P62843/Q9D8E6/P47911/Q9CZM2/P61514/Q9CQY6/P49962/P62751/P35979/P67984/P62082/P62900/Q9CZX8/Q61937/P14869/Q8K1R3/P99027	42	98
4	peptide biosynthetic process	3/160	119/1594	1	P62918/E9Q5C9/Q9Z1P6	3	98
5	peptide biosynthetic process	6/156	119/1594	0.999922	P62908/P62270/P14148/O55142/Q91YW3/Q9Z1N5	6	98
6	peptide biosynthetic process	12/238	119/1594	1	P14206/P10630/O09172/Q8VEK3/Q8BML9/P62849/P62855/Q6ZWV3/Q60928/Q922B2/Q921F2/Q61584	12	98
1	peptide metabolic process	22/247	158/1594	0.989836	P58252/Q9CZN7/P09671/P41105/P62264/Q9DB15/P68040/Q9CQN1/Q9D8N0/Q8K010/P15626/P09470/P16858/P50580/O88844/P09405/O55135/P14211/P27659/P70372/P57776/Q9Z1Q9	22	98
2	peptide metabolic process	28/226	158/1594	0.699857	P23116/P52760/Q8CGC7/Q9QZD9/Q9CXJ1/Q9WVL0/Q9D6S7/P97324/Q9Z1Q5/Q9DCM0/P19157/Q499X9/Q80W21/P32921/Q80V42/Q9D1D4/P24527/P62267/P14131/A6H611/Q9DCM2/Q8BGY2/P29121/Q60668/Q8C1A5/Q9CZR8/P11352/Q8R081	28	98
3	peptide metabolic process	52/374	158/1594	0.0665146	Q2NL51/Q9CXW4/P60867/Q6ZWV7/P51410/P47962/P47791/Q9CQF4/O70133/Q91YP2/P46412/P10649/Q99MN1/P62983/Q8VDC0/P62281/P63276/Q9JJI8/Q8BYM8/Q8R146/Q9CQR2/Q9WUA2/Q99KB8/P10126/Q9WVJ3/Q99LX0/P61327/P62274/P47955/Q6ZWX6/P25444/P14115/P47915/P62843/Q9D8E6/P47911/Q9CZM2/P61514/Q9CQY6/P49962/P62751/P35979/P67984/P62082/P62900/Q9CZX8/Q11011/O89023/Q61937/P14869/Q8K1R3/P99027	52	98
4	peptide metabolic process	3/160	158/1594	1	P62918/E9Q5C9/Q9Z1P6	3	98
5	peptide metabolic process	7/156	158/1594	0.999922	P62908/P62270/P14148/O55142/Q91YW3/Q9Z1N5/Q9CYN2	7	98
6	peptide metabolic process	19/238	158/1594	1	P48774/O70325/P14206/Q8BPT6/P10630/O09172/Q8VEK3/Q8BML9/P62849/P62855/P57716/Q6ZWV3/Q60928/Q61391/Q922B2/Q921F2/P08228/Q61584/Q8BWM0	19	98
1	peptidyl-lysine modification	3/247	27/1594	1	P97807/Q9Z1R2/P60710	3	76
2	peptidyl-lysine modification	3/226	27/1594	1	P61957/Q9Z2N8/Q9D0S9	3	76
3	peptidyl-lysine modification	14/374	27/1594	0.0350108	Q9QZQ8/Q8VDQ8/Q9CR21/Q8K2C6/P48678/Q91WK5/P70349/Q99LX0/Q91WV0/Q9Z2D6/P43276/P43277/P15864/P43274	14	76
4	peptidyl-lysine modification	4/160	27/1594	1	Q9D9T0/Q9WTM5/Q99LT0/P60122	4	76
5	peptidyl-lysine modification	1/156	27/1594	0.999922	Q02248	1	76
6	peptidyl-lysine modification	1/238	27/1594	1	Q91WC0	1	76
1	phosphate-containing compound metabolic process	69/247	289/1594	0.00209219	P51660/P20108/P07356/O70250/P08113/Q9QXD6/P17710/Q9Z2I9/Q9JJN4/P05132/Q9CZU6/Q00623/P00342/P09041/Q9JMI7/Q9WUM5/P38647/P47857/Q91WM2/P41216/Q8VCI0/Q3UV70/P68040/Q9DBC7/Q9R0Y5/Q9R0X4/Q6PD03/Q922H2/Q8VC30/Q9CQ60/Q9Z1J3/Q9QZ08/P07901/Q8K3R3/P09470/P11499/Q9WV84/Q8CHP8/P17742/P16858/P60710/Q9DAK9/Q9EQ00/Q9WUA3/Q9WTP6/P48455/P08071/Q9CRA7/Q9D404/Q01853/Q61241/P05064/Q8BMS1/P49443/P54071/O88844/Q3TCN2/…	69	99
2	phosphate-containing compound metabolic process	41/226	289/1594	0.959351	Q8K3K7/P98192/O08528/Q9DCL8/P08752/Q61136/Q62261/P38060/Q9D5U5/Q60996/Q9Z2I8/Q9Z2A0/P40142/Q9DC50/Q3U5Q7/Q9DCD0/Q9R0P9/P18760/Q9DBP5/Q921I1/Q8QZY2/O88958/P97324/Q9D1I5/Q91X72/Q9CPT4/P19157/Q6P3D0/P58389/Q9CQV8/P0C0A3/P32921/Q6GQT0/O89106/Q3ULJ0/P70451/Q9DBL1/Q9JJV2/Q91YL7/Q91V12/P39654	41	99
3	phosphate-containing compound metabolic process	64/374	289/1594	1	Q2NL51/O54781/P47962/Q8BWT1/Q9QZQ8/Q8BP40/P62827/Q3UYH7/Q60963/Q8VDQ8/P21550/Q07139/Q9D411/Q9D7G0/P58044/Q99P91/P34914/Q99MN1/P20060/Q924M7/Q9QX60/Q9DC23/P57759/Q3UM45/Q9WTP7/Q8R574/Q9DBM2/Q9QYR9/Q8VCE6/Q32MW3/P63101/Q91VM9/Q8VCT4/Q8K4Z3/P32020/Q8BVU5/P15327/Q9Z0S1/Q7TNG8/P70349/P63017/P10126/Q99LX0/P20181/Q04750/Q9Z2D6/P62141/Q6ZWX6/Q7TNP2/Q91ZW3/Q8C6I2/P10639/P62715/Q9D023/P84078/O54863/P0DP28/…	64	99
4	phosphate-containing compound metabolic process	24/160	289/1594	1	O54833/Q60737/Q9D051/P35487/P84244/Q06185/P56480/Q8BKZ9/Q9DB20/Q99MH5/P56382/Q9DCX2/O08749/Q9D3D9/Q9CXZ1/Q8C042/P67871/Q9CQR6/Q9CQV7/Q8R5H1/P97470/Q8CBQ5/P97450/Q9DBJ1	24	99
5	phosphate-containing compound metabolic process	27/156	289/1594	0.999922	Q6Q477/P62908/Q64521/Q9CQQ7/Q9D880/Q66GT5/Q99J47/P56135/P00405/Q923Z0/Q68FF6/P11835/Q7TNC9/O35435/Q3UUY6/Q8BHF7/Q9DBL7/Q08EC4/Q91YW3/O88502/P97819/Q9CPQ8/Q99J39/Q9EP69/Q9WV55/Q01768/Q64516	27	99
6	phosphate-containing compound metabolic process	31/238	289/1594	1	Q91YE9/Q99M87/Q03265/Q91VR2/Q9WU65/Q32M07/Q8BX10/O35129/P67778/Q791V5/Q9R109/Q9ERU9/Q9D7X3/Q925K9/P34884/D3YZG8/Q9Z2G9/Q9WUR9/Q925E7/Q8VEK3/O35387/Q9JK48/Q9D358/Q8BML9/P58281/Q3TTY0/Q921F2/P08228/Q61584/Q99JB2/Q8VBV7	31	99
1	phosphorus metabolic process	69/247	290/1594	0.0022791	P51660/P20108/P07356/O70250/P08113/Q9QXD6/P17710/Q9Z2I9/Q9JJN4/P05132/Q9CZU6/Q00623/P00342/P09041/Q9JMI7/Q9WUM5/P38647/P47857/Q91WM2/P41216/Q8VCI0/Q3UV70/P68040/Q9DBC7/Q9R0Y5/Q9R0X4/Q6PD03/Q922H2/Q8VC30/Q9CQ60/Q9Z1J3/Q9QZ08/P07901/Q8K3R3/P09470/P11499/Q9WV84/Q8CHP8/P17742/P16858/P60710/Q9DAK9/Q9EQ00/Q9WUA3/Q9WTP6/P48455/P08071/Q9CRA7/Q9D404/Q01853/Q61241/P05064/Q8BMS1/P49443/P54071/O88844/Q3TCN2/…	69	99
2	phosphorus metabolic process	41/226	290/1594	0.959351	Q8K3K7/P98192/O08528/Q9DCL8/P08752/Q61136/Q62261/P38060/Q9D5U5/Q60996/Q9Z2I8/Q9Z2A0/P40142/Q9DC50/Q3U5Q7/Q9DCD0/Q9R0P9/P18760/Q9DBP5/Q921I1/Q8QZY2/O88958/P97324/Q9D1I5/Q91X72/Q9CPT4/P19157/Q6P3D0/P58389/Q9CQV8/P0C0A3/P32921/Q6GQT0/O89106/Q3ULJ0/P70451/Q9DBL1/Q9JJV2/Q91YL7/Q91V12/P39654	41	99
3	phosphorus metabolic process	64/374	290/1594	1	Q2NL51/O54781/P47962/Q8BWT1/Q9QZQ8/Q8BP40/P62827/Q3UYH7/Q60963/Q8VDQ8/P21550/Q07139/Q9D411/Q9D7G0/P58044/Q99P91/P34914/Q99MN1/P20060/Q924M7/Q9QX60/Q9DC23/P57759/Q3UM45/Q9WTP7/Q8R574/Q9DBM2/Q9QYR9/Q8VCE6/Q32MW3/P63101/Q91VM9/Q8VCT4/Q8K4Z3/P32020/Q8BVU5/P15327/Q9Z0S1/Q7TNG8/P70349/P63017/P10126/Q99LX0/P20181/Q04750/Q9Z2D6/P62141/Q6ZWX6/Q7TNP2/Q91ZW3/Q8C6I2/P10639/P62715/Q9D023/P84078/O54863/P0DP28/…	64	99
4	phosphorus metabolic process	24/160	290/1594	1	O54833/Q60737/Q9D051/P35487/P84244/Q06185/P56480/Q8BKZ9/Q9DB20/Q99MH5/P56382/Q9DCX2/O08749/Q9D3D9/Q9CXZ1/Q8C042/P67871/Q9CQR6/Q9CQV7/Q8R5H1/P97470/Q8CBQ5/P97450/Q9DBJ1	24	99
5	phosphorus metabolic process	27/156	290/1594	0.999922	Q6Q477/P62908/Q64521/Q9CQQ7/Q9D880/Q66GT5/Q99J47/P56135/P00405/Q923Z0/Q68FF6/P11835/Q7TNC9/O35435/Q3UUY6/Q8BHF7/Q9DBL7/Q08EC4/Q91YW3/O88502/P97819/Q9CPQ8/Q99J39/Q9EP69/Q9WV55/Q01768/Q64516	27	99
6	phosphorus metabolic process	32/238	290/1594	1	Q91YE9/Q99M87/Q03265/Q91VR2/Q9WU65/Q32M07/Q8BX10/O35129/P67778/Q791V5/Q9R109/Q9ERU9/Q9D7X3/Q925K9/P23591/P34884/D3YZG8/Q9Z2G9/Q9WUR9/Q925E7/Q8VEK3/O35387/Q9JK48/Q9D358/Q8BML9/P58281/Q3TTY0/Q921F2/P08228/Q61584/Q99JB2/Q8VBV7	32	99
1	phosphorylation	39/247	154/1594	0.019736	P20108/P07356/O70250/Q9QXD6/P17710/P05132/Q00623/P09041/Q9JMI7/P38647/P47857/P41216/P68040/Q9DBC7/Q9R0Y5/Q6PD03/Q922H2/Q8VC30/Q9QZ08/P07901/P09470/P11499/Q9WV84/P17742/P16858/P60710/Q9EQ00/Q9WUA3/Q9WTP6/P08071/Q61241/P05064/Q8C5H8/O55135/P97930/P30275/P17156/P06745/Q8BVP5	39	99
2	phosphorylation	18/226	154/1594	1	O08528/Q61136/Q62261/Q9Z2A0/Q3U5Q7/Q9R0P9/P18760/Q9DBP5/Q921I1/Q8QZY2/Q91X72/Q9CPT4/P19157/P0C0A3/P32921/Q3ULJ0/P70451/Q9JJV2	18	99
3	phosphorylation	32/374	154/1594	1	Q2NL51/O54781/Q9QZQ8/Q3UYH7/Q8VDQ8/P21550/Q07139/Q9D411/Q9D7G0/Q99P91/Q924M7/Q9QX60/Q9DC23/P57759/Q9WTP7/P63101/P15327/P63017/P10126/Q99LX0/P20181/Q04750/Q6ZWX6/Q91ZW3/P10639/O54863/P0DP28/P17182/P70296/P63168/P63158/Q61937	32	99
4	phosphorylation	10/160	154/1594	1	O54833/Q60737/P84244/Q99MH5/Q9CXZ1/Q8C042/P67871/Q8R5H1/P97470/Q9DBJ1	10	99
5	phosphorylation	13/156	154/1594	0.999922	Q6Q477/P62908/Q923Z0/Q68FF6/P11835/Q3UUY6/Q9DBL7/Q08EC4/Q91YW3/O88502/P97819/Q01768/Q64516	13	99
6	phosphorylation	20/238	154/1594	1	Q99M87/Q9WU65/Q32M07/O35129/P67778/Q791V5/Q9ERU9/Q9D7X3/Q925K9/P34884/Q9Z2G9/Q9WUR9/Q8VEK3/O35387/Q9JK48/Q8BML9/Q921F2/P08228/Q61584/Q8VBV7	20	99
1	plasma membrane bounded cell projection	45/247	318/1594	1	Q64442/P10107/P07356/P17710/Q64444/Q9D424/P05132/O09046/P09103/P48036/P00342/P09041/P41105/P47857/P68040/Q9DBC7/Q9R0Y5/P07901/P48758/P09470/P11499/P24549/Q9QYJ3/P42932/P57780/P60710/Q5S003/Q9EQ00/P63038/Q9DAG6/Q9WTP6/P48455/Q61241/P05064/P06151/Q9JLI7/P49443/Q923X4/Q76MZ3/Q9JM62/P06745/Q9JLV5/P99026/P26883/Q63811	45	27
2	plasma membrane bounded cell projection	42/226	318/1594	1	Q8VDN2/Q9DCL8/P26039/P08752/Q923D2/Q6PHU5/Q62261/P45952/P50247/Q9R0P9/Q03173/Q9JIL4/P61922/P18760/Q8R180/P45376/Q61233/Q8CDT7/P61967/Q6GQT0/Q9QZZ4/Q9D6F9/Q7TMS5/Q8VI88/P18572/Q9WV27/Q8C0X2/P35564/O09044/P62331/Q5H8C4/O35639/O54990/Q8C6S9/Q9WVQ0/P70451/P62874/Q8BTM8/Q80X90/Q9JJV2/Q8BG05/Q91V12	42	27
3	plasma membrane bounded cell projection	68/374	318/1594	1	Q2NL51/P42669/P17426/P84086/Q9CR92/P62827/Q3UYH7/Q8VDQ8/P46460/Q9D411/P62754/P97493/Q99K51/P00920/P14069/Q9JLT4/Q8BVI4/P08905/Q9D9X8/Q8K4Z3/Q80Y14/Q6P902/P63017/P10126/Q99LX0/P28656/P17897/Q9CWZ3/P20181/O88487/Q61879/P50543/P63260/Q8VDD5/Q9D1B8/P11985/Q6ZWX6/Q8BH53/P58771/Q6P069/Q9JHJ0/P26043/P21107/P10639/P84078/Q6TDU8/Q78ZA7/P0DP28/P17182/P70296/Q9JJ94/Q7TPM5/Q9DA11/P62259/P63168/O88531/P21460/…	68	27
4	plasma membrane bounded cell projection	54/160	318/1594	0.000557958	Q9DCM4/Q9D4B2/Q8C0M8/Q8BTU1/A3KGV1/Q9D9V4/P05214/E9Q5M6/Q920N1/Q8CDR2/Q99MH5/Q8VIG3/Q9D9U9/Q148A4/Q61884/O08749/P62814/Q5F201/Q9DAK2/Q6SP97/Q6P8X9/P41209/Q9CQ46/Q6PIC6/Q8BI22/Q8C5T8/Q8C042/Q8K450/A2AC93/P67871/Q8BVN8/P28661/Q8BSN3/Q0VFX2/E9Q7R9/Q6V3W6/A6H639/Q9D9T8/Q6NZQ0/Q9CQ66/Q05A62/Q9D3N2/Q80Y75/P51807/E9PYY5/Q8BL66/Q9D5E4/Q5NC57/Q3V0B4/Q924N4/Q9DBJ1/Q7TSD4/Q80W32/Q9DAR0	54	27
5	plasma membrane bounded cell projection	17/156	318/1594	0.999922	Q6Q477/P62908/Q3V132/P61979/O89116/A0A0A6YXX9/Q68FF6/Q80W99/G5E829/Q02248/P11438/Q7TNC9/Q3UUY6/P61027/Q01768/Q8JZN5/Q8CIE6	17	27
6	plasma membrane bounded cell projection	50/238	318/1594	1	Q8CDE2/P15105/G5E8A8/Q9QY84/O88987/P48774/Q91WG2/Q9QWV4/Q922G7/Q6P8Y0/Q3U1D9/Q9D529/Q9D439/Q9D5Y1/Q3USS3/Q60779/B2RW38/Q9WU65/Q32M07/D3YVL2/Q91ZU6/Q80W93/Q9DA80/Q8CDV6/O35129/Q6X6Z7/Q3U6K5/Q6NY15/Q8VHI7/Q9DAM9/Q9R109/Q9D485/Q9QXW4/Q80VN0/Q9CQP8/Q3V079/O35387/Q497N6/Q9JK48/Q9D358/Q8R3P7/P57746/P58281/Q61391/Q3TTY0/Q9D4K5/P08228/Q9JHQ5/Q61584/Q149S1	50	27
1	plasma membrane bounded cell projection assembly	3/247	83/1594	1	Q5S003/Q9JLI7/O08709	3	28
2	plasma membrane bounded cell projection assembly	7/226	83/1594	1	P18760/Q6GQT0/P62331/Q8C6S9/P70451/Q8BTM8/Q9JJV2	7	28
3	plasma membrane bounded cell projection assembly	11/374	83/1594	1	Q9CR92/Q61598/P63321/Q61879/Q9D5S7/Q8BH53/P26043/P63168/P13020/Q9D0M5/A9Q751	11	28
4	plasma membrane bounded cell projection assembly	24/160	83/1594	3.79682e-05	Q9D4B2/Q8C0M8/Q8BTU1/A3KGV1/Q9D9V4/E9Q5M6/Q8CDR2/Q99MH5/Q8VIG3/Q61884/Q5F201/Q8C5T8/Q8K450/A2AC93/Q8BSN3/Q0VFX2/E9Q7R9/Q6V3W6/Q9CQ66/Q05A62/Q80Y75/E9PYY5/Q3V0B4/Q80W32	24	28
6	plasma membrane bounded cell projection assembly	26/238	83/1594	0.0289474	G5E8A8/Q91WG2/Q922G7/Q6P8Y0/Q9D439/Q9D5Y1/Q3USS3/Q60779/B2RW38/Q9WU65/D3YVL2/Q8BRC6/Q80W93/Q8CDV6/Q9DAJ2/Q6X6Z7/Q60931/Q8K4E0/Q3U6K5/Q8VHI7/Q80X86/Q8R3P7/P57746/Q61584/Q149S1/Q9DAN9	26	28
1	plasma membrane bounded cell projection cytoplasm	4/247	51/1594	1	P05132/Q9DBC7/Q5S003/Q9JLI7	4	11
2	plasma membrane bounded cell projection cytoplasm	3/226	51/1594	1	P45376/Q9D6F9/P35564	3	11
3	plasma membrane bounded cell projection cytoplasm	5/374	51/1594	1	Q9CR92/O88487/Q8BH53/Q6TDU8/P63168	5	11
4	plasma membrane bounded cell projection cytoplasm	20/160	51/1594	2.43507e-06	Q9D4B2/Q8C0M8/Q9D9V4/Q8CDR2/Q9D9U9/Q61884/Q5F201/Q8C5T8/Q8K450/A2AC93/Q8BVN8/Q8BSN3/E9Q7R9/Q9D9T8/Q9CQ66/Q05A62/Q9D3N2/Q80Y75/E9PYY5/Q9D5E4	20	11
6	plasma membrane bounded cell projection cytoplasm	12/238	51/1594	1	Q8CDE2/Q9D439/Q9D5Y1/Q3USS3/Q60779/Q32M07/D3YVL2/Q80W93/Q8CDV6/Q8VHI7/Q9D485/P08228	12	11
1	plasma membrane bounded cell projection organization	9/247	140/1594	1	P20029/P01887/P07901/O08795/P11499/P60710/Q5S003/Q9JLI7/O08709	9	27
2	plasma membrane bounded cell projection organization	11/226	140/1594	1	Q9R0P9/Q03173/P18760/Q6GQT0/P18572/P62331/Q8C6S9/Q8CI32/P70451/Q8BTM8/Q9JJV2	11	27
3	plasma membrane bounded cell projection organization	27/374	140/1594	1	Q2NL51/P17426/Q9CR92/Q9QX60/Q61598/O35943/P63321/P10126/P20181/O88487/Q61879/Q9Z2D6/Q8VDD5/Q9D5S7/Q8BH53/P58771/P26043/Q9D8E6/Q07235/P84078/Q9JJ94/P63168/P53810/P13020/Q924D0/Q9D0M5/A9Q751	27	27
4	plasma membrane bounded cell projection organization	29/160	140/1594	0.00200745	Q9D4B2/Q8C0M8/Q8BTU1/A3KGV1/Q9D9V4/E9Q5M6/Q8CDR2/Q99MH5/Q8VIG3/Q61884/Q5F201/Q6P8X9/Q6PIC6/Q8C5T8/Q8C042/Q8K450/A2AC93/Q8BSN3/Q0VFX2/E9Q7R9/Q6V3W6/Q9CQ66/Q05A62/Q80Y75/P51807/E9PYY5/Q3V0B4/B9EKE5/Q80W32	29	27
5	plasma membrane bounded cell projection organization	9/156	140/1594	0.999922	P61979/Q8VEK0/Q923Z0/Q68FF6/Q02248/P01899/P61027/Q9WV55/Q01768	9	27
6	plasma membrane bounded cell projection organization	32/238	140/1594	0.28115	G5E8A8/Q91WG2/Q922G7/Q6P8Y0/Q9D439/Q9D5Y1/Q3USS3/Q60779/B2RW38/Q8JZQ2/Q9WU65/D3YVL2/Q91ZU6/Q8BRC6/Q80W93/Q8CDV6/Q9DAJ2/Q6X6Z7/Q60931/Q8K4E0/Q3U6K5/Q8VHI7/Q80X86/Q9D485/Q9JK48/Q8R3P7/P57746/P58281/P08228/Q61584/Q149S1/Q9DAN9	32	27
1	positive regulation of binding	4/247	27/1594	0.904422	P07356/P01887/P09470/P11499	4	100
2	positive regulation of binding	2/226	27/1594	1	P48193/Q8R081	2	100
3	positive regulation of binding	16/374	27/1594	0.00388516	P08207/Q9CXW4/P62827/Q8VDQ8/O70133/Q99LX0/P30681/Q6ZWX6/P70696/P10639/P62715/P10922/P0DP28/P17182/P63158/P08032	16	100
5	positive regulation of binding	2/156	27/1594	0.999922	Q02248/P56546	2	100
6	positive regulation of binding	1/238	27/1594	1	Q3V0Q6	1	100
1	positive regulation of hydrolase activity	6/247	33/1594	0.773413	Q00623/P68040/P11499/P63038/Q01853/Q9JIY5	6	101
2	positive regulation of hydrolase activity	2/226	33/1594	1	P18242/P58389	2	101
3	positive regulation of hydrolase activity	15/374	33/1594	0.0854651	P08207/P47962/Q07139/P16332/P62897/P56812/Q01339/P00015/P20181/P30681/Q9CQ92/P0DP28/Q9JIQ3/P13020/P63158	15	101
5	positive regulation of hydrolase activity	3/156	33/1594	0.999922	P62908/Q791T5/Q9D6U8	3	101
6	positive regulation of hydrolase activity	7/238	33/1594	1	P12815/Q99M87/O35129/P67778/Q791V5/Q9WTZ1/P57716	7	101
1	positive regulation of molecular function	20/247	118/1594	0.731433	P20108/P07356/P23578/Q00623/P01887/P41216/Q3UV70/P68040/Q9QUM9/P07901/P09470/P11499/Q9QYJ3/P17742/Q9D7P6/P63038/P08071/Q01853/Q9JIY5/P17156	20	101
2	positive regulation of molecular function	14/226	118/1594	1	P08752/Q9JIL4/P18760/P18242/P58389/Q9CQV8/Q80W21/P48193/O35639/P70451/P24270/Q9JJV2/Q60668/Q8R081	14	101
3	positive regulation of molecular function	44/374	118/1594	0.0140456	Q2NL51/Q9WTX5/P08207/Q9CXW4/P47962/P62827/Q8VDQ8/Q07139/O70133/Q9D411/P16332/Q9DC23/P57759/Q9CPW2/P62897/P56812/O35943/P63017/Q01339/P00015/Q99LX0/P20181/Q9ESX5/P30681/Q6ZWX6/Q9WUD1/P58771/P70696/P25444/Q9CQ92/P10639/P62715/Q02257/P10922/P0DP28/P17182/Q9JIQ3/Q9CYR0/Q9QXT0/P13020/P63158/Q61937/Q9DB05/P08032	44	101
5	positive regulation of molecular function	10/156	118/1594	0.999922	Q6Q477/P62908/P61979/Q923Z0/Q791T5/Q02248/P11835/Q9D6U8/P56546/Q08EC4	10	101
6	positive regulation of molecular function	18/238	118/1594	1	P12815/Q9D5H4/Q99M87/O35129/P67778/Q9DAM9/Q791V5/Q9ERU9/O09172/P34884/Q3V0Q6/Q8VEK3/Q9JK48/Q9WTZ1/Q9D8T3/P57716/P08228/Q8VBV7	18	101
3	precatalytic spliceosome	12/374	14/1594	0.000322019	Q6P4T2/P62305/P62317/P62320/P62315/Q921M3/P27048/Q3UKJ7/Q99PV0/P62307/O08810/Q9D0T1	12	102
6	precatalytic spliceosome	1/238	14/1594	1	Q6ZWM4	1	102
1	presynapse	7/247	47/1594	0.904422	P05132/P48036/P46638/P60710/Q68FD5/P48455/P26883	7	93
2	presynapse	4/226	47/1594	1	Q923D2/P61967/O09117/Q9JJV2	4	93
3	presynapse	11/374	47/1594	1	P84086/P63017/P20181/P63260/Q6P069/Q60932/P67984/P0DP28/P70296/O88531/P05201	11	93
4	presynapse	1/160	47/1594	1	P28661	1	93
5	presynapse	11/156	47/1594	0.0956891	P61979/Q9Z1G4/O89116/P59279/Q68FF6/P61028/G5E829/Q02248/P11438/P61027/P56546	11	93
6	presynapse	8/238	47/1594	1	P15105/Q60930/Q60931/O88544/Q9JK48/P57716/Q61391/Q61584	8	93
1	primary active transmembrane transporter activity	2/247	46/1594	1	P48036/P43024	2	103
2	primary active transmembrane transporter activity	4/226	46/1594	1	Q8VDN2/Q8BVE3/Q7TMS5/Q9WV27	4	103
3	primary active transmembrane transporter activity	1/374	46/1594	1	P50518	1	103
4	primary active transmembrane transporter activity	12/160	46/1594	0.0254826	Q9CQ75/Q9D6J6/P56480/P56382/Q9CR68/Q9CR51/P12787/Q9CXZ1/Q6PIC6/Q9Z1P6/P17665/P99028	12	103
5	primary active transmembrane transporter activity	12/156	46/1594	0.0325033	Q6Q477/Q9CR61/Q9D6J5/Q9ERS2/Q9CQ69/P00405/Q9D0M3/Q61102/G5E829/Q80WJ6/Q9DC29/Q9CPQ8	12	103
6	primary active transmembrane transporter activity	11/238	46/1594	1	Q8K3J1/Q9DCT2/Q91WD5/P48771/Q9D593/P19783/Q9CPQ1/Q91YT0/Q91VD9/Q99LC3/P57746	11	103
1	production of molecular mediator of immune response	6/247	12/1594	0.0766244	P17710/Q00623/P01887/P63038/P06745/Q6X786	6	104
2	production of molecular mediator of immune response	1/226	12/1594	1	Q91X72	1	104
5	production of molecular mediator of immune response	2/156	12/1594	0.999922	Q923Z0/Q8R1R3	2	104
6	production of molecular mediator of immune response	3/238	12/1594	1	O35129/P67778/P34884	3	104
1	proteasomal protein catabolic process	23/247	81/1594	0.0346093	P20029/P08113/P05132/P68040/O70435/Q9R1P4/Q9QUM9/O09061/O55234/Q60692/Q9Z2U1/P11499/Q9Z1R2/Q9R1P3/Q9CWH6/Q01853/P54728/Q8VDP4/P14211/Q9JLV5/P99026/Q9CZ44/P49722	23	22
2	proteasomal protein catabolic process	15/226	81/1594	0.785329	Q8R317/P56399/Q60996/P61957/Q8VCH8/Q9WUP7/P54726/Q9Z2U0/O89106/P35564/Q8CI32/Q99KP6/P11352/P62878/Q6A4J8	15	22
3	proteasomal protein catabolic process	16/374	81/1594	1	Q2NL51/Q9WTX5/Q9CXW4/Q5SUC9/Q9CX56/Q8VDQ8/P70195/Q9DC23/Q8BJU0/Q99LX0/Q9WUD1/Q3U1J4/P62715/P26516/Q9ESP1/P61079	16	22
4	proteasomal protein catabolic process	5/160	81/1594	1	Q8BHL8/Q9DAF3/Q8BHJ5/Q99JI4/Q9JI78	5	22
5	proteasomal protein catabolic process	3/156	81/1594	0.999922	Q8BFZ9/Q9CQS8/Q02248	3	22
6	proteasomal protein catabolic process	6/238	81/1594	1	Q99PL6/P62192/Q9JJZ4/P62196/Q91YL2/Q8CFI2	6	22
1	proteasome complex	14/247	39/1594	0.03009	O70435/Q9R1P4/Q9QUM9/O09061/O55234/Q60692/Q9Z2U1/Q9R1P3/Q9CWH6/Q01853/P54728/Q9JKV1/P99026/P49722	14	58
2	proteasome complex	5/226	39/1594	1	Q8R317/Q9WUP7/P54726/Q9Z2U0/Q9WVJ2	5	58
3	proteasome complex	3/374	39/1594	1	Q9CX56/P70195/P26516	3	58
4	proteasome complex	2/160	39/1594	1	Q8BHL8/Q99JI4	2	58
5	proteasome complex	2/156	39/1594	0.999922	P14685/Q9D8W5	2	58
6	proteasome complex	3/238	39/1594	1	P62192/Q9CR00/P62196	3	58
1	proteasome core complex	11/247	15/1594	0.000178161	O70435/Q9R1P4/Q9QUM9/O09061/O55234/Q60692/Q9Z2U1/Q9R1P3/Q9CWH6/P99026/P49722	11	58
2	proteasome core complex	1/226	15/1594	1	Q9Z2U0	1	58
3	proteasome core complex	1/374	15/1594	1	P70195	1	58
1	protein alkylation	1/247	18/1594	1	P97807	1	75
2	protein alkylation	1/226	18/1594	1	Q8CIG8	1	75
3	protein alkylation	11/374	18/1594	0.0237323	P62320/P27048/Q9QZQ8/P48678/Q9Z2D6/Q91ZW3/P35550/P43276/P43277/P15864/P43274	11	75
4	protein alkylation	2/160	18/1594	1	Q9D9T0/Q99LT0	2	75
5	protein alkylation	2/156	18/1594	0.999922	P35279/Q02248	2	75
6	protein alkylation	1/238	18/1594	1	Q91WC0	1	75
[truncated: 629 more rows]

## Sheet: GO_Cluster_ColumnHeaders
Column Header	Description
ClusterID	ClusterID for the GO enrichment term as listed in Extended Data Fig. 7d.
Description	GO annotation term.
[truncated: 6 more rows]
