# Supplementary material for: De novo protein identification in mammalian sperm using in situ cryo-electron tomography and AlphaFold2 docking
Source: Cell. Author manuscript; Available in PMC 2024 Feb 5. (PMC10842264; doi:10.1016/j.cell.2023.09.017)
Supplement: 8 [file NIHMS1939567-supplement-8.xlsx]

## Sheet: Table_of_Contents
Tab Title	Short Description	Table Contents
Protein_Groups	The ProteinGroups file as generated by MaxQuant listing all proteins identified by MS	Full list of all proteins identified by MS, including: reviewed mouse proteins included in the SwissProt database, Pierce2 (mouse piercer of microtubule wall 2 protein; protein sequence from NCBI Reference Sequence NP_001185718.1; manually assigned the UniProt identifier “ZCC15orf65” in our database after its bovine homolog), and reverse and contaminant proteins. Includes UniProt accession number…
Column_Descriptions	Descriptions for each column header in the "Protein_Groups" tab	Descriptions for each column header in the "Protein_Groups" tab are provided.

## Sheet: Protein_Groups
Protein IDs	Majority protein IDs	Peptide counts (all)	Peptide counts (razor+unique)	Peptide counts (unique)	Protein names	Gene names	Fasta headers	Number of proteins	Peptides	Razor + unique peptides	Unique peptides	Peptides ZC1-E1	Peptides ZC1-E2	Peptides ZC1-E3	Peptides ZC1-E4	Peptides ZC1-E5	Peptides ZC2-E1	Peptides ZC2-E2	Peptides ZC2-E3	Peptides ZC2-E4	Peptides ZC2-E5	Peptides ZC3-E1	Peptides ZC3-E2	Peptides ZC3-E3	Peptides ZC3-E4	Peptides ZC3-E5	Razor + unique peptides ZC1-E1	Razor + unique peptides ZC1-E2	Razor + unique peptides ZC1-E3	Razor + unique peptides ZC1-E4	Razor + unique peptides ZC1-E5	Razor + unique peptides ZC2-E1	Razor + unique peptides ZC2-E2	Razor + unique peptides ZC2-E3	Razor + unique peptides ZC2-E4	Razor + unique peptides ZC2-E5	Razor + unique peptides ZC3-E1	Razor + unique peptides ZC3-E2	Razor + unique peptides ZC3-E3	Razor + unique peptides ZC3-E4	Razor + unique peptides ZC3-E5	Unique peptides ZC1-E1	Unique peptides ZC1-E2	Unique peptides ZC1-E3	Unique peptides ZC1-E4	Unique peptides ZC1-E5	Unique peptides ZC2-E1	Unique peptides ZC2-E2	Unique peptides ZC2-E3
A0A0A6YXX9;P0DP43	A0A0A6YXX9;P0DP43	3;3	3;3	3;3		Gm16432	sp|A0A0A6YXX9|CTSEL_MOUSE Cation channel sperm-associated protein subunit epsilon-like protein OS=Mus musculus OX=10090 GN=Catspere2 PE=2 SV=1;sp|P0DP43|CTSRE_MOUSE Cation channel sperm-associated auxiliary subunit epsilon OS=Mus musculus OX=10090 GN=Catsp	2	3	3	3	0	0	0	0	3	0	0	1	0	3	0	0	0	0	2	0	0	0	0	3	0	0	1	0	3	0	0	0	0	2	0	0	0	0	3	0	0	1
A0A0G2JEB6	A0A0G2JEB6	22	22	22			sp|A0A0G2JEB6|CFA47_MOUSE Cilia and flagella-associated protein 47 OS=Mus musculus OX=10090 GN=Cfap47 PE=1 SV=2	1	22	22	22	0	18	3	0	0	2	12	2	0	0	3	11	1	0	0	0	18	3	0	0	2	12	2	0	0	3	11	1	0	0	0	18	3	0	0	2	12	2
A0A2R8VHF7	A0A2R8VHF7	1	1	1			sp|A0A2R8VHF7|TM249_MOUSE Cation channel sperm-associated auxiliary subunit TMEM249 OS=Mus musculus OX=10090 GN=Tmem249 PE=1 SV=1	1	1	1	1	1	0	0	0	1	1	0	0	0	1	0	0	0	0	1	1	0	0	0	1	1	0	0	0	1	0	0	0	0	1	1	0	0	0	1	1	0	0
A0JLY1	A0JLY1	50	50	50	Coiled-coil domain-containing protein 173	Ccdc173	sp|A0JLY1|CF210_MOUSE Protein CFAP210 OS=Mus musculus OX=10090 GN=Cfap210 PE=2 SV=1	1	50	50	50	1	8	37	1	1	2	5	44	5	2	1	3	35	6	3	1	8	37	1	1	2	5	44	5	2	1	3	35	6	3	1	8	37	1	1	2	5	44
A0JP43	A0JP43	2	2	2	EF-hand calcium-binding domain-containing protein 5	Efcab5	sp|A0JP43|EFCB5_MOUSE EF-hand calcium-binding domain-containing protein 5 OS=Mus musculus OX=10090 GN=Efcab5 PE=1 SV=2	1	2	2	2	0	1	1	0	1	0	0	1	1	0	0	0	1	1	0	0	1	1	0	1	0	0	1	1	0	0	0	1	1	0	0	1	1	0	1	0	0	1
A1EGX6	A1EGX6	50	50	50	Fibrous sheath CABYR-binding protein	Fscb	sp|A1EGX6|FSCB_MOUSE Fibrous sheath CABYR-binding protein OS=Mus musculus OX=10090 GN=Fscb PE=1 SV=1	1	50	50	50	23	32	20	1	0	31	20	21	1	1	33	25	19	1	1	23	32	20	1	0	31	20	21	1	1	33	25	19	1	1	23	32	20	1	0	31	20	21
A1L3C1	A1L3C1	2	2	2	Protein FAM71E1	Fam71e1	sp|A1L3C1|F71E1_MOUSE Protein FAM71E1 OS=Mus musculus OX=10090 GN=Fam71e1 PE=2 SV=2	1	2	2	2	0	0	0	0	1	0	0	0	0	2	0	0	0	0	2	0	0	0	0	1	0	0	0	0	2	0	0	0	0	2	0	0	0	0	1	0	0	0
A2A6C4	A2A6C4	1	1	1	Signal peptide peptidase-like 2C	Sppl2c	sp|A2A6C4|SPP2C_MOUSE Signal peptide peptidase-like 2C OS=Mus musculus OX=10090 GN=Sppl2c PE=2 SV=1	1	1	1	1	0	0	0	0	1	0	0	0	0	1	0	0	0	0	1	0	0	0	0	1	0	0	0	0	1	0	0	0	0	1	0	0	0	0	1	0	0	0
A2AC93	A2AC93	29	29	29	Dynein intermediate chain 2, axonemal	Dnai2	sp|A2AC93|DNAI2_MOUSE Dynein axonemal intermediate chain 2 OS=Mus musculus OX=10090 GN=Dnai2 PE=1 SV=2	1	29	29	29	4	25	7	3	1	12	22	19	2	2	6	18	17	2	1	4	25	7	3	1	12	22	19	2	2	6	18	17	2	1	4	25	7	3	1	12	22	19
A2AE20	A2AE20	6	6	6	Sperm acrosome-associated protein 5	Spaca5	sp|A2AE20|LYZL5_MOUSE Sperm acrosome-associated protein 5 OS=Mus musculus OX=10090 GN=Spaca5 PE=1 SV=1	1	6	6	6	5	6	3	0	0	2	5	2	0	0	2	4	5	0	0	5	6	3	0	0	2	5	2	0	0	2	4	5	0	0	5	6	3	0	0	2	5	2
A2AJB1	A2AJB1	29	29	29	Coiled-coil domain-containing protein 183	Ccdc183	sp|A2AJB1|CC183_MOUSE Coiled-coil domain-containing protein 183 OS=Mus musculus OX=10090 GN=Ccdc183 PE=2 SV=1	1	29	29	29	1	22	9	2	3	10	13	16	3	1	5	13	9	4	2	1	22	9	2	3	10	13	16	3	1	5	13	9	4	2	1	22	9	2	3	10	13	16
A2AJB7	A2AJB7	6	6	6	Epididymal-specific lipocalin-5;Epididymal-specific lipocalin-5, major form;Epididymal-specific lipocalin-5, minor form	Lcn5	sp|A2AJB7|LCN5_MOUSE Epididymal-specific lipocalin-5 OS=Mus musculus OX=10090 GN=Lcn5 PE=1 SV=1	1	6	6	6	4	2	1	1	1	5	3	1	0	0	5	3	1	0	0	4	2	1	1	1	5	3	1	0	0	5	3	1	0	0	4	2	1	1	1	5	3	1
A2AKE7	A2AKE7	4	4	4	Actin-like protein 10	Actl10	sp|A2AKE7|ACL10_MOUSE Actin-like protein 10 OS=Mus musculus OX=10090 GN=Actl10 PE=3 SV=1	1	4	4	4	0	0	0	4	2	0	0	0	2	2	0	0	0	2	0	0	0	0	4	2	0	0	0	2	2	0	0	0	2	0	0	0	0	4	2	0	0	0
CON__ENSEMBL:ENSBTAP00000025008;A2AQ07	CON__ENSEMBL:ENSBTAP00000025008;A2AQ07	7;7	1;1	1;1	Tubulin beta-1 chain	Tubb1	;sp|A2AQ07|TBB1_MOUSE Tubulin beta-1 chain OS=Mus musculus OX=10090 GN=Tubb1 PE=1 SV=1	2	7	1	1	5	5	5	5	3	4	5	6	5	3	4	6	5	5	3	1	0	0	0	0	0	0	0	0	0	0	1	0	0	0	1	0	0	0	0	0	0	0
A2ARP9	A2ARP9	7	7	7	Cation channel sperm-associated protein 2	Catsper2	sp|A2ARP9|CTSR2_MOUSE Cation channel sperm-associated protein 2 OS=Mus musculus OX=10090 GN=Catsper2 PE=1 SV=2	1	7	7	7	2	3	2	0	3	2	4	2	0	2	2	3	3	0	1	2	3	2	0	3	2	4	2	0	2	2	3	3	0	1	2	3	2	0	3	2	4	2
A2ARV4	A2ARV4	23	23	23	Low-density lipoprotein receptor-related protein 2	Lrp2	sp|A2ARV4|LRP2_MOUSE Low-density lipoprotein receptor-related protein 2 OS=Mus musculus OX=10090 GN=Lrp2 PE=1 SV=1	1	23	23	23	3	3	4	0	1	16	18	13	0	3	15	17	12	1	3	3	3	4	0	1	16	18	13	0	3	15	17	12	1	3	3	3	4	0	1	16	18	13
A2ARZ3	A2ARZ3	69	69	69	Fibrous sheath-interacting protein 2	Fsip2	sp|A2ARZ3|FSIP2_MOUSE Fibrous sheath-interacting protein 2 OS=Mus musculus OX=10090 GN=Fsip2 PE=1 SV=3	1	69	69	69	29	35	25	12	7	30	18	18	5	4	31	20	20	4	2	29	35	25	12	7	30	18	18	5	4	31	20	20	4	2	29	35	25	12	7	30	18	18
A2AU72	A2AU72	12	12	12	Armadillo repeat-containing protein 3	Armc3	sp|A2AU72|ARMC3_MOUSE Armadillo repeat-containing protein 3 OS=Mus musculus OX=10090 GN=Armc3 PE=1 SV=1	1	12	12	12	0	3	5	2	2	0	2	12	2	1	0	2	10	2	0	0	3	5	2	2	0	2	12	2	1	0	2	10	2	0	0	3	5	2	2	0	2	12
A2AVQ5	A2AVQ5	5	5	5	Uncharacterized protein C1orf177 homolog		sp|A2AVQ5|LEXM_MOUSE Lymphocyte expansion molecule OS=Mus musculus OX=10090 GN=Lexm PE=2 SV=1	1	5	5	5	0	0	0	2	1	0	1	0	4	3	1	0	1	3	2	0	0	0	2	1	0	1	0	4	3	1	0	1	3	2	0	0	0	2	1	0	1	0
A2BE28	A2BE28	1	1	1	Ribosomal biogenesis protein LAS1L	Las1l	sp|A2BE28|LAS1L_MOUSE Ribosomal biogenesis protein LAS1L OS=Mus musculus OX=10090 GN=Las1l PE=1 SV=1	1	1	1	1	0	1	0	0	0	0	0	0	0	0	0	0	0	0	0	0	1	0	0	0	0	0	0	0	0	0	0	0	0	0	0	1	0	0	0	0	0	0
A2BIM8;P11588;P02762;B5X0G2;P04938;P11589;P11591	A2BIM8;P11588;P02762;B5X0G2;P04938;P11589	3;3;3;3;3;2;1	3;3;3;3;3;2;1	3;3;3;3;3;2;1	Major urinary protein 1;Major urinary protein 6;Major urinary protein 17;Major urinary proteins 11 and 8;Major urinary protein 2	Mup9;Mup1;Mup6;Mup17;Mup8;Mup2	sp|A2BIM8|MUP18_MOUSE Major urinary protein 18 OS=Mus musculus OX=10090 GN=Mup18 PE=3 SV=1;sp|P11588|MUP1_MOUSE Major urinary protein 1 OS=Mus musculus OX=10090 GN=Mup1 PE=1 SV=1;sp|P02762|MUP6_MOUSE Major urinary protein 6 OS=Mus musculus OX=10090 GN=Mup6	7	3	3	3	0	0	0	0	0	3	0	0	0	0	2	0	0	0	0	0	0	0	0	0	3	0	0	0	0	2	0	0	0	0	0	0	0	0	0	3	0	0
A2RRY8	A2RRY8	3	3	3	Spermatogenesis-associated serine-rich protein 1	Spats1	sp|A2RRY8|SPAS1_MOUSE Spermatogenesis-associated serine-rich protein 1 OS=Mus musculus OX=10090 GN=Spats1 PE=1 SV=1	1	3	3	3	0	0	0	0	0	0	0	3	0	0	0	0	1	0	0	0	0	0	0	0	0	0	3	0	0	0	0	1	0	0	0	0	0	0	0	0	0	3
A2RSX4	A2RSX4	4	4	4		4933433C11Rik	sp|A2RSX4|STPG3_MOUSE Protein STPG3 OS=Mus musculus OX=10090 GN=Stpg3 PE=2 SV=1	1	4	4	4	0	0	0	2	0	0	0	0	2	2	0	0	0	4	1	0	0	0	2	0	0	0	0	2	2	0	0	0	4	1	0	0	0	2	0	0	0	0
A3KGV1	A3KGV1	69	69	69	Outer dense fiber protein 2	Odf2	sp|A3KGV1|ODFP2_MOUSE Outer dense fiber protein 2 OS=Mus musculus OX=10090 GN=Odf2 PE=1 SV=1	1	69	69	69	15	40	51	48	26	21	34	45	26	23	21	31	44	29	18	15	40	51	48	26	21	34	45	26	23	21	31	44	29	18	15	40	51	48	26	21	34	45
A6H611	A6H611	12	12	12	Mitochondrial intermediate peptidase	Mipep	sp|A6H611|MIPEP_MOUSE Mitochondrial intermediate peptidase OS=Mus musculus OX=10090 GN=Mipep PE=1 SV=1	1	12	12	12	6	2	0	0	0	10	4	0	0	0	12	5	0	0	0	6	2	0	0	0	10	4	0	0	0	12	5	0	0	0	6	2	0	0	0	10	4	0
A6H630	A6H630	2	2	2	Protein-glutamate O-methyltransferase	Armt1	sp|A6H630|ARMT1_MOUSE Damage-control phosphatase ARMT1 OS=Mus musculus OX=10090 GN=Armt1 PE=1 SV=1	1	2	2	2	0	0	0	0	0	1	0	0	0	0	2	0	0	0	0	0	0	0	0	0	1	0	0	0	0	2	0	0	0	0	0	0	0	0	0	1	0	0
A6H639	A6H639	4	4	4	T-complex-associated testis-expressed protein 1	Tcte1	sp|A6H639|DRC5_MOUSE Dynein regulatory complex subunit 5 OS=Mus musculus OX=10090 GN=Tcte1 PE=1 SV=1	1	4	4	4	0	0	0	2	4	0	0	3	1	1	0	0	3	1	1	0	0	0	2	4	0	0	3	1	1	0	0	3	1	1	0	0	0	2	4	0	0	3
A6H690	A6H690	14	14	12	IQ and AAA domain-containing protein 1-like	Iqca1l	sp|A6H690|IQCAL_MOUSE IQ and AAA domain-containing protein 1-like OS=Mus musculus OX=10090 GN=Iqca1l PE=1 SV=3	1	14	14	12	2	2	6	3	3	1	0	9	3	5	1	0	6	1	6	2	2	6	3	3	1	0	9	3	5	1	0	6	1	6	2	2	5	2	2	1	0	8
A6H6A4	A6H6A4	4	4	4	Leucine-rich repeat and IQ domain-containing protein 4	Lrriq4	sp|A6H6A4|LRIQ4_MOUSE Leucine-rich repeat and IQ domain-containing protein 4 OS=Mus musculus OX=10090 GN=Lrriq4 PE=2 SV=1	1	4	4	4	0	4	0	0	0	2	2	0	0	0	1	1	0	0	0	0	4	0	0	0	2	2	0	0	0	1	1	0	0	0	0	4	0	0	0	2	2	0
A6H6Q4	A6H6Q4	13	13	13	Uncharacterized protein C19orf71 homolog		sp|A6H6Q4|CS071_MOUSE Uncharacterized protein C19orf71 homolog OS=Mus musculus OX=10090 PE=2 SV=1	1	13	13	13	0	0	0	13	8	1	0	0	12	8	0	0	0	11	11	0	0	0	13	8	1	0	0	12	8	0	0	0	11	11	0	0	0	13	8	1	0	0
A6PWV3	A6PWV3	2	2	2	Izumo sperm-egg fusion protein 3	Izumo3	sp|A6PWV3|IZUM3_MOUSE Izumo sperm-egg fusion protein 3 OS=Mus musculus OX=10090 GN=Izumo3 PE=1 SV=1	1	2	2	2	0	1	0	0	1	1	0	0	1	1	0	0	0	1	1	0	1	0	0	1	1	0	0	1	1	0	0	0	1	1	0	1	0	0	1	1	0	0
A6X8Z9	A6X8Z9	12	12	12		4930435E12Rik	sp|A6X8Z9|TEX55_MOUSE Testis-specific expressed protein 55 OS=Mus musculus OX=10090 GN=Tex55 PE=2 SV=1	1	12	12	12	4	4	5	1	0	2	1	9	4	1	2	4	7	3	1	4	4	5	1	0	2	1	9	4	1	2	4	7	3	1	4	4	5	1	0	2	1	9
A9Q751	A9Q751	11	11	11	Cilia- and flagella-associated protein 221	Cfap221	sp|A9Q751|PCDP1_MOUSE Cilia- and flagella-associated protein 221 OS=Mus musculus OX=10090 GN=Cfap221 PE=1 SV=1	1	11	11	11	1	6	2	0	0	5	7	2	1	1	5	6	2	0	0	1	6	2	0	0	5	7	2	1	1	5	6	2	0	0	1	6	2	0	0	5	7	2
B0QZF7	B0QZF7	2	2	2	Protein PROCA1	Proca1	sp|B0QZF7|PRCA1_MOUSE Protein PROCA1 OS=Mus musculus OX=10090 GN=Proca1 PE=3 SV=1	1	2	2	2	0	0	0	1	0	0	0	0	2	0	0	0	0	1	0	0	0	0	1	0	0	0	0	2	0	0	0	0	1	0	0	0	0	1	0	0	0	0
B2RW38	B2RW38	73	73	73	Cilia- and flagella-associated protein 58	Cfap58	sp|B2RW38|CFA58_MOUSE Cilia- and flagella-associated protein 58 OS=Mus musculus OX=10090 GN=Cfap58 PE=1 SV=1	1	73	73	73	5	32	44	3	7	5	19	51	6	6	3	18	51	11	7	5	32	44	3	7	5	19	51	6	6	3	18	51	11	7	5	32	44	3	7	5	19	51
B2RX88	B2RX88	6	6	6	Centrosome and spindle pole associated protein 1	Cspp1	sp|B2RX88|CSPP1_MOUSE Centrosome and spindle pole associated protein 1 OS=Mus musculus OX=10090 GN=Cspp1 PE=1 SV=2	1	6	6	6	0	1	2	0	0	0	2	6	0	0	0	0	6	0	0	0	1	2	0	0	0	2	6	0	0	0	0	6	0	0	0	1	2	0	0	0	2	6
B2RY50	B2RY50	59	59	59	Armadillo repeat-containing protein 4	Armc4	sp|B2RY50|ODAD2_MOUSE Outer dynein arm-docking complex subunit 2 OS=Mus musculus OX=10090 GN=Odad2 PE=1 SV=1	1	59	59	59	24	27	6	2	2	31	28	21	1	1	30	32	12	1	1	24	27	6	2	2	31	28	21	1	1	30	32	12	1	1	24	27	6	2	2	31	28	21
B2RY71	B2RY71	12	12	12		Wdr63	sp|B2RY71|DNAI3_MOUSE Dynein axonemal intermediate chain 3 OS=Mus musculus OX=10090 GN=Dnai3 PE=1 SV=1	1	12	12	12	2	5	3	1	2	1	5	3	2	1	1	2	6	2	1	2	5	3	1	2	1	5	3	2	1	1	2	6	2	1	2	5	3	1	2	1	5	3
B6A8R8	B6A8R8	1	1	1	T-cell-interacting, activating receptor on myeloid cells protein 1	Tarm1	sp|B6A8R8|TARM1_MOUSE T-cell-interacting, activating receptor on myeloid cells protein 1 OS=Mus musculus OX=10090 GN=Tarm1 PE=2 SV=1	1	1	1	1	1	0	0	0	0	0	0	0	0	0	0	0	0	0	0	1	0	0	0	0	0	0	0	0	0	0	0	0	0	0	1	0	0	0	0	0	0	0
B7ZMP1	B7ZMP1	12	12	12	Probable Xaa-Pro aminopeptidase 3	Xpnpep3	sp|B7ZMP1|XPP3_MOUSE Xaa-Pro aminopeptidase 3 OS=Mus musculus OX=10090 GN=Xpnpep3 PE=1 SV=1	1	12	12	12	7	6	1	2	0	9	8	4	2	1	9	10	5	2	1	7	6	1	2	0	9	8	4	2	1	9	10	5	2	1	7	6	1	2	0	9	8	4
B9EJX3	B9EJX3	8	8	8		Gm9047	sp|B9EJX3|VAFNB_MOUSE Protein ATP6V1FNB OS=Mus musculus OX=10090 GN=ATp6v1fnb PE=2 SV=1	1	8	8	8	0	1	5	2	2	0	1	8	2	2	0	0	5	2	2	0	1	5	2	2	0	1	8	2	2	0	0	5	2	2	0	1	5	2	2	0	1	8
B9EKE5	B9EKE5	16	16	16	Ciliogenesis-associated TTC17-interacting protein	Catip	sp|B9EKE5|CATIP_MOUSE Ciliogenesis-associated TTC17-interacting protein OS=Mus musculus OX=10090 GN=Catip PE=2 SV=1	1	16	16	16	0	4	9	2	2	0	3	13	1	2	0	1	15	1	2	0	4	9	2	2	0	3	13	1	2	0	1	15	1	2	0	4	9	2	2	0	3	13
C0HKE9;C0HKE8;C0HKE7;C0HKE6;C0HKE5;C0HKE4;C0HKE3;C0HKE2;C0HKE1;Q8CGP6;Q8CGP5;Q8BFU2;Q8CGP7	C0HKE9;C0HKE8;C0HKE7;C0HKE6;C0HKE5;C0HKE4;C0HKE3;C0HKE2;C0HKE1;Q8CGP6;Q8CGP5;Q8BFU2;Q8CGP7	11;11;11;11;11;11;11;11;11;11;11;11;10	4;4;4;4;4;4;4;4;4;4;4;4;4	1;1;1;1;1;1;1;1;1;1;1;1;1	Histone H2A type 1-H;Histone H2A type 1-F;Histone H2A type 3;Histone H2A type 1-K	Hist1h2ah;Hist1h2af;Hist3h2a;Hist1h2ak	sp|C0HKE9|H2A1P_MOUSE Histone H2A type 1-P OS=Mus musculus OX=10090 GN=Hist1h2ap PE=1 SV=1;sp|C0HKE8|H2A1O_MOUSE Histone H2A type 1-O OS=Mus musculus OX=10090 GN=Hist1h2ao PE=1 SV=1;sp|C0HKE7|H2A1N_MOUSE Histone H2A type 1-N OS=Mus musculus OX=10090 GN=His	13	11	4	1	3	9	9	7	6	7	9	9	6	7	6	9	8	5	7	1	3	3	3	3	3	4	3	3	2	2	3	2	2	3	0	1	1	0	1	0	1	1
C4P6S0	C4P6S0	12	12	12	Sperm head and tail associated protein	Nsun4	sp|C4P6S0|SHTAP_MOUSE Sperm head and tail associated protein OS=Mus musculus OX=10090 GN=Nsun4 PE=1 SV=1	1	12	12	12	0	0	0	12	4	0	0	0	8	1	0	0	0	7	1	0	0	0	12	4	0	0	0	8	1	0	0	0	7	1	0	0	0	12	4	0	0	0
CON__P00761	CON__P00761	4	4	4				1	4	4	4	4	4	4	4	4	4	4	4	4	3	4	4	4	4	4	4	4	4	4	4	4	4	4	4	3	4	4	4	4	4	4	4	4	4	4	4	4	4
CON__P01966	CON__P01966	4	2	2				1	4	2	2	4	1	0	0	1	2	1	1	0	0	2	1	0	0	1	2	0	0	0	1	0	0	1	0	0	0	0	0	0	0	2	0	0	0	1	0	0	1
CON__P02533;CON__Q6IFX2;Q6IFX2;CON__Q61782	CON__P02533	33;15;15;5	19;8;8;2	12;5;5;2				4	33	19	12	17	10	12	13	16	15	18	9	10	19	16	30	6	12	20	9	2	6	6	9	6	8	1	5	7	7	17	0	4	10	6	0	3	4	6	3	5	0
CON__P02538;CON__Q8VED5;Q8VED5	CON__P02538	34;11;11	16;2;2	3;0;0				3	34	16	3	16	11	14	13	21	13	14	8	13	16	14	31	9	12	22	4	1	5	1	9	1	3	1	3	4	4	15	2	2	7	1	0	1	0	2	0	0	1
CON__P02662	CON__P02662	7	7	7				1	7	7	7	4	6	5	2	3	3	4	2	3	3	2	4	3	3	5	4	6	5	2	3	3	4	2	3	3	2	4	3	3	5	4	6	5	2	3	3	4	2
CON__P02663	CON__P02663	2	2	2				1	2	2	2	1	2	2	0	1	1	1	0	0	1	1	2	0	0	0	1	2	2	0	1	1	1	0	0	1	1	2	0	0	0	1	2	2	0	1	1	1	0
CON__P02668	CON__P02668	3	3	3				1	3	3	3	2	3	2	0	0	1	2	1	0	1	0	3	1	0	1	2	3	2	0	0	1	2	1	0	1	0	3	1	0	1	2	3	2	0	0	1	2	1
CON__P02672	CON__P02672	3	3	3				1	3	3	3	0	0	0	0	0	3	0	0	0	0	3	2	0	0	0	0	0	0	0	0	3	0	0	0	0	3	2	0	0	0	0	0	0	0	0	3	0	0
CON__P02768-1	CON__P02768-1	8	2	2				1	8	2	2	7	5	3	4	3	8	6	5	3	3	8	7	4	4	3	1	1	0	0	0	2	1	0	0	0	2	1	0	0	0	1	1	0	0	0	2	1	0
CON__P02769	CON__P02769	72	72	65				1	72	72	65	57	26	17	11	13	63	49	31	14	12	64	52	29	17	17	57	26	17	11	13	63	49	31	14	12	64	52	29	17	17	51	22	14	7	10	57	44	26
CON__P04259	CON__P04259	34	2	2				1	34	2	2	16	10	12	13	22	12	16	9	12	17	13	29	8	13	22	0	0	0	0	2	0	0	0	0	0	0	0	0	0	0	0	0	0	0	2	0	0	0
CON__P04264	CON__P04264	60	55	41				1	60	55	41	40	35	33	37	37	37	38	34	33	40	41	50	27	33	47	37	33	29	33	34	33	34	32	30	38	38	46	25	31	43	29	26	20	25	25	25	25	26
CON__P05784;P05784	CON__P05784;P05784	31;31	29;29	29;29	Keratin, type I cytoskeletal 18	Krt18	;sp|P05784|K1C18_MOUSE Keratin, type I cytoskeletal 18 OS=Mus musculus OX=10090 GN=Krt18 PE=1 SV=5	2	31	29	29	19	22	6	2	2	23	15	16	4	2	22	19	21	4	2	17	20	4	0	0	21	13	14	2	0	20	17	19	2	1	17	20	4	0	0	21	13	14
CON__P08727	CON__P08727	12	2	2				1	12	2	2	11	10	8	6	5	9	10	9	7	7	10	11	9	6	5	2	2	1	0	0	1	2	2	0	0	1	2	2	0	0	2	2	1	0	0	1	2	2
CON__P08779;CON__Q9Z2K1;CON__Q3ZAW8;Q9Z2K1;CON__P19012;CON__P35900;CON__Q9D312;Q9D312;CON__Q8N1A0;Q8CCX5;Q9WTL4	CON__P08779	33;10;10;10;7;3;3;3;1;1;1	25;7;7;7;2;2;2;2;0;0;1	19;4;4;4;0;0;0;0;0;0;1				11	33	25	19	12	11	11	8	16	10	11	8	7	18	10	31	6	10	24	6	4	6	2	10	3	4	1	2	10	3	23	1	4	17	4	3	5	1	9	1	1	0
CON__P13645;CON__P02535-1;P02535;CON__Q7Z3Y7;CON__Q148H6;CON__Q7Z3Z0;CON__Q7Z3Y8;CON__Q2M2I5;CON__Q14525;CON__Q9UE12;CON__Q15323;CON__A2A5Y0;CON__Q92764;CON__Q14532;CON__A2AB72;CON__O76015;CON__O76013;CON__Q7Z3Y9;CON__REFSEQ:XP_986630;CON__Q99456;Q61897;Q62168;Q61765;Q8VCW2;Q9Z320;A6BLY7;B1AQ75;A1L317	CON__P13645	45;10;10;4;3;2;2;2;1;1;1;1;1;1;1;1;1;1;1;1;1;1;1;1;1;1;1;1	45;10;10;4;3;2;2;2;1;1;1;1;1;1;1;1;1;1;1;1;1;1;1;1;1;1;1;1	38;6;6;2;1;1;1;0;0;0;0;0;0;0;0;0;0;0;0;0;0;0;0;0;0;0;0;0				28	45	45	38	26	25	20	25	29	31	28	23	18	31	28	38	18	24	36	26	25	20	25	29	31	28	23	18	31	28	38	18	24	36	21	19	15	19	23	25	22	17
CON__P13647	CON__P13647	34	24	4				1	34	24	4	21	15	17	19	25	15	23	13	16	24	14	32	11	15	29	15	9	11	11	19	8	17	7	10	16	9	23	6	9	20	3	3	3	2	3	3	3	2
CON__P15497	CON__P15497	15	15	13				1	15	15	13	1	0	0	0	0	10	0	0	0	0	13	3	0	1	0	1	0	0	0	0	10	0	0	0	0	13	3	0	1	0	0	0	0	0	0	9	0	0
CON__P19001;P19001	CON__P19001;P19001	38;38	36;36	29;29	Keratin, type I cytoskeletal 19	Krt19	;sp|P19001|K1C19_MOUSE Keratin, type I cytoskeletal 19 OS=Mus musculus OX=10090 GN=Krt19 PE=1 SV=1	2	38	36	29	32	32	18	6	4	25	24	24	11	8	25	27	28	10	6	30	30	16	4	2	23	22	22	9	6	23	25	26	8	4	23	23	12	1	0	16	15	16
CON__P35527	CON__P35527	48	48	48				1	48	48	48	33	28	23	26	28	24	32	23	22	34	30	45	19	25	40	33	28	23	26	28	24	32	23	22	34	30	45	19	25	40	33	28	23	26	28	24	32	23
CON__P35908;CON__Q6NXH9;Q6NXH9	CON__P35908	62;4;4	1;0;0	1;0;0				3	62	1	1	36	30	34	30	38	34	37	28	20	39	27	56	21	26	48	1	1	0	0	1	0	1	1	1	1	0	1	1	0	1	1	1	0	0	1	0	1	1
CON__P35908v2	CON__P35908v2	62	62	1				1	62	62	1	36	30	35	31	38	35	37	28	20	39	27	56	21	27	48	36	30	35	31	38	35	37	28	20	39	27	56	21	27	48	1	1	1	1	1	1	1	1
CON__P41361	CON__P41361	10	10	6				1	10	10	6	3	0	0	0	0	9	1	0	0	0	8	0	0	0	0	3	0	0	0	0	9	1	0	0	0	8	0	0	0	0	2	0	0	0	0	5	1	0
CON__P48668	CON__P48668	34	1	0				1	34	1	0	17	11	13	13	22	13	16	9	12	17	14	32	10	13	24	1	0	1	0	1	0	1	1	0	0	0	1	0	1	0	0	0	0	0	0	0	0	0
CON__Q04695	CON__Q04695	16	4	3				1	16	4	3	9	8	7	6	6	9	10	7	5	8	9	15	6	6	9	0	0	1	0	1	0	0	0	0	0	0	3	0	0	1	0	0	1	0	1	0	0	0
CON__Q3KUS7	CON__Q3KUS7	1	1	1				1	1	1	1	1	0	0	0	0	1	0	0	0	0	1	0	0	0	0	1	0	0	0	0	1	0	0	0	0	1	0	0	0	0	1	0	0	0	0	1	0	0
CON__Q3SX28;P58774;Q7TMK6	CON__Q3SX28;P58774	15;13;1	15;13;1	6;4;1	Tropomyosin beta chain	Tpm2	;sp|P58774|TPM2_MOUSE Tropomyosin beta chain OS=Mus musculus OX=10090 GN=Tpm2 PE=1 SV=1	3	15	15	6	2	1	1	0	0	3	15	9	3	1	3	6	1	0	1	2	1	1	0	0	3	15	9	3	1	3	6	1	0	1	0	0	0	0	0	0	6	4
CON__Q3SY84;CON__Q14CN4-1;CON__Q6IME9;CON__Q7RTS7;CON__Q32MB2;Q6IME9	CON__Q3SY84;CON__Q14CN4-1;CON__Q6IME9;CON__Q7RTS7;CON__Q32MB2;Q6IME9	5;3;3;3;3;3	1;1;1;1;1;1	1;1;1;1;1;1	Keratin, type II cytoskeletal 72	Krt72	;;;;;sp|Q6IME9|K2C72_MOUSE Keratin, type II cytoskeletal 72 OS=Mus musculus OX=10090 GN=Krt72 PE=3 SV=1	6	5	1	1	3	4	3	2	2	3	3	3	3	3	4	4	2	3	2	0	0	1	0	1	0	1	0	1	1	1	1	0	1	1	0	0	1	0	1	0	1	0
CON__Q3SZR3	CON__Q3SZR3	4	4	4				1	4	4	4	1	0	0	1	0	2	0	0	0	0	3	0	0	0	0	1	0	0	1	0	2	0	0	0	0	3	0	0	0	0	1	0	0	1	0	2	0	0
CON__Q5D862	CON__Q5D862	2	2	2				1	2	2	2	0	0	0	0	1	0	0	0	0	0	1	1	0	0	1	0	0	0	0	1	0	0	0	0	0	1	1	0	0	1	0	0	0	0	1	0	0	0
CON__Q6IFZ6;Q6IFZ6	CON__Q6IFZ6;Q6IFZ6	12;12	3;3	0;0	Keratin, type II cytoskeletal 1b	Krt77	;sp|Q6IFZ6|K2C1B_MOUSE Keratin, type II cytoskeletal 1b OS=Mus musculus OX=10090 GN=Krt77 PE=1 SV=1	2	12	3	0	6	5	5	7	7	7	6	5	5	8	4	10	4	5	9	1	0	0	0	2	1	1	0	0	1	0	1	0	0	1	0	0	0	0	0	0	0	0
CON__Q8N1N4-2;CON__Q7RTT2	CON__Q8N1N4-2;CON__Q7RTT2	9;9	7;7	7;7			;	2	9	7	7	4	3	5	2	5	1	2	2	2	4	2	8	1	1	6	2	2	3	1	3	0	1	1	1	2	1	6	0	0	5	2	2	3	1	3	0	1	1
CON__Q7Z794	CON__Q7Z794	11	3	3				1	11	3	3	4	3	4	4	8	5	6	3	3	5	3	7	2	3	6	0	0	0	0	3	0	2	0	0	1	0	1	0	0	1	0	0	0	0	3	0	2	0
CON__Q86YZ3	CON__Q86YZ3	19	19	19				1	19	19	19	9	6	9	3	10	4	8	9	4	10	6	17	0	3	16	9	6	9	3	10	4	8	9	4	10	6	17	0	3	16	9	6	9	3	10	4	8	9
CON__Q9DCV7;Q9DCV7;CON__Q3KNV1;CON__P08729	CON__Q9DCV7;Q9DCV7	30;30;9;9	21;21;2;2	17;17;1;1	Keratin, type II cytoskeletal 7	Krt7	;sp|Q9DCV7|K2C7_MOUSE Keratin, type II cytoskeletal 7 OS=Mus musculus OX=10090 GN=Krt7 PE=1 SV=1	4	30	21	17	19	23	9	5	5	21	13	15	5	7	22	18	13	7	5	13	17	5	0	0	15	8	8	1	0	17	10	7	3	0	12	15	5	0	0	13	7	7
D0G895	D0G895	20	18	18		Ace3	sp|D0G895|ACE3_MOUSE Angiotensin-converting enzyme-like protein Ace3 OS=Mus musculus OX=10090 GN=Ace3 PE=1 SV=1	1	20	18	18	13	9	1	0	1	16	5	5	1	3	14	6	3	1	1	12	9	0	0	1	14	5	5	1	3	12	6	3	1	1	12	9	0	0	1	14	5	5
D3YUK8	D3YUK8	1	1	1		1700015F17Rik	sp|D3YUK8|PTIP2_MOUSE PTTG1IP family member 2 OS=Mus musculus OX=10090 GN=Pttg1ip2 PE=3 SV=1	1	1	1	1	0	0	0	0	0	0	0	0	0	1	0	0	0	0	1	0	0	0	0	0	0	0	0	0	1	0	0	0	0	1	0	0	0	0	0	0	0	0
D3YVL2	D3YVL2	21	21	21		Cfap70	sp|D3YVL2|CFA70_MOUSE Cilia- and flagella-associated protein 70 OS=Mus musculus OX=10090 GN=Cfap70 PE=1 SV=2	1	21	21	21	0	6	10	3	1	5	4	19	3	2	5	4	15	3	1	0	6	10	3	1	5	4	19	3	2	5	4	15	3	1	0	6	10	3	1	5	4	19
D3YWX3	D3YWX3	5	5	5		9230113P08Rik	sp|D3YWX3|PAT13_MOUSE Prostate and testis expressed protein 13 OS=Mus musculus OX=10090 GN=Pate13 PE=2 SV=3	1	5	5	5	3	1	0	3	1	1	1	0	3	0	1	1	0	4	1	3	1	0	3	1	1	1	0	3	0	1	1	0	4	1	3	1	0	3	1	1	1	0
D3YZG8	D3YZG8	4	3	3	Probable bifunctional methylenetetrahydrofolate dehydrogenase/cyclohydrolase 2;NAD-dependent methylenetetrahydrofolate dehydrogenase;Methenyltetrahydrofolate cyclohydrolase	Mthfd2l	sp|D3YZG8|MTD2L_MOUSE Bifunctional methylenetetrahydrofolate dehydrogenase/cyclohydrolase 2, mitochondrial OS=Mus musculus OX=10090 GN=Mthfd2l PE=2 SV=1	1	4	3	3	3	1	0	0	1	2	1	0	2	0	3	2	0	1	0	2	0	0	0	0	1	0	0	2	0	2	1	0	1	0	2	0	0	0	0	1	0	0
D3Z070	D3Z070	1	1	1	Putative uncharacterized protein C19orf81 homolog		sp|D3Z070|CS081_MOUSE Putative uncharacterized protein C19orf81 homolog OS=Mus musculus OX=10090 PE=2 SV=2	1	1	1	1	0	0	0	0	0	0	0	0	0	0	0	0	0	1	0	0	0	0	0	0	0	0	0	0	0	0	0	0	1	0	0	0	0	0	0	0	0	0
D3Z690	D3Z690	11	11	11	Izumo sperm-egg fusion protein 4	Izumo4	sp|D3Z690|IZUM4_MOUSE Izumo sperm-egg fusion protein 4 OS=Mus musculus OX=10090 GN=Izumo4 PE=1 SV=1	1	11	11	11	10	10	1	1	1	9	9	9	1	1	10	9	9	1	0	10	10	1	1	1	9	9	9	1	1	10	9	9	1	0	10	10	1	1	1	9	9	9
D6MZJ6	D6MZJ6	1	1	1		Smpd5	sp|D6MZJ6|NSMA5_MOUSE Sphingomyelin phosphodiesterase 5 OS=Mus musculus OX=10090 GN=Smpd5 PE=1 SV=1	1	1	1	1	0	0	0	0	1	1	0	0	0	0	0	0	0	0	0	0	0	0	0	1	1	0	0	0	0	0	0	0	0	0	0	0	0	0	1	1	0	0
E9PV24	E9PV24	2	2	2	Fibrinogen alpha chain;Fibrinopeptide A;Fibrinogen alpha chain	Fga	sp|E9PV24|FIBA_MOUSE Fibrinogen alpha chain OS=Mus musculus OX=10090 GN=Fga PE=1 SV=1	1	2	2	2	0	0	0	0	0	1	0	0	1	2	0	0	0	1	1	0	0	0	0	0	1	0	0	1	2	0	0	0	1	1	0	0	0	0	0	1	0	0
E9PXT9	E9PXT9	3	3	3		Fam170b	sp|E9PXT9|F170B_MOUSE Protein FAM170B OS=Mus musculus OX=10090 GN=Fam170b PE=1 SV=1	1	3	3	3	0	1	0	3	2	0	0	0	1	1	0	0	0	1	3	0	1	0	3	2	0	0	0	1	1	0	0	0	1	3	0	1	0	3	2	0	0	0
E9PYQ0	E9PYQ0	11	11	11		Rsph10b	sp|E9PYQ0|RS10B_MOUSE Radial spoke head 10 homolog B OS=Mus musculus OX=10090 GN=Rsph10b PE=1 SV=1	1	11	11	11	1	6	3	0	0	3	4	5	0	0	1	6	2	0	0	1	6	3	0	0	3	4	5	0	0	1	6	2	0	0	1	6	3	0	0	3	4	5
E9PYY5	E9PYY5	28	28	28	WD repeat-containing protein 78	Wdr78	sp|E9PYY5|DNAI4_MOUSE Dynein axonemal intermediate chain 4 OS=Mus musculus OX=10090 GN=Dnai4 PE=1 SV=1	1	28	28	28	1	17	14	1	0	4	18	18	1	0	4	22	18	2	1	1	17	14	1	0	4	18	18	1	0	4	22	18	2	1	1	17	14	1	0	4	18	18
E9Q414	E9Q414	1	1	1	Apolipoprotein B-100;Apolipoprotein B-48	Apob	sp|E9Q414|APOB_MOUSE Apolipoprotein B-100 OS=Mus musculus OX=10090 GN=Apob PE=1 SV=1	1	1	1	1	0	1	0	0	0	0	1	1	0	0	0	1	1	0	0	0	1	0	0	0	0	1	1	0	0	0	1	1	0	0	0	1	0	0	0	0	1	1
E9Q557	E9Q557	17	17	17	Desmoplakin	Dsp	sp|E9Q557|DESP_MOUSE Desmoplakin OS=Mus musculus OX=10090 GN=Dsp PE=1 SV=1	1	17	17	17	0	0	1	1	6	0	2	0	0	4	0	16	3	1	10	0	0	1	1	6	0	2	0	0	4	0	16	3	1	10	0	0	1	1	6	0	2	0
E9Q5C9	E9Q5C9	4	4	4		Nolc1	sp|E9Q5C9|NOLC1_MOUSE Nucleolar and coiled-body phosphoprotein 1 OS=Mus musculus OX=10090 GN=Nolc1 PE=1 SV=1	1	4	4	4	0	3	0	0	0	0	4	1	0	1	0	4	1	0	0	0	3	0	0	0	0	4	1	0	1	0	4	1	0	0	0	3	0	0	0	0	4	1
E9Q5M6	E9Q5M6	67	67	67		Cfap44	sp|E9Q5M6|CFA44_MOUSE Cilia- and flagella-associated protein 44 OS=Mus musculus OX=10090 GN=Cfap44 PE=2 SV=1	1	67	67	67	6	36	28	5	6	5	31	58	7	5	7	32	52	9	4	6	36	28	5	6	5	31	58	7	5	7	32	52	9	4	6	36	28	5	6	5	31	58
E9Q743	E9Q743	5	5	5		Wdr66	sp|E9Q743|CF251_MOUSE Cilia- and flagella-associated protein 251 OS=Mus musculus OX=10090 GN=Cfap251 PE=1 SV=1	1	5	5	5	1	2	1	1	1	1	0	1	2	1	1	0	3	2	1	1	2	1	1	1	1	0	1	2	1	1	0	3	2	1	1	2	1	1	1	1	0	1
E9Q7F5	E9Q7F5	3	3	3		Gm6792	sp|E9Q7F5|EDD13_MOUSE Epididymal protein 13 OS=Mus musculus OX=10090 GN=Eddm13 PE=2 SV=1	1	3	3	3	2	1	0	0	0	1	1	1	1	0	2	1	2	1	1	2	1	0	0	0	1	1	1	1	0	2	1	2	1	1	2	1	0	0	0	1	1	1
E9Q7G0	E9Q7G0	4	4	4		Numa1	sp|E9Q7G0|NUMA1_MOUSE Nuclear mitotic apparatus protein 1 OS=Mus musculus OX=10090 GN=Numa1 PE=1 SV=1	1	4	4	4	2	2	0	0	0	2	0	1	0	1	3	0	0	0	0	2	2	0	0	0	2	0	1	0	1	3	0	0	0	0	2	2	0	0	0	2	0	1
E9Q7R9	E9Q7R9	31	31	31		Cfap43	sp|E9Q7R9|CFA43_MOUSE Cilia- and flagella-associated protein 43 OS=Mus musculus OX=10090 GN=Cfap43 PE=1 SV=1	1	31	31	31	0	14	11	1	0	0	10	19	2	0	1	11	19	2	0	0	14	11	1	0	0	10	19	2	0	1	11	19	2	0	0	14	11	1	0	0	10	19
E9Q8T7	E9Q8T7	11	10	10		Dnah1	sp|E9Q8T7|DYH1_MOUSE Dynein axonemal heavy chain 1 OS=Mus musculus OX=10090 GN=Dnah1 PE=1 SV=1	1	11	10	10	3	10	2	2	3	4	1	3	1	1	2	2	0	1	1	3	10	2	1	2	3	0	3	1	1	1	1	0	1	1	3	10	2	1	2	3	0	3
E9Q956	E9Q956	2	2	2	MCM domain-containing protein 2	Mcmdc2	sp|E9Q956|MCMD2_MOUSE Minichromosome maintenance domain-containing protein 2 OS=Mus musculus OX=10090 GN=Mcmdc2 PE=2 SV=1	1	2	2	2	0	0	0	1	0	0	1	0	0	1	0	1	1	2	1	0	0	0	1	0	0	1	0	0	1	0	1	1	2	1	0	0	0	1	0	0	1	0
E9QAF0	E9QAF0	3	3	3	Spermatogenesis-associated protein 31	Spata31	sp|E9QAF0|SPT31_MOUSE Spermatogenesis-associated protein 31 OS=Mus musculus OX=10090 GN=Spata31 PE=1 SV=1	1	3	3	3	0	0	0	3	1	0	0	0	1	1	0	0	0	3	0	0	0	0	3	1	0	0	0	1	1	0	0	0	3	0	0	0	0	3	1	0	0	0
E9QMW4	E9QMW4	8	8	8	Uncharacterized protein C16orf96 homolog		sp|E9QMW4|CP096_MOUSE Uncharacterized protein C16orf96 homolog OS=Mus musculus OX=10090 PE=2 SV=1	1	8	8	8	0	2	0	0	0	1	2	3	0	0	1	4	4	0	0	0	2	0	0	0	1	2	3	0	0	1	4	4	0	0	0	2	0	0	0	1	2	3
F2Z472	F2Z472	12	12	12		Svs3a	sp|F2Z472|SVS3A_MOUSE Seminal vesicle secretory protein 3A OS=Mus musculus OX=10090 GN=Svs3a PE=1 SV=1	1	12	12	12	0	0	0	0	0	3	8	9	3	5	3	7	9	3	3	0	0	0	0	0	3	8	9	3	5	3	7	9	3	3	0	0	0	0	0	3	8	9
F6ULY1	F6ULY1	3	3	3	WAP four-disulfide core domain protein 6B	Wfdc6b	sp|F6ULY1|WFC6B_MOUSE WAP four-disulfide core domain protein 6B OS=Mus musculus OX=10090 GN=Wfdc6b PE=2 SV=1	1	3	3	3	3	0	0	0	0	1	0	0	0	0	1	0	0	0	0	3	0	0	0	0	1	0	0	0	0	1	0	0	0	0	3	0	0	0	0	1	0	0
F6XZJ7	F6XZJ7	9	9	9	Sterile alpha motif domain-containing protein 15	Samd15	sp|F6XZJ7|SAM15_MOUSE Sterile alpha motif domain-containing protein 15 OS=Mus musculus OX=10090 GN=Samd15 PE=4 SV=2	1	9	9	9	0	5	7	0	0	0	1	8	0	1	0	2	9	0	0	0	5	7	0	0	0	1	8	0	1	0	2	9	0	0	0	5	7	0	0	0	1	8
F6ZDS4	F6ZDS4	15	15	15	Nucleoprotein TPR	Tpr	sp|F6ZDS4|TPR_MOUSE Nucleoprotein TPR OS=Mus musculus OX=10090 GN=Tpr PE=1 SV=1	1	15	15	15	5	4	2	0	0	9	0	1	1	0	8	0	1	1	1	5	4	2	0	0	9	0	1	1	0	8	0	1	1	1	5	4	2	0	0	9	0	1
G3UW99	G3UW99	6	6	6		1700092M07Rik	sp|G3UW99|TEX54_MOUSE Testis-expressed protein 54 OS=Mus musculus OX=10090 GN=Tex54 PE=4 SV=1	1	6	6	6	6	2	0	0	0	4	0	2	1	2	1	0	0	1	3	6	2	0	0	0	4	0	2	1	2	1	0	0	1	3	6	2	0	0	0	4	0	2
G3UYX5	G3UYX5	17	17	17	Regulator of G-protein signaling 22	Rgs22	sp|G3UYX5|RGS22_MOUSE Regulator of G-protein signaling 22 OS=Mus musculus OX=10090 GN=Rgs22 PE=1 SV=1	1	17	17	17	0	6	5	3	2	6	2	9	2	2	4	5	5	2	2	0	6	5	3	2	6	2	9	2	2	4	5	5	2	2	0	6	5	3	2	6	2	9
G3UZ78	G3UZ78	21	21	21	Androglobin	Adgb	sp|G3UZ78|ADGB_MOUSE Androglobin OS=Mus musculus OX=10090 GN=Adgb PE=1 SV=1	1	21	21	21	0	18	2	0	0	3	4	4	1	0	2	4	4	0	0	0	18	2	0	0	3	4	4	1	0	2	4	4	0	0	0	18	2	0	0	3	4	4
G5E829;Q9R0K7	G5E829;Q9R0K7	20;10	2;1	2;1	Plasma membrane calcium-transporting ATPase 1;Plasma membrane calcium-transporting ATPase 2	Atp2b1;Atp2b2	sp|G5E829|AT2B1_MOUSE Plasma membrane calcium-transporting ATPase 1 OS=Mus musculus OX=10090 GN=Atp2b1 PE=1 SV=1;sp|Q9R0K7|AT2B2_MOUSE Plasma membrane calcium-transporting ATPase 2 OS=Mus musculus OX=10090 GN=Atp2b2 PE=1 SV=2	2	20	2	2	20	12	3	1	0	16	2	7	1	2	10	2	1	1	0	2	1	0	0	0	1	0	0	0	1	0	1	0	1	0	2	1	0	0	0	1	0	0
G5E8A8	G5E8A8	37	37	36		Tekt5	sp|G5E8A8|TEKT5_MOUSE Tektin-5 OS=Mus musculus OX=10090 GN=Tekt5 PE=1 SV=1	1	37	37	36	1	1	0	35	19	1	0	0	13	11	1	1	0	16	7	1	1	0	35	19	1	0	0	13	11	1	1	0	16	7	1	1	0	34	19	1	0	0
O08528	O08528	21	16	16	Hexokinase-2	Hk2	sp|O08528|HXK2_MOUSE Hexokinase-2 OS=Mus musculus OX=10090 GN=Hk2 PE=1 SV=1	1	21	16	16	10	4	4	4	5	17	4	5	2	4	17	4	4	3	4	5	0	0	0	1	13	0	0	0	0	13	0	0	0	0	5	0	0	0	1	13	0	0
O08547	O08547	9	9	9	Vesicle-trafficking protein SEC22b	Sec22b	sp|O08547|SC22B_MOUSE Vesicle-trafficking protein SEC22b OS=Mus musculus OX=10090 GN=Sec22b PE=1 SV=3	1	9	9	9	5	1	0	0	2	5	1	0	0	2	5	1	0	0	2	5	1	0	0	2	5	1	0	0	2	5	1	0	0	2	5	1	0	0	2	5	1	0
O08583;Q9JJW6	O08583;Q9JJW6	2;1	2;1	2;1	THO complex subunit 4;Aly/REF export factor 2	Alyref;Alyref2	sp|O08583|THOC4_MOUSE THO complex subunit 4 OS=Mus musculus OX=10090 GN=Alyref PE=1 SV=3;sp|Q9JJW6|ALRF2_MOUSE Aly/REF export factor 2 OS=Mus musculus OX=10090 GN=Alyref2 PE=1 SV=1	2	2	2	2	1	0	0	0	0	1	0	0	0	0	2	0	0	0	0	1	0	0	0	0	1	0	0	0	0	2	0	0	0	0	1	0	0	0	0	1	0	0
O08585	O08585	8	8	8	Clathrin light chain A	Clta	sp|O08585|CLCA_MOUSE Clathrin light chain A OS=Mus musculus OX=10090 GN=Clta PE=1 SV=2	1	8	8	8	4	4	1	0	0	3	2	4	0	0	2	2	4	1	1	4	4	1	0	0	3	2	4	0	0	2	2	4	1	1	4	4	1	0	0	3	2	4
O08601	O08601	5	5	5	Microsomal triglyceride transfer protein large subunit	Mttp	sp|O08601|MTP_MOUSE Microsomal triglyceride transfer protein large subunit OS=Mus musculus OX=10090 GN=Mttp PE=1 SV=2	1	5	5	5	0	0	0	0	0	1	0	0	0	0	5	0	0	0	0	0	0	0	0	0	1	0	0	0	0	5	0	0	0	0	0	0	0	0	0	1	0	0
O08638	O08638	3	2	2	Myosin-11	Myh11	sp|O08638|MYH11_MOUSE Myosin-11 OS=Mus musculus OX=10090 GN=Myh11 PE=1 SV=1	1	3	2	2	0	1	0	0	0	0	2	0	1	0	0	0	0	0	0	0	0	0	0	0	0	1	0	1	0	0	0	0	0	0	0	0	0	0	0	0	1	0
O08691	O08691	5	5	5	Arginase-2, mitochondrial	Arg2	sp|O08691|ARGI2_MOUSE Arginase-2, mitochondrial OS=Mus musculus OX=10090 GN=Arg2 PE=1 SV=1	1	5	5	5	2	1	0	0	0	3	2	1	0	0	4	0	0	0	0	2	1	0	0	0	3	2	1	0	0	4	0	0	0	0	2	1	0	0	0	3	2	1
O08709	O08709	13	13	13	Peroxiredoxin-6	Prdx6	sp|O08709|PRDX6_MOUSE Peroxiredoxin-6 OS=Mus musculus OX=10090 GN=Prdx6 PE=1 SV=3	1	13	13	13	8	0	0	1	0	12	4	0	1	0	13	4	0	1	0	8	0	0	1	0	12	4	0	1	0	13	4	0	1	0	8	0	0	1	0	12	4	0
O08716	O08716	15	15	15	Fatty acid-binding protein 9	Fabp9	sp|O08716|FABP9_MOUSE Fatty acid-binding protein 9 OS=Mus musculus OX=10090 GN=Fabp9 PE=1 SV=2	1	15	15	15	11	8	5	9	9	10	9	5	6	7	10	9	5	6	5	11	8	5	9	9	10	9	5	6	7	10	9	5	6	5	11	8	5	9	9	10	9	5
O08749	O08749	56	56	56	Dihydrolipoyl dehydrogenase, mitochondrial	Dld	sp|O08749|DLDH_MOUSE Dihydrolipoyl dehydrogenase, mitochondrial OS=Mus musculus OX=10090 GN=Dld PE=1 SV=2	1	56	56	56	32	44	32	10	4	33	47	42	10	4	34	48	41	12	5	32	44	32	10	4	33	47	42	10	4	34	48	41	12	5	32	44	32	10	4	33	47	42
O08756	O08756	12	12	12	3-hydroxyacyl-CoA dehydrogenase type-2	Hsd17b10	sp|O08756|HCD2_MOUSE 3-hydroxyacyl-CoA dehydrogenase type-2 OS=Mus musculus OX=10090 GN=Hsd17b10 PE=1 SV=4	1	12	12	12	10	6	0	1	1	10	10	3	5	1	9	10	2	3	3	10	6	0	1	1	10	10	3	5	1	9	10	2	3	3	10	6	0	1	1	10	10	3
O08795	O08795	11	11	11	Glucosidase 2 subunit beta	Prkcsh	sp|O08795|GLU2B_MOUSE Glucosidase 2 subunit beta OS=Mus musculus OX=10090 GN=Prkcsh PE=1 SV=1	1	11	11	11	7	0	0	0	1	10	6	4	1	1	10	7	2	1	0	7	0	0	0	1	10	6	4	1	1	10	7	2	1	0	7	0	0	0	1	10	6	4
O08807	O08807	8	7	7	Peroxiredoxin-4	Prdx4	sp|O08807|PRDX4_MOUSE Peroxiredoxin-4 OS=Mus musculus OX=10090 GN=Prdx4 PE=1 SV=1	1	8	7	7	4	4	4	2	1	6	3	1	2	1	8	5	2	2	2	4	3	3	1	1	5	3	1	2	1	7	4	2	2	2	4	3	3	1	1	5	3	1
O08810	O08810	7	6	6	116 kDa U5 small nuclear ribonucleoprotein component	Eftud2	sp|O08810|U5S1_MOUSE 116 kDa U5 small nuclear ribonucleoprotein component OS=Mus musculus OX=10090 GN=Eftud2 PE=1 SV=1	1	7	6	6	1	4	0	1	0	3	5	1	1	0	1	6	2	1	0	0	3	0	0	0	2	4	0	0	0	0	5	1	0	0	0	3	0	0	0	2	4	0
O08914	O08914	3	3	3	Fatty-acid amide hydrolase 1	Faah	sp|O08914|FAAH1_MOUSE Fatty-acid amide hydrolase 1 OS=Mus musculus OX=10090 GN=Faah PE=1 SV=1	1	3	3	3	1	1	0	0	3	0	0	1	0	0	0	0	0	0	0	1	1	0	0	3	0	0	1	0	0	0	0	0	0	0	1	1	0	0	3	0	0	1
O08917	O08917	2	2	2	Flotillin-1	Flot1	sp|O08917|FLOT1_MOUSE Flotillin-1 OS=Mus musculus OX=10090 GN=Flot1 PE=1 SV=1	1	2	2	2	0	0	0	0	0	0	0	0	0	2	0	0	0	0	1	0	0	0	0	0	0	0	0	0	2	0	0	0	0	1	0	0	0	0	0	0	0	0
O09035	O09035	8	8	8	Diazepam-binding inhibitor-like 5	Dbil5	sp|O09035|DBIL5_MOUSE Diazepam-binding inhibitor-like 5 OS=Mus musculus OX=10090 GN=Dbil5 PE=1 SV=1	1	8	8	8	6	4	2	3	3	3	4	2	1	2	4	5	5	1	1	6	4	2	3	3	3	4	2	1	2	4	5	5	1	1	6	4	2	3	3	3	4	2
O09044;P60879	O09044	9;1	9;1	9;1	Synaptosomal-associated protein 23	Snap23	sp|O09044|SNP23_MOUSE Synaptosomal-associated protein 23 OS=Mus musculus OX=10090 GN=Snap23 PE=1 SV=1	2	9	9	9	6	0	1	0	0	3	0	1	0	2	2	0	0	0	2	6	0	1	0	0	3	0	1	0	2	2	0	0	0	2	6	0	1	0	0	3	0	1
O09046	O09046	45	45	45	L-amino-acid oxidase	Il4i1	sp|O09046|OXLA_MOUSE L-amino-acid oxidase OS=Mus musculus OX=10090 GN=Il4i1 PE=1 SV=1	1	45	45	45	37	38	10	5	2	28	41	19	7	3	26	37	18	6	4	37	38	10	5	2	28	41	19	7	3	26	37	18	6	4	37	38	10	5	2	28	41	19
O09061	O09061	15	15	15	Proteasome subunit beta type-1	Psmb1	sp|O09061|PSB1_MOUSE Proteasome subunit beta type-1 OS=Mus musculus OX=10090 GN=Psmb1 PE=1 SV=1	1	15	15	15	9	6	2	1	1	14	9	4	1	1	14	11	2	1	1	9	6	2	1	1	14	9	4	1	1	14	11	2	1	1	9	6	2	1	1	14	9	4
O09114	O09114	6	6	6	Prostaglandin-H2 D-isomerase	Ptgds	sp|O09114|PTGDS_MOUSE Prostaglandin-H2 D-isomerase OS=Mus musculus OX=10090 GN=Ptgds PE=1 SV=1	1	6	6	6	5	3	3	1	1	5	4	2	1	1	6	4	3	1	0	5	3	3	1	1	5	4	2	1	1	6	4	3	1	0	5	3	3	1	1	5	4	2
O09117	O09117	3	3	3	Synaptophysin-like protein 1	Sypl1	sp|O09117|SYPL1_MOUSE Synaptophysin-like protein 1 OS=Mus musculus OX=10090 GN=Sypl1 PE=1 SV=2	1	3	3	3	2	1	0	0	0	2	0	1	0	0	1	0	1	0	0	2	1	0	0	0	2	0	1	0	0	1	0	1	0	0	2	1	0	0	0	2	0	1
O09159	O09159	23	23	23	Lysosomal alpha-mannosidase	Man2b1	sp|O09159|MA2B1_MOUSE Lysosomal alpha-mannosidase OS=Mus musculus OX=10090 GN=Man2b1 PE=1 SV=4	1	23	23	23	16	11	1	1	0	18	14	6	3	4	20	13	9	1	2	16	11	1	1	0	18	14	6	3	4	20	13	9	1	2	16	11	1	1	0	18	14	6
O09167	O09167	3	3	3	60S ribosomal protein L21	Rpl21	sp|O09167|RL21_MOUSE 60S ribosomal protein L21 OS=Mus musculus OX=10090 GN=Rpl21 PE=1 SV=3	1	3	3	3	1	1	0	0	0	2	0	0	0	1	0	0	0	0	1	1	1	0	0	0	2	0	0	0	1	0	0	0	0	1	1	1	0	0	0	2	0	0
O09172	O09172	2	2	2	Glutamate--cysteine ligase regulatory subunit	Gclm	sp|O09172|GSH0_MOUSE Glutamate--cysteine ligase regulatory subunit OS=Mus musculus OX=10090 GN=Gclm PE=1 SV=1	1	2	2	2	0	0	0	2	2	0	0	0	2	1	0	1	0	2	2	0	0	0	2	2	0	0	0	2	1	0	1	0	2	2	0	0	0	2	2	0	0	0
O09174	O09174	5	5	5	Alpha-methylacyl-CoA racemase	Amacr	sp|O09174|AMACR_MOUSE Alpha-methylacyl-CoA racemase OS=Mus musculus OX=10090 GN=Amacr PE=1 SV=4	1	5	5	5	0	0	0	0	0	2	2	0	0	0	4	0	0	0	0	0	0	0	0	0	2	2	0	0	0	4	0	0	0	0	0	0	0	0	0	2	2	0
O35125	O35125	11	11	11	Leucine-rich repeat-containing protein 23	Lrrc23	sp|O35125|LRC23_MOUSE Leucine-rich repeat-containing protein 23 OS=Mus musculus OX=10090 GN=Lrrc23 PE=1 SV=1	1	11	11	11	5	8	6	5	1	8	5	6	4	2	5	3	7	3	1	5	8	6	5	1	8	5	6	4	2	5	3	7	3	1	5	8	6	5	1	8	5	6
O35129	O35129	14	14	14	Prohibitin-2	Phb2	sp|O35129|PHB2_MOUSE Prohibitin-2 OS=Mus musculus OX=10090 GN=Phb2 PE=1 SV=1	1	14	14	14	2	0	1	11	10	4	0	3	9	11	0	0	0	9	11	2	0	1	11	10	4	0	3	9	11	0	0	0	9	11	2	0	1	11	10	4	0	3
O35143	O35143	16	16	16	ATPase inhibitor, mitochondrial	Atpif1	sp|O35143|ATIF1_MOUSE ATPase inhibitor, mitochondrial OS=Mus musculus OX=10090 GN=Atp5if1 PE=1 SV=2	1	16	16	16	8	7	10	0	1	11	9	15	0	0	11	10	13	0	0	8	7	10	0	1	11	9	15	0	0	11	10	13	0	0	8	7	10	0	1	11	9	15
O35215	O35215	11	11	11	D-dopachrome decarboxylase	Ddt	sp|O35215|DOPD_MOUSE D-dopachrome decarboxylase OS=Mus musculus OX=10090 GN=Ddt PE=1 SV=3	1	11	11	11	10	6	3	2	0	11	10	3	1	0	11	11	8	1	1	10	6	3	2	0	11	10	3	1	0	11	11	8	1	1	10	6	3	2	0	11	10	3
O35216	O35216	2	2	2	Histone H3-like centromeric protein A	Cenpa	sp|O35216|CENPA_MOUSE Histone H3-like centromeric protein A OS=Mus musculus OX=10090 GN=Cenpa PE=2 SV=1	1	2	2	2	0	0	0	0	2	0	0	0	1	2	0	0	0	1	2	0	0	0	0	2	0	0	0	1	2	0	0	0	1	2	0	0	0	0	2	0	0	0
O35226	O35226	10	10	10	26S proteasome non-ATPase regulatory subunit 4	Psmd4	sp|O35226|PSMD4_MOUSE 26S proteasome non-ATPase regulatory subunit 4 OS=Mus musculus OX=10090 GN=Psmd4 PE=1 SV=1	1	10	10	10	3	3	1	1	1	7	4	5	0	1	2	3	2	1	0	3	3	1	1	1	7	4	5	0	1	2	3	2	1	0	3	3	1	1	1	7	4	5
O35227	O35227	4	4	4	Disintegrin and metalloproteinase domain-containing protein 7	Adam7	sp|O35227|ADAM7_MOUSE Disintegrin and metalloproteinase domain-containing protein 7 OS=Mus musculus OX=10090 GN=Adam7 PE=2 SV=2	1	4	4	4	4	0	0	0	0	1	0	0	0	1	0	0	0	0	0	4	0	0	0	0	1	0	0	0	1	0	0	0	0	0	4	0	0	0	0	1	0	0
O35326;Q8VE97	O35326	4;1	4;1	3;0	Serine/arginine-rich splicing factor 5	Srsf5	sp|O35326|SRSF5_MOUSE Serine/arginine-rich splicing factor 5 OS=Mus musculus OX=10090 GN=Srsf5 PE=1 SV=2	2	4	4	3	2	2	1	1	0	0	3	1	1	0	0	4	2	1	1	2	2	1	1	0	0	3	1	1	0	0	4	2	1	1	1	1	0	0	0	0	2	1
O35387	O35387	3	3	3	HCLS1-associated protein X-1	Hax1	sp|O35387|HAX1_MOUSE HCLS1-associated protein X-1 OS=Mus musculus OX=10090 GN=Hax1 PE=1 SV=1	1	3	3	3	0	0	0	1	0	0	0	0	1	0	0	0	0	3	0	0	0	0	1	0	0	0	0	1	0	0	0	0	3	0	0	0	0	1	0	0	0	0
O35409	O35409	3	3	3	Glutamate carboxypeptidase 2	Folh1	sp|O35409|FOLH1_MOUSE Glutamate carboxypeptidase 2 OS=Mus musculus OX=10090 GN=Folh1 PE=1 SV=2	1	3	3	3	2	0	0	0	0	1	0	0	0	0	0	0	0	0	0	2	0	0	0	0	1	0	0	0	0	0	0	0	0	0	2	0	0	0	0	1	0	0
O35435	O35435	5	5	5	Dihydroorotate dehydrogenase (quinone), mitochondrial	Dhodh	sp|O35435|PYRD_MOUSE Dihydroorotate dehydrogenase (quinone), mitochondrial OS=Mus musculus OX=10090 GN=Dhodh PE=1 SV=2	1	5	5	5	5	0	0	0	0	2	0	0	0	3	0	0	0	2	3	5	0	0	0	0	2	0	0	0	3	0	0	0	2	3	5	0	0	0	0	2	0	0
O35459	O35459	13	13	13	Delta(3,5)-Delta(2,4)-dienoyl-CoA isomerase, mitochondrial	Ech1	sp|O35459|ECH1_MOUSE Delta(3,5)-Delta(2,4)-dienoyl-CoA isomerase, mitochondrial OS=Mus musculus OX=10090 GN=Ech1 PE=1 SV=1	1	13	13	13	8	1	0	0	0	9	9	3	0	0	9	10	4	1	1	8	1	0	0	0	9	9	3	0	0	9	10	4	1	1	8	1	0	0	0	9	9	3
O35593	O35593	8	8	8	26S proteasome non-ATPase regulatory subunit 14	Psmd14	sp|O35593|PSDE_MOUSE 26S proteasome non-ATPase regulatory subunit 14 OS=Mus musculus OX=10090 GN=Psmd14 PE=1 SV=2	1	8	8	8	5	1	2	1	1	6	1	3	1	0	2	4	6	1	1	5	1	2	1	1	6	1	3	1	0	2	4	6	1	1	5	1	2	1	1	6	1	3
O35639	O35639	13	13	13	Annexin A3	Anxa3	sp|O35639|ANXA3_MOUSE Annexin A3 OS=Mus musculus OX=10090 GN=Anxa3 PE=1 SV=4	1	13	13	13	4	0	1	0	0	12	2	0	0	0	9	4	0	0	0	4	0	1	0	0	12	2	0	0	0	9	4	0	0	0	4	0	1	0	0	12	2	0
O35643	O35643	14	6	6	AP-1 complex subunit beta-1	Ap1b1	sp|O35643|AP1B1_MOUSE AP-1 complex subunit beta-1 OS=Mus musculus OX=10090 GN=Ap1b1 PE=1 SV=2	1	14	6	6	3	0	0	0	0	10	3	1	0	0	10	3	0	0	0	2	0	0	0	0	4	1	1	0	0	3	1	0	0	0	2	0	0	0	0	4	1	1
O35655	O35655	18	18	18	Serine/threonine-protein phosphatase with EF-hands 1	Ppef1	sp|O35655|PPE1_MOUSE Serine/threonine-protein phosphatase with EF-hands 1 OS=Mus musculus OX=10090 GN=Ppef1 PE=2 SV=2	1	18	18	18	15	3	0	1	0	12	4	2	0	0	8	3	0	0	0	15	3	0	1	0	12	4	2	0	0	8	3	0	0	0	15	3	0	1	0	12	4	2
O35658	O35658	3	3	3	Complement component 1 Q subcomponent-binding protein, mitochondrial	C1qbp	sp|O35658|C1QBP_MOUSE Complement component 1 Q subcomponent-binding protein, mitochondrial OS=Mus musculus OX=10090 GN=C1qbp PE=1 SV=1	1	3	3	3	2	2	1	0	0	1	2	2	0	0	3	3	1	0	0	2	2	1	0	0	1	2	2	0	0	3	3	1	0	0	2	2	1	0	0	1	2	2
O35683	O35683	1	1	1	NADH dehydrogenase [ubiquinone] 1 alpha subcomplex subunit 1	Ndufa1	sp|O35683|NDUA1_MOUSE NADH dehydrogenase [ubiquinone] 1 alpha subcomplex subunit 1 OS=Mus musculus OX=10090 GN=Ndufa1 PE=1 SV=1	1	1	1	1	0	0	0	0	1	0	0	1	0	1	0	0	0	1	1	0	0	0	0	1	0	0	1	0	1	0	0	0	1	1	0	0	0	0	1	0	0	1
O35737;P70333	O35737;P70333	5;3	3;2	3;2	Heterogeneous nuclear ribonucleoprotein H;Heterogeneous nuclear ribonucleoprotein H, N-terminally processed;Heterogeneous nuclear ribonucleoprotein H2	Hnrnph1;Hnrnph2	sp|O35737|HNRH1_MOUSE Heterogeneous nuclear ribonucleoprotein H OS=Mus musculus OX=10090 GN=Hnrnph1 PE=1 SV=3;sp|P70333|HNRH2_MOUSE Heterogeneous nuclear ribonucleoprotein H2 OS=Mus musculus OX=10090 GN=Hnrnph2 PE=1 SV=1	2	5	3	3	3	1	0	3	0	2	0	0	2	0	3	0	0	2	1	2	1	0	1	0	1	0	0	0	0	2	0	0	1	0	2	1	0	1	0	1	0	0
O35855	O35855	4	4	4	Branched-chain-amino-acid aminotransferase, mitochondrial	Bcat2	sp|O35855|BCAT2_MOUSE Branched-chain-amino-acid aminotransferase, mitochondrial OS=Mus musculus OX=10090 GN=Bcat2 PE=1 SV=2	1	4	4	4	3	0	0	0	0	1	0	0	0	0	2	0	0	0	0	3	0	0	0	0	1	0	0	0	0	2	0	0	0	0	3	0	0	0	0	1	0	0
O35857	O35857	37	37	37	Mitochondrial import inner membrane translocase subunit TIM44	Timm44	sp|O35857|TIM44_MOUSE Mitochondrial import inner membrane translocase subunit TIM44 OS=Mus musculus OX=10090 GN=Timm44 PE=1 SV=2	1	37	37	37	26	13	7	1	2	34	17	9	1	1	32	16	6	0	0	26	13	7	1	2	34	17	9	1	1	32	16	6	0	0	26	13	7	1	2	34	17	9
O35887	O35887	6	6	6	Calumenin	Calu	sp|O35887|CALU_MOUSE Calumenin OS=Mus musculus OX=10090 GN=Calu PE=1 SV=1	1	6	6	6	2	0	0	0	0	5	1	2	0	0	5	2	1	0	0	2	0	0	0	0	5	1	2	0	0	5	2	1	0	0	2	0	0	0	0	5	1	2
O35943	O35943	7	7	7	Frataxin, mitochondrial;Frataxin intermediate form;Frataxin mature form	Fxn	sp|O35943|FRDA_MOUSE Frataxin, mitochondrial OS=Mus musculus OX=10090 GN=Fxn PE=1 SV=1	1	7	7	7	7	0	0	0	0	7	1	0	0	0	7	5	0	0	0	7	0	0	0	0	7	1	0	0	0	7	5	0	0	0	7	0	0	0	0	7	1	0
O54724	O54724	4	4	4	Polymerase I and transcript release factor	Ptrf	sp|O54724|CAVN1_MOUSE Caveolae-associated protein 1 OS=Mus musculus OX=10090 GN=Cavin1 PE=1 SV=1	1	4	4	4	3	4	0	0	0	2	4	1	0	0	2	4	1	0	0	3	4	0	0	0	2	4	1	0	0	2	4	1	0	0	3	4	0	0	0	2	4	1
O54734	O54734	8	8	8	Dolichyl-diphosphooligosaccharide--protein glycosyltransferase 48 kDa subunit	Ddost	sp|O54734|OST48_MOUSE Dolichyl-diphosphooligosaccharide--protein glycosyltransferase 48 kDa subunit OS=Mus musculus OX=10090 GN=Ddost PE=1 SV=2	1	8	8	8	3	2	2	0	4	2	0	2	2	5	0	0	0	0	6	3	2	2	0	4	2	0	2	2	5	0	0	0	0	6	3	2	2	0	4	2	0	2
O54781	O54781	9	9	9	SRSF protein kinase 2;SRSF protein kinase 2 N-terminal;SRSF protein kinase 2 C-terminal	Srpk2	sp|O54781|SRPK2_MOUSE SRSF protein kinase 2 OS=Mus musculus OX=10090 GN=Srpk2 PE=1 SV=2	1	9	9	9	1	7	0	0	0	4	8	4	0	0	2	6	2	0	0	1	7	0	0	0	4	8	4	0	0	2	6	2	0	0	1	7	0	0	0	4	8	4
O54782	O54782	36	36	36	Epididymis-specific alpha-mannosidase	Man2b2	sp|O54782|MA2B2_MOUSE Epididymis-specific alpha-mannosidase OS=Mus musculus OX=10090 GN=Man2b2 PE=1 SV=2	1	36	36	36	35	15	5	1	2	27	16	5	2	4	25	19	8	4	3	35	15	5	1	2	27	16	5	2	4	25	19	8	4	3	35	15	5	1	2	27	16	5
O54794	O54794	2	2	2	Aquaporin-7	Aqp7	sp|O54794|AQP7_MOUSE Aquaporin-7 OS=Mus musculus OX=10090 GN=Aqp7 PE=1 SV=1	1	2	2	2	0	0	0	0	0	2	0	0	0	0	0	0	0	0	0	0	0	0	0	0	2	0	0	0	0	0	0	0	0	0	0	0	0	0	0	2	0	0
O54833	O54833	41	41	41	Casein kinase II subunit alpha	Csnk2a2	sp|O54833|CSK22_MOUSE Casein kinase II subunit alpha OS=Mus musculus OX=10090 GN=Csnk2a2 PE=1 SV=1	1	41	41	41	8	28	7	5	5	15	34	25	6	4	6	34	32	4	4	8	28	7	5	5	15	34	25	6	4	6	34	32	4	4	8	28	7	5	5	15	34	25
O54863	O54863	14	10	10	Testis-specific serine/threonine-protein kinase 2	Tssk2	sp|O54863|TSSK2_MOUSE Testis-specific serine/threonine-protein kinase 2 OS=Mus musculus OX=10090 GN=Tssk2 PE=1 SV=2	1	14	10	10	5	8	0	3	3	9	9	1	1	2	11	11	4	3	3	4	5	0	3	3	6	6	1	1	2	7	8	4	3	3	4	5	0	3	3	6	6	1
O54887	O54887	11	11	11	Testis-specific serine kinase substrate	Tsks	sp|O54887|TSKS_MOUSE Testis-specific serine kinase substrate OS=Mus musculus OX=10090 GN=Tsks PE=1 SV=4	1	11	11	11	2	1	1	7	1	1	3	6	9	4	4	3	1	8	6	2	1	1	7	1	1	3	6	9	4	4	3	1	8	6	2	1	1	7	1	1	3	6
O54946;Q9QYI8	O54946	5;1	5;1	5;1	DnaJ homolog subfamily B member 6	Dnajb6	sp|O54946|DNJB6_MOUSE DnaJ homolog subfamily B member 6 OS=Mus musculus OX=10090 GN=Dnajb6 PE=1 SV=4	2	5	5	5	0	1	1	3	1	1	0	1	4	0	1	0	0	5	2	0	1	1	3	1	1	0	1	4	0	1	0	0	5	2	0	1	1	3	1	1	0	1
O54962	O54962	3	3	3	Barrier-to-autointegration factor;Barrier-to-autointegration factor, N-terminally processed	Banf1	sp|O54962|BAF_MOUSE Barrier-to-autointegration factor OS=Mus musculus OX=10090 GN=Banf1 PE=1 SV=1	1	3	3	3	0	2	1	0	0	0	3	2	0	0	0	3	2	0	0	0	2	1	0	0	0	3	2	0	0	0	3	2	0	0	0	2	1	0	0	0	3	2
O54984	O54984	1	1	1	ATPase Asna1	Asna1	sp|O54984|GET3_MOUSE ATPase GET3 OS=Mus musculus OX=10090 GN=Get3 PE=1 SV=2	1	1	1	1	1	0	0	0	0	1	0	0	0	0	1	0	0	0	0	1	0	0	0	0	1	0	0	0	0	1	0	0	0	0	1	0	0	0	0	1	0	0
O54990	O54990	13	13	13	Prominin-1	Prom1	sp|O54990|PROM1_MOUSE Prominin-1 OS=Mus musculus OX=10090 GN=Prom1 PE=1 SV=1	1	13	13	13	12	1	0	0	0	9	0	2	0	0	3	1	0	0	1	12	1	0	0	0	9	0	2	0	0	3	1	0	0	1	12	1	0	0	0	9	0	2
O55013	O55013	3	3	3	Trafficking protein particle complex subunit 3	Trappc3	sp|O55013|TPPC3_MOUSE Trafficking protein particle complex subunit 3 OS=Mus musculus OX=10090 GN=Trappc3 PE=1 SV=1	1	3	3	3	0	0	0	1	1	2	1	2	1	0	1	1	2	0	0	0	0	0	1	1	2	1	2	1	0	1	1	2	0	0	0	0	0	1	1	2	1	2
O55022	O55022	11	11	11	Membrane-associated progesterone receptor component 1	Pgrmc1	sp|O55022|PGRC1_MOUSE Membrane-associated progesterone receptor component 1 OS=Mus musculus OX=10090 GN=Pgrmc1 PE=1 SV=4	1	11	11	11	8	6	1	0	3	6	5	4	1	5	3	8	5	1	5	8	6	1	0	3	6	5	4	1	5	3	8	5	1	5	8	6	1	0	3	6	5	4
O55023	O55023	26	26	26	Inositol monophosphatase 1	Impa1	sp|O55023|IMPA1_MOUSE Inositol monophosphatase 1 OS=Mus musculus OX=10090 GN=Impa1 PE=1 SV=1	1	26	26	26	21	18	9	3	2	21	18	10	0	1	21	20	11	0	1	21	18	9	3	2	21	18	10	0	1	21	20	11	0	1	21	18	9	3	2	21	18	10
O55028	O55028	3	3	3	[3-methyl-2-oxobutanoate dehydrogenase [lipoamide]] kinase, mitochondrial	Bckdk	sp|O55028|BCKD_MOUSE [3-methyl-2-oxobutanoate dehydrogenase [lipoamide]] kinase, mitochondrial OS=Mus musculus OX=10090 GN=Bckdk PE=1 SV=1	1	3	3	3	2	0	0	0	0	0	3	0	0	0	0	3	0	0	0	2	0	0	0	0	0	3	0	0	0	0	3	0	0	0	2	0	0	0	0	0	3	0
O55125	O55125	5	5	5	Protein NipSnap homolog 1	Nipsnap1	sp|O55125|NIPS1_MOUSE Protein NipSnap homolog 1 OS=Mus musculus OX=10090 GN=Nipsnap1 PE=1 SV=1	1	5	5	5	4	2	0	1	1	3	3	0	1	0	3	3	0	1	0	4	2	0	1	1	3	3	0	1	0	3	3	0	1	0	4	2	0	1	1	3	3	0
O55126	O55126	12	12	12	Protein NipSnap homolog 2	Gbas	sp|O55126|NIPS2_MOUSE Protein NipSnap homolog 2 OS=Mus musculus OX=10090 GN=Nipsnap2 PE=1 SV=1	1	12	12	12	7	7	1	2	2	8	8	1	2	2	10	7	0	3	1	7	7	1	2	2	8	8	1	2	2	10	7	0	3	1	7	7	1	2	2	8	8	1
O55131;Q9DA97	O55131	21;1	21;1	20;0	Septin-7	2022-09-07	sp|O55131|SEPT7_MOUSE Septin-7 OS=Mus musculus OX=10090 GN=Septin7 PE=1 SV=1	2	21	21	20	3	12	10	4	2	4	9	17	1	1	5	13	11	1	1	3	12	10	4	2	4	9	17	1	1	5	13	11	1	1	3	11	9	4	2	3	8	17
O55135	O55135	3	3	3	Eukaryotic translation initiation factor 6	Eif6	sp|O55135|IF6_MOUSE Eukaryotic translation initiation factor 6 OS=Mus musculus OX=10090 GN=Eif6 PE=1 SV=2	1	3	3	3	1	1	0	2	0	2	2	0	1	2	1	1	1	1	1	1	1	0	2	0	2	2	0	1	2	1	1	1	1	1	1	1	0	2	0	2	2	0
O55142	O55142	3	3	3	60S ribosomal protein L35a	Rpl35a	sp|O55142|RL35A_MOUSE 60S ribosomal protein L35a OS=Mus musculus OX=10090 GN=Rpl35a PE=1 SV=2	1	3	3	3	0	1	0	2	3	1	1	0	2	3	0	0	0	1	2	0	1	0	2	3	1	1	0	2	3	0	0	0	1	2	0	1	0	2	3	1	1	0
O55143;Q8R429	O55143	3;1	3;1	2;1	Sarcoplasmic/endoplasmic reticulum calcium ATPase 2	Atp2a2	sp|O55143|AT2A2_MOUSE Sarcoplasmic/endoplasmic reticulum calcium ATPase 2 OS=Mus musculus OX=10090 GN=Atp2a2 PE=1 SV=2	2	3	3	2	3	0	0	0	0	0	0	0	0	0	0	0	0	0	0	3	0	0	0	0	0	0	0	0	0	0	0	0	0	0	2	0	0	0	0	0	0	0
O55234	O55234	19	19	19	Proteasome subunit beta type-5	Psmb5	sp|O55234|PSB5_MOUSE Proteasome subunit beta type-5 OS=Mus musculus OX=10090 GN=Psmb5 PE=1 SV=3	1	19	19	19	11	7	4	5	5	17	12	4	4	4	14	14	0	5	3	11	7	4	5	5	17	12	4	4	4	14	14	0	5	3	11	7	4	5	5	17	12	4
O70133	O70133	28	28	28	ATP-dependent RNA helicase A	Dhx9	sp|O70133|DHX9_MOUSE ATP-dependent RNA helicase A OS=Mus musculus OX=10090 GN=Dhx9 PE=1 SV=2	1	28	28	28	5	7	0	0	0	19	18	0	1	0	12	22	2	0	0	5	7	0	0	0	19	18	0	1	0	12	22	2	0	0	5	7	0	0	0	19	18	0
O70169	O70169	13	13	13	Inactive serine protease 39	Prss39	sp|O70169|PRS39_MOUSE Inactive serine protease 39 OS=Mus musculus OX=10090 GN=Prss39 PE=2 SV=1	1	13	13	13	9	7	3	1	1	9	10	8	2	1	10	12	5	2	1	9	7	3	1	1	9	10	8	2	1	10	12	5	2	1	9	7	3	1	1	9	10	8
O70250	O70250	36	36	29	Phosphoglycerate mutase 2	Pgam2	sp|O70250|PGAM2_MOUSE Phosphoglycerate mutase 2 OS=Mus musculus OX=10090 GN=Pgam2 PE=1 SV=3	1	36	36	29	31	16	8	4	1	26	22	19	5	2	19	21	16	3	4	31	16	8	4	1	26	22	19	5	2	19	21	16	3	4	24	12	4	4	0	21	17	13
O70252	O70252	18	18	18	Heme oxygenase 2	Hmox2	sp|O70252|HMOX2_MOUSE Heme oxygenase 2 OS=Mus musculus OX=10090 GN=Hmox2 PE=1 SV=1	1	18	18	18	12	11	4	2	4	15	5	3	1	2	13	7	6	1	2	12	11	4	2	4	15	5	3	1	2	13	7	6	1	2	12	11	4	2	4	15	5	3
O70291	O70291	2	2	2	G protein-coupled receptor kinase 4	Grk4	sp|O70291|GRK4_MOUSE G protein-coupled receptor kinase 4 OS=Mus musculus OX=10090 GN=Grk4 PE=2 SV=2	1	2	2	2	1	0	0	0	0	1	0	0	0	0	0	0	0	0	0	1	0	0	0	0	1	0	0	0	0	0	0	0	0	0	1	0	0	0	0	1	0	0
O70325	O70325	15	15	15	Phospholipid hydroperoxide glutathione peroxidase, mitochondrial	Gpx4	sp|O70325|GPX4_MOUSE Phospholipid hydroperoxide glutathione peroxidase OS=Mus musculus OX=10090 GN=Gpx4 PE=1 SV=4	1	15	15	15	7	4	4	14	9	8	5	3	7	6	5	4	1	7	6	7	4	4	14	9	8	5	3	7	6	5	4	1	7	6	7	4	4	14	9	8	5	3
O70435	O70435	15	15	15	Proteasome subunit alpha type-3	Psma3	sp|O70435|PSA3_MOUSE Proteasome subunit alpha type-3 OS=Mus musculus OX=10090 GN=Psma3 PE=1 SV=3	1	15	15	15	11	8	1	2	3	12	8	5	3	1	13	10	4	3	3	11	8	1	2	3	12	8	5	3	1	13	10	4	3	3	11	8	1	2	3	12	8	5
O70439	O70439	7	7	7	Syntaxin-7	Stx7	sp|O70439|STX7_MOUSE Syntaxin-7 OS=Mus musculus OX=10090 GN=Stx7 PE=1 SV=3	1	7	7	7	6	2	0	0	1	4	0	0	0	2	4	1	0	1	1	6	2	0	0	1	4	0	0	0	2	4	1	0	1	1	6	2	0	0	1	4	0	0
O70451	O70451	5	5	5	Monocarboxylate transporter 2	Slc16a7	sp|O70451|MOT2_MOUSE Monocarboxylate transporter 2 OS=Mus musculus OX=10090 GN=Slc16a7 PE=1 SV=1	1	5	5	5	4	3	1	1	1	2	1	4	1	1	2	1	0	1	1	4	3	1	1	1	2	1	4	1	1	2	1	0	1	1	4	3	1	1	1	2	1	4
O70492	O70492	3	3	3	Sorting nexin-3	Snx3	sp|O70492|SNX3_MOUSE Sorting nexin-3 OS=Mus musculus OX=10090 GN=Snx3 PE=1 SV=3	1	3	3	3	0	0	0	2	0	0	0	0	2	1	0	0	1	3	1	0	0	0	2	0	0	0	0	2	1	0	0	1	3	1	0	0	0	2	0	0	0	0
O70503	O70503	5	5	5	Very-long-chain 3-oxoacyl-CoA reductase	Hsd17b12	sp|O70503|DHB12_MOUSE Very-long-chain 3-oxoacyl-CoA reductase OS=Mus musculus OX=10090 GN=Hsd17b12 PE=1 SV=1	1	5	5	5	5	0	0	0	0	3	0	0	0	0	0	0	0	0	0	5	0	0	0	0	3	0	0	0	0	0	0	0	0	0	5	0	0	0	0	3	0	0
O88174	O88174	3	3	3	Membrane cofactor protein	Cd46	sp|O88174|MCP_MOUSE Membrane cofactor protein OS=Mus musculus OX=10090 GN=Cd46 PE=1 SV=1	1	3	3	3	0	0	0	0	0	1	0	0	0	0	3	1	0	0	0	0	0	0	0	0	1	0	0	0	0	3	1	0	0	0	0	0	0	0	0	1	0	0
O88384	O88384	2	2	2	Vesicle transport through interaction with t-SNAREs homolog 1B	Vti1b	sp|O88384|VTI1B_MOUSE Vesicle transport through interaction with t-SNAREs homolog 1B OS=Mus musculus OX=10090 GN=Vti1b PE=1 SV=1	1	2	2	2	0	0	0	0	0	0	0	0	0	2	0	0	0	0	2	0	0	0	0	0	0	0	0	0	2	0	0	0	0	2	0	0	0	0	0	0	0	0
O88441	O88441	2	2	2	Metaxin-2	Mtx2	sp|O88441|MTX2_MOUSE Metaxin-2 OS=Mus musculus OX=10090 GN=Mtx2 PE=1 SV=1	1	2	2	2	0	0	0	2	0	0	0	0	0	0	0	0	0	0	0	0	0	0	2	0	0	0	0	0	0	0	0	0	0	0	0	0	0	2	0	0	0	0
O88456;Q9D7J7	O88456;Q9D7J7	2;1	2;1	2;1	Calpain small subunit 1;Calpain small subunit 2	Capns1;Capns2	sp|O88456|CPNS1_MOUSE Calpain small subunit 1 OS=Mus musculus OX=10090 GN=Capns1 PE=1 SV=2;sp|Q9D7J7|CPNS2_MOUSE Calpain small subunit 2 OS=Mus musculus OX=10090 GN=Capns2 PE=2 SV=1	2	2	2	2	0	0	0	0	0	0	1	0	0	0	1	1	0	0	0	0	0	0	0	0	0	1	0	0	0	1	1	0	0	0	0	0	0	0	0	0	1	0
O88466	O88466	2	2	2	Zinc finger protein 106	Znf106	sp|O88466|ZN106_MOUSE Zinc finger protein 106 OS=Mus musculus OX=10090 GN=Znf106 PE=1 SV=3	1	2	2	2	0	0	0	2	1	0	0	0	1	2	0	0	0	2	2	0	0	0	2	1	0	0	0	1	2	0	0	0	2	2	0	0	0	2	1	0	0	0
O88487	O88487	2	2	2	Cytoplasmic dynein 1 intermediate chain 2	Dync1i2	sp|O88487|DC1I2_MOUSE Cytoplasmic dynein 1 intermediate chain 2 OS=Mus musculus OX=10090 GN=Dync1i2 PE=1 SV=1	1	2	2	2	0	2	0	0	0	0	2	0	0	0	0	2	0	0	0	0	2	0	0	0	0	2	0	0	0	0	2	0	0	0	0	2	0	0	0	0	2	0
O88502	O88502	23	23	23	High affinity cAMP-specific and IBMX-insensitive 3,5-cyclic phosphodiesterase 8A	Pde8a	sp|O88502|PDE8A_MOUSE High affinity cAMP-specific and IBMX-insensitive 3,5-cyclic phosphodiesterase 8A OS=Mus musculus OX=10090 GN=Pde8a PE=1 SV=1	1	23	23	23	15	1	0	0	1	15	1	1	0	2	13	1	0	0	2	15	1	0	0	1	15	1	1	0	2	13	1	0	0	2	15	1	0	0	1	15	1	1
O88531	O88531	8	8	8	Palmitoyl-protein thioesterase 1	Ppt1	sp|O88531|PPT1_MOUSE Palmitoyl-protein thioesterase 1 OS=Mus musculus OX=10090 GN=Ppt1 PE=1 SV=2	1	8	8	8	5	2	0	0	0	6	2	1	0	0	5	2	1	0	0	5	2	0	0	0	6	2	1	0	0	5	2	1	0	0	5	2	0	0	0	6	2	1
O88543	O88543	3	3	3	COP9 signalosome complex subunit 3	Cops3	sp|O88543|CSN3_MOUSE COP9 signalosome complex subunit 3 OS=Mus musculus OX=10090 GN=Cops3 PE=1 SV=3	1	3	3	3	2	0	0	0	0	2	0	0	0	0	1	0	0	1	0	2	0	0	0	0	2	0	0	0	0	1	0	0	1	0	2	0	0	0	0	2	0	0
O88544	O88544	3	3	3	COP9 signalosome complex subunit 4	Cops4	sp|O88544|CSN4_MOUSE COP9 signalosome complex subunit 4 OS=Mus musculus OX=10090 GN=Cops4 PE=1 SV=1	1	3	3	3	1	2	0	2	2	2	0	1	0	0	2	1	1	0	0	1	2	0	2	2	2	0	1	0	0	2	1	1	0	0	1	2	0	2	2	2	0	1
O88569	O88569	8	8	8	Heterogeneous nuclear ribonucleoproteins A2/B1	Hnrnpa2b1	sp|O88569|ROA2_MOUSE Heterogeneous nuclear ribonucleoproteins A2/B1 OS=Mus musculus OX=10090 GN=Hnrnpa2b1 PE=1 SV=2	1	8	8	8	6	2	1	0	1	7	0	0	1	1	6	0	0	1	1	6	2	1	0	1	7	0	0	1	1	6	0	0	1	1	6	2	1	0	1	7	0	0
O88653	O88653	1	1	1	Ragulator complex protein LAMTOR3	Lamtor3	sp|O88653|LTOR3_MOUSE Ragulator complex protein LAMTOR3 OS=Mus musculus OX=10090 GN=Lamtor3 PE=1 SV=1	1	1	1	1	0	0	0	0	0	1	0	0	0	0	1	0	0	0	0	0	0	0	0	0	1	0	0	0	0	1	0	0	0	0	0	0	0	0	0	1	0	0
O88685	O88685	16	16	16	26S protease regulatory subunit 6A	Psmc3	sp|O88685|PRS6A_MOUSE 26S proteasome regulatory subunit 6A OS=Mus musculus OX=10090 GN=Psmc3 PE=1 SV=2	1	16	16	16	13	5	2	1	1	14	1	2	2	1	6	1	0	2	1	13	5	2	1	1	14	1	2	2	1	6	1	0	2	1	13	5	2	1	1	14	1	2
O88696	O88696	16	16	16	ATP-dependent Clp protease proteolytic subunit, mitochondrial	Clpp	sp|O88696|CLPP_MOUSE ATP-dependent Clp protease proteolytic subunit, mitochondrial OS=Mus musculus OX=10090 GN=Clpp PE=1 SV=1	1	16	16	16	11	8	9	2	3	11	10	16	7	2	10	11	12	4	1	11	8	9	2	3	11	10	16	7	2	10	11	12	4	1	11	8	9	2	3	11	10	16
O88746	O88746	10	10	10	Target of Myb protein 1	Tom1	sp|O88746|TOM1_MOUSE Target of Myb protein 1 OS=Mus musculus OX=10090 GN=Tom1 PE=1 SV=1	1	10	10	10	6	1	1	0	0	7	1	1	1	1	7	1	3	1	1	6	1	1	0	0	7	1	1	1	1	7	1	3	1	1	6	1	1	0	0	7	1	1
O88799	O88799	87	87	87	Zonadhesin	Zan	sp|O88799|ZAN_MOUSE Zonadhesin OS=Mus musculus OX=10090 GN=Zan PE=1 SV=1	1	87	87	87	69	41	12	4	0	42	27	14	3	1	46	24	9	4	1	69	41	12	4	0	42	27	14	3	1	46	24	9	4	1	69	41	12	4	0	42	27	14
O88844	O88844	9	8	8	Isocitrate dehydrogenase [NADP] cytoplasmic	Idh1	sp|O88844|IDHC_MOUSE Isocitrate dehydrogenase [NADP] cytoplasmic OS=Mus musculus OX=10090 GN=Idh1 PE=1 SV=2	1	9	8	8	5	0	0	2	0	7	1	0	0	0	6	1	0	2	0	5	0	0	1	0	6	1	0	0	0	5	1	0	1	0	5	0	0	1	0	6	1	0
O88870	O88870	1	1	1	Bestrophin-1	Best1	sp|O88870|BEST1_MOUSE Bestrophin-1 OS=Mus musculus OX=10090 GN=Best1 PE=2 SV=3	1	1	1	1	0	0	0	0	1	0	0	0	0	1	0	0	0	0	1	0	0	0	0	1	0	0	0	0	1	0	0	0	0	1	0	0	0	0	1	0	0	0
O88958	O88958	7	5	5	Glucosamine-6-phosphate isomerase 1	Gnpda1	sp|O88958|GNPI1_MOUSE Glucosamine-6-phosphate isomerase 1 OS=Mus musculus OX=10090 GN=Gnpda1 PE=1 SV=3	1	7	5	5	4	1	0	0	0	7	2	0	0	0	6	2	1	0	0	3	0	0	0	0	5	1	0	0	0	4	1	0	0	0	3	0	0	0	0	5	1	0
O88986	O88986	3	3	3	2-amino-3-ketobutyrate coenzyme A ligase, mitochondrial	Gcat	sp|O88986|KBL_MOUSE 2-amino-3-ketobutyrate coenzyme A ligase, mitochondrial OS=Mus musculus OX=10090 GN=Gcat PE=1 SV=2	1	3	3	3	0	0	0	0	0	1	0	0	0	0	3	0	0	0	0	0	0	0	0	0	1	0	0	0	0	3	0	0	0	0	0	0	0	0	0	1	0	0
O88987	O88987	29	29	29	A-kinase anchor protein 3	Akap3	sp|O88987|AKAP3_MOUSE A-kinase anchor protein 3 OS=Mus musculus OX=10090 GN=Akap3 PE=1 SV=2	1	29	29	29	18	24	22	10	15	14	19	16	7	7	15	20	16	7	5	18	24	22	10	15	14	19	16	7	7	15	20	16	7	5	18	24	22	10	15	14	19	16
O89023	O89023	2	2	2	Tripeptidyl-peptidase 1	Tpp1	sp|O89023|TPP1_MOUSE Tripeptidyl-peptidase 1 OS=Mus musculus OX=10090 GN=Tpp1 PE=1 SV=2	1	2	2	2	1	1	0	0	0	2	1	1	0	0	2	1	1	0	0	1	1	0	0	0	2	1	1	0	0	2	1	1	0	0	1	1	0	0	0	2	1	1
O89079	O89079	1	1	1	Coatomer subunit epsilon	Cope	sp|O89079|COPE_MOUSE Coatomer subunit epsilon OS=Mus musculus OX=10090 GN=Cope PE=1 SV=3	1	1	1	1	0	0	0	0	0	1	0	0	0	0	1	1	0	0	0	0	0	0	0	0	1	0	0	0	0	1	1	0	0	0	0	0	0	0	0	1	0	0
O89106	O89106	6	6	6	Bis(5-adenosyl)-triphosphatase	Fhit	sp|O89106|FHIT_MOUSE Bis(5-adenosyl)-triphosphatase OS=Mus musculus OX=10090 GN=Fhit PE=1 SV=3	1	6	6	6	2	0	0	0	0	4	0	0	0	0	6	1	0	0	0	2	0	0	0	0	4	0	0	0	0	6	1	0	0	0	2	0	0	0	0	4	0	0
O89112	O89112	9	9	9	LanC-like protein 1	Lancl1	sp|O89112|LANC1_MOUSE Glutathione S-transferase LANCL1 OS=Mus musculus OX=10090 GN=Lancl1 PE=1 SV=1	1	9	9	9	3	2	2	1	1	6	6	1	1	0	6	6	2	1	1	3	2	2	1	1	6	6	1	1	0	6	6	2	1	1	3	2	2	1	1	6	6	1
O89116	O89116	2	2	2	Vesicle transport through interaction with t-SNAREs homolog 1A	Vti1a	sp|O89116|VTI1A_MOUSE Vesicle transport through interaction with t-SNAREs homolog 1A OS=Mus musculus OX=10090 GN=Vti1a PE=1 SV=1	1	2	2	2	0	0	0	0	1	0	0	0	0	2	0	0	0	0	2	0	0	0	0	1	0	0	0	0	2	0	0	0	0	2	0	0	0	0	1	0	0	0
P00015	P00015	18	18	14	Cytochrome c, testis-specific	Cyct	sp|P00015|CYC2_MOUSE Cytochrome c, testis-specific OS=Mus musculus OX=10090 GN=Cyct PE=1 SV=3	1	18	18	14	17	10	1	0	0	15	11	2	1	0	14	10	5	0	0	17	10	1	0	0	15	11	2	1	0	14	10	5	0	0	13	8	1	0	0	11	8	1
P00342	P00342	40	40	37	L-lactate dehydrogenase C chain	Ldhc	sp|P00342|LDHC_MOUSE L-lactate dehydrogenase C chain OS=Mus musculus OX=10090 GN=Ldhc PE=1 SV=2	1	40	40	37	35	35	32	21	14	35	35	35	16	11	37	34	32	15	7	35	35	32	21	14	35	35	35	16	11	37	34	32	15	7	32	32	30	19	12	32	32	32
P00405	P00405	6	6	6	Cytochrome c oxidase subunit 2	Mtco2	sp|P00405|COX2_MOUSE Cytochrome c oxidase subunit 2 OS=Mus musculus OX=10090 GN=Mtco2 PE=1 SV=1	1	6	6	6	3	0	0	4	6	4	0	4	4	6	3	1	1	3	6	3	0	0	4	6	4	0	4	4	6	3	1	1	3	6	3	0	0	4	6	4	0	4
P00920	P00920	15	15	15	Carbonic anhydrase 2	Ca2	sp|P00920|CAH2_MOUSE Carbonic anhydrase 2 OS=Mus musculus OX=10090 GN=Ca2 PE=1 SV=4	1	15	15	15	11	2	2	0	0	12	5	1	1	0	11	5	0	0	0	11	2	2	0	0	12	5	1	1	0	11	5	0	0	0	11	2	2	0	0	12	5	1
P01887	P01887	3	3	3	Beta-2-microglobulin	B2m	sp|P01887|B2MG_MOUSE Beta-2-microglobulin OS=Mus musculus OX=10090 GN=B2m PE=1 SV=2	1	3	3	3	3	2	3	0	0	2	2	1	0	0	2	1	2	0	0	3	2	3	0	0	2	2	1	0	0	2	1	2	0	0	3	2	3	0	0	2	2	1
P01899;P01898;P14428;P01900;P03991;P04223	P01899	3;1;1;1;1;1	3;1;1;1;1;1	2;1;0;0;0;0	H-2 class I histocompatibility antigen, D-B alpha chain	H2-D1	sp|P01899|HA11_MOUSE H-2 class I histocompatibility antigen, D-B alpha chain OS=Mus musculus OX=10090 GN=H2-D1 PE=1 SV=2	6	3	3	2	2	0	0	0	1	0	0	0	0	3	0	0	0	0	3	2	0	0	0	1	0	0	0	0	3	0	0	0	0	3	2	0	0	0	1	0	0	0
P01901;P14431;P14430;P14429;P14426;P01902	P01901	3;1;1;1;1;1	2;1;1;1;1;1	2;1;1;1;1;1	H-2 class I histocompatibility antigen, K-B alpha chain	H2-K1	sp|P01901|HA1B_MOUSE H-2 class I histocompatibility antigen, K-B alpha chain OS=Mus musculus OX=10090 GN=H2-K1 PE=1 SV=1	6	3	2	2	2	0	0	0	0	0	0	0	0	1	0	0	0	0	2	2	0	0	0	0	0	0	0	0	0	0	0	0	0	1	2	0	0	0	0	0	0	0
P01942;P06467	P01942	15;1	15;1	13;0	Hemoglobin subunit alpha	Hba	sp|P01942|HBA_MOUSE Hemoglobin subunit alpha OS=Mus musculus OX=10090 GN=Hba PE=1 SV=2	2	15	15	13	15	10	7	1	2	8	7	4	1	1	7	8	3	2	2	15	10	7	1	2	8	7	4	1	1	7	8	3	2	2	13	9	7	1	2	6	6	4
P02088;P02089;CON__Q3SX09;CON__P02070;P02104	P02088	18;6;2;1;1	18;6;2;1;1	18;6;2;1;1	Hemoglobin subunit beta-1	Hbb-b1	sp|P02088|HBB1_MOUSE Hemoglobin subunit beta-1 OS=Mus musculus OX=10090 GN=Hbb-b1 PE=1 SV=2	5	18	18	18	18	13	6	2	3	13	14	3	2	1	15	13	2	1	2	18	13	6	2	3	13	14	3	2	1	15	13	2	1	2	18	13	6	2	3	13	14	3
P84244;P84228;P68433;P02301	P84244;P84228;P68433;P02301	13;13;13;13	13;13;13;13	13;13;13;13	Histone H3.3;Histone H3.2;Histone H3.1;Histone H3.3C	H3f3a;Hist1h3b;Hist1h3a;H3f3c	sp|P84244|H33_MOUSE Histone H3.3 OS=Mus musculus OX=10090 GN=H3-3a PE=1 SV=2;sp|P84228|H32_MOUSE Histone H3.2 OS=Mus musculus OX=10090 GN=H3c2 PE=1 SV=2;sp|P68433|H31_MOUSE Histone H3.1 OS=Mus musculus OX=10090 GN=H3c1 PE=1 SV=2;sp|P02301|H3C_MOUSE Histone	4	13	13	13	3	11	6	3	8	3	12	11	4	5	3	11	5	3	3	3	11	6	3	8	3	12	11	4	5	3	11	5	3	3	3	11	6	3	8	3	12	11
P03930	P03930	2	2	2	ATP synthase protein 8	Mtatp8	sp|P03930|ATP8_MOUSE ATP synthase protein 8 OS=Mus musculus OX=10090 GN=Mtatp8 PE=1 SV=1	1	2	2	2	2	1	1	1	1	1	0	1	0	0	0	0	1	0	1	2	1	1	1	1	1	0	1	0	0	0	0	1	0	1	2	1	1	1	1	1	0	1
P04104	P04104	9	1	1	Keratin, type II cytoskeletal 1	Krt1	sp|P04104|K2C1_MOUSE Keratin, type II cytoskeletal 1 OS=Mus musculus OX=10090 GN=Krt1 PE=1 SV=4	1	9	1	1	6	6	6	6	5	6	7	6	5	5	5	9	5	5	6	1	1	0	0	0	0	1	1	0	0	0	1	1	0	0	1	1	0	0	0	0	1	1
P04117	P04117	1	1	1	Fatty acid-binding protein, adipocyte	Fabp4	sp|P04117|FABP4_MOUSE Fatty acid-binding protein, adipocyte OS=Mus musculus OX=10090 GN=Fabp4 PE=1 SV=3	1	1	1	1	0	0	0	0	0	0	0	0	0	0	1	0	0	0	0	0	0	0	0	0	0	0	0	0	0	1	0	0	0	0	0	0	0	0	0	0	0	0
P04919	P04919	4	4	4	Band 3 anion transport protein	Slc4a1	sp|P04919|B3AT_MOUSE Band 3 anion transport protein OS=Mus musculus OX=10090 GN=Slc4a1 PE=1 SV=1	1	4	4	4	4	4	1	1	1	4	1	1	0	1	3	0	0	0	0	4	4	1	1	1	4	1	1	0	1	3	0	0	0	0	4	4	1	1	1	4	1	1
P05064;P05063	P05064	37;3	37;3	37;3	Fructose-bisphosphate aldolase A	Aldoa	sp|P05064|ALDOA_MOUSE Fructose-bisphosphate aldolase A OS=Mus musculus OX=10090 GN=Aldoa PE=1 SV=2	2	37	37	37	29	29	26	23	14	29	29	24	10	8	26	28	23	10	9	29	29	26	23	14	29	29	24	10	8	26	28	23	10	9	29	29	26	23	14	29	29	24
P05132;P68181	P05132	34;16	34;16	34;16	cAMP-dependent protein kinase catalytic subunit alpha	Prkaca	sp|P05132|KAPCA_MOUSE cAMP-dependent protein kinase catalytic subunit alpha OS=Mus musculus OX=10090 GN=Prkaca PE=1 SV=3	2	34	34	34	29	26	10	2	3	28	24	19	3	1	25	25	7	3	3	29	26	10	2	3	28	24	19	3	1	25	25	7	3	3	29	26	10	2	3	28	24	19
P05201	P05201	28	28	28	Aspartate aminotransferase, cytoplasmic	Got1	sp|P05201|AATC_MOUSE Aspartate aminotransferase, cytoplasmic OS=Mus musculus OX=10090 GN=Got1 PE=1 SV=3	1	28	28	28	6	15	0	1	0	17	24	9	0	0	18	23	12	1	0	6	15	0	1	0	17	24	9	0	0	18	23	12	1	0	6	15	0	1	0	17	24	9
P05202	P05202	41	41	41	Aspartate aminotransferase, mitochondrial	Got2	sp|P05202|AATM_MOUSE Aspartate aminotransferase, mitochondrial OS=Mus musculus OX=10090 GN=Got2 PE=1 SV=1	1	41	41	41	33	21	4	3	2	31	34	17	5	3	35	31	20	6	4	33	21	4	3	2	31	34	17	5	3	35	31	20	6	4	33	21	4	3	2	31	34	17
P05214	P05214	48	48	7	Tubulin alpha-3 chain	Tuba3a	sp|P05214|TBA3_MOUSE Tubulin alpha-3 chain OS=Mus musculus OX=10090 GN=Tuba3a PE=1 SV=1	1	48	48	7	29	32	31	24	17	22	31	44	26	15	21	32	42	22	11	29	32	31	24	17	22	31	44	26	15	21	32	42	22	11	5	4	2	6	5	2	5	5
P05555	P05555	10	10	10	Integrin alpha-M	Itgam	sp|P05555|ITAM_MOUSE Integrin alpha-M OS=Mus musculus OX=10090 GN=Itgam PE=1 SV=2	1	10	10	10	10	0	0	0	0	2	0	2	1	2	0	0	0	2	1	10	0	0	0	0	2	0	2	1	2	0	0	0	2	1	10	0	0	0	0	2	0	2
P06151	P06151	23	20	20	L-lactate dehydrogenase A chain	Ldha	sp|P06151|LDHA_MOUSE L-lactate dehydrogenase A chain OS=Mus musculus OX=10090 GN=Ldha PE=1 SV=3	1	23	20	20	10	12	5	4	7	10	18	8	3	3	15	20	7	3	3	7	9	3	2	5	7	15	5	1	1	12	17	4	1	1	7	9	3	2	5	7	15	5
P06728	P06728	2	2	2	Apolipoprotein A-IV	Apoa4	sp|P06728|APOA4_MOUSE Apolipoprotein A-IV OS=Mus musculus OX=10090 GN=Apoa4 PE=1 SV=3	1	2	2	2	1	0	0	0	0	0	0	0	0	0	1	0	0	0	0	1	0	0	0	0	0	0	0	0	0	1	0	0	0	0	1	0	0	0	0	0	0	0
P06745;CON__Q3ZBD7	P06745	47;10	47;10	47;10	Glucose-6-phosphate isomerase	Gpi	sp|P06745|G6PI_MOUSE Glucose-6-phosphate isomerase OS=Mus musculus OX=10090 GN=Gpi PE=1 SV=4	2	47	47	47	40	9	1	1	0	36	31	7	1	2	38	27	6	2	1	40	9	1	1	0	36	31	7	1	2	38	27	6	2	1	40	9	1	1	0	36	31	7
P06801	P06801	26	26	26	NADP-dependent malic enzyme	Me1	sp|P06801|MAOX_MOUSE NADP-dependent malic enzyme OS=Mus musculus OX=10090 GN=Me1 PE=1 SV=2	1	26	26	26	16	2	2	1	1	23	9	2	0	2	22	7	3	1	1	16	2	2	1	1	23	9	2	0	2	22	7	3	1	1	16	2	2	1	1	23	9	2
P07309	P07309	2	2	2	Transthyretin	Ttr	sp|P07309|TTHY_MOUSE Transthyretin OS=Mus musculus OX=10090 GN=Ttr PE=1 SV=1	1	2	2	2	1	0	0	0	0	2	0	0	0	0	2	0	0	0	0	1	0	0	0	0	2	0	0	0	0	2	0	0	0	0	1	0	0	0	0	2	0	0
P07356	P07356	46	46	46	Annexin A2	Anxa2	sp|P07356|ANXA2_MOUSE Annexin A2 OS=Mus musculus OX=10090 GN=Anxa2 PE=1 SV=2	1	46	46	46	38	21	4	3	1	31	40	19	3	6	30	42	17	3	4	38	21	4	3	1	31	40	19	3	6	30	42	17	3	4	38	21	4	3	1	31	40	19
P07724	P07724	19	18	18	Serum albumin	Alb	sp|P07724|ALBU_MOUSE Albumin OS=Mus musculus OX=10090 GN=Alb PE=1 SV=3	1	19	18	18	11	6	1	4	0	17	11	5	0	0	17	12	3	0	1	11	6	1	4	0	17	11	5	0	0	16	12	3	0	1	11	6	1	4	0	17	11	5
P07758;Q00896	P07758;Q00896	8;7	3;2	3;2	Alpha-1-antitrypsin 1-1;Alpha-1-antitrypsin 1-3	Serpina1a;Serpina1c	sp|P07758|A1AT1_MOUSE Alpha-1-antitrypsin 1-1 OS=Mus musculus OX=10090 GN=Serpina1a PE=1 SV=4;sp|Q00896|A1AT3_MOUSE Alpha-1-antitrypsin 1-3 OS=Mus musculus OX=10090 GN=Serpina1c PE=1 SV=2	2	8	3	3	1	0	0	0	0	8	2	0	0	0	5	1	1	0	0	0	0	0	0	0	3	1	0	0	0	2	0	0	0	0	0	0	0	0	0	3	1	0
P07759;Q03734;P29621;Q91WP6;Q5I2A0;Q80X76	P07759;Q03734	5;3;2;2;2;1	5;3;2;2;2;1	5;3;2;2;2;1	Serine protease inhibitor A3K;Serine protease inhibitor A3M	Serpina3k;Serpina3m	sp|P07759|SPA3K_MOUSE Serine protease inhibitor A3K OS=Mus musculus OX=10090 GN=Serpina3k PE=1 SV=2;sp|Q03734|SPA3M_MOUSE Serine protease inhibitor A3M OS=Mus musculus OX=10090 GN=Serpina3m PE=1 SV=2	6	5	5	5	3	0	0	0	0	5	0	0	0	0	4	0	0	0	0	3	0	0	0	0	5	0	0	0	0	4	0	0	0	0	3	0	0	0	0	5	0	0
P07901;REV__Q8BL66	P07901	35;1	35;1	27;0	Heat shock protein HSP 90-alpha	Hsp90aa1	sp|P07901|HS90A_MOUSE Heat shock protein HSP 90-alpha OS=Mus musculus OX=10090 GN=Hsp90aa1 PE=1 SV=4	2	35	35	27	17	14	8	3	5	25	8	3	4	4	29	7	6	4	3	17	14	8	3	5	25	8	3	4	4	29	7	6	4	3	13	10	6	2	4	20	6	1
P08003	P08003	47	47	47	Protein disulfide-isomerase A4	Pdia4	sp|P08003|PDIA4_MOUSE Protein disulfide-isomerase A4 OS=Mus musculus OX=10090 GN=Pdia4 PE=1 SV=3	1	47	47	47	33	12	2	2	1	39	25	7	0	0	36	24	11	1	1	33	12	2	2	1	39	25	7	0	0	36	24	11	1	1	33	12	2	2	1	39	25	7
P08032	P08032	36	36	36	Spectrin alpha chain, erythrocytic 1	Spta1	sp|P08032|SPTA1_MOUSE Spectrin alpha chain, erythrocytic 1 OS=Mus musculus OX=10090 GN=Spta1 PE=1 SV=3	1	36	36	36	1	32	1	0	1	3	15	9	1	0	1	14	4	0	1	1	32	1	0	1	3	15	9	1	0	1	14	4	0	1	1	32	1	0	1	3	15	9
P08071	P08071	21	21	21	Lactotransferrin	Ltf	sp|P08071|TRFL_MOUSE Lactotransferrin OS=Mus musculus OX=10090 GN=Ltf PE=1 SV=4	1	21	21	21	16	7	1	1	0	18	6	0	2	1	12	2	1	0	1	16	7	1	1	0	18	6	0	2	1	12	2	1	0	1	16	7	1	1	0	18	6	0
P08074	P08074	3	3	3	Carbonyl reductase [NADPH] 2	Cbr2	sp|P08074|CBR2_MOUSE Carbonyl reductase [NADPH] 2 OS=Mus musculus OX=10090 GN=Cbr2 PE=1 SV=1	1	3	3	3	0	0	0	0	0	3	0	0	0	0	1	0	0	0	0	0	0	0	0	0	3	0	0	0	0	1	0	0	0	0	0	0	0	0	0	3	0	0
P08113	P08113	71	71	69	Endoplasmin	Hsp90b1	sp|P08113|ENPL_MOUSE Endoplasmin OS=Mus musculus OX=10090 GN=Hsp90b1 PE=1 SV=2	1	71	71	69	60	28	7	2	2	54	41	18	2	3	55	45	21	3	2	60	28	7	2	2	54	41	18	2	3	55	45	21	3	2	59	27	7	2	2	52	40	17
P08207	P08207	4	4	4	Protein S100-A10	S100a10	sp|P08207|S10AA_MOUSE Protein S100-A10 OS=Mus musculus OX=10090 GN=S100a10 PE=1 SV=2	1	4	4	4	2	2	0	0	0	4	2	2	0	0	4	3	2	0	0	2	2	0	0	0	4	2	2	0	0	4	3	2	0	0	2	2	0	0	0	4	2	2
P08226	P08226	14	14	14	Apolipoprotein E	Apoe	sp|P08226|APOE_MOUSE Apolipoprotein E OS=Mus musculus OX=10090 GN=Apoe PE=1 SV=2	1	14	14	14	10	0	0	6	3	7	2	2	6	2	4	0	1	4	4	10	0	0	6	3	7	2	2	6	2	4	0	1	4	4	10	0	0	6	3	7	2	2
P08228	P08228	2	2	2	Superoxide dismutase [Cu-Zn]	Sod1	sp|P08228|SODC_MOUSE Superoxide dismutase [Cu-Zn] OS=Mus musculus OX=10090 GN=Sod1 PE=1 SV=2	1	2	2	2	0	0	0	0	0	2	0	0	1	1	0	0	0	1	1	0	0	0	0	0	2	0	0	1	1	0	0	0	1	1	0	0	0	0	0	2	0	0
P08249	P08249	44	44	44	Malate dehydrogenase, mitochondrial	Mdh2	sp|P08249|MDHM_MOUSE Malate dehydrogenase, mitochondrial OS=Mus musculus OX=10090 GN=Mdh2 PE=1 SV=3	1	44	44	44	36	42	19	7	5	32	41	30	4	3	27	39	29	4	5	36	42	19	7	5	32	41	30	4	3	27	39	29	4	5	36	42	19	7	5	32	41	30
P08414;P58801	P08414	10;1	10;1	10;1	Calcium/calmodulin-dependent protein kinase type IV	Camk4	sp|P08414|KCC4_MOUSE Calcium/calmodulin-dependent protein kinase type IV OS=Mus musculus OX=10090 GN=Camk4 PE=1 SV=2	2	10	10	10	1	5	3	1	0	4	7	8	2	0	4	5	4	1	0	1	5	3	1	0	4	7	8	2	0	4	5	4	1	0	1	5	3	1	0	4	7	8
Q61411;P08556;P32883	Q61411;P08556;P32883	2;2;1	2;2;1	2;2;1	GTPase HRas;GTPase HRas, N-terminally processed;GTPase NRas;GTPase KRas;GTPase KRas, N-terminally processed	Hras;Nras;Kras	sp|Q61411|RASH_MOUSE GTPase HRas OS=Mus musculus OX=10090 GN=Hras PE=1 SV=2;sp|P08556|RASN_MOUSE GTPase NRas OS=Mus musculus OX=10090 GN=Nras PE=1 SV=1;sp|P32883|RASK_MOUSE GTPase KRas OS=Mus musculus OX=10090 GN=Kras PE=1 SV=1	3	2	2	2	2	0	0	0	0	0	0	0	0	0	0	0	0	0	1	2	0	0	0	0	0	0	0	0	0	0	0	0	0	1	2	0	0	0	0	0	0	0
P08752;P20612;Q9DC51;Q3V3I2;P50149;P18872;B2RSH2;Q8CGK7;P63094;Q6R0H7	P08752	5;1;1;1;1;1;1;1;1;1	5;1;1;1;1;1;1;1;1;1	5;1;1;1;1;1;1;1;1;1	Guanine nucleotide-binding protein G(i) subunit alpha-2	Gnai2	sp|P08752|GNAI2_MOUSE Guanine nucleotide-binding protein G(i) subunit alpha-2 OS=Mus musculus OX=10090 GN=Gnai2 PE=1 SV=5	10	5	5	5	5	0	0	0	0	2	0	0	0	1	1	0	0	0	0	5	0	0	0	0	2	0	0	0	1	1	0	0	0	0	5	0	0	0	0	2	0	0
P08905	P08905	4	4	2	Lysozyme C-2	Lyz2	sp|P08905|LYZ2_MOUSE Lysozyme C-2 OS=Mus musculus OX=10090 GN=Lyz2 PE=1 SV=2	1	4	4	2	4	0	0	0	0	2	2	0	0	0	3	4	0	0	0	4	0	0	0	0	2	2	0	0	0	3	4	0	0	0	2	0	0	0	0	1	2	0
P09041	P09041	45	45	38	Phosphoglycerate kinase 2	Pgk2	sp|P09041|PGK2_MOUSE Phosphoglycerate kinase 2 OS=Mus musculus OX=10090 GN=Pgk2 PE=1 SV=4	1	45	45	38	39	18	12	4	5	33	26	11	2	3	35	23	11	3	2	39	18	12	4	5	33	26	11	2	3	35	23	11	3	2	32	14	8	4	3	27	21	9
P09103	P09103	47	47	47	Protein disulfide-isomerase	P4hb	sp|P09103|PDIA1_MOUSE Protein disulfide-isomerase OS=Mus musculus OX=10090 GN=P4hb PE=1 SV=2	1	47	47	47	40	14	3	0	0	42	35	12	0	1	40	36	14	1	1	40	14	3	0	0	42	35	12	0	1	40	36	14	1	1	40	14	3	0	0	42	35	12
P09242	P09242	2	2	2	Alkaline phosphatase, tissue-nonspecific isozyme	Alpl	sp|P09242|PPBT_MOUSE Alkaline phosphatase, tissue-nonspecific isozyme OS=Mus musculus OX=10090 GN=Alpl PE=1 SV=2	1	2	2	2	0	0	0	0	0	1	0	2	0	0	0	0	0	0	0	0	0	0	0	0	1	0	2	0	0	0	0	0	0	0	0	0	0	0	0	1	0	2
P09405	P09405	10	10	10	Nucleolin	Ncl	sp|P09405|NUCL_MOUSE Nucleolin OS=Mus musculus OX=10090 GN=Ncl PE=1 SV=2	1	10	10	10	8	3	1	1	0	3	5	0	1	0	3	7	0	1	0	8	3	1	1	0	3	5	0	1	0	3	7	0	1	0	8	3	1	1	0	3	5	0
P09411	P09411	10	3	3	Phosphoglycerate kinase 1	Pgk1	sp|P09411|PGK1_MOUSE Phosphoglycerate kinase 1 OS=Mus musculus OX=10090 GN=Pgk1 PE=1 SV=4	1	10	3	3	9	4	4	0	2	7	5	2	1	2	9	5	2	2	2	2	0	0	0	0	1	0	0	0	0	3	0	0	0	0	2	0	0	0	0	1	0	0
P09470	P09470	42	42	40	Angiotensin-converting enzyme;Angiotensin-converting enzyme, soluble form	Ace	sp|P09470|ACE_MOUSE Angiotensin-converting enzyme OS=Mus musculus OX=10090 GN=Ace PE=1 SV=3	1	42	42	40	37	11	3	1	3	33	18	17	3	7	31	18	6	4	7	37	11	3	1	3	33	18	17	3	7	31	18	6	4	7	36	11	2	1	3	31	18	17
P09528	P09528	5	5	5	Ferritin heavy chain;Ferritin heavy chain, N-terminally processed	Fth1	sp|P09528|FRIH_MOUSE Ferritin heavy chain OS=Mus musculus OX=10090 GN=Fth1 PE=1 SV=2	1	5	5	5	4	1	0	0	1	4	0	0	2	1	3	0	0	0	0	4	1	0	0	1	4	0	0	2	1	3	0	0	0	0	4	1	0	0	1	4	0	0
P09671	P09671	22	22	22	Superoxide dismutase [Mn], mitochondrial	Sod2	sp|P09671|SODM_MOUSE Superoxide dismutase [Mn], mitochondrial OS=Mus musculus OX=10090 GN=Sod2 PE=1 SV=3	1	22	22	22	18	19	11	3	0	20	19	16	2	2	18	18	14	4	3	18	19	11	3	0	20	19	16	2	2	18	18	14	4	3	18	19	11	3	0	20	19	16
P0C0A3	P0C0A3	2	2	2	Charged multivesicular body protein 6	Chmp6	sp|P0C0A3|CHMP6_MOUSE Charged multivesicular body protein 6 OS=Mus musculus OX=10090 GN=Chmp6 PE=1 SV=2	1	2	2	2	0	0	0	0	1	1	1	0	0	1	1	1	0	0	2	0	0	0	0	1	1	1	0	0	1	1	1	0	0	2	0	0	0	0	1	1	1	0
Q3THW5;P0C0S6	Q3THW5;P0C0S6	6;6	4;4	4;4	Histone H2A.V;Histone H2A.Z	H2afv;H2afz	sp|Q3THW5|H2AV_MOUSE Histone H2A.V OS=Mus musculus OX=10090 GN=H2az2 PE=1 SV=3;sp|P0C0S6|H2AZ_MOUSE Histone H2A.Z OS=Mus musculus OX=10090 GN=H2az1 PE=1 SV=2	2	6	4	4	1	5	2	2	2	2	6	4	3	2	2	6	3	2	2	0	3	0	0	0	0	4	2	1	0	0	4	1	1	0	0	3	0	0	0	0	4	2
P0C1V4	P0C1V4	2	2	2	Transmembrane and coiled-coil domain-containing protein 2	Tmco2	sp|P0C1V4|TMCO2_MOUSE Transmembrane and coiled-coil domain-containing protein 2 OS=Mus musculus OX=10090 GN=Tmco2 PE=1 SV=1	1	2	2	2	2	1	0	0	1	2	0	0	1	1	1	0	0	1	2	2	1	0	0	1	2	0	0	1	1	1	0	0	1	2	2	1	0	0	1	2	0	0
P0C6F1	P0C6F1	12	10	10	Dynein heavy chain 2, axonemal	Dnah2	sp|P0C6F1|DYH2_MOUSE Dynein axonemal heavy chain 2 OS=Mus musculus OX=10090 GN=Dnah2 PE=1 SV=1	1	12	10	10	0	10	1	1	4	2	2	0	0	1	2	3	0	0	1	0	9	1	0	3	0	0	0	0	1	0	1	0	0	1	0	9	1	0	3	0	0	0
P0C7N9	P0C7N9	2	2	2	Proteasome assembly chaperone 4	Psmg4	sp|P0C7N9|PSMG4_MOUSE Proteasome assembly chaperone 4 OS=Mus musculus OX=10090 GN=Psmg4 PE=1 SV=1	1	2	2	2	0	0	0	1	0	0	0	0	2	0	0	0	0	2	1	0	0	0	1	0	0	0	0	2	0	0	0	0	2	1	0	0	0	1	0	0	0	0
P0C8K7	P0C8K7	1	1	1	Small integral membrane protein 1	Smim1	sp|P0C8K7|SMIM1_MOUSE Small integral membrane protein 1 OS=Mus musculus OX=10090 GN=Smim1 PE=1 SV=1	1	1	1	1	0	0	0	0	0	0	0	0	0	1	0	0	0	0	1	0	0	0	0	0	0	0	0	0	1	0	0	0	0	1	0	0	0	0	0	0	0	0
P0DP28;P0DP27;P0DP26;Q9D6P8;P20801	P0DP28;P0DP27;P0DP26	13;13;13;6;1	13;13;13;6;1	13;13;13;6;1			sp|P0DP28|CALM3_MOUSE Calmodulin-3 OS=Mus musculus OX=10090 GN=Calm3 PE=1 SV=1;sp|P0DP27|CALM2_MOUSE Calmodulin-2 OS=Mus musculus OX=10090 GN=Calm2 PE=1 SV=1;sp|P0DP26|CALM1_MOUSE Calmodulin-1 OS=Mus musculus OX=10090 GN=Calm1 PE=1 SV=1	5	13	13	13	11	13	9	1	1	10	13	13	1	2	10	13	12	1	0	11	13	9	1	1	10	13	13	1	2	10	13	12	1	0	11	13	9	1	1	10	13	13
P10107	P10107	31	31	31	Annexin A1	Anxa1	sp|P10107|ANXA1_MOUSE Annexin A1 OS=Mus musculus OX=10090 GN=Anxa1 PE=1 SV=2	1	31	31	31	25	9	1	2	1	24	24	7	0	2	24	27	7	2	1	25	9	1	2	1	24	24	7	0	2	24	27	7	2	1	25	9	1	2	1	24	24	7
P10126;P62631	P10126	17;5	17;5	17;5	Elongation factor 1-alpha 1	Eef1a1	sp|P10126|EF1A1_MOUSE Elongation factor 1-alpha 1 OS=Mus musculus OX=10090 GN=Eef1a1 PE=1 SV=3	2	17	17	17	13	5	1	0	0	15	7	2	1	0	13	6	2	1	0	13	5	1	0	0	15	7	2	1	0	13	6	2	1	0	13	5	1	0	0	15	7	2
P10518	P10518	4	4	4	Delta-aminolevulinic acid dehydratase	Alad	sp|P10518|HEM2_MOUSE Delta-aminolevulinic acid dehydratase OS=Mus musculus OX=10090 GN=Alad PE=1 SV=1	1	4	4	4	1	0	0	0	0	2	0	0	0	0	4	0	0	0	0	1	0	0	0	0	2	0	0	0	0	4	0	0	0	0	1	0	0	0	0	2	0	0
P10630	P10630	5	3	1	Eukaryotic initiation factor 4A-II;Eukaryotic initiation factor 4A-II, N-terminally processed	Eif4a2	sp|P10630|IF4A2_MOUSE Eukaryotic initiation factor 4A-II OS=Mus musculus OX=10090 GN=Eif4a2 PE=1 SV=2	1	5	3	1	3	1	0	1	1	3	2	0	1	1	4	2	0	0	1	2	0	0	1	1	2	0	0	1	1	3	0	0	0	1	0	0	0	0	0	0	0	0
P10639	P10639	2	2	2	Thioredoxin	Txn	sp|P10639|THIO_MOUSE Thioredoxin OS=Mus musculus OX=10090 GN=Txn PE=1 SV=3	1	2	2	2	1	0	1	0	0	1	0	0	0	0	2	0	1	0	0	1	0	1	0	0	1	0	0	0	0	2	0	1	0	0	1	0	1	0	0	1	0	0
P10649;P19639;O35660	P10649	15;3;1	9;1;0	9;1;0	Glutathione S-transferase Mu 1	Gstm1	sp|P10649|GSTM1_MOUSE Glutathione S-transferase Mu 1 OS=Mus musculus OX=10090 GN=Gstm1 PE=1 SV=2	3	15	9	9	9	1	1	1	1	13	10	2	1	1	12	8	2	1	1	4	0	0	0	0	8	6	1	0	0	7	6	1	0	0	4	0	0	0	0	8	6	1
P10852	P10852	13	13	13	4F2 cell-surface antigen heavy chain	Slc3a2	sp|P10852|4F2_MOUSE 4F2 cell-surface antigen heavy chain OS=Mus musculus OX=10090 GN=Slc3a2 PE=1 SV=1	1	13	13	13	9	1	0	0	2	11	0	2	1	3	2	0	0	3	2	9	1	0	0	2	11	0	2	1	3	2	0	0	3	2	9	1	0	0	2	11	0	2
P10853;Q8CGP2;Q64475	P10853;Q8CGP2;Q64475	21;20;20	21;20;20	0;0;0	Histone H2B type 1-F/J/L;Histone H2B type 1-P;Histone H2B type 1-B	Hist1h2bf;Hist1h2bp;Hist1h2bb	sp|P10853|H2B1F_MOUSE Histone H2B type 1-F/J/L OS=Mus musculus OX=10090 GN=H2bc7 PE=1 SV=2;sp|Q8CGP2|H2B1P_MOUSE Histone H2B type 1-P OS=Mus musculus OX=10090 GN=Hist1h2bp PE=1 SV=3;sp|Q64475|H2B1B_MOUSE Histone H2B type 1-B OS=Mus musculus OX=10090 GN=H2b	3	21	21	0	7	15	10	5	5	9	17	19	3	4	7	14	12	4	5	7	15	10	5	5	9	17	19	3	4	7	14	12	4	5	0	0	0	0	0	0	0	0
P10922	P10922	12	12	12	Histone H1.0;Histone H1.0, N-terminally processed	H1f0	sp|P10922|H10_MOUSE Histone H1.0 OS=Mus musculus OX=10090 GN=H1-0 PE=2 SV=4	1	12	12	12	3	10	2	1	0	2	12	4	0	0	1	11	2	0	0	3	10	2	1	0	2	12	4	0	0	1	11	2	0	0	3	10	2	1	0	2	12	4
P11031	P11031	6	6	6	Activated RNA polymerase II transcriptional coactivator p15	Sub1	sp|P11031|TCP4_MOUSE Activated RNA polymerase II transcriptional coactivator p15 OS=Mus musculus OX=10090 GN=Sub1 PE=1 SV=3	1	6	6	6	2	3	2	0	0	1	5	0	0	0	2	4	2	0	0	2	3	2	0	0	1	5	0	0	0	2	4	2	0	0	2	3	2	0	0	1	5	0
P11087	P11087	2	2	2	Collagen alpha-1(I) chain	Col1a1	sp|P11087|CO1A1_MOUSE Collagen alpha-1(I) chain OS=Mus musculus OX=10090 GN=Col1a1 PE=1 SV=4	1	2	2	2	1	0	1	0	0	1	1	0	0	0	1	0	0	0	0	1	0	1	0	0	1	1	0	0	0	1	0	0	0	0	1	0	1	0	0	1	1	0
P11276	P11276	8	8	8	Fibronectin;Anastellin	Fn1	sp|P11276|FINC_MOUSE Fibronectin OS=Mus musculus OX=10090 GN=Fn1 PE=1 SV=4	1	8	8	8	5	3	0	0	0	5	5	0	1	2	5	7	1	0	1	5	3	0	0	0	5	5	0	1	2	5	7	1	0	1	5	3	0	0	0	5	5	0
P11352	P11352	6	6	6	Glutathione peroxidase 1	Gpx1	sp|P11352|GPX1_MOUSE Glutathione peroxidase 1 OS=Mus musculus OX=10090 GN=Gpx1 PE=1 SV=2	1	6	6	6	3	3	0	0	0	6	0	0	0	0	3	0	0	0	0	3	3	0	0	0	6	0	0	0	0	3	0	0	0	0	3	3	0	0	0	6	0	0
P11438	P11438	2	2	2	Lysosome-associated membrane glycoprotein 1	Lamp1	sp|P11438|LAMP1_MOUSE Lysosome-associated membrane glycoprotein 1 OS=Mus musculus OX=10090 GN=Lamp1 PE=1 SV=2	1	2	2	2	1	0	0	0	0	1	0	0	0	0	2	0	0	0	1	1	0	0	0	0	1	0	0	0	0	2	0	0	0	1	1	0	0	0	0	1	0	0
P11499	P11499	18	8	8	Heat shock protein HSP 90-beta	Hsp90ab1	sp|P11499|HS90B_MOUSE Heat shock protein HSP 90-beta OS=Mus musculus OX=10090 GN=Hsp90ab1 PE=1 SV=3	1	18	8	8	11	9	2	2	4	15	4	4	2	2	16	3	2	2	2	6	4	0	1	3	8	1	1	1	1	7	0	0	1	1	6	4	0	1	3	8	1	1
P11679;CON__H-INV:HIT000016045;CON__REFSEQ:XP_092267	P11679	61;5;1	58;4;1	27;0;0	Keratin, type II cytoskeletal 8	Krt8	sp|P11679|K2C8_MOUSE Keratin, type II cytoskeletal 8 OS=Mus musculus OX=10090 GN=Krt8 PE=1 SV=4	3	61	58	27	35	42	21	11	9	40	33	42	14	14	44	33	37	15	11	33	40	18	8	7	37	31	40	12	12	42	30	36	13	9	13	20	8	2	2	15	15	19
P11835	P11835	14	14	14	Integrin beta-2	Itgb2	sp|P11835|ITB2_MOUSE Integrin beta-2 OS=Mus musculus OX=10090 GN=Itgb2 PE=1 SV=2	1	14	14	14	14	0	1	0	0	5	0	3	1	1	0	0	0	1	1	14	0	1	0	0	5	0	3	1	1	0	0	0	1	1	14	0	1	0	0	5	0	3
P11983	P11983	40	40	40	T-complex protein 1 subunit alpha	Tcp1	sp|P11983|TCPA_MOUSE T-complex protein 1 subunit alpha OS=Mus musculus OX=10090 GN=Tcp1 PE=1 SV=3	1	40	40	40	28	32	13	8	6	22	23	26	6	4	24	25	30	6	3	28	32	13	8	6	22	23	26	6	4	24	25	30	6	3	28	32	13	8	6	22	23	26
P11985	P11985	5	5	5	Tctex1 domain-containing protein 3	Tcte3	sp|P11985|DYLT2_MOUSE Dynein light chain Tctex-type protein 2 OS=Mus musculus OX=10090 GN=Dynlt2 PE=1 SV=2	1	5	5	5	0	2	0	0	0	1	2	3	0	0	1	2	2	0	0	0	2	0	0	0	1	2	3	0	0	1	2	2	0	0	0	2	0	0	0	1	2	3
P12265	P12265	7	7	7	Beta-glucuronidase	Gusb	sp|P12265|BGLR_MOUSE Beta-glucuronidase OS=Mus musculus OX=10090 GN=Gusb PE=1 SV=2	1	7	7	7	2	0	0	0	0	7	2	0	0	0	6	1	0	0	0	2	0	0	0	0	7	2	0	0	0	6	1	0	0	0	2	0	0	0	0	7	2	0
P12367;P31324	P12367	34;3	34;3	34;3	cAMP-dependent protein kinase type II-alpha regulatory subunit	Prkar2a	sp|P12367|KAP2_MOUSE cAMP-dependent protein kinase type II-alpha regulatory subunit OS=Mus musculus OX=10090 GN=Prkar2a PE=1 SV=2	2	34	34	34	24	31	21	14	7	24	26	21	9	7	23	25	21	9	5	24	31	21	14	7	24	26	21	9	7	23	25	21	9	5	24	31	21	14	7	24	26	21
P12787	P12787	13	13	13	Cytochrome c oxidase subunit 5A, mitochondrial	Cox5a	sp|P12787|COX5A_MOUSE Cytochrome c oxidase subunit 5A, mitochondrial OS=Mus musculus OX=10090 GN=Cox5a PE=1 SV=2	1	13	13	13	4	8	10	4	4	6	9	12	4	5	7	10	13	5	4	4	8	10	4	4	6	9	12	4	5	7	10	13	5	4	4	8	10	4	4	6	9	12
P12815	P12815	5	5	5	Programmed cell death protein 6	Pdcd6	sp|P12815|PDCD6_MOUSE Programmed cell death protein 6 OS=Mus musculus OX=10090 GN=Pdcd6 PE=1 SV=2	1	5	5	5	4	0	0	1	1	4	3	0	1	1	5	3	2	1	1	4	0	0	1	1	4	3	0	1	1	5	3	2	1	1	4	0	0	1	1	4	3	0
P12970	P12970	17	17	17	60S ribosomal protein L7a	Rpl7a	sp|P12970|RL7A_MOUSE 60S ribosomal protein L7a OS=Mus musculus OX=10090 GN=Rpl7a PE=1 SV=2	1	17	17	17	3	10	2	1	1	8	16	13	2	1	1	14	4	1	2	3	10	2	1	1	8	16	13	2	1	1	14	4	1	2	3	10	2	1	1	8	16	13
P13020;CON__Q3SX14	P13020	7;3	7;3	7;3	Gelsolin	Gsn	sp|P13020|GELS_MOUSE Gelsolin OS=Mus musculus OX=10090 GN=Gsn PE=1 SV=3	2	7	7	7	3	2	1	0	1	4	3	5	0	0	3	4	3	0	0	3	2	1	0	1	4	3	5	0	0	3	4	3	0	0	3	2	1	0	1	4	3	5
P13609	P13609	1	1	1	Serglycin	Srgn	sp|P13609|SRGN_MOUSE Serglycin OS=Mus musculus OX=10090 GN=Srgn PE=1 SV=1	1	1	1	1	0	0	0	0	0	0	1	0	0	0	0	0	0	0	0	0	0	0	0	0	0	1	0	0	0	0	0	0	0	0	0	0	0	0	0	0	1	0
P14069	P14069	2	2	2	Protein S100-A6	S100a6	sp|P14069|S10A6_MOUSE Protein S100-A6 OS=Mus musculus OX=10090 GN=S100a6 PE=1 SV=3	1	2	2	2	1	1	1	0	0	1	2	2	0	0	1	2	1	0	0	1	1	1	0	0	1	2	2	0	0	1	2	1	0	0	1	1	1	0	0	1	2	2
P14106	P14106	2	2	2	Complement C1q subcomponent subunit B	C1qb	sp|P14106|C1QB_MOUSE Complement C1q subcomponent subunit B OS=Mus musculus OX=10090 GN=C1qb PE=1 SV=2	1	2	2	2	1	1	0	0	0	0	2	0	0	0	0	1	0	0	0	1	1	0	0	0	0	2	0	0	0	0	1	0	0	0	1	1	0	0	0	0	2	0
P14115	P14115	2	2	2	60S ribosomal protein L27a	Rpl27a	sp|P14115|RL27A_MOUSE 60S ribosomal protein L27a OS=Mus musculus OX=10090 GN=Rpl27a PE=1 SV=5	1	2	2	2	1	0	0	0	0	2	1	0	0	0	0	1	0	0	0	1	0	0	0	0	2	1	0	0	0	0	1	0	0	0	1	0	0	0	0	2	1	0
P14131	P14131	9	9	9	40S ribosomal protein S16	Rps16	sp|P14131|RS16_MOUSE 40S ribosomal protein S16 OS=Mus musculus OX=10090 GN=Rps16 PE=1 SV=4	1	9	9	9	6	2	0	0	0	8	2	0	0	0	1	2	0	0	0	6	2	0	0	0	8	2	0	0	0	1	2	0	0	0	6	2	0	0	0	8	2	0
P14148	P14148	7	7	7	60S ribosomal protein L7	Rpl7	sp|P14148|RL7_MOUSE 60S ribosomal protein L7 OS=Mus musculus OX=10090 GN=Rpl7 PE=1 SV=2	1	7	7	7	1	1	0	1	1	6	4	0	1	1	0	4	0	1	1	1	1	0	1	1	6	4	0	1	1	0	4	0	1	1	1	1	0	1	1	6	4	0
P14152	P14152	17	17	17	Malate dehydrogenase, cytoplasmic	Mdh1	sp|P14152|MDHC_MOUSE Malate dehydrogenase, cytoplasmic OS=Mus musculus OX=10090 GN=Mdh1 PE=1 SV=3	1	17	17	17	5	5	4	0	0	6	7	9	1	0	7	7	13	0	0	5	5	4	0	0	6	7	9	1	0	7	7	13	0	0	5	5	4	0	0	6	7	9
P14206	P14206	18	18	18	40S ribosomal protein SA	Rpsa	sp|P14206|RSSA_MOUSE 40S ribosomal protein SA OS=Mus musculus OX=10090 GN=Rpsa PE=1 SV=4	1	18	18	18	15	13	1	2	2	13	14	4	3	3	9	12	2	2	3	15	13	1	2	2	13	14	4	3	3	9	12	2	2	3	15	13	1	2	2	13	14	4
P14211	P14211	34	34	34	Calreticulin	Calr	sp|P14211|CALR_MOUSE Calreticulin OS=Mus musculus OX=10090 GN=Calr PE=1 SV=1	1	34	34	34	30	11	0	1	0	31	26	6	0	0	30	25	5	0	0	30	11	0	1	0	31	26	6	0	0	30	25	5	0	0	30	11	0	1	0	31	26	6
P14483;P06342;P01921	P14483;P06342;P01921	2;1;1	2;1;1	2;1;1	H-2 class II histocompatibility antigen, A beta chain;H-2 class II histocompatibility antigen, A-Q beta chain;H-2 class II histocompatibility antigen, A-D beta chain	H2-Ab1	sp|P14483|HB2A_MOUSE H-2 class II histocompatibility antigen, A beta chain OS=Mus musculus OX=10090 GN=H2-Ab1 PE=1 SV=1;sp|P06342|HB2Q_MOUSE H-2 class II histocompatibility antigen, A-Q beta chain OS=Mus musculus OX=10090 GN=H2-Ab1 PE=1 SV=1;sp|P01921|HB2D	3	2	2	2	2	0	0	0	0	0	0	0	0	1	0	0	0	0	0	2	0	0	0	0	0	0	0	0	1	0	0	0	0	0	2	0	0	0	0	0	0	0
P14685	P14685	21	21	21	26S proteasome non-ATPase regulatory subunit 3	Psmd3	sp|P14685|PSMD3_MOUSE 26S proteasome non-ATPase regulatory subunit 3 OS=Mus musculus OX=10090 GN=Psmd3 PE=1 SV=3	1	21	21	21	18	2	0	0	2	16	1	3	1	2	10	1	1	1	1	18	2	0	0	2	16	1	3	1	2	10	1	1	1	1	18	2	0	0	2	16	1	3
P14733	P14733	43	41	38	Lamin-B1	Lmnb1	sp|P14733|LMNB1_MOUSE Lamin-B1 OS=Mus musculus OX=10090 GN=Lmnb1 PE=1 SV=3	1	43	41	38	39	24	6	1	1	23	11	6	0	0	20	12	6	0	0	37	22	5	1	0	21	10	5	0	0	18	11	5	0	0	34	19	4	1	0	20	9	4
P14824	P14824	43	43	42	Annexin A6	Anxa6	sp|P14824|ANXA6_MOUSE Annexin A6 OS=Mus musculus OX=10090 GN=Anxa6 PE=1 SV=3	1	43	43	42	30	5	0	1	0	30	30	5	1	1	25	30	3	1	2	30	5	0	1	0	30	30	5	1	1	25	30	3	1	2	30	5	0	1	0	30	29	5
P14869	P14869	9	9	9	60S acidic ribosomal protein P0	Rplp0	sp|P14869|RLA0_MOUSE 60S acidic ribosomal protein P0 OS=Mus musculus OX=10090 GN=Rplp0 PE=1 SV=3	1	9	9	9	4	6	1	1	0	4	8	2	0	0	1	9	0	0	0	4	6	1	1	0	4	8	2	0	0	1	9	0	0	0	4	6	1	1	0	4	8	2
P15089	P15089	12	12	12	Mast cell carboxypeptidase A	Cpa3	sp|P15089|CBPA3_MOUSE Mast cell carboxypeptidase A OS=Mus musculus OX=10090 GN=Cpa3 PE=2 SV=1	1	12	12	12	0	0	8	4	5	0	0	11	1	1	0	1	10	1	1	0	0	8	4	5	0	0	11	1	1	0	1	10	1	1	0	0	8	4	5	0	0	11
P15105	P15105	13	13	13	Glutamine synthetase	Glul	sp|P15105|GLNA_MOUSE Glutamine synthetase OS=Mus musculus OX=10090 GN=Glul PE=1 SV=6	1	13	13	13	6	7	6	10	3	5	1	3	5	3	1	0	3	5	3	6	7	6	10	3	5	1	3	5	3	1	0	3	5	3	6	7	6	10	3	5	1	3
P15265	P15265	2	2	2	Sperm mitochondrial-associated cysteine-rich protein	Smcp	sp|P15265|MCSP_MOUSE Sperm mitochondrial-associated cysteine-rich protein OS=Mus musculus OX=10090 GN=Smcp PE=2 SV=4	1	2	2	2	1	2	1	0	1	2	1	0	0	0	1	0	0	0	0	1	2	1	0	1	2	1	0	0	0	1	0	0	0	0	1	2	1	0	1	2	1	0
P15327	P15327	8	8	8	Bisphosphoglycerate mutase	Bpgm	sp|P15327|PMGE_MOUSE Bisphosphoglycerate mutase OS=Mus musculus OX=10090 GN=Bpgm PE=1 SV=2	1	8	8	8	5	1	0	0	0	7	1	1	0	0	6	2	0	0	0	5	1	0	0	0	7	1	1	0	0	6	2	0	0	0	5	1	0	0	0	7	1	1
P15501	P15501	2	2	2	Prostatic spermine-binding protein	Sbp	sp|P15501|SPBP_MOUSE Prostatic spermine-binding protein OS=Mus musculus OX=10090 GN=Sbp PE=2 SV=1	1	2	2	2	0	0	0	0	0	0	1	0	0	0	2	2	0	0	0	0	0	0	0	0	0	1	0	0	0	2	2	0	0	0	0	0	0	0	0	0	1	0
P15508	P15508	30	30	29	Spectrin beta chain, erythrocytic	Sptb	sp|P15508|SPTB1_MOUSE Spectrin beta chain, erythrocytic OS=Mus musculus OX=10090 GN=Sptb PE=1 SV=4	1	30	30	29	2	26	0	0	0	6	15	3	0	0	1	18	3	1	1	2	26	0	0	0	6	15	3	0	0	1	18	3	1	1	2	26	0	0	0	6	14	3
P15532	P15532	9	4	4	Nucleoside diphosphate kinase A	Nme1	sp|P15532|NDKA_MOUSE Nucleoside diphosphate kinase A OS=Mus musculus OX=10090 GN=Nme1 PE=1 SV=1	1	9	4	4	8	1	0	0	0	8	6	1	0	1	8	7	1	1	0	3	0	0	0	0	4	2	1	0	1	4	3	0	1	0	3	0	0	0	0	4	2	1
P15626;Q8R5I6	P15626	20;7	20;7	12;1	Glutathione S-transferase Mu 2	Gstm2	sp|P15626|GSTM2_MOUSE Glutathione S-transferase Mu 2 OS=Mus musculus OX=10090 GN=Gstm2 PE=1 SV=2	2	20	20	12	5	2	1	2	2	18	7	1	2	2	13	5	1	2	2	5	2	1	2	2	18	7	1	2	2	13	5	1	2	2	0	0	0	0	0	11	3	0
P15864	P15864	22	7	7	Histone H1.2	Hist1h1c	sp|P15864|H12_MOUSE Histone H1.2 OS=Mus musculus OX=10090 GN=H1-2 PE=1 SV=2	1	22	7	7	12	20	8	1	1	10	22	13	0	1	9	21	13	2	1	3	6	1	0	0	2	7	4	0	0	1	6	3	0	0	3	6	1	0	0	2	7	4
P15975	P15975	2	2	2	Inactive ubiquitin carboxyl-terminal hydrolase 53	Usp53	sp|P15975|UBP53_MOUSE Inactive ubiquitin carboxyl-terminal hydrolase 53 OS=Mus musculus OX=10090 GN=Usp53 PE=1 SV=2	1	2	2	2	0	1	0	0	0	1	1	1	0	0	2	2	0	0	0	0	1	0	0	0	1	1	1	0	0	2	2	0	0	0	0	1	0	0	0	1	1	1
P16125	P16125	9	7	7	L-lactate dehydrogenase B chain	Ldhb	sp|P16125|LDHB_MOUSE L-lactate dehydrogenase B chain OS=Mus musculus OX=10090 GN=Ldhb PE=1 SV=2	1	9	7	7	3	2	1	1	1	7	3	2	1	1	8	2	2	1	1	1	0	0	0	0	5	1	0	0	0	6	0	0	0	0	1	0	0	0	0	5	1	0
P16254	P16254	3	3	3	Signal recognition particle 14 kDa protein;Signal recognition particle 14 kDa protein, N-terminally processed	Srp14	sp|P16254|SRP14_MOUSE Signal recognition particle 14 kDa protein OS=Mus musculus OX=10090 GN=Srp14 PE=1 SV=1	1	3	3	3	0	2	0	0	0	0	3	2	0	0	0	3	1	0	0	0	2	0	0	0	0	3	2	0	0	0	3	1	0	0	0	2	0	0	0	0	3	2
P16332	P16332	11	11	11	Methylmalonyl-CoA mutase, mitochondrial	Mut	sp|P16332|MUTA_MOUSE Methylmalonyl-CoA mutase, mitochondrial OS=Mus musculus OX=10090 GN=Mmut PE=1 SV=2	1	11	11	11	4	1	1	0	0	7	5	0	0	0	11	4	0	0	0	4	1	1	0	0	7	5	0	0	0	11	4	0	0	0	4	1	1	0	0	7	5	0
P16546	P16546	15	15	15	Spectrin alpha chain, non-erythrocytic 1	Sptan1	sp|P16546|SPTN1_MOUSE Spectrin alpha chain, non-erythrocytic 1 OS=Mus musculus OX=10090 GN=Sptan1 PE=1 SV=4	1	15	15	15	4	3	0	0	0	9	1	0	0	0	10	1	1	0	1	4	3	0	0	0	9	1	0	0	0	10	1	1	0	1	4	3	0	0	0	9	1	0
P16627	P16627	68	66	41	Heat shock 70 kDa protein 1-like	Hspa1l	sp|P16627|HS71L_MOUSE Heat shock 70 kDa protein 1-like OS=Mus musculus OX=10090 GN=Hspa1l PE=1 SV=4	1	68	66	41	55	52	23	9	2	53	48	33	9	4	49	49	24	10	3	53	50	21	7	2	51	46	31	7	3	47	47	22	9	2	29	31	13	3	1	29	28	17
P16858	P16858	17	15	15	Glyceraldehyde-3-phosphate dehydrogenase	Gapdh	sp|P16858|G3P_MOUSE Glyceraldehyde-3-phosphate dehydrogenase OS=Mus musculus OX=10090 GN=Gapdh PE=1 SV=2	1	17	15	15	14	10	10	6	4	11	7	13	6	4	11	9	10	5	2	12	9	8	5	3	9	6	11	4	3	9	7	8	3	1	12	9	8	5	3	9	6	11
P17047	P17047	3	3	3	Lysosome-associated membrane glycoprotein 2	Lamp2	sp|P17047|LAMP2_MOUSE Lysosome-associated membrane glycoprotein 2 OS=Mus musculus OX=10090 GN=Lamp2 PE=1 SV=2	1	3	3	3	2	0	0	0	0	2	1	0	0	0	2	0	0	0	0	2	0	0	0	0	2	1	0	0	0	2	0	0	0	0	2	0	0	0	0	2	1	0
P17095	P17095	2	2	2	High mobility group protein HMG-I/HMG-Y	Hmga1	sp|P17095|HMGA1_MOUSE High mobility group protein HMG-I/HMG-Y OS=Mus musculus OX=10090 GN=Hmga1 PE=1 SV=4	1	2	2	2	0	0	0	0	0	0	2	0	0	0	0	1	0	0	0	0	0	0	0	0	0	2	0	0	0	0	1	0	0	0	0	0	0	0	0	0	2	0
P17156	P17156	63	51	41	Heat shock-related 70 kDa protein 2	Hspa2	sp|P17156|HSP72_MOUSE Heat shock-related 70 kDa protein 2 OS=Mus musculus OX=10090 GN=Hspa2 PE=1 SV=2	1	63	51	41	53	56	35	15	7	44	46	36	10	8	43	44	33	9	8	42	45	29	11	7	35	37	29	5	5	35	34	28	5	6	33	37	21	7	4	26	27	21
P17182	P17182	70	70	63	Alpha-enolase	Eno1	sp|P17182|ENOA_MOUSE Alpha-enolase OS=Mus musculus OX=10090 GN=Eno1 PE=1 SV=3	1	70	70	63	51	62	46	22	9	48	57	64	22	12	44	59	60	21	12	51	62	46	22	9	48	57	64	22	12	44	59	60	21	12	48	59	43	19	6	43	53	58
P17225;Q8BHD7	P17225	6;1	6;1	6;1	Polypyrimidine tract-binding protein 1	Ptbp1	sp|P17225|PTBP1_MOUSE Polypyrimidine tract-binding protein 1 OS=Mus musculus OX=10090 GN=Ptbp1 PE=1 SV=2	2	6	6	6	4	1	0	1	0	4	0	0	1	0	4	2	0	1	1	4	1	0	1	0	4	0	0	1	0	4	2	0	1	1	4	1	0	1	0	4	0	0
P17426;P17427	P17426;P17427	9;5	9;5	9;5	AP-2 complex subunit alpha-1;AP-2 complex subunit alpha-2	Ap2a1;Ap2a2	sp|P17426|AP2A1_MOUSE AP-2 complex subunit alpha-1 OS=Mus musculus OX=10090 GN=Ap2a1 PE=1 SV=1;sp|P17427|AP2A2_MOUSE AP-2 complex subunit alpha-2 OS=Mus musculus OX=10090 GN=Ap2a2 PE=1 SV=2	2	9	9	9	3	1	0	0	0	7	1	0	0	1	7	1	1	0	0	3	1	0	0	0	7	1	0	0	1	7	1	1	0	0	3	1	0	0	0	7	1	0
P17665	P17665	4	4	4	Cytochrome c oxidase subunit 7C, mitochondrial	Cox7c	sp|P17665|COX7C_MOUSE Cytochrome c oxidase subunit 7C, mitochondrial OS=Mus musculus OX=10090 GN=Cox7c PE=1 SV=1	1	4	4	4	0	2	2	0	0	1	1	3	0	0	0	0	2	0	0	0	2	2	0	0	1	1	3	0	0	0	0	2	0	0	0	2	2	0	0	1	1	3
P17710;Q3TRM8	P17710	116;2	116;2	106;0	Hexokinase-1	Hk1	sp|P17710|HXK1_MOUSE Hexokinase-1 OS=Mus musculus OX=10090 GN=Hk1 PE=1 SV=3	2	116	116	106	101	73	46	35	33	85	73	98	34	35	71	70	55	26	20	101	73	46	35	33	85	73	98	34	35	71	70	55	26	20	92	65	41	28	28	78	66	88
P17742	P17742	12	12	12	Peptidyl-prolyl cis-trans isomerase A;Peptidyl-prolyl cis-trans isomerase A, N-terminally processed	Ppia	sp|P17742|PPIA_MOUSE Peptidyl-prolyl cis-trans isomerase A OS=Mus musculus OX=10090 GN=Ppia PE=1 SV=2	1	12	12	12	8	4	3	1	0	11	8	1	1	0	8	8	2	1	0	8	4	3	1	0	11	8	1	1	0	8	8	2	1	0	8	4	3	1	0	11	8	1
P17751	P17751	13	13	13	Triosephosphate isomerase	Tpi1	sp|P17751|TPIS_MOUSE Triosephosphate isomerase OS=Mus musculus OX=10090 GN=Tpi1 PE=1 SV=5	1	13	13	13	5	8	9	9	7	10	6	8	1	2	10	7	7	3	2	5	8	9	9	7	10	6	8	1	2	10	7	7	3	2	5	8	9	9	7	10	6	8
Q61696;P17879	Q61696;P17879	26;26	1;1	1;1	Heat shock 70 kDa protein 1A;Heat shock 70 kDa protein 1B	Hspa1a;Hspa1b	sp|Q61696|HS71A_MOUSE Heat shock 70 kDa protein 1A OS=Mus musculus OX=10090 GN=Hspa1a PE=1 SV=2;sp|P17879|HS71B_MOUSE Heat shock 70 kDa protein 1B OS=Mus musculus OX=10090 GN=Hspa1b PE=1 SV=3	2	26	1	1	25	20	9	5	1	23	19	15	6	4	17	21	10	8	3	0	0	0	0	0	1	0	0	0	0	0	0	0	0	0	0	0	0	0	0	1	0	0
P17897	P17897	3	1	1	Lysozyme C-1	Lyz1	sp|P17897|LYZ1_MOUSE Lysozyme C-1 OS=Mus musculus OX=10090 GN=Lyz1 PE=1 SV=1	1	3	1	1	2	1	0	0	0	1	1	0	0	0	1	3	1	0	0	0	1	0	0	0	0	1	0	0	0	0	1	1	0	0	0	1	0	0	0	0	1	0
P18155	P18155	5	5	4	Bifunctional methylenetetrahydrofolate dehydrogenase/cyclohydrolase, mitochondrial;NAD-dependent methylenetetrahydrofolate dehydrogenase;Methenyltetrahydrofolate cyclohydrolase	Mthfd2	sp|P18155|MTDC_MOUSE Bifunctional methylenetetrahydrofolate dehydrogenase/cyclohydrolase, mitochondrial OS=Mus musculus OX=10090 GN=Mthfd2 PE=1 SV=1	1	5	5	4	4	1	0	0	1	5	2	0	0	0	2	1	0	0	0	4	1	0	0	1	5	2	0	0	0	2	1	0	0	0	3	0	0	0	0	4	1	0
P18242	P18242	4	4	4	Cathepsin D	Ctsd	sp|P18242|CATD_MOUSE Cathepsin D OS=Mus musculus OX=10090 GN=Ctsd PE=1 SV=1	1	4	4	4	3	0	0	0	0	4	1	0	0	0	3	0	0	0	0	3	0	0	0	0	4	1	0	0	0	3	0	0	0	0	3	0	0	0	0	4	1	0
P18419	P18419	9	9	9	Seminal vesicle secretory protein 4	Svs4	sp|P18419|SVS4_MOUSE Seminal vesicle secretory protein 4 OS=Mus musculus OX=10090 GN=Svs4 PE=1 SV=2	1	9	9	9	0	0	0	0	0	6	7	7	3	3	3	6	8	3	3	0	0	0	0	0	6	7	7	3	3	3	6	8	3	3	0	0	0	0	0	6	7	7
P18572	P18572	11	11	11	Basigin	Bsg	sp|P18572|BASI_MOUSE Basigin OS=Mus musculus OX=10090 GN=Bsg PE=1 SV=2	1	11	11	11	10	6	4	1	1	9	7	9	1	1	8	5	5	1	1	10	6	4	1	1	9	7	9	1	1	8	5	5	1	1	10	6	4	1	1	9	7	9
P18760	P18760	7	7	5	Cofilin-1	Cfl1	sp|P18760|COF1_MOUSE Cofilin-1 OS=Mus musculus OX=10090 GN=Cfl1 PE=1 SV=3	1	7	7	5	7	0	1	0	0	5	2	0	0	0	4	1	0	0	0	7	0	1	0	0	5	2	0	0	0	4	1	0	0	0	5	0	0	0	0	3	1	0
P19157;P46425	P19157	5;2	5;2	5;2	Glutathione S-transferase P 1	Gstp1	sp|P19157|GSTP1_MOUSE Glutathione S-transferase P 1 OS=Mus musculus OX=10090 GN=Gstp1 PE=1 SV=2	2	5	5	5	2	0	0	0	0	4	1	0	0	0	5	0	0	0	0	2	0	0	0	0	4	1	0	0	0	5	0	0	0	0	2	0	0	0	0	4	1	0
P19253	P19253	3	3	3	60S ribosomal protein L13a	Rpl13a	sp|P19253|RL13A_MOUSE 60S ribosomal protein L13a OS=Mus musculus OX=10090 GN=Rpl13a PE=1 SV=4	1	3	3	3	0	0	0	0	1	2	0	0	0	1	0	0	0	0	1	0	0	0	0	1	2	0	0	0	1	0	0	0	0	1	0	0	0	0	1	2	0	0
P19324	P19324	3	3	3	Serpin H1	Serpinh1	sp|P19324|SERPH_MOUSE Serpin H1 OS=Mus musculus OX=10090 GN=Serpinh1 PE=1 SV=3	1	3	3	3	2	0	0	0	0	2	0	0	0	0	2	0	0	0	0	2	0	0	0	0	2	0	0	0	0	2	0	0	0	0	2	0	0	0	0	2	0	0
P19536	P19536	14	14	14	Cytochrome c oxidase subunit 5B, mitochondrial	Cox5b	sp|P19536|COX5B_MOUSE Cytochrome c oxidase subunit 5B, mitochondrial OS=Mus musculus OX=10090 GN=Cox5b PE=1 SV=1	1	14	14	14	1	4	12	1	2	2	6	13	1	1	2	4	13	2	1	1	4	12	1	2	2	6	13	1	1	2	4	13	2	1	1	4	12	1	2	2	6	13
P19783	P19783	11	11	11	Cytochrome c oxidase subunit 4 isoform 1, mitochondrial	Cox4i1	sp|P19783|COX41_MOUSE Cytochrome c oxidase subunit 4 isoform 1, mitochondrial OS=Mus musculus OX=10090 GN=Cox4i1 PE=1 SV=2	1	11	11	11	3	3	5	5	9	5	2	7	4	6	3	1	5	2	6	3	3	5	5	9	5	2	7	4	6	3	1	5	2	6	3	3	5	5	9	5	2	7
P19973	P19973	1	1	1	Lymphocyte-specific protein 1	Lsp1	sp|P19973|LSP1_MOUSE Lymphocyte-specific protein 1 OS=Mus musculus OX=10090 GN=Lsp1 PE=1 SV=2	1	1	1	1	1	0	0	0	0	0	0	0	0	0	0	0	0	0	0	1	0	0	0	0	0	0	0	0	0	0	0	0	0	0	1	0	0	0	0	0	0	0
P20029	P20029	70	70	68	78 kDa glucose-regulated protein	Hspa5	sp|P20029|BIP_MOUSE Endoplasmic reticulum chaperone BiP OS=Mus musculus OX=10090 GN=Hspa5 PE=1 SV=3	1	70	70	68	63	45	17	5	0	54	61	37	6	5	56	63	44	6	7	63	45	17	5	0	54	61	37	6	5	56	63	44	6	7	61	43	15	3	0	52	59	35
P20060	P20060	12	12	12	Beta-hexosaminidase subunit beta	Hexb	sp|P20060|HEXB_MOUSE Beta-hexosaminidase subunit beta OS=Mus musculus OX=10090 GN=Hexb PE=1 SV=2	1	12	12	12	7	4	1	0	0	7	6	2	1	0	10	7	1	2	0	7	4	1	0	0	7	6	2	1	0	10	7	1	2	0	7	4	1	0	0	7	6	2
P20108	P20108	12	12	12	Thioredoxin-dependent peroxide reductase, mitochondrial	Prdx3	sp|P20108|PRDX3_MOUSE Thioredoxin-dependent peroxide reductase, mitochondrial OS=Mus musculus OX=10090 GN=Prdx3 PE=1 SV=1	1	12	12	12	9	3	2	1	0	6	5	1	1	2	10	3	1	0	0	9	3	2	1	0	6	5	1	1	2	10	3	1	0	0	9	3	2	1	0	6	5	1
P20152;P15331;P46660;P08553;CON__Q61726;CON__O43790;CON__Q6NT21;CON__P78385;CON__Q14533;CON__P78386;P03995;Q9ERE2;P97861;Q6IMF0;Q9Z2T6;P08551;P19246	P20152	41;6;2;2;1;1;1;1;1;1;1;1;1;1;1;1;1	38;4;2;2;0;0;0;0;0;0;0;0;0;0;0;1;1	35;4;0;0;0;0;0;0;0;0;0;0;0;0;0;0;0	Vimentin	Vim	sp|P20152|VIME_MOUSE Vimentin OS=Mus musculus OX=10090 GN=Vim PE=1 SV=3	17	41	38	35	41	23	7	1	2	21	20	16	2	2	25	25	16	2	2	38	20	5	0	0	18	17	13	1	0	22	22	13	1	1	35	17	5	0	0	15	16	11
P20181	P20181	1	1	1	Neurotrophin-3	Ntf3	sp|P20181|NTF3_MOUSE Neurotrophin-3 OS=Mus musculus OX=10090 GN=Ntf3 PE=1 SV=1	1	1	1	1	0	1	0	0	0	0	1	0	0	0	0	1	0	0	0	0	1	0	0	0	0	1	0	0	0	0	1	0	0	0	0	1	0	0	0	0	1	0
P21107	P21107	10	3	3	Tropomyosin alpha-3 chain	Tpm3	sp|P21107|TPM3_MOUSE Tropomyosin alpha-3 chain OS=Mus musculus OX=10090 GN=Tpm3 PE=1 SV=3	1	10	3	3	3	3	1	0	0	4	8	5	3	1	4	7	2	0	1	1	2	0	0	0	1	1	1	0	0	1	2	1	0	0	1	2	0	0	0	1	1	1
P21126	P21126	7	7	7	Ubiquitin-like protein 4A	Ubl4a	sp|P21126|UBL4A_MOUSE Ubiquitin-like protein 4A OS=Mus musculus OX=10090 GN=Ubl4a PE=1 SV=1	1	7	7	7	4	0	0	0	0	5	1	0	0	0	7	3	0	0	0	4	0	0	0	0	5	1	0	0	0	7	3	0	0	0	4	0	0	0	0	5	1	0
P21300;P45377	P21300	15;2	15;2	15;2	Aldose reductase-related protein 1	Akr1b7	sp|P21300|ALD1_MOUSE Aldo-keto reductase family 1 member B7 OS=Mus musculus OX=10090 GN=Akr1b7 PE=1 SV=4	2	15	15	15	8	1	0	0	0	13	6	1	1	1	14	6	1	0	1	8	1	0	0	0	13	6	1	1	1	14	6	1	0	1	8	1	0	0	0	13	6	1
P21460	P21460	4	4	4	Cystatin-C	Cst3	sp|P21460|CYTC_MOUSE Cystatin-C OS=Mus musculus OX=10090 GN=Cst3 PE=1 SV=2	1	4	4	4	2	2	0	0	0	2	1	0	0	0	3	2	1	0	0	2	2	0	0	0	2	1	0	0	0	3	2	1	0	0	2	2	0	0	0	2	1	0
P21550	P21550	22	17	16	Beta-enolase	Eno3	sp|P21550|ENOB_MOUSE Beta-enolase OS=Mus musculus OX=10090 GN=Eno3 PE=1 SV=3	1	22	17	16	13	8	4	2	2	15	15	5	3	2	12	13	4	2	2	11	6	2	0	0	11	12	1	0	0	9	10	1	0	0	11	6	2	0	0	11	11	1
P21619	P21619	18	13	13	Lamin-B2	Lmnb2	sp|P21619|LMNB2_MOUSE Lamin-B2 OS=Mus musculus OX=10090 GN=Lmnb2 PE=1 SV=2	1	18	13	13	12	15	3	0	1	8	9	4	0	0	9	5	4	0	0	7	10	1	0	0	5	7	2	0	0	7	4	2	0	0	7	10	1	0	0	5	7	2
P21765	P21765	14	14	12	Epididymal secretory glutathione peroxidase	Gpx5	sp|P21765|GPX5_MOUSE Epididymal secretory glutathione peroxidase OS=Mus musculus OX=10090 GN=Gpx5 PE=2 SV=3	1	14	14	12	10	7	2	0	0	13	6	3	0	0	7	7	4	0	0	10	7	2	0	0	13	6	3	0	0	7	7	4	0	0	8	5	1	0	0	11	4	1
P21812	P21812	10	10	10	Mast cell protease 4	Mcpt4	sp|P21812|MCPT4_MOUSE Mast cell protease 4 OS=Mus musculus OX=10090 GN=Mcpt4 PE=1 SV=1	1	10	10	10	0	5	5	2	1	0	5	4	1	1	0	6	5	2	1	0	5	5	2	1	0	5	4	1	1	0	6	5	2	1	0	5	5	2	1	0	5	4
P21844	P21844	15	15	15	Chymase	Cma1	sp|P21844|CMA1_MOUSE Chymase OS=Mus musculus OX=10090 GN=Cma1 PE=1 SV=2	1	15	15	15	0	1	6	6	1	0	3	10	1	0	0	2	12	2	0	0	1	6	6	1	0	3	10	1	0	0	2	12	2	0	0	1	6	6	1	0	3	10
P21845	P21845	2	2	2	Tryptase beta-2	Tpsb2	sp|P21845|TRYB2_MOUSE Tryptase beta-2 OS=Mus musculus OX=10090 GN=Tpsb2 PE=1 SV=2	1	2	2	2	0	1	0	1	1	0	1	1	0	0	0	1	2	0	0	0	1	0	1	1	0	1	1	0	0	0	1	2	0	0	0	1	0	1	1	0	1	1
P21956	P21956	14	14	14	Lactadherin	Mfge8	sp|P21956|MFGM_MOUSE Lactadherin OS=Mus musculus OX=10090 GN=Mfge8 PE=1 SV=3	1	14	14	14	9	3	2	4	1	13	10	6	5	1	10	8	5	5	3	9	3	2	4	1	13	10	6	5	1	10	8	5	5	3	9	3	2	4	1	13	10	6
P21995	P21995	1	1	1	Embigin	Emb	sp|P21995|EMB_MOUSE Embigin OS=Mus musculus OX=10090 GN=Emb PE=1 SV=2	1	1	1	1	1	0	0	0	0	1	0	0	0	0	1	0	0	0	0	1	0	0	0	0	1	0	0	0	0	1	0	0	0	0	1	0	0	0	0	1	0	0
P22315	P22315	8	8	8	Ferrochelatase, mitochondrial	Fech	sp|P22315|HEMH_MOUSE Ferrochelatase, mitochondrial OS=Mus musculus OX=10090 GN=Fech PE=1 SV=3	1	8	8	8	4	0	0	1	1	5	4	0	0	0	5	4	0	0	0	4	0	0	1	1	5	4	0	0	0	5	4	0	0	0	4	0	0	1	1	5	4	0
P22437	P22437	14	14	14	Prostaglandin G/H synthase 1	Ptgs1	sp|P22437|PGH1_MOUSE Prostaglandin G/H synthase 1 OS=Mus musculus OX=10090 GN=Ptgs1 PE=1 SV=1	1	14	14	14	11	1	0	1	1	10	0	0	0	1	7	1	1	3	1	11	1	0	1	1	10	0	0	0	1	7	1	1	3	1	11	1	0	1	1	10	0	0
P22599	P22599	8	2	2	Alpha-1-antitrypsin 1-2	Serpina1b	sp|P22599|A1AT2_MOUSE Alpha-1-antitrypsin 1-2 OS=Mus musculus OX=10090 GN=Serpina1b PE=1 SV=2	1	8	2	2	2	0	0	0	0	7	1	0	0	0	5	1	1	0	0	0	0	0	0	0	2	0	0	0	0	1	0	0	0	0	0	0	0	0	0	2	0	0
P22892;O88512	P22892	9;1	9;1	9;1	AP-1 complex subunit gamma-1	Ap1g1	sp|P22892|AP1G1_MOUSE AP-1 complex subunit gamma-1 OS=Mus musculus OX=10090 GN=Ap1g1 PE=1 SV=3	2	9	9	9	1	1	0	0	0	4	2	0	0	0	8	1	0	0	0	1	1	0	0	0	4	2	0	0	0	8	1	0	0	0	1	1	0	0	0	4	2	0
P23116	P23116	3	3	3	Eukaryotic translation initiation factor 3 subunit A	Eif3a	sp|P23116|EIF3A_MOUSE Eukaryotic translation initiation factor 3 subunit A OS=Mus musculus OX=10090 GN=Eif3a PE=1 SV=5	1	3	3	3	2	0	0	0	0	2	0	1	0	0	1	1	0	0	0	2	0	0	0	0	2	0	1	0	0	1	1	0	0	0	2	0	0	0	0	2	0	1
P23198	P23198	2	2	2	Chromobox protein homolog 3	Cbx3	sp|P23198|CBX3_MOUSE Chromobox protein homolog 3 OS=Mus musculus OX=10090 GN=Cbx3 PE=1 SV=2	1	2	2	2	1	0	0	0	0	1	0	0	0	0	1	0	0	0	0	1	0	0	0	0	1	0	0	0	0	1	0	0	0	0	1	0	0	0	0	1	0	0
P23506	P23506	19	19	19	Protein-L-isoaspartate(D-aspartate) O-methyltransferase	Pcmt1	sp|P23506|PIMT_MOUSE Protein-L-isoaspartate(D-aspartate) O-methyltransferase OS=Mus musculus OX=10090 GN=Pcmt1 PE=1 SV=3	1	19	19	19	10	5	1	0	1	14	8	8	1	1	14	12	10	0	0	10	5	1	0	1	14	8	8	1	1	14	12	10	0	0	10	5	1	0	1	14	8	8
P23578	P23578	15	15	15	Acrosin;Acrosin light chain;Acrosin heavy chain	Acr	sp|P23578|ACRO_MOUSE Acrosin OS=Mus musculus OX=10090 GN=Acr PE=1 SV=1	1	15	15	15	12	12	7	2	2	13	13	10	4	3	13	13	9	3	2	12	12	7	2	2	13	13	10	4	3	13	13	9	3	2	12	12	7	2	2	13	13	10
P23591	P23591	4	4	4	GDP-L-fucose synthase	Tsta3	sp|P23591|FCL_MOUSE GDP-L-fucose synthase OS=Mus musculus OX=10090 GN=Gfus PE=1 SV=3	1	4	4	4	0	0	0	1	2	0	0	0	2	2	0	0	0	3	1	0	0	0	1	2	0	0	0	2	2	0	0	0	3	1	0	0	0	1	2	0	0	0
P23780	P23780	3	3	3	Beta-galactosidase	Glb1	sp|P23780|BGAL_MOUSE Beta-galactosidase OS=Mus musculus OX=10090 GN=Glb1 PE=1 SV=1	1	3	3	3	2	0	0	0	0	3	0	0	0	0	2	0	0	0	0	2	0	0	0	0	3	0	0	0	0	2	0	0	0	0	2	0	0	0	0	3	0	0
P23953	P23953	6	3	3	Carboxylesterase 1C	Ces1c	sp|P23953|EST1C_MOUSE Carboxylesterase 1C OS=Mus musculus OX=10090 GN=Ces1c PE=1 SV=4	1	6	3	3	2	2	0	0	1	3	2	2	0	0	6	2	2	0	0	0	1	0	0	0	0	0	0	0	0	3	0	0	0	0	0	1	0	0	0	0	0	0
P24270	P24270	6	6	6	Catalase	Cat	sp|P24270|CATA_MOUSE Catalase OS=Mus musculus OX=10090 GN=Cat PE=1 SV=4	1	6	6	6	5	1	0	0	0	5	2	1	0	0	6	3	0	0	1	5	1	0	0	0	5	2	1	0	0	6	3	0	0	1	5	1	0	0	0	5	2	1
P24369	P24369	20	20	20	Peptidyl-prolyl cis-trans isomerase B	Ppib	sp|P24369|PPIB_MOUSE Peptidyl-prolyl cis-trans isomerase B OS=Mus musculus OX=10090 GN=Ppib PE=1 SV=2	1	20	20	20	12	6	1	0	2	18	14	3	0	1	18	14	5	0	1	12	6	1	0	2	18	14	3	0	1	18	14	5	0	1	12	6	1	0	2	18	14	3
P24452	P24452	2	2	2	Macrophage-capping protein	Capg	sp|P24452|CAPG_MOUSE Macrophage-capping protein OS=Mus musculus OX=10090 GN=Capg PE=1 SV=2	1	2	2	2	1	1	0	0	0	0	1	0	0	0	1	1	0	0	0	1	1	0	0	0	0	1	0	0	0	1	1	0	0	0	1	1	0	0	0	0	1	0
P24527	P24527	5	5	5	Leukotriene A-4 hydrolase	Lta4h	sp|P24527|LKHA4_MOUSE Leukotriene A-4 hydrolase OS=Mus musculus OX=10090 GN=Lta4h PE=1 SV=4	1	5	5	5	2	0	1	1	0	3	0	0	0	0	4	0	0	0	0	2	0	1	1	0	3	0	0	0	0	4	0	0	0	0	2	0	1	1	0	3	0	0
P24549;O35945	P24549	15;7	13;5	13;5	Retinal dehydrogenase 1	Aldh1a1	sp|P24549|AL1A1_MOUSE Aldehyde dehydrogenase 1A1 OS=Mus musculus OX=10090 GN=Aldh1a1 PE=1 SV=5	2	15	13	13	6	1	0	1	1	13	2	1	1	1	13	1	1	0	0	5	1	0	1	1	12	1	1	1	1	11	0	1	0	0	5	1	0	1	1	12	1	1
P24668	P24668	1	1	1	Cation-dependent mannose-6-phosphate receptor	M6pr	sp|P24668|MPRD_MOUSE Cation-dependent mannose-6-phosphate receptor OS=Mus musculus OX=10090 GN=M6pr PE=1 SV=1	1	1	1	1	1	0	0	0	0	1	0	0	0	0	1	0	0	0	0	1	0	0	0	0	1	0	0	0	0	1	0	0	0	0	1	0	0	0	0	1	0	0
P25444	P25444	3	3	3	40S ribosomal protein S2	Rps2	sp|P25444|RS2_MOUSE 40S ribosomal protein S2 OS=Mus musculus OX=10090 GN=Rps2 PE=1 SV=3	1	3	3	3	1	1	0	0	0	3	0	1	0	0	0	2	0	0	0	1	1	0	0	0	3	0	1	0	0	0	2	0	0	0	1	1	0	0	0	3	0	1
P26039;Q71LX4	P26039	9;1	9;1	9;1	Talin-1	Tln1	sp|P26039|TLN1_MOUSE Talin-1 OS=Mus musculus OX=10090 GN=Tln1 PE=1 SV=2	2	9	9	9	7	0	0	0	0	3	0	0	0	0	3	0	0	0	0	7	0	0	0	0	3	0	0	0	0	3	0	0	0	0	7	0	0	0	0	3	0	0
P26040	P26040	30	30	22	Ezrin	Ezr	sp|P26040|EZRI_MOUSE Ezrin OS=Mus musculus OX=10090 GN=Ezr PE=1 SV=3	1	30	30	22	14	6	2	1	1	22	11	2	0	2	26	14	3	0	1	14	6	2	1	1	22	11	2	0	2	26	14	3	0	1	8	3	2	1	1	15	6	2
P26043;P26041	P26043;P26041	10;8	2;1	2;1	Radixin;Moesin	Rdx;Msn	sp|P26043|RADI_MOUSE Radixin OS=Mus musculus OX=10090 GN=Rdx PE=1 SV=3;sp|P26041|MOES_MOUSE Moesin OS=Mus musculus OX=10090 GN=Msn PE=1 SV=3	2	10	2	2	6	3	0	0	0	9	6	0	0	1	9	6	1	0	0	0	0	0	0	0	2	1	0	0	0	1	1	0	0	0	0	0	0	0	0	2	1	0
P26231	P26231	4	4	4	Catenin alpha-1	Ctnna1	sp|P26231|CTNA1_MOUSE Catenin alpha-1 OS=Mus musculus OX=10090 GN=Ctnna1 PE=1 SV=1	1	4	4	4	0	0	0	0	0	0	1	0	0	0	2	2	0	0	0	0	0	0	0	0	0	1	0	0	0	2	2	0	0	0	0	0	0	0	0	0	1	0
P26443	P26443	33	33	33	Glutamate dehydrogenase 1, mitochondrial	Glud1	sp|P26443|DHE3_MOUSE Glutamate dehydrogenase 1, mitochondrial OS=Mus musculus OX=10090 GN=Glud1 PE=1 SV=1	1	33	33	33	24	11	1	3	2	28	28	7	3	2	23	22	7	3	2	24	11	1	3	2	28	28	7	3	2	23	22	7	3	2	24	11	1	3	2	28	28	7
P26516	P26516	12	12	12	26S proteasome non-ATPase regulatory subunit 7	Psmd7	sp|P26516|PSMD7_MOUSE 26S proteasome non-ATPase regulatory subunit 7 OS=Mus musculus OX=10090 GN=Psmd7 PE=1 SV=2	1	12	12	12	11	5	1	0	0	10	4	5	0	0	6	6	6	1	0	11	5	1	0	0	10	4	5	0	0	6	6	6	1	0	11	5	1	0	0	10	4	5
P26883	P26883	3	3	3	Peptidyl-prolyl cis-trans isomerase FKBP1A	Fkbp1a	sp|P26883|FKB1A_MOUSE Peptidyl-prolyl cis-trans isomerase FKBP1A OS=Mus musculus OX=10090 GN=Fkbp1a PE=1 SV=2	1	3	3	3	2	1	1	0	0	3	2	1	1	0	3	1	1	1	0	2	1	1	0	0	3	2	1	1	0	3	1	1	1	0	2	1	1	0	0	3	2	1
P27048;P63163	P27048;P63163	4;4	4;4	4;4	Small nuclear ribonucleoprotein-associated protein B;Small nuclear ribonucleoprotein-associated protein N	Snrpb;Snrpn	sp|P27048|RSMB_MOUSE Small nuclear ribonucleoprotein-associated protein B OS=Mus musculus OX=10090 GN=Snrpb PE=1 SV=1;sp|P63163|RSMN_MOUSE Small nuclear ribonucleoprotein-associated protein N OS=Mus musculus OX=10090 GN=Snrpn PE=1 SV=1	2	4	4	4	2	2	0	1	0	2	3	2	1	0	2	4	2	1	0	2	2	0	1	0	2	3	2	1	0	2	4	2	1	0	2	2	0	1	0	2	3	2
P27659	P27659	7	7	7	60S ribosomal protein L3	Rpl3	sp|P27659|RL3_MOUSE 60S ribosomal protein L3 OS=Mus musculus OX=10090 GN=Rpl3 PE=1 SV=3	1	7	7	7	4	2	1	0	0	7	2	1	1	1	1	2	1	1	1	4	2	1	0	0	7	2	1	1	1	1	2	1	1	1	4	2	1	0	0	7	2	1
P27661	P27661	8	2	2	Histone H2AX	H2afx	sp|P27661|H2AX_MOUSE Histone H2AX OS=Mus musculus OX=10090 GN=H2ax PE=1 SV=2	1	8	2	2	1	5	6	4	3	4	6	6	4	4	3	6	5	4	4	0	1	1	0	0	0	2	2	0	0	0	2	1	1	0	0	1	1	0	0	0	2	2
P27773	P27773	56	56	56	Protein disulfide-isomerase A3	Pdia3	sp|P27773|PDIA3_MOUSE Protein disulfide-isomerase A3 OS=Mus musculus OX=10090 GN=Pdia3 PE=1 SV=2	1	56	56	56	45	28	9	2	3	45	38	25	3	4	44	41	28	5	2	45	28	9	2	3	45	38	25	3	4	44	41	28	5	2	45	28	9	2	3	45	38	25
P28474;Q64437	P28474	5;1	5;1	5;1	Alcohol dehydrogenase class-3	Adh5	sp|P28474|ADHX_MOUSE Alcohol dehydrogenase class-3 OS=Mus musculus OX=10090 GN=Adh5 PE=1 SV=3	2	5	5	5	1	0	0	0	0	5	0	0	0	0	2	0	0	0	0	1	0	0	0	0	5	0	0	0	0	2	0	0	0	0	1	0	0	0	0	5	0	0
P28654	P28654	7	7	7	Decorin	Dcn	sp|P28654|PGS2_MOUSE Decorin OS=Mus musculus OX=10090 GN=Dcn PE=1 SV=1	1	7	7	7	0	0	0	0	0	0	6	1	1	0	0	7	0	0	0	0	0	0	0	0	0	6	1	1	0	0	7	0	0	0	0	0	0	0	0	0	6	1
P28656	P28656	5	3	3	Nucleosome assembly protein 1-like 1	Nap1l1	sp|P28656|NP1L1_MOUSE Nucleosome assembly protein 1-like 1 OS=Mus musculus OX=10090 GN=Nap1l1 PE=1 SV=2	1	5	3	3	1	3	0	0	0	0	5	0	0	0	1	5	1	0	0	1	1	0	0	0	0	3	0	0	0	0	3	0	0	0	1	1	0	0	0	0	3	0
P28661	P28661	11	11	11	Septin-4	2022-09-04	sp|P28661|SEPT4_MOUSE Septin-4 OS=Mus musculus OX=10090 GN=Septin4 PE=1 SV=1	1	11	11	11	0	8	5	5	2	3	5	9	4	1	1	4	5	2	0	0	8	5	5	2	3	5	9	4	1	1	4	5	2	0	0	8	5	5	2	3	5	9
P28843	P28843	4	4	4	Dipeptidyl peptidase 4;Dipeptidyl peptidase 4 membrane form;Dipeptidyl peptidase 4 soluble form	Dpp4	sp|P28843|DPP4_MOUSE Dipeptidyl peptidase 4 OS=Mus musculus OX=10090 GN=Dpp4 PE=1 SV=3	1	4	4	4	1	1	0	0	1	2	0	1	1	2	0	0	0	1	2	1	1	0	0	1	2	0	1	1	2	0	0	0	1	2	1	1	0	0	1	2	0	1
P29121	P29121	4	4	4	Proprotein convertase subtilisin/kexin type 4	Pcsk4	sp|P29121|PCSK4_MOUSE Proprotein convertase subtilisin/kexin type 4 OS=Mus musculus OX=10090 GN=Pcsk4 PE=2 SV=1	1	4	4	4	1	2	0	0	0	4	0	0	2	0	1	0	0	3	1	1	2	0	0	0	4	0	0	2	0	1	0	0	3	1	1	2	0	0	0	4	0	0
P29341	P29341	17	17	17	Polyadenylate-binding protein 1	Pabpc1	sp|P29341|PABP1_MOUSE Polyadenylate-binding protein 1 OS=Mus musculus OX=10090 GN=Pabpc1 PE=1 SV=2	1	17	17	17	10	11	1	1	1	14	10	4	2	3	16	10	6	3	2	10	11	1	1	1	14	10	4	2	3	16	10	6	3	2	10	11	1	1	1	14	10	4
P29391;P49945	P29391	3;1	3;1	3;1	Ferritin light chain 1	Ftl1	sp|P29391|FRIL1_MOUSE Ferritin light chain 1 OS=Mus musculus OX=10090 GN=Ftl1 PE=1 SV=2	2	3	3	3	2	0	0	0	0	2	0	0	0	0	1	0	0	1	0	2	0	0	0	0	2	0	0	0	0	1	0	0	1	0	2	0	0	0	0	2	0	0
P29416	P29416	8	8	8	Beta-hexosaminidase subunit alpha	Hexa	sp|P29416|HEXA_MOUSE Beta-hexosaminidase subunit alpha OS=Mus musculus OX=10090 GN=Hexa PE=1 SV=2	1	8	8	8	4	1	0	0	0	5	4	0	0	0	6	4	1	0	0	4	1	0	0	0	5	4	0	0	0	6	4	1	0	0	4	1	0	0	0	5	4	0
P29595	P29595	3	3	3	NEDD8	Nedd8	sp|P29595|NEDD8_MOUSE NEDD8 OS=Mus musculus OX=10090 GN=Nedd8 PE=1 SV=2	1	3	3	3	2	1	0	0	0	3	1	0	0	0	2	1	0	0	0	2	1	0	0	0	3	1	0	0	0	2	1	0	0	0	2	1	0	0	0	3	1	0
P29699	P29699	1	1	1	Alpha-2-HS-glycoprotein	Ahsg	sp|P29699|FETUA_MOUSE Alpha-2-HS-glycoprotein OS=Mus musculus OX=10090 GN=Ahsg PE=1 SV=1	1	1	1	1	0	0	0	0	0	1	0	0	0	0	0	0	0	0	0	0	0	0	0	0	1	0	0	0	0	0	0	0	0	0	0	0	0	0	0	1	0	0
P29758	P29758	29	29	29	Ornithine aminotransferase, mitochondrial	Oat	sp|P29758|OAT_MOUSE Ornithine aminotransferase, mitochondrial OS=Mus musculus OX=10090 GN=Oat PE=1 SV=1	1	29	29	29	19	8	2	0	0	26	21	4	0	0	24	18	1	0	0	19	8	2	0	0	26	21	4	0	0	24	18	1	0	0	19	8	2	0	0	26	21	4
P30275;Q6P8J7	P30275	13;2	13;2	13;2	Creatine kinase U-type, mitochondrial	Ckmt1	sp|P30275|KCRU_MOUSE Creatine kinase U-type, mitochondrial OS=Mus musculus OX=10090 GN=Ckmt1 PE=1 SV=1	2	13	13	13	9	2	0	0	0	8	8	1	0	1	9	5	0	0	1	9	2	0	0	0	8	8	1	0	1	9	5	0	0	1	9	2	0	0	0	8	8	1
P30681	P30681	4	3	3	High mobility group protein B2	Hmgb2	sp|P30681|HMGB2_MOUSE High mobility group protein B2 OS=Mus musculus OX=10090 GN=Hmgb2 PE=1 SV=3	1	4	3	3	1	3	0	0	0	0	4	0	0	0	0	3	0	0	0	1	2	0	0	0	0	3	0	0	0	0	2	0	0	0	1	2	0	0	0	0	3	0
P30933	P30933	8	8	8	Seminal vesicle secretory protein 5	Svs5	sp|P30933|SVS5_MOUSE Seminal vesicle secretory protein 5 OS=Mus musculus OX=10090 GN=Svs5 PE=2 SV=1	1	8	8	8	0	0	0	0	0	3	5	8	2	2	5	4	7	1	0	0	0	0	0	0	3	5	8	2	2	5	4	7	1	0	0	0	0	0	0	3	5	8
P31230	P31230	7	7	7	Aminoacyl tRNA synthase complex-interacting multifunctional protein 1;Endothelial monocyte-activating polypeptide 2	Aimp1	sp|P31230|AIMP1_MOUSE Aminoacyl tRNA synthase complex-interacting multifunctional protein 1 OS=Mus musculus OX=10090 GN=Aimp1 PE=1 SV=2	1	7	7	7	6	3	0	0	0	5	1	0	0	0	4	2	0	0	0	6	3	0	0	0	5	1	0	0	0	4	2	0	0	0	6	3	0	0	0	5	1	0
P32020	P32020	25	25	25	Non-specific lipid-transfer protein	Scp2	sp|P32020|SCP2_MOUSE Sterol carrier protein 2 OS=Mus musculus OX=10090 GN=Scp2 PE=1 SV=3	1	25	25	25	18	3	0	0	0	21	14	2	1	0	21	14	3	1	1	18	3	0	0	0	21	14	2	1	0	21	14	3	1	1	18	3	0	0	0	21	14	2
P32037	P32037	18	18	18	Solute carrier family 2, facilitated glucose transporter member 3	Slc2a3	sp|P32037|GTR3_MOUSE Solute carrier family 2, facilitated glucose transporter member 3 OS=Mus musculus OX=10090 GN=Slc2a3 PE=1 SV=1	1	18	18	18	17	9	7	4	4	16	7	12	3	5	12	6	7	3	2	17	9	7	4	4	16	7	12	3	5	12	6	7	3	2	17	9	7	4	4	16	7	12
P32921	P32921	2	2	2	Tryptophan--tRNA ligase, cytoplasmic;T1-TrpRS;T2-TrpRS	Wars	sp|P32921|SYWC_MOUSE Tryptophan--tRNA ligase, cytoplasmic OS=Mus musculus OX=10090 GN=Wars1 PE=1 SV=2	1	2	2	2	1	0	0	0	0	1	1	0	0	0	2	0	0	0	0	1	0	0	0	0	1	1	0	0	0	2	0	0	0	0	1	0	0	0	0	1	1	0
P34884	P34884	2	2	2	Macrophage migration inhibitory factor	Mif	sp|P34884|MIF_MOUSE Macrophage migration inhibitory factor OS=Mus musculus OX=10090 GN=Mif PE=1 SV=2	1	2	2	2	1	0	0	1	0	1	0	0	1	0	1	1	0	1	1	1	0	0	1	0	1	0	0	1	0	1	1	0	1	1	1	0	0	1	0	1	0	0
P34914	P34914	5	5	5	Bifunctional epoxide hydrolase 2;Cytosolic epoxide hydrolase 2;Lipid-phosphate phosphatase	Ephx2	sp|P34914|HYES_MOUSE Bifunctional epoxide hydrolase 2 OS=Mus musculus OX=10090 GN=Ephx2 PE=1 SV=2	1	5	5	5	2	1	0	0	0	4	1	0	0	0	3	3	0	0	0	2	1	0	0	0	4	1	0	0	0	3	3	0	0	0	2	1	0	0	0	4	1	0
P35278;Q9CQD1	P35278	11;3	11;3	8;0	Ras-related protein Rab-5C	Rab5c	sp|P35278|RAB5C_MOUSE Ras-related protein Rab-5C OS=Mus musculus OX=10090 GN=Rab5c PE=1 SV=2	2	11	11	8	9	7	2	1	0	8	2	1	1	2	8	2	1	2	2	9	7	2	1	0	8	2	1	1	2	8	2	1	2	2	7	5	2	0	0	6	1	1
P35279;P61294	P35279;P61294	6;3	6;3	4;1	Ras-related protein Rab-6A;Ras-related protein Rab-6B	Rab6a;Rab6b	sp|P35279|RAB6A_MOUSE Ras-related protein Rab-6A OS=Mus musculus OX=10090 GN=Rab6a PE=1 SV=4;sp|P61294|RAB6B_MOUSE Ras-related protein Rab-6B OS=Mus musculus OX=10090 GN=Rab6b PE=1 SV=1	2	6	6	4	3	2	0	1	2	1	1	1	3	5	1	1	0	2	4	3	2	0	1	2	1	1	1	3	5	1	1	0	2	4	1	1	0	0	1	0	0	0
P35285;Q921E2	P35285	9;2	9;2	9;2	Ras-related protein Rab-22A	Rab22a	sp|P35285|RB22A_MOUSE Ras-related protein Rab-22A OS=Mus musculus OX=10090 GN=Rab22a PE=1 SV=2	2	9	9	9	7	0	0	0	1	6	0	0	0	1	5	1	0	1	1	7	0	0	0	1	6	0	0	0	1	5	1	0	1	1	7	0	0	0	1	6	0	0
P35293	P35293	4	4	4	Ras-related protein Rab-18	Rab18	sp|P35293|RAB18_MOUSE Ras-related protein Rab-18 OS=Mus musculus OX=10090 GN=Rab18 PE=1 SV=2	1	4	4	4	3	0	0	0	2	2	0	0	0	0	0	0	0	1	2	3	0	0	0	2	2	0	0	0	0	0	0	0	1	2	3	0	0	0	2	2	0	0
P35486	P35486	18	15	15	Pyruvate dehydrogenase E1 component subunit alpha, somatic form, mitochondrial	Pdha1	sp|P35486|ODPA_MOUSE Pyruvate dehydrogenase E1 component subunit alpha, somatic form, mitochondrial OS=Mus musculus OX=10090 GN=Pdha1 PE=1 SV=1	1	18	15	15	13	11	6	6	3	14	17	9	5	4	12	15	6	6	2	10	8	3	6	3	12	14	6	5	4	11	12	3	6	2	10	8	3	6	3	12	14	6
P35487	P35487	48	48	45	Pyruvate dehydrogenase E1 component subunit alpha, testis-specific form, mitochondrial	Pdha2	sp|P35487|ODPAT_MOUSE Pyruvate dehydrogenase E1 component subunit alpha, testis-specific form, mitochondrial OS=Mus musculus OX=10090 GN=Pdha2 PE=1 SV=1	1	48	48	45	35	44	31	18	13	29	45	46	14	9	25	43	32	14	10	35	44	31	18	13	29	45	46	14	9	25	43	32	14	10	32	41	28	18	13	27	42	43
P35550;Q80WS3	P35550	3;1	3;1	3;1	rRNA 2-O-methyltransferase fibrillarin	Fbl	sp|P35550|FBRL_MOUSE rRNA 2-O-methyltransferase fibrillarin OS=Mus musculus OX=10090 GN=Fbl PE=1 SV=2	2	3	3	3	2	1	0	0	0	3	2	0	1	0	1	1	0	1	0	2	1	0	0	0	3	2	0	1	0	1	1	0	1	0	2	1	0	0	0	3	2	0
P35564	P35564	19	19	19	Calnexin	Canx	sp|P35564|CALX_MOUSE Calnexin OS=Mus musculus OX=10090 GN=Canx PE=1 SV=1	1	19	19	19	17	6	1	0	0	14	4	8	0	1	10	7	2	0	0	17	6	1	0	0	14	4	8	0	1	10	7	2	0	0	17	6	1	0	0	14	4	8
P35585;Q9WVP1	P35585	5;2	5;2	5;2	AP-1 complex subunit mu-1	Ap1m1	sp|P35585|AP1M1_MOUSE AP-1 complex subunit mu-1 OS=Mus musculus OX=10090 GN=Ap1m1 PE=1 SV=3	2	5	5	5	2	0	0	1	0	5	3	0	0	0	4	2	0	0	0	2	0	0	1	0	5	3	0	0	0	4	2	0	0	0	2	0	0	1	0	5	3	0
P35700	P35700	9	9	8	Peroxiredoxin-1	Prdx1	sp|P35700|PRDX1_MOUSE Peroxiredoxin-1 OS=Mus musculus OX=10090 GN=Prdx1 PE=1 SV=1	1	9	9	8	6	6	4	3	2	8	2	2	1	2	7	4	1	0	0	6	6	4	3	2	8	2	2	1	2	7	4	1	0	0	6	5	3	2	2	7	2	2
P35979	P35979	10	10	10	60S ribosomal protein L12	Rpl12	sp|P35979|RL12_MOUSE 60S ribosomal protein L12 OS=Mus musculus OX=10090 GN=Rpl12 PE=1 SV=2	1	10	10	10	3	6	2	0	0	5	10	7	0	0	2	10	5	0	0	3	6	2	0	0	5	10	7	0	0	2	10	5	0	0	3	6	2	0	0	5	10	7
P35980	P35980	5	5	5	60S ribosomal protein L18	Rpl18	sp|P35980|RL18_MOUSE 60S ribosomal protein L18 OS=Mus musculus OX=10090 GN=Rpl18 PE=1 SV=3	1	5	5	5	2	3	0	0	1	4	5	2	2	1	0	4	1	2	1	2	3	0	0	1	4	5	2	2	1	0	4	1	2	1	2	3	0	0	1	4	5	2
P36552	P36552	2	2	2	Oxygen-dependent coproporphyrinogen-III oxidase, mitochondrial	Cpox	sp|P36552|HEM6_MOUSE Oxygen-dependent coproporphyrinogen-III oxidase, mitochondrial OS=Mus musculus OX=10090 GN=Cpox PE=1 SV=2	1	2	2	2	0	0	0	0	0	1	0	0	0	0	2	0	0	0	0	0	0	0	0	0	1	0	0	0	0	2	0	0	0	0	0	0	0	0	0	1	0	0
P36993	P36993	12	8	8	Protein phosphatase 1B	Ppm1b	sp|P36993|PPM1B_MOUSE Protein phosphatase 1B OS=Mus musculus OX=10090 GN=Ppm1b PE=1 SV=1	1	12	8	8	7	5	5	3	3	9	7	8	3	4	8	9	5	4	3	5	2	3	1	0	6	4	6	1	1	5	5	3	1	1	5	2	3	1	0	6	4	6
P37040	P37040	4	4	4	NADPH--cytochrome P450 reductase	Por	sp|P37040|NCPR_MOUSE NADPH--cytochrome P450 reductase OS=Mus musculus OX=10090 GN=Por PE=1 SV=2	1	4	4	4	4	0	0	0	0	0	0	0	0	1	0	0	0	0	1	4	0	0	0	0	0	0	0	0	1	0	0	0	0	1	4	0	0	0	0	0	0	0
P37804	P37804	2	2	2	Transgelin	Tagln	sp|P37804|TAGL_MOUSE Transgelin OS=Mus musculus OX=10090 GN=Tagln PE=1 SV=3	1	2	2	2	0	0	0	0	0	2	0	0	0	0	2	0	0	0	0	0	0	0	0	0	2	0	0	0	0	2	0	0	0	0	0	0	0	0	0	2	0	0
P38060;Q8JZS7	P38060	9;1	9;1	9;1	Hydroxymethylglutaryl-CoA lyase, mitochondrial	Hmgcl	sp|P38060|HMGCL_MOUSE Hydroxymethylglutaryl-CoA lyase, mitochondrial OS=Mus musculus OX=10090 GN=Hmgcl PE=1 SV=2	2	9	9	9	3	0	0	0	0	7	2	0	0	0	4	0	0	0	0	3	0	0	0	0	7	2	0	0	0	4	0	0	0	0	3	0	0	0	0	7	2	0
P38647	P38647	62	61	61	Stress-70 protein, mitochondrial	Hspa9	sp|P38647|GRP75_MOUSE Stress-70 protein, mitochondrial OS=Mus musculus OX=10090 GN=Hspa9 PE=1 SV=3	1	62	61	61	50	50	24	10	6	48	47	26	7	4	46	51	22	2	5	49	49	23	9	6	47	46	25	7	4	45	50	21	2	5	49	49	23	9	6	47	46	25
P39061	P39061	7	7	7	Collagen alpha-1(XVIII) chain;Endostatin	Col18a1	sp|P39061|COIA1_MOUSE Collagen alpha-1(XVIII) chain OS=Mus musculus OX=10090 GN=Col18a1 PE=1 SV=4	1	7	7	7	0	0	0	0	0	3	6	2	0	0	5	5	0	0	0	0	0	0	0	0	3	6	2	0	0	5	5	0	0	0	0	0	0	0	0	3	6	2
P39654	P39654	8	8	8	Arachidonate 15-lipoxygenase	Alox15	sp|P39654|LOX15_MOUSE Polyunsaturated fatty acid lipoxygenase ALOX15 OS=Mus musculus OX=10090 GN=Alox15 PE=1 SV=4	1	8	8	8	7	1	0	0	0	7	0	0	0	0	5	0	0	2	0	7	1	0	0	0	7	0	0	0	0	5	0	0	2	0	7	1	0	0	0	7	0	0
P40124	P40124	1	1	1	Adenylyl cyclase-associated protein 1	Cap1	sp|P40124|CAP1_MOUSE Adenylyl cyclase-associated protein 1 OS=Mus musculus OX=10090 GN=Cap1 PE=1 SV=4	1	1	1	1	0	0	0	0	0	1	0	0	0	0	1	0	0	0	0	0	0	0	0	0	1	0	0	0	0	1	0	0	0	0	0	0	0	0	0	1	0	0
P40142	P40142	6	6	6	Transketolase	Tkt	sp|P40142|TKT_MOUSE Transketolase OS=Mus musculus OX=10090 GN=Tkt PE=1 SV=1	1	6	6	6	3	0	0	0	0	5	0	0	0	0	4	0	0	0	0	3	0	0	0	0	5	0	0	0	0	4	0	0	0	0	3	0	0	0	0	5	0	0
P40630	P40630	14	14	14	Transcription factor A, mitochondrial	Tfam	sp|P40630|TFAM_MOUSE Transcription factor A, mitochondrial OS=Mus musculus OX=10090 GN=Tfam PE=1 SV=2	1	14	14	14	1	1	7	0	5	1	5	11	1	0	1	8	12	2	0	1	1	7	0	5	1	5	11	1	0	1	8	12	2	0	1	1	7	0	5	1	5	11
P41105	P41105	2	2	2	60S ribosomal protein L28	Rpl28	sp|P41105|RL28_MOUSE 60S ribosomal protein L28 OS=Mus musculus OX=10090 GN=Rpl28 PE=1 SV=2	1	2	2	2	2	0	0	0	1	2	1	1	1	1	0	1	1	1	1	2	0	0	0	1	2	1	1	1	1	0	1	1	1	1	2	0	0	0	1	2	1	1
P41209;Q9R1K9	P41209	24;3	24;3	24;3	Centrin-1	Cetn1	sp|P41209|CETN1_MOUSE Centrin-1 OS=Mus musculus OX=10090 GN=Cetn1 PE=1 SV=1	2	24	24	24	3	11	11	0	1	6	14	21	3	0	4	14	20	2	0	3	11	11	0	1	6	14	21	3	0	4	14	20	2	0	3	11	11	0	1	6	14	21
P41216	P41216	50	50	48	Long-chain-fatty-acid--CoA ligase 1	Acsl1	sp|P41216|ACSL1_MOUSE Long-chain-fatty-acid--CoA ligase 1 OS=Mus musculus OX=10090 GN=Acsl1 PE=1 SV=2	1	50	50	48	45	28	9	6	8	44	21	13	5	3	40	24	8	5	6	45	28	9	6	8	44	21	13	5	3	40	24	8	5	6	43	26	9	6	8	42	19	12
P42125	P42125	19	19	19	Enoyl-CoA delta isomerase 1, mitochondrial	Eci1	sp|P42125|ECI1_MOUSE Enoyl-CoA delta isomerase 1, mitochondrial OS=Mus musculus OX=10090 GN=Eci1 PE=1 SV=2	1	19	19	19	16	15	6	2	1	13	19	7	0	0	13	18	6	0	0	16	15	6	2	1	13	19	7	0	0	13	18	6	0	0	16	15	6	2	1	13	19	7
P42567	P42567	4	4	4	Epidermal growth factor receptor substrate 15	Eps15	sp|P42567|EPS15_MOUSE Epidermal growth factor receptor substrate 15 OS=Mus musculus OX=10090 GN=Eps15 PE=1 SV=1	1	4	4	4	2	1	0	0	0	1	0	0	0	0	2	0	0	0	0	2	1	0	0	0	1	0	0	0	0	2	0	0	0	0	2	1	0	0	0	1	0	0
P42669;O35295	P42669	5;1	5;1	5;1	Transcriptional activator protein Pur-alpha	Pura	sp|P42669|PURA_MOUSE Transcriptional activator protein Pur-alpha OS=Mus musculus OX=10090 GN=Pura PE=1 SV=1	2	5	5	5	2	3	0	0	0	1	5	0	0	0	2	4	0	0	0	2	3	0	0	0	1	5	0	0	0	2	4	0	0	0	2	3	0	0	0	1	5	0
P42932	P42932	42	42	42	T-complex protein 1 subunit theta	Cct8	sp|P42932|TCPQ_MOUSE T-complex protein 1 subunit theta OS=Mus musculus OX=10090 GN=Cct8 PE=1 SV=3	1	42	42	42	35	34	16	3	2	32	30	28	3	1	26	28	23	1	1	35	34	16	3	2	32	30	28	3	1	26	28	23	1	1	35	34	16	3	2	32	30	28
P43024	P43024	4	4	4	Cytochrome c oxidase subunit 6A1, mitochondrial	Cox6a1	sp|P43024|CX6A1_MOUSE Cytochrome c oxidase subunit 6A1, mitochondrial OS=Mus musculus OX=10090 GN=Cox6a1 PE=1 SV=2	1	4	4	4	2	3	0	3	4	2	1	4	1	2	0	2	4	1	2	2	3	0	3	4	2	1	4	1	2	0	2	4	1	2	2	3	0	3	4	2	1	4
P43274	P43274	22	6	6	Histone H1.4	Hist1h1e	sp|P43274|H14_MOUSE Histone H1.4 OS=Mus musculus OX=10090 GN=H1-4 PE=1 SV=2	1	22	6	6	11	22	8	1	3	9	21	10	0	1	11	20	11	2	2	1	6	1	0	1	1	6	2	0	0	3	6	4	0	0	1	6	1	0	1	1	6	2
P43275	P43275	13	8	8	Histone H1.1	Hist1h1a	sp|P43275|H11_MOUSE Histone H1.1 OS=Mus musculus OX=10090 GN=H1-1 PE=1 SV=2	1	13	8	8	8	12	2	0	1	5	13	5	0	0	3	13	3	0	1	5	7	0	0	0	3	8	3	0	0	1	8	2	0	0	5	7	0	0	0	3	8	3
P43276	P43276	18	10	10	Histone H1.5	Hist1h1b	sp|P43276|H15_MOUSE Histone H1.5 OS=Mus musculus OX=10090 GN=H1-5 PE=1 SV=2	1	18	10	10	5	17	6	1	2	4	17	5	0	1	3	14	4	2	1	0	9	2	0	0	0	10	1	0	0	0	8	1	0	0	0	9	2	0	0	0	10	1
P43277	P43277	23	23	3	Histone H1.3	Hist1h1d	sp|P43277|H13_MOUSE Histone H1.3 OS=Mus musculus OX=10090 GN=H1-3 PE=1 SV=2	1	23	23	3	11	22	9	1	2	10	22	12	0	1	10	21	12	2	2	11	22	9	1	2	10	22	12	0	1	10	21	12	2	2	0	3	0	0	0	1	3	1
P45376	P45376	14	14	14	Aldose reductase	Akr1b1	sp|P45376|ALDR_MOUSE Aldo-keto reductase family 1 member B1 OS=Mus musculus OX=10090 GN=Akr1b1 PE=1 SV=3	1	14	14	14	8	0	0	0	0	10	1	0	0	0	12	2	1	0	0	8	0	0	0	0	10	1	0	0	0	12	2	1	0	0	8	0	0	0	0	10	1	0
P45700	P45700	2	2	2	Mannosyl-oligosaccharide 1,2-alpha-mannosidase IA	Man1a1	sp|P45700|MA1A1_MOUSE Mannosyl-oligosaccharide 1,2-alpha-mannosidase IA OS=Mus musculus OX=10090 GN=Man1a1 PE=1 SV=1	1	2	2	2	0	0	0	0	0	2	0	0	0	0	2	0	0	0	0	0	0	0	0	0	2	0	0	0	0	2	0	0	0	0	0	0	0	0	0	2	0	0
P45878	P45878	8	8	8	Peptidyl-prolyl cis-trans isomerase FKBP2	Fkbp2	sp|P45878|FKBP2_MOUSE Peptidyl-prolyl cis-trans isomerase FKBP2 OS=Mus musculus OX=10090 GN=Fkbp2 PE=1 SV=1	1	8	8	8	4	2	0	0	0	6	5	0	0	0	8	3	1	0	0	4	2	0	0	0	6	5	0	0	0	8	3	1	0	0	4	2	0	0	0	6	5	0
P45952	P45952	6	6	6	Medium-chain specific acyl-CoA dehydrogenase, mitochondrial	Acadm	sp|P45952|ACADM_MOUSE Medium-chain specific acyl-CoA dehydrogenase, mitochondrial OS=Mus musculus OX=10090 GN=Acadm PE=1 SV=1	1	6	6	6	5	1	0	0	0	4	0	0	0	0	3	1	0	0	1	5	1	0	0	0	4	0	0	0	0	3	1	0	0	1	5	1	0	0	0	4	0	0
P46412	P46412	11	9	9	Glutathione peroxidase 3	Gpx3	sp|P46412|GPX3_MOUSE Glutathione peroxidase 3 OS=Mus musculus OX=10090 GN=Gpx3 PE=1 SV=2	1	11	9	9	8	7	1	0	0	7	8	7	0	0	5	7	8	0	0	6	5	0	0	0	5	6	5	0	0	4	5	6	0	0	6	5	0	0	0	5	6	5
P46460	P46460	9	9	9	Vesicle-fusing ATPase	Nsf	sp|P46460|NSF_MOUSE Vesicle-fusing ATPase OS=Mus musculus OX=10090 GN=Nsf PE=1 SV=2	1	9	9	9	7	1	0	0	0	7	2	0	0	0	5	1	0	0	0	7	1	0	0	0	7	2	0	0	0	5	1	0	0	0	7	1	0	0	0	7	2	0
P46471	P46471	22	22	22	26S protease regulatory subunit 7	Psmc2	sp|P46471|PRS7_MOUSE 26S proteasome regulatory subunit 7 OS=Mus musculus OX=10090 GN=Psmc2 PE=1 SV=5	1	22	22	22	22	11	1	6	2	15	0	0	6	4	3	1	1	6	1	22	11	1	6	2	15	0	0	6	4	3	1	1	6	1	22	11	1	6	2	15	0	0
P46638;P62492;Q9WTL2	P46638;P62492	22;19;2	22;19;2	22;19;2	Ras-related protein Rab-11B;Ras-related protein Rab-11A	Rab11b;Rab11a	sp|P46638|RB11B_MOUSE Ras-related protein Rab-11B OS=Mus musculus OX=10090 GN=Rab11b PE=1 SV=3;sp|P62492|RB11A_MOUSE Ras-related protein Rab-11A OS=Mus musculus OX=10090 GN=Rab11a PE=1 SV=3	3	22	22	22	19	15	2	3	1	13	11	10	2	8	11	9	7	3	8	19	15	2	3	1	13	11	10	2	8	11	9	7	3	8	19	15	2	3	1	13	11	10
P46737	P46737	1	1	1	Lys-63-specific deubiquitinase BRCC36	Brcc3	sp|P46737|BRCC3_MOUSE Lys-63-specific deubiquitinase BRCC36 OS=Mus musculus OX=10090 GN=Brcc3 PE=1 SV=1	1	1	1	1	0	0	0	0	0	0	1	0	0	0	0	1	0	0	0	0	0	0	0	0	0	1	0	0	0	0	1	0	0	0	0	0	0	0	0	0	1	0
P46978	P46978	1	1	1	Dolichyl-diphosphooligosaccharide--protein glycosyltransferase subunit STT3A	Stt3a	sp|P46978|STT3A_MOUSE Dolichyl-diphosphooligosaccharide--protein glycosyltransferase subunit STT3A OS=Mus musculus OX=10090 GN=Stt3a PE=1 SV=1	1	1	1	1	1	0	0	0	0	0	0	0	0	0	0	0	0	0	0	1	0	0	0	0	0	0	0	0	0	0	0	0	0	0	1	0	0	0	0	0	0	0
P47199	P47199	2	2	2	Quinone oxidoreductase	Cryz	sp|P47199|QOR_MOUSE Quinone oxidoreductase OS=Mus musculus OX=10090 GN=Cryz PE=1 SV=1	1	2	2	2	1	0	0	0	0	2	1	0	0	0	2	0	0	0	0	1	0	0	0	0	2	1	0	0	0	2	0	0	0	0	1	0	0	0	0	2	1	0
P47738;Q9JHW9;Q9CZS1	P47738	39;2;2	39;2;2	37;0;0	Aldehyde dehydrogenase, mitochondrial	Aldh2	sp|P47738|ALDH2_MOUSE Aldehyde dehydrogenase, mitochondrial OS=Mus musculus OX=10090 GN=Aldh2 PE=1 SV=1	3	39	39	37	30	12	4	5	2	34	26	6	6	3	35	23	6	3	4	30	12	4	5	2	34	26	6	6	3	35	23	6	3	4	29	12	4	5	2	33	25	6
P47740	P47740	4	4	4	Fatty aldehyde dehydrogenase	Aldh3a2	sp|P47740|AL3A2_MOUSE Aldehyde dehydrogenase family 3 member A2 OS=Mus musculus OX=10090 GN=Aldh3a2 PE=1 SV=2	1	4	4	4	1	0	0	0	0	3	0	0	0	0	1	0	0	0	0	1	0	0	0	0	3	0	0	0	0	1	0	0	0	0	1	0	0	0	0	3	0	0
P47754;P47753	P47754	3;1	3;1	3;1	F-actin-capping protein subunit alpha-2	Capza2	sp|P47754|CAZA2_MOUSE F-actin-capping protein subunit alpha-2 OS=Mus musculus OX=10090 GN=Capza2 PE=1 SV=3	2	3	3	3	2	2	1	1	0	1	1	1	1	0	1	2	2	1	0	2	2	1	1	0	1	1	1	1	0	1	2	2	1	0	2	2	1	1	0	1	1	1
P47757	P47757	8	8	8	F-actin-capping protein subunit beta	Capzb	sp|P47757|CAPZB_MOUSE F-actin-capping protein subunit beta OS=Mus musculus OX=10090 GN=Capzb PE=1 SV=3	1	8	8	8	4	5	2	8	4	6	5	3	5	1	6	3	2	4	0	4	5	2	8	4	6	5	3	5	1	6	3	2	4	0	4	5	2	8	4	6	5	3
P47758	P47758	4	4	4	Signal recognition particle receptor subunit beta	Srprb	sp|P47758|SRPRB_MOUSE Signal recognition particle receptor subunit beta OS=Mus musculus OX=10090 GN=Srprb PE=1 SV=1	1	4	4	4	4	0	0	0	0	0	0	0	0	0	0	0	0	0	0	4	0	0	0	0	0	0	0	0	0	0	0	0	0	0	4	0	0	0	0	0	0	0
P47791	P47791	11	11	11	Glutathione reductase, mitochondrial	Gsr	sp|P47791|GSHR_MOUSE Glutathione reductase, mitochondrial OS=Mus musculus OX=10090 GN=Gsr PE=1 SV=3	1	11	11	11	6	1	1	0	0	6	7	1	0	0	6	6	0	0	0	6	1	1	0	0	6	7	1	0	0	6	6	0	0	0	6	1	1	0	0	6	7	1
P47802	P47802	4	4	4	Metaxin-1	Mtx1	sp|P47802|MTX1_MOUSE Metaxin-1 OS=Mus musculus OX=10090 GN=Mtx1 PE=1 SV=1	1	4	4	4	2	2	2	0	2	1	2	4	0	1	0	1	0	0	1	2	2	2	0	2	1	2	4	0	1	0	1	0	0	1	2	2	2	0	2	1	2	4
P47857	P47857	39	36	34	ATP-dependent 6-phosphofructokinase, muscle type	Pfkm	sp|P47857|PFKAM_MOUSE ATP-dependent 6-phosphofructokinase, muscle type OS=Mus musculus OX=10090 GN=Pfkm PE=1 SV=3	1	39	36	34	20	30	9	6	5	34	21	6	5	5	36	25	3	6	4	17	27	7	5	4	31	18	3	4	3	33	22	2	6	4	16	25	7	4	3	29	17	3
P47911	P47911	13	13	13	60S ribosomal protein L6	Rpl6	sp|P47911|RL6_MOUSE 60S ribosomal protein L6 OS=Mus musculus OX=10090 GN=Rpl6 PE=1 SV=3	1	13	13	13	1	6	1	0	0	5	12	3	1	1	1	11	3	1	1	1	6	1	0	0	5	12	3	1	1	1	11	3	1	1	1	6	1	0	0	5	12	3
P47915	P47915	2	2	2	60S ribosomal protein L29	Rpl29	sp|P47915|RL29_MOUSE 60S ribosomal protein L29 OS=Mus musculus OX=10090 GN=Rpl29 PE=1 SV=2	1	2	2	2	0	0	0	0	0	1	2	2	0	0	1	2	0	0	0	0	0	0	0	0	1	2	2	0	0	1	2	0	0	0	0	0	0	0	0	1	2	2
P47934	P47934	70	70	70	Carnitine O-acetyltransferase	Crat	sp|P47934|CACP_MOUSE Carnitine O-acetyltransferase OS=Mus musculus OX=10090 GN=Crat PE=1 SV=3	1	70	70	70	54	52	23	7	7	57	55	29	3	2	58	54	31	5	2	54	52	23	7	7	57	55	29	3	2	58	54	31	5	2	54	52	23	7	7	57	55	29
P47955	P47955	1	1	1	60S acidic ribosomal protein P1	Rplp1	sp|P47955|RLA1_MOUSE 60S acidic ribosomal protein P1 OS=Mus musculus OX=10090 GN=Rplp1 PE=1 SV=1	1	1	1	1	1	1	0	0	0	1	1	0	0	0	1	1	0	0	0	1	1	0	0	0	1	1	0	0	0	1	1	0	0	0	1	1	0	0	0	1	1	0
P47962	P47962	22	22	22	60S ribosomal protein L5	Rpl5	sp|P47962|RL5_MOUSE 60S ribosomal protein L5 OS=Mus musculus OX=10090 GN=Rpl5 PE=1 SV=3	1	22	22	22	10	10	0	0	0	10	21	5	0	0	10	19	1	0	0	10	10	0	0	0	10	21	5	0	0	10	19	1	0	0	10	10	0	0	0	10	21	5
P47963	P47963	12	12	12	60S ribosomal protein L13	Rpl13	sp|P47963|RL13_MOUSE 60S ribosomal protein L13 OS=Mus musculus OX=10090 GN=Rpl13 PE=1 SV=3	1	12	12	12	1	6	0	3	1	8	7	5	5	4	1	8	1	4	3	1	6	0	3	1	8	7	5	5	4	1	8	1	4	3	1	6	0	3	1	8	7	5
P47964	P47964	4	4	4	60S ribosomal protein L36	Rpl36	sp|P47964|RL36_MOUSE 60S ribosomal protein L36 OS=Mus musculus OX=10090 GN=Rpl36 PE=1 SV=2	1	4	4	4	0	2	0	0	0	0	4	0	0	0	0	4	0	0	0	0	2	0	0	0	0	4	0	0	0	0	4	0	0	0	0	2	0	0	0	0	4	0
P47968	P47968	9	9	9	Ribose-5-phosphate isomerase	Rpia	sp|P47968|RPIA_MOUSE Ribose-5-phosphate isomerase OS=Mus musculus OX=10090 GN=Rpia PE=1 SV=2	1	9	9	9	4	2	1	0	1	7	4	0	2	0	7	2	0	1	1	4	2	1	0	1	7	4	0	2	0	7	2	0	1	1	4	2	1	0	1	7	4	0
P48036	P48036	35	35	35	Annexin A5	Anxa5	sp|P48036|ANXA5_MOUSE Annexin A5 OS=Mus musculus OX=10090 GN=Anxa5 PE=1 SV=1	1	35	35	35	21	6	1	0	1	28	29	10	3	2	26	28	13	3	2	21	6	1	0	1	28	29	10	3	2	26	28	13	3	2	21	6	1	0	1	28	29	10
P48193	P48193	6	6	6	Protein 4.1	Epb41	sp|P48193|EPB41_MOUSE Protein 4.1 OS=Mus musculus OX=10090 GN=Epb41 PE=1 SV=2	1	6	6	6	0	3	1	0	0	1	4	2	0	0	0	4	0	0	0	0	3	1	0	0	1	4	2	0	0	0	4	0	0	0	0	3	1	0	0	1	4	2
P48455;P63328;P48453	P48455	15;3;3	15;3;3	15;3;3	Serine/threonine-protein phosphatase 2B catalytic subunit gamma isoform	Ppp3cc	sp|P48455|PP2BC_MOUSE Serine/threonine-protein phosphatase 2B catalytic subunit gamma isoform OS=Mus musculus OX=10090 GN=Ppp3cc PE=1 SV=1	3	15	15	15	10	3	1	1	2	11	8	3	1	0	10	7	2	2	1	10	3	1	1	2	11	8	3	1	0	10	7	2	2	1	10	3	1	1	2	11	8	3
P48678	P48678	60	60	58	Prelamin-A/C;Lamin-A/C	Lmna	sp|P48678|LMNA_MOUSE Prelamin-A/C OS=Mus musculus OX=10090 GN=Lmna PE=1 SV=2	1	60	60	58	42	46	18	3	3	42	35	24	5	2	43	41	20	4	1	42	46	18	3	3	42	35	24	5	2	43	41	20	4	1	40	44	17	3	2	40	34	23
P48722;Q61699	P48722	33;2	33;2	31;0	Heat shock 70 kDa protein 4L	Hspa4l	sp|P48722|HS74L_MOUSE Heat shock 70 kDa protein 4L OS=Mus musculus OX=10090 GN=Hspa4l PE=1 SV=2	2	33	33	31	19	16	3	3	2	21	16	3	2	2	26	15	3	3	2	19	16	3	3	2	21	16	3	2	2	26	15	3	3	2	19	16	3	3	1	20	16	3
P48758;Q8K354	P48758	9;1	9;1	9;1	Carbonyl reductase [NADPH] 1	Cbr1	sp|P48758|CBR1_MOUSE Carbonyl reductase [NADPH] 1 OS=Mus musculus OX=10090 GN=Cbr1 PE=1 SV=3	2	9	9	9	5	0	0	2	1	9	1	0	2	1	7	3	0	2	1	5	0	0	2	1	9	1	0	2	1	7	3	0	2	1	5	0	0	2	1	9	1	0
P48771	P48771	3	3	3	Cytochrome c oxidase subunit 7A2, mitochondrial	Cox7a2	sp|P48771|CX7A2_MOUSE Cytochrome c oxidase subunit 7A2, mitochondrial OS=Mus musculus OX=10090 GN=Cox7a2 PE=1 SV=2	1	3	3	3	0	0	2	1	0	1	0	1	1	0	1	0	2	1	0	0	0	2	1	0	1	0	1	1	0	1	0	2	1	0	0	0	2	1	0	1	0	1
P48774	P48774	14	12	12	Glutathione S-transferase Mu 5	Gstm5	sp|P48774|GSTM5_MOUSE Glutathione S-transferase Mu 5 OS=Mus musculus OX=10090 GN=Gstm5 PE=1 SV=1	1	14	12	12	3	3	2	10	12	8	3	3	8	4	6	2	3	7	6	2	1	1	8	10	6	2	2	6	2	5	1	2	5	4	2	1	1	8	10	6	2	2
P48794	P48794	16	16	16	Hyaluronidase PH-20	Spam1	sp|P48794|HYALP_MOUSE Hyaluronidase PH-20 OS=Mus musculus OX=10090 GN=Spam1 PE=1 SV=2	1	16	16	16	14	3	0	0	2	10	4	9	0	2	9	2	3	0	4	14	3	0	0	2	10	4	9	0	2	9	2	3	0	4	14	3	0	0	2	10	4	9
P48962	P48962	10	3	3	ADP/ATP translocase 1	Slc25a4	sp|P48962|ADT1_MOUSE ADP/ATP translocase 1 OS=Mus musculus OX=10090 GN=Slc25a4 PE=1 SV=4	1	10	3	3	10	3	1	3	2	6	1	3	1	2	5	0	0	1	2	3	0	0	0	0	0	0	0	0	0	0	0	0	0	0	3	0	0	0	0	0	0	0
P49312	P49312	4	4	4	Heterogeneous nuclear ribonucleoprotein A1;Heterogeneous nuclear ribonucleoprotein A1, N-terminally processed	Hnrnpa1	sp|P49312|ROA1_MOUSE Heterogeneous nuclear ribonucleoprotein A1 OS=Mus musculus OX=10090 GN=Hnrnpa1 PE=1 SV=2	1	4	4	4	3	1	1	0	0	0	0	0	0	0	0	0	0	0	0	3	1	1	0	0	0	0	0	0	0	0	0	0	0	0	3	1	1	0	0	0	0	0
P49442	P49442	2	2	2	Inositol polyphosphate 1-phosphatase	Inpp1	sp|P49442|INPP_MOUSE Inositol polyphosphate 1-phosphatase OS=Mus musculus OX=10090 GN=Inpp1 PE=1 SV=2	1	2	2	2	0	0	0	0	0	1	0	0	0	0	2	0	0	0	0	0	0	0	0	0	1	0	0	0	0	2	0	0	0	0	0	0	0	0	0	1	0	0
P49443	P49443	20	20	16	Protein phosphatase 1A	Ppm1a	sp|P49443|PPM1A_MOUSE Protein phosphatase 1A OS=Mus musculus OX=10090 GN=Ppm1a PE=1 SV=1	1	20	20	16	13	13	7	4	5	12	17	10	4	3	11	19	7	5	3	13	13	7	4	5	12	17	10	4	3	11	19	7	5	3	11	10	5	2	2	9	14	8
P49586;Q811Q9	P49586;Q811Q9	2;1	2;1	2;1	Choline-phosphate cytidylyltransferase A;Choline-phosphate cytidylyltransferase B	Pcyt1a;Pcyt1b	sp|P49586|PCY1A_MOUSE Choline-phosphate cytidylyltransferase A OS=Mus musculus OX=10090 GN=Pcyt1a PE=1 SV=1;sp|Q811Q9|PCY1B_MOUSE Choline-phosphate cytidylyltransferase B OS=Mus musculus OX=10090 GN=Pcyt1b PE=1 SV=2	2	2	2	2	0	1	1	1	0	1	0	1	1	1	0	0	0	1	1	0	1	1	1	0	1	0	1	1	1	0	0	0	1	1	0	1	1	1	0	1	0	1
P49722	P49722	14	14	14	Proteasome subunit alpha type-2	Psma2	sp|P49722|PSA2_MOUSE Proteasome subunit alpha type-2 OS=Mus musculus OX=10090 GN=Psma2 PE=1 SV=3	1	14	14	14	11	8	1	3	1	12	10	6	3	1	12	9	2	2	1	11	8	1	3	1	12	10	6	3	1	12	9	2	2	1	11	8	1	3	1	12	10	6
P49935	P49935	2	2	2	Pro-cathepsin H;Cathepsin H mini chain;Cathepsin H;Cathepsin H heavy chain;Cathepsin H light chain	Ctsh	sp|P49935|CATH_MOUSE Pro-cathepsin H OS=Mus musculus OX=10090 GN=Ctsh PE=1 SV=2	1	2	2	2	0	0	0	0	0	1	0	0	0	0	2	0	0	0	0	0	0	0	0	0	1	0	0	0	0	2	0	0	0	0	0	0	0	0	0	1	0	0
P49962	P49962	2	2	2	Signal recognition particle 9 kDa protein	Srp9	sp|P49962|SRP09_MOUSE Signal recognition particle 9 kDa protein OS=Mus musculus OX=10090 GN=Srp9 PE=1 SV=2	1	2	2	2	1	1	0	0	0	0	2	0	0	0	0	2	1	0	0	1	1	0	0	0	0	2	0	0	0	0	2	1	0	0	1	1	0	0	0	0	2	0
P50171	P50171	15	15	15	Estradiol 17-beta-dehydrogenase 8	Hsd17b8	sp|P50171|DHB8_MOUSE (3R)-3-hydroxyacyl-CoA dehydrogenase OS=Mus musculus OX=10090 GN=Hsd17b8 PE=1 SV=2	1	15	15	15	13	12	7	4	2	13	15	10	4	2	13	15	10	3	3	13	12	7	4	2	13	15	10	4	2	13	15	10	3	3	13	12	7	4	2	13	15	10
P50247	P50247	13	13	13	Adenosylhomocysteinase	Ahcy	sp|P50247|SAHH_MOUSE Adenosylhomocysteinase OS=Mus musculus OX=10090 GN=Ahcy PE=1 SV=3	1	13	13	13	5	0	0	0	0	8	3	0	0	0	9	0	2	0	0	5	0	0	0	0	8	3	0	0	0	9	0	2	0	0	5	0	0	0	0	8	3	0
P50289	P50289	11	11	11	Acrosomal protein SP-10	Acrv1	sp|P50289|ASPX_MOUSE Acrosomal protein SP-10 OS=Mus musculus OX=10090 GN=Acrv1 PE=1 SV=2	1	11	11	11	11	10	9	4	0	6	7	6	2	0	7	7	6	1	0	11	10	9	4	0	6	7	6	2	0	7	7	6	1	0	11	10	9	4	0	6	7	6
P50428	P50428	15	15	15	Arylsulfatase A	Arsa	sp|P50428|ARSA_MOUSE Arylsulfatase A OS=Mus musculus OX=10090 GN=Arsa PE=1 SV=2	1	15	15	15	11	12	2	0	0	13	7	2	1	1	12	8	3	0	0	11	12	2	0	0	13	7	2	1	1	12	8	3	0	0	11	12	2	0	0	13	7	2
P50431	P50431	9	8	8	Serine hydroxymethyltransferase, cytosolic	Shmt1	sp|P50431|GLYC_MOUSE Serine hydroxymethyltransferase, cytosolic OS=Mus musculus OX=10090 GN=Shmt1 PE=1 SV=3	1	9	8	8	5	3	0	3	1	4	2	2	1	1	7	4	1	1	1	4	3	0	3	1	3	1	2	1	1	6	3	1	1	1	4	3	0	3	1	3	1	2
P50516	P50516	21	21	21	V-type proton ATPase catalytic subunit A	Atp6v1a	sp|P50516|VATA_MOUSE V-type proton ATPase catalytic subunit A OS=Mus musculus OX=10090 GN=Atp6v1a PE=1 SV=2	1	21	21	21	15	8	4	4	3	10	9	11	5	3	11	11	9	4	6	15	8	4	4	3	10	9	11	5	3	11	11	9	4	6	15	8	4	4	3	10	9	11
P50518	P50518	4	4	4	V-type proton ATPase subunit E 1	Atp6v1e1	sp|P50518|VATE1_MOUSE V-type proton ATPase subunit E 1 OS=Mus musculus OX=10090 GN=Atp6v1e1 PE=1 SV=2	1	4	4	4	0	2	1	0	0	1	1	2	0	0	2	1	3	0	0	0	2	1	0	0	1	1	2	0	0	2	1	3	0	0	0	2	1	0	0	1	1	2
P50543	P50543	2	2	2	Protein S100-A11	S100a11	sp|P50543|S10AB_MOUSE Protein S100-A11 OS=Mus musculus OX=10090 GN=S100a11 PE=1 SV=1	1	2	2	2	1	1	1	0	0	1	1	1	0	0	1	1	0	0	0	1	1	1	0	0	1	1	1	0	0	1	1	0	0	0	1	1	1	0	0	1	1	1
P50544	P50544	31	31	31	Very long-chain specific acyl-CoA dehydrogenase, mitochondrial	Acadvl	sp|P50544|ACADV_MOUSE Very long-chain specific acyl-CoA dehydrogenase, mitochondrial OS=Mus musculus OX=10090 GN=Acadvl PE=1 SV=3	1	31	31	31	16	12	3	2	2	28	5	2	1	1	29	6	0	2	1	16	12	3	2	2	28	5	2	1	1	29	6	0	2	1	16	12	3	2	2	28	5	2
P50580	P50580	19	19	19	Proliferation-associated protein 2G4	Pa2g4	sp|P50580|PA2G4_MOUSE Proliferation-associated protein 2G4 OS=Mus musculus OX=10090 GN=Pa2g4 PE=1 SV=3	1	19	19	19	13	7	0	2	1	12	14	1	2	2	11	17	2	1	1	13	7	0	2	1	12	14	1	2	2	11	17	2	1	1	13	7	0	2	1	12	14	1
P51150	P51150	7	7	7	Ras-related protein Rab-7a	Rab7a	sp|P51150|RAB7A_MOUSE Ras-related protein Rab-7a OS=Mus musculus OX=10090 GN=Rab7a PE=1 SV=2	1	7	7	7	5	0	0	0	0	6	2	0	0	0	5	2	0	1	1	5	0	0	0	0	6	2	0	0	0	5	2	0	1	1	5	0	0	0	0	6	2	0
P51174	P51174	15	15	15	Long-chain specific acyl-CoA dehydrogenase, mitochondrial	Acadl	sp|P51174|ACADL_MOUSE Long-chain specific acyl-CoA dehydrogenase, mitochondrial OS=Mus musculus OX=10090 GN=Acadl PE=1 SV=2	1	15	15	15	10	4	0	1	1	9	6	1	1	0	9	6	1	1	0	10	4	0	1	1	9	6	1	1	0	9	6	1	1	0	10	4	0	1	1	9	6	1
P51410	P51410	3	3	3	60S ribosomal protein L9	Rpl9	sp|P51410|RL9_MOUSE 60S ribosomal protein L9 OS=Mus musculus OX=10090 GN=Rpl9 PE=1 SV=2	1	3	3	3	1	2	0	0	0	2	3	0	0	0	0	2	0	0	0	1	2	0	0	0	2	3	0	0	0	0	2	0	0	0	1	2	0	0	0	2	3	0
P51655	P51655	1	1	1	Glypican-4;Secreted glypican-4	Gpc4	sp|P51655|GPC4_MOUSE Glypican-4 OS=Mus musculus OX=10090 GN=Gpc4 PE=1 SV=2	1	1	1	1	0	0	0	0	0	0	1	0	0	0	0	1	0	0	0	0	0	0	0	0	0	1	0	0	0	0	1	0	0	0	0	0	0	0	0	0	1	0
P51660	P51660	27	27	27	Peroxisomal multifunctional enzyme type 2;(3R)-hydroxyacyl-CoA dehydrogenase;Enoyl-CoA hydratase 2	Hsd17b4	sp|P51660|DHB4_MOUSE Peroxisomal multifunctional enzyme type 2 OS=Mus musculus OX=10090 GN=Hsd17b4 PE=1 SV=3	1	27	27	27	16	3	1	2	0	23	17	4	1	2	22	18	4	4	3	16	3	1	2	0	23	17	4	1	2	22	18	4	4	3	16	3	1	2	0	23	17	4
P51807	P51807	2	2	2	Dynein light chain Tctex-type 1	Dynlt1	sp|P51807|DYLT1_MOUSE Dynein light chain Tctex-type 1 OS=Mus musculus OX=10090 GN=Dynlt1 PE=1 SV=1	1	2	2	2	2	2	1	0	0	2	2	2	0	0	2	1	2	0	1	2	2	1	0	0	2	2	2	0	0	2	1	2	0	1	2	2	1	0	0	2	2	2
P51881	P51881	15	11	8	ADP/ATP translocase 2;ADP/ATP translocase 2, N-terminally processed	Slc25a5	sp|P51881|ADT2_MOUSE ADP/ATP translocase 2 OS=Mus musculus OX=10090 GN=Slc25a5 PE=1 SV=3	1	15	11	8	14	5	2	3	2	10	1	4	1	2	8	0	0	1	2	10	4	1	1	0	7	0	3	1	0	6	0	0	1	1	7	2	1	0	0	4	0	1
P51885	P51885	2	2	2	Lumican	Lum	sp|P51885|LUM_MOUSE Lumican OS=Mus musculus OX=10090 GN=Lum PE=1 SV=2	1	2	2	2	0	0	0	0	0	0	1	2	0	0	0	0	0	0	0	0	0	0	0	0	0	1	2	0	0	0	0	0	0	0	0	0	0	0	0	0	1	2
P52480;P53657	P52480	56;2	56;2	56;2	Pyruvate kinase PKM	Pkm	sp|P52480|KPYM_MOUSE Pyruvate kinase PKM OS=Mus musculus OX=10090 GN=Pkm PE=1 SV=4	2	56	56	56	27	46	32	24	18	41	39	30	16	8	41	38	20	14	9	27	46	32	24	18	41	39	30	16	8	41	38	20	14	9	27	46	32	24	18	41	39	30
P52503	P52503	12	12	12	NADH dehydrogenase [ubiquinone] iron-sulfur protein 6, mitochondrial	Ndufs6	sp|P52503|NDUS6_MOUSE NADH dehydrogenase [ubiquinone] iron-sulfur protein 6, mitochondrial OS=Mus musculus OX=10090 GN=Ndufs6 PE=1 SV=2	1	12	12	12	2	8	10	0	0	2	6	12	3	0	1	5	11	2	0	2	8	10	0	0	2	6	12	3	0	1	5	11	2	0	2	8	10	0	0	2	6	12
P52760	P52760	3	3	3	Ribonuclease UK114	Hrsp12	sp|P52760|RIDA_MOUSE 2-iminobutanoate/2-iminopropanoate deaminase OS=Mus musculus OX=10090 GN=Rida PE=1 SV=3	1	3	3	3	1	0	0	0	0	2	1	0	0	0	3	0	0	0	0	1	0	0	0	0	2	1	0	0	0	3	0	0	0	0	1	0	0	0	0	2	1	0
P52825	P52825	51	51	51	Carnitine O-palmitoyltransferase 2, mitochondrial	Cpt2	sp|P52825|CPT2_MOUSE Carnitine O-palmitoyltransferase 2, mitochondrial OS=Mus musculus OX=10090 GN=Cpt2 PE=1 SV=2	1	51	51	51	31	23	7	7	5	41	43	21	4	3	34	44	12	4	4	31	23	7	7	5	41	43	21	4	3	34	44	12	4	4	31	23	7	7	5	41	43	21
P53026	P53026	11	11	11	60S ribosomal protein L10a	Rpl10a	sp|P53026|RL10A_MOUSE 60S ribosomal protein L10a OS=Mus musculus OX=10090 GN=Rpl10a PE=1 SV=3	1	11	11	11	3	6	1	0	1	7	10	6	0	1	1	10	2	0	1	3	6	1	0	1	7	10	6	0	1	1	10	2	0	1	3	6	1	0	1	7	10	6
P53395	P53395	4	4	4	Lipoamide acyltransferase component of branched-chain alpha-keto acid dehydrogenase complex, mitochondrial	Dbt	sp|P53395|ODB2_MOUSE Lipoamide acyltransferase component of branched-chain alpha-keto acid dehydrogenase complex, mitochondrial OS=Mus musculus OX=10090 GN=Dbt PE=1 SV=2	1	4	4	4	2	1	0	0	0	3	0	0	0	0	3	1	0	0	0	2	1	0	0	0	3	0	0	0	0	3	1	0	0	0	2	1	0	0	0	3	0	0
P53810;P53811	P53810	9;1	9;1	9;1	Phosphatidylinositol transfer protein alpha isoform	Pitpna	sp|P53810|PIPNA_MOUSE Phosphatidylinositol transfer protein alpha isoform OS=Mus musculus OX=10090 GN=Pitpna PE=1 SV=2	2	9	9	9	5	3	1	0	0	6	3	1	0	0	6	5	1	0	0	5	3	1	0	0	6	3	1	0	0	6	5	1	0	0	5	3	1	0	0	6	3	1
P53986	P53986	1	1	1	Monocarboxylate transporter 1	Slc16a1	sp|P53986|MOT1_MOUSE Monocarboxylate transporter 1 OS=Mus musculus OX=10090 GN=Slc16a1 PE=1 SV=1	1	1	1	1	1	0	0	0	0	1	0	1	0	0	0	0	0	0	0	1	0	0	0	0	1	0	1	0	0	0	0	0	0	0	1	0	0	0	0	1	0	1
P53994	P53994	27	27	17	Ras-related protein Rab-2A	Rab2a	sp|P53994|RAB2A_MOUSE Ras-related protein Rab-2A OS=Mus musculus OX=10090 GN=Rab2a PE=1 SV=1	1	27	27	17	26	18	12	11	16	19	18	18	7	14	18	18	18	9	13	26	18	12	11	16	19	18	18	7	14	18	18	18	9	13	16	10	8	6	9	12	11	11
P54071	P54071	19	19	18	Isocitrate dehydrogenase [NADP], mitochondrial	Idh2	sp|P54071|IDHP_MOUSE Isocitrate dehydrogenase [NADP], mitochondrial OS=Mus musculus OX=10090 GN=Idh2 PE=1 SV=3	1	19	19	18	13	1	0	1	0	15	8	0	0	0	18	7	0	1	0	13	1	0	1	0	15	8	0	0	0	18	7	0	1	0	13	1	0	0	0	14	8	0
P54116	P54116	8	8	8	Erythrocyte band 7 integral membrane protein	Stom	sp|P54116|STOM_MOUSE Stomatin OS=Mus musculus OX=10090 GN=Stom PE=1 SV=3	1	8	8	8	4	1	1	1	5	3	0	6	2	4	2	0	0	2	4	4	1	1	1	5	3	0	6	2	4	2	0	0	2	4	4	1	1	1	5	3	0	6
P54310	P54310	17	17	17	Hormone-sensitive lipase	Lipe	sp|P54310|LIPS_MOUSE Hormone-sensitive lipase OS=Mus musculus OX=10090 GN=Lipe PE=1 SV=2	1	17	17	17	11	2	0	1	1	4	11	0	1	3	5	10	0	1	2	11	2	0	1	1	4	11	0	1	3	5	10	0	1	2	11	2	0	1	1	4	11	0
P54726	P54726	5	3	3	UV excision repair protein RAD23 homolog A	Rad23a	sp|P54726|RD23A_MOUSE UV excision repair protein RAD23 homolog A OS=Mus musculus OX=10090 GN=Rad23a PE=1 SV=2	1	5	3	3	1	1	0	0	0	5	1	0	0	0	4	0	0	0	0	1	0	0	0	0	3	0	0	0	0	2	0	0	0	0	1	0	0	0	0	3	0	0
P54728	P54728	8	8	6	UV excision repair protein RAD23 homolog B	Rad23b	sp|P54728|RD23B_MOUSE UV excision repair protein RAD23 homolog B OS=Mus musculus OX=10090 GN=Rad23b PE=1 SV=2	1	8	8	6	3	1	0	1	0	6	1	0	0	0	7	1	0	0	0	3	1	0	1	0	6	1	0	0	0	7	1	0	0	0	3	0	0	1	0	4	0	0
P54775	P54775	16	16	16	26S protease regulatory subunit 6B	Psmc4	sp|P54775|PRS6B_MOUSE 26S proteasome regulatory subunit 6B OS=Mus musculus OX=10090 GN=Psmc4 PE=1 SV=2	1	16	16	16	12	4	0	1	1	12	0	2	3	1	4	1	1	2	1	12	4	0	1	1	12	0	2	3	1	4	1	1	2	1	12	4	0	1	1	12	0	2
P54818	P54818	3	3	3	Galactocerebrosidase	Galc	sp|P54818|GALC_MOUSE Galactocerebrosidase OS=Mus musculus OX=10090 GN=Galc PE=1 SV=2	1	3	3	3	0	2	0	0	0	0	1	1	0	0	1	3	3	0	0	0	2	0	0	0	0	1	1	0	0	1	3	3	0	0	0	2	0	0	0	0	1	1
P55302	P55302	21	21	21	Alpha-2-macroglobulin receptor-associated protein	Lrpap1	sp|P55302|AMRP_MOUSE Alpha-2-macroglobulin receptor-associated protein OS=Mus musculus OX=10090 GN=Lrpap1 PE=1 SV=1	1	21	21	21	14	3	0	0	0	18	10	3	0	0	19	13	2	0	0	14	3	0	0	0	18	10	3	0	0	19	13	2	0	0	14	3	0	0	0	18	10	3
P56135	P56135	6	6	6	ATP synthase subunit f, mitochondrial	Atp5j2	sp|P56135|ATPK_MOUSE ATP synthase subunit f, mitochondrial OS=Mus musculus OX=10090 GN=Atp5mf PE=1 SV=3	1	6	6	6	5	2	3	3	4	4	1	3	2	3	2	0	3	2	3	5	2	3	3	4	4	1	3	2	3	2	0	3	2	3	5	2	3	3	4	4	1	3
P56213	P56213	2	2	2	FAD-linked sulfhydryl oxidase ALR	Gfer	sp|P56213|ALR_MOUSE FAD-linked sulfhydryl oxidase ALR OS=Mus musculus OX=10090 GN=Gfer PE=1 SV=2	1	2	2	2	1	0	0	0	0	1	0	0	0	0	1	0	0	0	0	1	0	0	0	0	1	0	0	0	0	1	0	0	0	0	1	0	0	0	0	1	0	0
P56375	P56375	5	5	5	Acylphosphatase-2	Acyp2	sp|P56375|ACYP2_MOUSE Acylphosphatase-2 OS=Mus musculus OX=10090 GN=Acyp2 PE=1 SV=2	1	5	5	5	2	1	2	0	0	4	1	1	0	0	4	1	0	0	0	2	1	2	0	0	4	1	1	0	0	4	1	0	0	0	2	1	2	0	0	4	1	1
P56376	P56376	9	9	9	Acylphosphatase-1	Acyp1	sp|P56376|ACYP1_MOUSE Acylphosphatase-1 OS=Mus musculus OX=10090 GN=Acyp1 PE=1 SV=2	1	9	9	9	8	4	2	2	1	6	5	1	1	1	6	6	0	1	1	8	4	2	2	1	6	5	1	1	1	6	6	0	1	1	8	4	2	2	1	6	5	1
P56382	P56382	8	8	8	ATP synthase subunit epsilon, mitochondrial	Atp5e	sp|P56382|ATP5E_MOUSE ATP synthase subunit epsilon, mitochondrial OS=Mus musculus OX=10090 GN=Atp5f1e PE=1 SV=2	1	8	8	8	3	4	4	1	1	2	5	8	2	1	1	4	7	2	0	3	4	4	1	1	2	5	8	2	1	1	4	7	2	0	3	4	4	1	1	2	5	8
P56395	P56395	8	8	8	Cytochrome b5	Cyb5a	sp|P56395|CYB5_MOUSE Cytochrome b5 OS=Mus musculus OX=10090 GN=Cyb5a PE=1 SV=2	1	8	8	8	8	0	1	0	0	2	0	2	0	0	1	0	0	0	0	8	0	1	0	0	2	0	2	0	0	1	0	0	0	0	8	0	1	0	0	2	0	2
P56399	P56399	4	4	4	Ubiquitin carboxyl-terminal hydrolase 5	Usp5	sp|P56399|UBP5_MOUSE Ubiquitin carboxyl-terminal hydrolase 5 OS=Mus musculus OX=10090 GN=Usp5 PE=1 SV=1	1	4	4	4	2	0	0	0	0	3	0	0	1	0	2	0	0	1	0	2	0	0	0	0	3	0	0	1	0	2	0	0	1	0	2	0	0	0	0	3	0	0
P56480	P56480	62	62	62	ATP synthase subunit beta, mitochondrial	Atp5b	sp|P56480|ATPB_MOUSE ATP synthase subunit beta, mitochondrial OS=Mus musculus OX=10090 GN=Atp5f1b PE=1 SV=2	1	62	62	62	35	34	35	27	28	27	36	59	31	32	24	35	56	32	32	35	34	35	27	28	27	36	59	31	32	24	35	56	32	32	35	34	35	27	28	27	36	59
P56546;O88712	P56546;O88712	2;1	2;1	2;1	C-terminal-binding protein 2;C-terminal-binding protein 1	Ctbp2;Ctbp1	sp|P56546|CTBP2_MOUSE C-terminal-binding protein 2 OS=Mus musculus OX=10090 GN=Ctbp2 PE=1 SV=2;sp|O88712|CTBP1_MOUSE C-terminal-binding protein 1 OS=Mus musculus OX=10090 GN=Ctbp1 PE=1 SV=2	2	2	2	2	1	1	0	1	1	1	0	0	0	1	0	0	0	1	1	1	1	0	1	1	1	0	0	0	1	0	0	0	1	1	1	1	0	1	1	1	0	0
P56812	P56812	4	4	4	Programmed cell death protein 5	Pdcd5	sp|P56812|PDCD5_MOUSE Programmed cell death protein 5 OS=Mus musculus OX=10090 GN=Pdcd5 PE=1 SV=3	1	4	4	4	4	0	0	0	0	3	2	0	0	0	4	2	0	0	0	4	0	0	0	0	3	2	0	0	0	4	2	0	0	0	4	0	0	0	0	3	2	0
P56873	P56873	4	4	4	Sjoegren syndrome/scleroderma autoantigen 1 homolog	Sssca1	sp|P56873|ZNRD2_MOUSE Protein ZNRD2 OS=Mus musculus OX=10090 GN=Znrd2 PE=1 SV=1	1	4	4	4	4	2	1	0	0	2	2	1	1	1	2	1	0	1	1	4	2	1	0	0	2	2	1	1	1	2	1	0	1	1	4	2	1	0	0	2	2	1
P57716	P57716	5	5	5	Nicastrin	Ncstn	sp|P57716|NICA_MOUSE Nicastrin OS=Mus musculus OX=10090 GN=Ncstn PE=1 SV=3	1	5	5	5	5	1	0	0	1	3	0	0	1	2	2	0	0	1	2	5	1	0	0	1	3	0	0	1	2	2	0	0	1	2	5	1	0	0	1	3	0	0
P57746	P57746	3	3	3	V-type proton ATPase subunit D	Atp6v1d	sp|P57746|VATD_MOUSE V-type proton ATPase subunit D OS=Mus musculus OX=10090 GN=Atp6v1d PE=1 SV=1	1	3	3	3	0	0	0	0	0	2	0	0	1	1	1	0	0	1	0	0	0	0	0	0	2	0	0	1	1	1	0	0	1	0	0	0	0	0	0	2	0	0
P57759	P57759	9	9	9	Endoplasmic reticulum resident protein 29	Erp29	sp|P57759|ERP29_MOUSE Endoplasmic reticulum resident protein 29 OS=Mus musculus OX=10090 GN=Erp29 PE=1 SV=2	1	9	9	9	7	1	0	0	0	7	4	0	1	0	8	3	0	0	0	7	1	0	0	0	7	4	0	1	0	8	3	0	0	0	7	1	0	0	0	7	4	0
P57776	P57776	9	9	9	Elongation factor 1-delta	Eef1d	sp|P57776|EF1D_MOUSE Elongation factor 1-delta OS=Mus musculus OX=10090 GN=Eef1d PE=1 SV=3	1	9	9	9	8	6	1	0	0	5	4	1	3	2	6	5	1	3	2	8	6	1	0	0	5	4	1	3	2	6	5	1	3	2	8	6	1	0	0	5	4	1
P57780;Q7TPR4;Q9JI91	P57780	17;7;2	17;7;2	17;7;2	Alpha-actinin-4	Actn4	sp|P57780|ACTN4_MOUSE Alpha-actinin-4 OS=Mus musculus OX=10090 GN=Actn4 PE=1 SV=1	3	17	17	17	6	9	4	2	0	13	7	3	3	1	12	8	4	2	0	6	9	4	2	0	13	7	3	3	1	12	8	4	2	0	6	9	4	2	0	13	7	3
P58019	P58019	2	2	2	CD59B glycoprotein	Cd59b	sp|P58019|CD59B_MOUSE CD59B glycoprotein OS=Mus musculus OX=10090 GN=Cd59b PE=2 SV=2	1	2	2	2	2	0	0	0	0	1	1	0	0	0	1	1	1	0	0	2	0	0	0	0	1	1	0	0	0	1	1	1	0	0	2	0	0	0	0	1	1	0
P58044	P58044	12	12	12	Isopentenyl-diphosphate Delta-isomerase 1	Idi1	sp|P58044|IDI1_MOUSE Isopentenyl-diphosphate Delta-isomerase 1 OS=Mus musculus OX=10090 GN=Idi1 PE=1 SV=1	1	12	12	12	4	1	0	0	0	10	6	0	0	0	6	3	1	0	0	4	1	0	0	0	10	6	0	0	0	6	3	1	0	0	4	1	0	0	0	10	6	0
P58252	P58252	31	31	30	Elongation factor 2	Eef2	sp|P58252|EF2_MOUSE Elongation factor 2 OS=Mus musculus OX=10090 GN=Eef2 PE=1 SV=2	1	31	31	30	16	11	1	3	3	23	14	2	2	0	24	15	2	2	2	16	11	1	3	3	23	14	2	2	0	24	15	2	2	2	15	10	1	2	3	22	13	1
P58281	P58281	8	8	8	Dynamin-like 120 kDa protein, mitochondrial;Dynamin-like 120 kDa protein, form S1	Opa1	sp|P58281|OPA1_MOUSE Dynamin-like 120 kDa protein, mitochondrial OS=Mus musculus OX=10090 GN=Opa1 PE=1 SV=1	1	8	8	8	3	0	0	2	0	4	0	1	1	1	2	0	0	1	0	3	0	0	2	0	4	0	1	1	1	2	0	0	1	0	3	0	0	2	0	4	0	1
P58389	P58389	7	7	7	Serine/threonine-protein phosphatase 2A activator	Ppp2r4	sp|P58389|PTPA_MOUSE Serine/threonine-protein phosphatase 2A activator OS=Mus musculus OX=10090 GN=Ptpa PE=1 SV=1	1	7	7	7	1	0	0	0	0	3	0	0	1	0	7	1	0	0	0	1	0	0	0	0	3	0	0	1	0	7	1	0	0	0	1	0	0	0	0	3	0	0
P58771	P58771	13	4	4	Tropomyosin alpha-1 chain	Tpm1	sp|P58771|TPM1_MOUSE Tropomyosin alpha-1 chain OS=Mus musculus OX=10090 GN=Tpm1 PE=1 SV=1	1	13	4	4	2	2	1	0	0	4	13	7	3	1	3	6	1	1	1	0	1	0	0	0	1	4	2	0	0	0	1	0	1	0	0	1	0	0	0	1	4	2
P59096	P59096	5	5	5	StAR-related lipid transfer protein 6	Stard6	sp|P59096|STAR6_MOUSE StAR-related lipid transfer protein 6 OS=Mus musculus OX=10090 GN=Stard6 PE=2 SV=1	1	5	5	5	3	2	0	0	0	5	2	0	0	0	3	2	0	0	0	3	2	0	0	0	5	2	0	0	0	3	2	0	0	0	3	2	0	0	0	5	2	0
P59235	P59235	1	1	1	Nucleoporin Nup43	Nup43	sp|P59235|NUP43_MOUSE Nucleoporin Nup43 OS=Mus musculus OX=10090 GN=Nup43 PE=1 SV=2	1	1	1	1	0	0	0	1	0	1	0	0	1	0	1	0	1	1	0	0	0	0	1	0	1	0	0	1	0	1	0	1	1	0	0	0	0	1	0	1	0	0
P59242	P59242	3	3	3	Cingulin	Cgn	sp|P59242|CING_MOUSE Cingulin OS=Mus musculus OX=10090 GN=Cgn PE=1 SV=1	1	3	3	3	0	3	0	0	0	0	0	0	0	0	0	0	0	0	0	0	3	0	0	0	0	0	0	0	0	0	0	0	0	0	0	3	0	0	0	0	0	0
P59279	P59279	11	1	1	Ras-related protein Rab-2B	Rab2b	sp|P59279|RAB2B_MOUSE Ras-related protein Rab-2B OS=Mus musculus OX=10090 GN=Rab2b PE=1 SV=1	1	11	1	1	10	8	4	5	8	7	7	7	6	9	8	8	9	7	8	0	0	0	0	1	0	0	0	1	1	0	0	0	1	1	0	0	0	0	1	0	0	0
P60122	P60122	7	7	7	RuvB-like 1	Ruvbl1	sp|P60122|RUVB1_MOUSE RuvB-like 1 OS=Mus musculus OX=10090 GN=Ruvbl1 PE=1 SV=1	1	7	7	7	0	0	1	0	0	0	0	5	0	0	0	0	5	0	0	0	0	1	0	0	0	0	5	0	0	0	0	5	0	0	0	0	1	0	0	0	0	5
P60335;Q61990;P57722	P60335;Q61990;P57722	2;1;1	2;1;1	2;1;1	Poly(rC)-binding protein 1;Poly(rC)-binding protein 2;Poly(rC)-binding protein 3	Pcbp1;Pcbp2;Pcbp3	sp|P60335|PCBP1_MOUSE Poly(rC)-binding protein 1 OS=Mus musculus OX=10090 GN=Pcbp1 PE=1 SV=1;sp|Q61990|PCBP2_MOUSE Poly(rC)-binding protein 2 OS=Mus musculus OX=10090 GN=Pcbp2 PE=1 SV=1;sp|P57722|PCBP3_MOUSE Poly(rC)-binding protein 3 OS=Mus musculus OX=10	3	2	2	2	1	0	0	2	0	1	0	0	2	1	2	0	0	2	1	1	0	0	2	0	1	0	0	2	1	2	0	0	2	1	1	0	0	2	0	1	0	0
P60670	P60670	2	2	2	Nuclear protein localization protein 4 homolog	Nploc4	sp|P60670|NPL4_MOUSE Nuclear protein localization protein 4 homolog OS=Mus musculus OX=10090 GN=Nploc4 PE=1 SV=3	1	2	2	2	0	0	0	0	0	1	0	0	0	0	1	0	1	0	0	0	0	0	0	0	1	0	0	0	0	1	0	1	0	0	0	0	0	0	0	1	0	0
P60710	P60710	39	39	2	Actin, cytoplasmic 1;Actin, cytoplasmic 1, N-terminally processed	Actb	sp|P60710|ACTB_MOUSE Actin, cytoplasmic 1 OS=Mus musculus OX=10090 GN=Actb PE=1 SV=1	1	39	39	2	32	32	21	13	11	24	34	31	11	8	20	31	27	9	5	32	32	21	13	11	24	34	31	11	8	20	31	27	9	5	1	2	1	0	0	1	2	1
P60867	P60867	6	6	6	40S ribosomal protein S20	Rps20	sp|P60867|RS20_MOUSE 40S ribosomal protein S20 OS=Mus musculus OX=10090 GN=Rps20 PE=1 SV=1	1	6	6	6	4	5	0	0	0	4	5	3	0	0	2	6	2	0	0	4	5	0	0	0	4	5	3	0	0	2	6	2	0	0	4	5	0	0	0	4	5	3
P61021	P61021	6	3	3	Ras-related protein Rab-5B	Rab5b	sp|P61021|RAB5B_MOUSE Ras-related protein Rab-5B OS=Mus musculus OX=10090 GN=Rab5b PE=1 SV=1	1	6	3	3	2	2	0	1	0	4	1	0	1	1	6	2	0	1	1	0	0	0	0	0	2	0	0	0	0	3	0	0	0	0	0	0	0	0	0	2	0	0
P61027	P61027	3	2	2	Ras-related protein Rab-10	Rab10	sp|P61027|RAB10_MOUSE Ras-related protein Rab-10 OS=Mus musculus OX=10090 GN=Rab10 PE=1 SV=1	1	3	2	2	3	1	0	0	1	3	1	1	0	1	1	0	0	1	1	2	0	0	0	1	2	0	1	0	1	1	0	0	1	1	2	0	0	0	1	2	0	1
P61028	P61028	3	2	2	Ras-related protein Rab-8B	Rab8b	sp|P61028|RAB8B_MOUSE Ras-related protein Rab-8B OS=Mus musculus OX=10090 GN=Rab8b PE=1 SV=1	1	3	2	2	2	1	0	0	1	3	1	0	0	1	1	0	0	0	1	1	0	0	0	1	2	0	0	0	1	1	0	0	0	1	1	0	0	0	1	2	0	0
P61079;Q6ZWY6;P62838	P61079;Q6ZWY6;P62838	2;1;1	2;1;1	2;1;1	Ubiquitin-conjugating enzyme E2 D3;Ubiquitin-conjugating enzyme E2 D2B;Ubiquitin-conjugating enzyme E2 D2	Ube2d3;Ube2d2b;Ube2d2	sp|P61079|UB2D3_MOUSE Ubiquitin-conjugating enzyme E2 D3 OS=Mus musculus OX=10090 GN=Ube2d3 PE=1 SV=1;sp|Q6ZWY6|U2D2B_MOUSE Ubiquitin-conjugating enzyme E2 D2B OS=Mus musculus OX=10090 GN=Ube2d2b PE=1 SV=1;sp|P62838|UB2D2_MOUSE Ubiquitin-conjugating enzyme	3	2	2	2	2	1	0	1	0	2	1	1	1	0	2	2	1	1	1	2	1	0	1	0	2	1	1	1	0	2	2	1	1	1	2	1	0	1	0	2	1	1
P61082	P61082	2	2	2	NEDD8-conjugating enzyme Ubc12	Ube2m	sp|P61082|UBC12_MOUSE NEDD8-conjugating enzyme Ubc12 OS=Mus musculus OX=10090 GN=Ube2m PE=1 SV=1	1	2	2	2	1	0	0	2	1	1	0	0	2	0	0	0	0	1	0	1	0	0	2	1	1	0	0	2	0	0	0	0	1	0	1	0	0	2	1	1	0	0
P61166	P61166	2	2	2	Transmembrane protein 258	Tmem258	sp|P61166|TM258_MOUSE Transmembrane protein 258 OS=Mus musculus OX=10090 GN=Tmem258 PE=1 SV=1	1	2	2	2	1	0	0	0	1	0	1	0	0	1	0	0	0	0	1	1	0	0	0	1	0	1	0	0	1	0	0	0	0	1	1	0	0	0	1	0	1	0
P84078;P61205;Q8BSL7;P84084	P84078;P61205;Q8BSL7	9;9;6;2	9;9;6;2	8;8;5;1	ADP-ribosylation factor 1;ADP-ribosylation factor 3;ADP-ribosylation factor 2	Arf1;Arf3;Arf2	sp|P84078|ARF1_MOUSE ADP-ribosylation factor 1 OS=Mus musculus OX=10090 GN=Arf1 PE=1 SV=2;sp|P61205|ARF3_MOUSE ADP-ribosylation factor 3 OS=Mus musculus OX=10090 GN=Arf3 PE=2 SV=2;sp|Q8BSL7|ARF2_MOUSE ADP-ribosylation factor 2 OS=Mus musculus OX=10090 GN=A	4	9	9	8	2	0	0	0	2	7	3	0	0	1	8	4	0	0	1	2	0	0	0	2	7	3	0	0	1	8	4	0	0	1	2	0	0	0	1	6	2	0
P61255	P61255	10	10	10	60S ribosomal protein L26	Rpl26	sp|P61255|RL26_MOUSE 60S ribosomal protein L26 OS=Mus musculus OX=10090 GN=Rpl26 PE=1 SV=1	1	10	10	10	5	3	0	0	1	6	6	4	2	3	0	5	2	1	1	5	3	0	0	1	6	6	4	2	3	0	5	2	1	1	5	3	0	0	1	6	6	4
P61327;Q9CQL1	P61327;Q9CQL1	5;4	5;4	5;4	Protein mago nashi homolog;Protein mago nashi homolog 2	Magoh;Magohb	sp|P61327|MGN_MOUSE Protein mago nashi homolog OS=Mus musculus OX=10090 GN=Magoh PE=2 SV=1;sp|Q9CQL1|MGN2_MOUSE Protein mago nashi homolog 2 OS=Mus musculus OX=10090 GN=Magohb PE=2 SV=1	2	5	5	5	0	2	0	0	0	0	5	0	0	0	0	4	1	0	0	0	2	0	0	0	0	5	0	0	0	0	4	1	0	0	0	2	0	0	0	0	5	0
P61358	P61358	7	7	7	60S ribosomal protein L27	Rpl27	sp|P61358|RL27_MOUSE 60S ribosomal protein L27 OS=Mus musculus OX=10090 GN=Rpl27 PE=1 SV=2	1	7	7	7	1	4	2	0	0	3	7	2	0	0	0	7	0	0	1	1	4	2	0	0	3	7	2	0	0	0	7	0	0	1	1	4	2	0	0	3	7	2
P61514	P61514	5	5	5	60S ribosomal protein L37a	Rpl37a	sp|P61514|RL37A_MOUSE 60S ribosomal protein L37a OS=Mus musculus OX=10090 GN=Rpl37a PE=1 SV=2	1	5	5	5	3	3	0	0	0	1	5	0	0	0	1	4	0	0	0	3	3	0	0	0	1	5	0	0	0	1	4	0	0	0	3	3	0	0	0	1	5	0
P61922	P61922	2	2	2	4-aminobutyrate aminotransferase, mitochondrial	Abat	sp|P61922|GABT_MOUSE 4-aminobutyrate aminotransferase, mitochondrial OS=Mus musculus OX=10090 GN=Abat PE=1 SV=1	1	2	2	2	1	0	0	0	0	1	0	0	0	0	2	0	0	0	0	1	0	0	0	0	1	0	0	0	0	2	0	0	0	0	1	0	0	0	0	1	0	0
P61924	P61924	1	1	1	Coatomer subunit zeta-1	Copz1	sp|P61924|COPZ1_MOUSE Coatomer subunit zeta-1 OS=Mus musculus OX=10090 GN=Copz1 PE=1 SV=1	1	1	1	1	0	0	0	0	0	1	0	0	0	0	0	0	0	0	0	0	0	0	0	0	1	0	0	0	0	0	0	0	0	0	0	0	0	0	0	1	0	0
P61957;Q9Z172	P61957;Q9Z172	1;1	1;1	1;1	Small ubiquitin-related modifier 2;Small ubiquitin-related modifier 3	Sumo2;Sumo3	sp|P61957|SUMO2_MOUSE Small ubiquitin-related modifier 2 OS=Mus musculus OX=10090 GN=Sumo2 PE=1 SV=1;sp|Q9Z172|SUMO3_MOUSE Small ubiquitin-related modifier 3 OS=Mus musculus OX=10090 GN=Sumo3 PE=1 SV=1	2	1	1	1	1	0	0	0	0	1	0	0	0	0	1	0	0	0	0	1	0	0	0	0	1	0	0	0	0	1	0	0	0	0	1	0	0	0	0	1	0	0
P61963	P61963	2	2	2	DDB1- and CUL4-associated factor 7	Dcaf7	sp|P61963|DCAF7_MOUSE DDB1- and CUL4-associated factor 7 OS=Mus musculus OX=10090 GN=Dcaf7 PE=1 SV=1	1	2	2	2	1	0	0	0	0	1	1	0	1	0	1	1	0	1	0	1	0	0	0	0	1	1	0	1	0	1	1	0	1	0	1	0	0	0	0	1	1	0
P61967	P61967	2	2	2	AP-1 complex subunit sigma-1A	Ap1s1	sp|P61967|AP1S1_MOUSE AP-1 complex subunit sigma-1A OS=Mus musculus OX=10090 GN=Ap1s1 PE=1 SV=1	1	2	2	2	1	0	0	0	1	1	0	0	0	0	1	0	0	0	1	1	0	0	0	1	1	0	0	0	0	1	0	0	0	1	1	0	0	0	1	1	0	0
P61971	P61971	1	1	1	Nuclear transport factor 2	Nutf2	sp|P61971|NTF2_MOUSE Nuclear transport factor 2 OS=Mus musculus OX=10090 GN=Nutf2 PE=1 SV=1	1	1	1	1	0	0	0	0	0	1	0	0	0	0	1	0	0	0	0	0	0	0	0	0	1	0	0	0	0	1	0	0	0	0	0	0	0	0	0	1	0	0
P61979	P61979	6	6	6	Heterogeneous nuclear ribonucleoprotein K	Hnrnpk	sp|P61979|HNRPK_MOUSE Heterogeneous nuclear ribonucleoprotein K OS=Mus musculus OX=10090 GN=Hnrnpk PE=1 SV=1	1	6	6	6	3	1	0	2	1	1	0	0	3	2	1	0	0	2	2	3	1	0	2	1	1	0	0	3	2	1	0	0	2	2	3	1	0	2	1	1	0	0
P61982	P61982	16	9	7	14-3-3 protein gamma;14-3-3 protein gamma, N-terminally processed	Ywhag	sp|P61982|1433G_MOUSE 14-3-3 protein gamma OS=Mus musculus OX=10090 GN=Ywhag PE=1 SV=2	1	16	9	7	11	10	2	0	0	9	10	7	0	0	9	10	10	1	0	5	4	1	0	0	5	5	1	0	0	6	5	6	0	0	4	3	1	0	0	3	3	1
P62075	P62075	2	2	2	Mitochondrial import inner membrane translocase subunit Tim13	Timm13	sp|P62075|TIM13_MOUSE Mitochondrial import inner membrane translocase subunit Tim13 OS=Mus musculus OX=10090 GN=Timm13 PE=1 SV=1	1	2	2	2	1	0	1	0	0	1	0	0	0	0	2	1	0	0	0	1	0	1	0	0	1	0	0	0	0	2	1	0	0	0	1	0	1	0	0	1	0	0
P62082	P62082	16	16	16	40S ribosomal protein S7	Rps7	sp|P62082|RS7_MOUSE 40S ribosomal protein S7 OS=Mus musculus OX=10090 GN=Rps7 PE=2 SV=1	1	16	16	16	9	9	0	0	0	11	15	3	0	0	6	14	1	0	1	9	9	0	0	0	11	15	3	0	0	6	14	1	0	1	9	9	0	0	0	11	15	3
P62141	P62141	13	3	3	Serine/threonine-protein phosphatase PP1-beta catalytic subunit	Ppp1cb	sp|P62141|PP1B_MOUSE Serine/threonine-protein phosphatase PP1-beta catalytic subunit OS=Mus musculus OX=10090 GN=Ppp1cb PE=1 SV=3	1	13	3	3	6	4	2	1	1	11	7	3	0	0	8	7	5	1	0	1	1	0	0	1	1	2	0	0	0	2	3	1	0	0	1	1	0	0	1	1	2	0
P62192	P62192	16	16	16	26S protease regulatory subunit 4	Psmc1	sp|P62192|PRS4_MOUSE 26S proteasome regulatory subunit 4 OS=Mus musculus OX=10090 GN=Psmc1 PE=1 SV=1	1	16	16	16	13	3	0	1	0	12	0	1	1	0	3	0	0	2	0	13	3	0	1	0	12	0	1	1	0	3	0	0	2	0	13	3	0	1	0	12	0	1
P62196	P62196	26	26	26	26S protease regulatory subunit 8	Psmc5	sp|P62196|PRS8_MOUSE 26S proteasome regulatory subunit 8 OS=Mus musculus OX=10090 GN=Psmc5 PE=1 SV=1	1	26	26	26	20	6	1	6	2	20	1	3	5	5	7	3	1	5	5	20	6	1	6	2	20	1	3	5	5	7	3	1	5	5	20	6	1	6	2	20	1	3
P62242	P62242	10	10	10	40S ribosomal protein S8	Rps8	sp|P62242|RS8_MOUSE 40S ribosomal protein S8 OS=Mus musculus OX=10090 GN=Rps8 PE=1 SV=2	1	10	10	10	4	7	1	2	2	9	9	2	2	2	1	10	2	2	3	4	7	1	2	2	9	9	2	2	2	1	10	2	2	3	4	7	1	2	2	9	9	2
P62245	P62245	9	9	9	40S ribosomal protein S15a	Rps15a	sp|P62245|RS15A_MOUSE 40S ribosomal protein S15a OS=Mus musculus OX=10090 GN=Rps15a PE=1 SV=2	1	9	9	9	4	1	0	0	0	7	7	0	0	1	1	8	0	0	0	4	1	0	0	0	7	7	0	0	1	1	8	0	0	0	4	1	0	0	0	7	7	0
P62259	P62259	18	15	15	14-3-3 protein epsilon	Ywhae	sp|P62259|1433E_MOUSE 14-3-3 protein epsilon OS=Mus musculus OX=10090 GN=Ywhae PE=1 SV=1	1	18	15	15	6	6	5	0	0	12	9	7	0	0	14	9	5	2	0	4	4	4	0	0	10	7	4	0	0	12	7	3	1	0	4	4	4	0	0	10	7	4
P62264	P62264	8	8	8	40S ribosomal protein S14	Rps14	sp|P62264|RS14_MOUSE 40S ribosomal protein S14 OS=Mus musculus OX=10090 GN=Rps14 PE=1 SV=3	1	8	8	8	7	5	2	0	1	8	7	2	2	1	3	8	2	2	2	7	5	2	0	1	8	7	2	2	1	3	8	2	2	2	7	5	2	0	1	8	7	2
P62267	P62267	4	4	4	40S ribosomal protein S23	Rps23	sp|P62267|RS23_MOUSE 40S ribosomal protein S23 OS=Mus musculus OX=10090 GN=Rps23 PE=1 SV=3	1	4	4	4	4	2	1	0	0	3	4	0	0	0	0	3	0	0	0	4	2	1	0	0	3	4	0	0	0	0	3	0	0	0	4	2	1	0	0	3	4	0
P62270	P62270	10	10	10	40S ribosomal protein S18	Rps18	sp|P62270|RS18_MOUSE 40S ribosomal protein S18 OS=Mus musculus OX=10090 GN=Rps18 PE=1 SV=3	1	10	10	10	8	7	1	3	3	9	7	6	3	4	7	7	3	3	4	8	7	1	3	3	9	7	6	3	4	7	7	3	3	4	8	7	1	3	3	9	7	6
P62274	P62274	2	2	2	40S ribosomal protein S29	Rps29	sp|P62274|RS29_MOUSE 40S ribosomal protein S29 OS=Mus musculus OX=10090 GN=Rps29 PE=1 SV=2	1	2	2	2	0	1	0	0	0	1	2	0	0	0	0	2	0	0	0	0	1	0	0	0	1	2	0	0	0	0	2	0	0	0	0	1	0	0	0	1	2	0
P62281	P62281	3	3	3	40S ribosomal protein S11	Rps11	sp|P62281|RS11_MOUSE 40S ribosomal protein S11 OS=Mus musculus OX=10090 GN=Rps11 PE=1 SV=3	1	3	3	3	3	1	0	0	0	2	1	0	0	0	1	2	0	0	0	3	1	0	0	0	2	1	0	0	0	1	2	0	0	0	3	1	0	0	0	2	1	0
P62301	P62301	8	8	8	40S ribosomal protein S13	Rps13	sp|P62301|RS13_MOUSE 40S ribosomal protein S13 OS=Mus musculus OX=10090 GN=Rps13 PE=1 SV=2	1	8	8	8	3	3	0	1	2	6	7	1	1	2	0	4	2	1	1	3	3	0	1	2	6	7	1	1	2	0	4	2	1	1	3	3	0	1	2	6	7	1
P62305	P62305	2	2	2	Small nuclear ribonucleoprotein E	Snrpe	sp|P62305|RUXE_MOUSE Small nuclear ribonucleoprotein E OS=Mus musculus OX=10090 GN=Snrpe PE=1 SV=1	1	2	2	2	2	2	0	0	0	2	2	0	0	0	2	2	1	0	0	2	2	0	0	0	2	2	0	0	0	2	2	1	0	0	2	2	0	0	0	2	2	0
P62307	P62307	2	2	2	Small nuclear ribonucleoprotein F	Snrpf	sp|P62307|RUXF_MOUSE Small nuclear ribonucleoprotein F OS=Mus musculus OX=10090 GN=Snrpf PE=1 SV=1	1	2	2	2	1	1	0	0	0	0	2	0	0	0	1	2	0	0	0	1	1	0	0	0	0	2	0	0	0	1	2	0	0	0	1	1	0	0	0	0	2	0
P62309	P62309	2	2	2	Small nuclear ribonucleoprotein G	Snrpg	sp|P62309|RUXG_MOUSE Small nuclear ribonucleoprotein G OS=Mus musculus OX=10090 GN=Snrpg PE=1 SV=1	1	2	2	2	2	2	0	0	0	2	2	1	1	0	2	2	0	1	1	2	2	0	0	0	2	2	1	1	0	2	2	0	1	1	2	2	0	0	0	2	2	1
P62315	P62315	1	1	1	Small nuclear ribonucleoprotein Sm D1	Snrpd1	sp|P62315|SMD1_MOUSE Small nuclear ribonucleoprotein Sm D1 OS=Mus musculus OX=10090 GN=Snrpd1 PE=1 SV=1	1	1	1	1	0	1	0	0	0	1	1	0	0	0	1	1	0	0	0	0	1	0	0	0	1	1	0	0	0	1	1	0	0	0	0	1	0	0	0	1	1	0
P62317	P62317	4	4	4	Small nuclear ribonucleoprotein Sm D2	Snrpd2	sp|P62317|SMD2_MOUSE Small nuclear ribonucleoprotein Sm D2 OS=Mus musculus OX=10090 GN=Snrpd2 PE=1 SV=1	1	4	4	4	2	3	0	0	0	1	3	2	0	0	1	3	0	0	0	2	3	0	0	0	1	3	2	0	0	1	3	0	0	0	2	3	0	0	0	1	3	2
P62320	P62320	3	3	3	Small nuclear ribonucleoprotein Sm D3	Snrpd3	sp|P62320|SMD3_MOUSE Small nuclear ribonucleoprotein Sm D3 OS=Mus musculus OX=10090 GN=Snrpd3 PE=1 SV=1	1	3	3	3	3	2	0	0	0	2	3	1	1	0	2	2	2	0	0	3	2	0	0	0	2	3	1	1	0	2	2	2	0	0	3	2	0	0	0	2	3	1
P62331	P62331	3	3	3	ADP-ribosylation factor 6	Arf6	sp|P62331|ARF6_MOUSE ADP-ribosylation factor 6 OS=Mus musculus OX=10090 GN=Arf6 PE=1 SV=2	1	3	3	3	2	0	1	0	0	3	1	0	0	0	2	1	0	0	0	2	0	1	0	0	3	1	0	0	0	2	1	0	0	0	2	0	1	0	0	3	1	0
P62334	P62334	21	21	21	26S protease regulatory subunit 10B	Psmc6	sp|P62334|PRS10_MOUSE 26S proteasome regulatory subunit 10B OS=Mus musculus OX=10090 GN=Psmc6 PE=1 SV=1	1	21	21	21	18	9	1	4	2	17	0	0	6	3	7	0	0	5	1	18	9	1	4	2	17	0	0	6	3	7	0	0	5	1	18	9	1	4	2	17	0	0
P62700	P62700	4	4	4	Protein yippee-like 5	Ypel5	sp|P62700|YPEL5_MOUSE Protein yippee-like 5 OS=Mus musculus OX=10090 GN=Ypel5 PE=1 SV=1	1	4	4	4	0	0	0	3	1	0	0	0	2	1	0	0	0	4	1	0	0	0	3	1	0	0	0	2	1	0	0	0	4	1	0	0	0	3	1	0	0	0
P62702	P62702	18	18	18	40S ribosomal protein S4, X isoform	Rps4x	sp|P62702|RS4X_MOUSE 40S ribosomal protein S4, X isoform OS=Mus musculus OX=10090 GN=Rps4x PE=1 SV=2	1	18	18	18	6	5	1	3	1	10	16	1	3	2	3	12	0	3	2	6	5	1	3	1	10	16	1	3	2	3	12	0	3	2	6	5	1	3	1	10	16	1
P62715	P62715	13	13	2	Serine/threonine-protein phosphatase 2A catalytic subunit beta isoform	Ppp2cb	sp|P62715|PP2AB_MOUSE Serine/threonine-protein phosphatase 2A catalytic subunit beta isoform OS=Mus musculus OX=10090 GN=Ppp2cb PE=1 SV=1	1	13	13	2	2	8	1	2	1	11	12	5	3	1	8	10	1	0	2	2	8	1	2	1	11	12	5	3	1	8	10	1	0	2	0	2	0	0	0	2	2	1
P62751	P62751	9	9	9	60S ribosomal protein L23a	Rpl23a	sp|P62751|RL23A_MOUSE 60S ribosomal protein L23a OS=Mus musculus OX=10090 GN=Rpl23a PE=1 SV=1	1	9	9	9	1	1	1	0	1	2	8	4	0	0	2	8	4	0	0	1	1	1	0	1	2	8	4	0	0	2	8	4	0	0	1	1	1	0	1	2	8	4
P62754	P62754	10	10	10	40S ribosomal protein S6	Rps6	sp|P62754|RS6_MOUSE 40S ribosomal protein S6 OS=Mus musculus OX=10090 GN=Rps6 PE=1 SV=1	1	10	10	10	4	1	0	0	0	6	7	1	0	0	1	9	0	0	0	4	1	0	0	0	6	7	1	0	0	1	9	0	0	0	4	1	0	0	0	6	7	1
P62806	P62806	20	20	20	Histone H4	Hist1h4a	sp|P62806|H4_MOUSE Histone H4 OS=Mus musculus OX=10090 GN=H4c1 PE=1 SV=2	1	20	20	20	10	16	11	7	6	12	18	15	6	9	10	17	10	5	10	10	16	11	7	6	12	18	15	6	9	10	17	10	5	10	10	16	11	7	6	12	18	15
P62814;Q91YH6	P62814	14;4	14;4	14;4	V-type proton ATPase subunit B, brain isoform	Atp6v1b2	sp|P62814|VATB2_MOUSE V-type proton ATPase subunit B, brain isoform OS=Mus musculus OX=10090 GN=Atp6v1b2 PE=1 SV=1	2	14	14	14	6	5	7	2	0	6	6	14	1	1	4	5	11	1	0	6	5	7	2	0	6	6	14	1	1	4	5	11	1	0	6	5	7	2	0	6	6	14
P62821;Q9DD03;Q8K386	P62821	9;1;1	9;1;1	6;0;0	Ras-related protein Rab-1A	Rab1A	sp|P62821|RAB1A_MOUSE Ras-related protein Rab-1A OS=Mus musculus OX=10090 GN=Rab1A PE=1 SV=3	3	9	9	6	8	4	0	1	1	5	2	2	1	1	0	0	0	1	1	8	4	0	1	1	5	2	2	1	1	0	0	0	1	1	5	2	0	0	0	3	0	2
P62827;Q61820	P62827	5;2	5;2	5;2	GTP-binding nuclear protein Ran	Ran	sp|P62827|RAN_MOUSE GTP-binding nuclear protein Ran OS=Mus musculus OX=10090 GN=Ran PE=1 SV=3	2	5	5	5	3	2	0	0	0	5	2	1	0	0	3	2	0	0	0	3	2	0	0	0	5	2	1	0	0	3	2	0	0	0	3	2	0	0	0	5	2	1
P62830	P62830	1	1	1	60S ribosomal protein L23	Rpl23	sp|P62830|RL23_MOUSE 60S ribosomal protein L23 OS=Mus musculus OX=10090 GN=Rpl23 PE=1 SV=1	1	1	1	1	1	0	0	0	0	0	0	0	0	0	0	0	0	0	0	1	0	0	0	0	0	0	0	0	0	0	0	0	0	0	1	0	0	0	0	0	0	0
P62843	P62843	3	3	3	40S ribosomal protein S15	Rps15	sp|P62843|RS15_MOUSE 40S ribosomal protein S15 OS=Mus musculus OX=10090 GN=Rps15 PE=1 SV=2	1	3	3	3	1	1	0	0	0	1	3	0	0	0	0	3	1	0	0	1	1	0	0	0	1	3	0	0	0	0	3	1	0	0	1	1	0	0	0	1	3	0
P62849	P62849	5	5	5	40S ribosomal protein S24	Rps24	sp|P62849|RS24_MOUSE 40S ribosomal protein S24 OS=Mus musculus OX=10090 GN=Rps24 PE=1 SV=1	1	5	5	5	2	0	0	1	0	4	1	0	1	1	0	0	0	1	1	2	0	0	1	0	4	1	0	1	1	0	0	0	1	1	2	0	0	1	0	4	1	0
P62852	P62852	11	11	11	40S ribosomal protein S25	Rps25	sp|P62852|RS25_MOUSE 40S ribosomal protein S25 OS=Mus musculus OX=10090 GN=Rps25 PE=1 SV=1	1	11	11	11	5	4	0	0	0	6	11	3	1	2	3	10	2	1	1	5	4	0	0	0	6	11	3	1	2	3	10	2	1	1	5	4	0	0	0	6	11	3
P62855	P62855	2	2	2	40S ribosomal protein S26	Rps26	sp|P62855|RS26_MOUSE 40S ribosomal protein S26 OS=Mus musculus OX=10090 GN=Rps26 PE=1 SV=3	1	2	2	2	1	0	0	1	0	2	0	1	1	1	0	0	0	1	1	1	0	0	1	0	2	0	1	1	1	0	0	0	1	1	1	0	0	1	0	2	0	1
P62858	P62858	9	9	9	40S ribosomal protein S28	Rps28	sp|P62858|RS28_MOUSE 40S ribosomal protein S28 OS=Mus musculus OX=10090 GN=Rps28 PE=1 SV=1	1	9	9	9	8	4	0	0	0	7	9	2	1	0	5	9	2	2	1	8	4	0	0	0	7	9	2	1	0	5	9	2	2	1	8	4	0	0	0	7	9	2
P62862	P62862	3	3	3	40S ribosomal protein S30	Fau	sp|P62862|RS30_MOUSE 40S ribosomal protein S30 OS=Mus musculus OX=10090 GN=Fau PE=1 SV=1	1	3	3	3	0	0	0	0	0	1	3	0	0	0	0	3	0	0	0	0	0	0	0	0	1	3	0	0	0	0	3	0	0	0	0	0	0	0	0	1	3	0
P62869	P62869	9	9	9	Transcription elongation factor B polypeptide 2	Tceb2	sp|P62869|ELOB_MOUSE Elongin-B OS=Mus musculus OX=10090 GN=Elob PE=1 SV=1	1	9	9	9	0	2	3	1	0	2	4	8	2	1	1	3	9	1	0	0	2	3	1	0	2	4	8	2	1	1	3	9	1	0	0	2	3	1	0	2	4	8
P62874;Q61011	P62874	6;1	6;1	3;0	Guanine nucleotide-binding protein G(I)/G(S)/G(T) subunit beta-1	Gnb1	sp|P62874|GBB1_MOUSE Guanine nucleotide-binding protein G(I)/G(S)/G(T) subunit beta-1 OS=Mus musculus OX=10090 GN=Gnb1 PE=1 SV=3	2	6	6	3	4	1	1	0	0	5	0	1	0	0	1	0	0	0	0	4	1	1	0	0	5	0	1	0	0	1	0	0	0	0	2	0	0	0	0	3	0	0
P62878	P62878	3	3	3	E3 ubiquitin-protein ligase RBX1;E3 ubiquitin-protein ligase RBX1, N-terminally processed	Rbx1	sp|P62878|RBX1_MOUSE E3 ubiquitin-protein ligase RBX1 OS=Mus musculus OX=10090 GN=Rbx1 PE=1 SV=1	1	3	3	3	2	2	0	0	0	3	1	1	0	0	3	0	0	0	0	2	2	0	0	0	3	1	1	0	0	3	0	0	0	0	2	2	0	0	0	3	1	1
P62880;P29387	P62880;P29387	6;4	3;2	3;2	Guanine nucleotide-binding protein G(I)/G(S)/G(T) subunit beta-2;Guanine nucleotide-binding protein subunit beta-4	Gnb2;Gnb4	sp|P62880|GBB2_MOUSE Guanine nucleotide-binding protein G(I)/G(S)/G(T) subunit beta-2 OS=Mus musculus OX=10090 GN=Gnb2 PE=1 SV=3;sp|P29387|GBB4_MOUSE Guanine nucleotide-binding protein subunit beta-4 OS=Mus musculus OX=10090 GN=Gnb4 PE=1 SV=4	2	6	3	3	4	1	1	0	0	3	1	1	0	0	1	1	0	1	0	2	0	0	0	0	1	1	0	0	0	0	1	0	1	0	2	0	0	0	0	1	1	0
P62889	P62889	14	14	14	60S ribosomal protein L30	Rpl30	sp|P62889|RL30_MOUSE 60S ribosomal protein L30 OS=Mus musculus OX=10090 GN=Rpl30 PE=1 SV=2	1	14	14	14	1	10	2	0	0	5	14	10	1	1	1	14	8	0	0	1	10	2	0	0	5	14	10	1	1	1	14	8	0	0	1	10	2	0	0	5	14	10
P62897	P62897	14	14	10	Cytochrome c, somatic	Cycs	sp|P62897|CYC_MOUSE Cytochrome c, somatic OS=Mus musculus OX=10090 GN=Cycs PE=1 SV=2	1	14	14	10	13	8	0	0	0	13	11	1	0	0	12	11	2	0	0	13	8	0	0	0	13	11	1	0	0	12	11	2	0	0	9	7	0	0	0	10	8	1
P62900	P62900	6	6	6	60S ribosomal protein L31	Rpl31	sp|P62900|RL31_MOUSE 60S ribosomal protein L31 OS=Mus musculus OX=10090 GN=Rpl31 PE=1 SV=1	1	6	6	6	2	2	0	1	0	3	6	3	1	1	2	6	2	1	1	2	2	0	1	0	3	6	3	1	1	2	6	2	1	1	2	2	0	1	0	3	6	3
P62908	P62908	16	16	16	40S ribosomal protein S3	Rps3	sp|P62908|RS3_MOUSE 40S ribosomal protein S3 OS=Mus musculus OX=10090 GN=Rps3 PE=1 SV=1	1	16	16	16	8	3	2	3	2	14	7	0	2	2	6	9	1	3	2	8	3	2	3	2	14	7	0	2	2	6	9	1	3	2	8	3	2	3	2	14	7	0
P62911;P17932	P62911	3;1	3;1	3;1	60S ribosomal protein L32	Rpl32	sp|P62911|RL32_MOUSE 60S ribosomal protein L32 OS=Mus musculus OX=10090 GN=Rpl32 PE=1 SV=2	2	3	3	3	3	1	0	1	1	2	3	2	1	1	0	1	0	0	1	3	1	0	1	1	2	3	2	1	1	0	1	0	0	1	3	1	0	1	1	2	3	2
P62918	P62918	8	8	8	60S ribosomal protein L8	Rpl8	sp|P62918|RL8_MOUSE 60S ribosomal protein L8 OS=Mus musculus OX=10090 GN=Rpl8 PE=1 SV=2	1	8	8	8	1	6	3	1	0	3	7	3	1	2	0	5	1	2	1	1	6	3	1	0	3	7	3	1	2	0	5	1	2	1	1	6	3	1	0	3	7	3
P62962;CON__P02584	P62962;CON__P02584	6;4	6;4	6;4	Profilin-1	Pfn1	sp|P62962|PROF1_MOUSE Profilin-1 OS=Mus musculus OX=10090 GN=Pfn1 PE=1 SV=2;	2	6	6	6	3	0	0	0	0	5	0	0	0	0	5	0	0	0	0	3	0	0	0	0	5	0	0	0	0	5	0	0	0	0	3	0	0	0	0	5	0	0
P62983;P0CG49;P0CG50	P62983;P0CG49;P0CG50	11;8;8	11;8;8	3;0;0	Ubiquitin-40S ribosomal protein S27a;Ubiquitin;40S ribosomal protein S27a;Polyubiquitin-B;Ubiquitin;Polyubiquitin-C;Ubiquitin;Ubiquitin-related 1;Ubiquitin-related 2	Rps27a;Ubb;Ubc	sp|P62983|RS27A_MOUSE Ubiquitin-40S ribosomal protein S27a OS=Mus musculus OX=10090 GN=Rps27a PE=1 SV=2;sp|P0CG49|UBB_MOUSE Polyubiquitin-B OS=Mus musculus OX=10090 GN=Ubb PE=2 SV=1;sp|P0CG50|UBC_MOUSE Polyubiquitin-C OS=Mus musculus OX=10090 GN=Ubc PE=1 S	3	11	11	3	7	7	6	0	1	8	8	6	1	0	5	7	6	1	0	7	7	6	0	1	8	8	6	1	0	5	7	6	1	0	0	0	0	0	0	1	1	0
P62996	P62996	5	5	4	Transformer-2 protein homolog beta	Tra2b	sp|P62996|TRA2B_MOUSE Transformer-2 protein homolog beta OS=Mus musculus OX=10090 GN=Tra2b PE=1 SV=1	1	5	5	4	0	1	0	0	0	2	3	0	0	0	3	2	0	0	0	0	1	0	0	0	2	3	0	0	0	3	2	0	0	0	0	1	0	0	0	2	2	0
P63017	P63017	37	19	19	Heat shock cognate 71 kDa protein	Hspa8	sp|P63017|HSP7C_MOUSE Heat shock cognate 71 kDa protein OS=Mus musculus OX=10090 GN=Hspa8 PE=1 SV=1	1	37	19	19	32	29	18	8	3	29	30	20	7	5	28	27	19	5	4	15	13	4	1	0	15	13	7	1	0	15	12	9	0	0	15	13	4	1	0	15	13	7
P63024;P63044;Q62442	P63024;P63044	10;6;3	10;6;3	10;6;3	Vesicle-associated membrane protein 3;Vesicle-associated membrane protein 2	Vamp3;Vamp2	sp|P63024|VAMP3_MOUSE Vesicle-associated membrane protein 3 OS=Mus musculus OX=10090 GN=Vamp3 PE=1 SV=1;sp|P63044|VAMP2_MOUSE Vesicle-associated membrane protein 2 OS=Mus musculus OX=10090 GN=Vamp2 PE=1 SV=2	3	10	10	10	10	0	1	0	2	8	0	6	1	4	1	1	0	2	4	10	0	1	0	2	8	0	6	1	4	1	1	0	2	4	10	0	1	0	2	8	0	6
P63028	P63028	2	2	2	Translationally-controlled tumor protein	Tpt1	sp|P63028|TCTP_MOUSE Translationally-controlled tumor protein OS=Mus musculus OX=10090 GN=Tpt1 PE=1 SV=1	1	2	2	2	1	0	0	0	0	2	0	0	0	0	2	1	0	0	0	1	0	0	0	0	2	0	0	0	0	2	1	0	0	0	1	0	0	0	0	2	0	0
P63038	P63038	77	77	77	60 kDa heat shock protein, mitochondrial	Hspd1	sp|P63038|CH60_MOUSE 60 kDa heat shock protein, mitochondrial OS=Mus musculus OX=10090 GN=Hspd1 PE=1 SV=1	1	77	77	77	68	52	43	14	10	55	52	49	16	6	55	48	45	13	7	68	52	43	14	10	55	52	49	16	6	55	48	45	13	7	68	52	43	14	10	55	52	49
P63087	P63087	20	20	5	Serine/threonine-protein phosphatase PP1-gamma catalytic subunit	Ppp1cc	sp|P63087|PP1G_MOUSE Serine/threonine-protein phosphatase PP1-gamma catalytic subunit OS=Mus musculus OX=10090 GN=Ppp1cc PE=1 SV=1	1	20	20	5	11	8	6	3	1	17	14	7	1	0	9	12	9	2	0	11	8	6	3	1	17	14	7	1	0	9	12	9	2	0	3	4	3	2	1	4	5	3
P63101	P63101	36	36	26	14-3-3 protein zeta/delta	Ywhaz	sp|P63101|1433Z_MOUSE 14-3-3 protein zeta/delta OS=Mus musculus OX=10090 GN=Ywhaz PE=1 SV=1	1	36	36	26	23	24	15	3	2	30	28	25	2	1	24	30	20	3	0	23	24	15	3	2	30	28	25	2	1	24	30	20	3	0	16	16	13	3	2	23	22	18
P63158	P63158	13	13	12	High mobility group protein B1	Hmgb1	sp|P63158|HMGB1_MOUSE High mobility group protein B1 OS=Mus musculus OX=10090 GN=Hmgb1 PE=1 SV=2	1	13	13	12	2	6	2	0	0	3	12	3	0	0	1	12	2	0	0	2	6	2	0	0	3	12	3	0	0	1	12	2	0	0	2	5	2	0	0	3	11	3
P63168	P63168	13	9	9	Dynein light chain 1, cytoplasmic	Dynll1	sp|P63168|DYL1_MOUSE Dynein light chain 1, cytoplasmic OS=Mus musculus OX=10090 GN=Dynll1 PE=1 SV=1	1	13	9	9	7	8	6	2	0	12	11	9	1	0	7	10	12	1	0	4	5	3	0	0	8	7	5	0	0	4	6	8	0	0	4	5	3	0	0	8	7	5
Q8BGY2;P63242	Q8BGY2;P63242	2;2	2;2	2;2	Eukaryotic translation initiation factor 5A-2;Eukaryotic translation initiation factor 5A-1	Eif5a2;Eif5a	sp|Q8BGY2|IF5A2_MOUSE Eukaryotic translation initiation factor 5A-2 OS=Mus musculus OX=10090 GN=Eif5a2 PE=1 SV=3;sp|P63242|IF5A1_MOUSE Eukaryotic translation initiation factor 5A-1 OS=Mus musculus OX=10090 GN=Eif5a PE=1 SV=2	2	2	2	2	1	1	0	0	0	1	1	0	0	0	2	1	0	0	0	1	1	0	0	0	1	1	0	0	0	2	1	0	0	0	1	1	0	0	0	1	1	0
P63254	P63254	3	3	3	Cysteine-rich protein 1	Crip1	sp|P63254|CRIP1_MOUSE Cysteine-rich protein 1 OS=Mus musculus OX=10090 GN=Crip1 PE=1 SV=2	1	3	3	3	2	0	0	0	0	1	1	0	0	0	3	0	0	0	0	2	0	0	0	0	1	1	0	0	0	3	0	0	0	0	2	0	0	0	0	1	1	0
P63260	P63260	39	2	2	Actin, cytoplasmic 2;Actin, cytoplasmic 2, N-terminally processed	Actg1	sp|P63260|ACTG_MOUSE Actin, cytoplasmic 2 OS=Mus musculus OX=10090 GN=Actg1 PE=1 SV=1	1	39	2	2	32	31	21	13	11	23	33	32	11	8	19	31	27	9	5	1	1	1	0	0	0	1	2	0	0	0	1	1	0	0	1	1	1	0	0	0	1	2
P63276	P63276	8	8	8	40S ribosomal protein S17	Rps17	sp|P63276|RS17_MOUSE 40S ribosomal protein S17 OS=Mus musculus OX=10090 GN=Rps17 PE=1 SV=2	1	8	8	8	5	1	0	0	0	4	6	0	0	0	3	6	0	0	0	5	1	0	0	0	4	6	0	0	0	3	6	0	0	0	5	1	0	0	0	4	6	0
P63300	P63300	4	4	4	Selenoprotein W	Sepw1	sp|P63300|SELW_MOUSE Selenoprotein W OS=Mus musculus OX=10090 GN=Selenow PE=1 SV=3	1	4	4	4	2	1	0	0	0	4	2	0	0	0	4	2	0	0	0	2	1	0	0	0	4	2	0	0	0	4	2	0	0	0	2	1	0	0	0	4	2	0
P63321;Q9JIW9	P63321;Q9JIW9	7;4	7;4	7;4	Ras-related protein Ral-A;Ras-related protein Ral-B	Rala;Ralb	sp|P63321|RALA_MOUSE Ras-related protein Ral-A OS=Mus musculus OX=10090 GN=Rala PE=1 SV=1;sp|Q9JIW9|RALB_MOUSE Ras-related protein Ral-B OS=Mus musculus OX=10090 GN=Ralb PE=1 SV=1	2	7	7	7	6	1	0	0	0	4	1	2	0	0	1	1	1	0	0	6	1	0	0	0	4	1	2	0	0	1	1	1	0	0	6	1	0	0	0	4	1	2
P63323	P63323	7	7	7	40S ribosomal protein S12	Rps12	sp|P63323|RS12_MOUSE 40S ribosomal protein S12 OS=Mus musculus OX=10090 GN=Rps12 PE=1 SV=2	1	7	7	7	5	1	0	0	0	5	7	1	0	0	5	7	1	0	0	5	1	0	0	0	5	7	1	0	0	5	7	1	0	0	5	1	0	0	0	5	7	1
P63325	P63325	10	10	10	40S ribosomal protein S10	Rps10	sp|P63325|RS10_MOUSE 40S ribosomal protein S10 OS=Mus musculus OX=10090 GN=Rps10 PE=1 SV=1	1	10	10	10	5	6	1	0	0	6	9	2	1	3	5	10	1	3	3	5	6	1	0	0	6	9	2	1	3	5	10	1	3	3	5	6	1	0	0	6	9	2
P67778	P67778	12	12	12	Prohibitin	Phb	sp|P67778|PHB1_MOUSE Prohibitin 1 OS=Mus musculus OX=10090 GN=Phb1 PE=1 SV=1	1	12	12	12	1	0	1	11	10	3	0	5	8	9	0	0	1	9	7	1	0	1	11	10	3	0	5	8	9	0	0	1	9	7	1	0	1	11	10	3	0	5
P67871	P67871	18	18	18	Casein kinase II subunit beta	Csnk2b	sp|P67871|CSK2B_MOUSE Casein kinase II subunit beta OS=Mus musculus OX=10090 GN=Csnk2b PE=1 SV=1	1	18	18	18	3	11	6	2	0	4	14	14	2	0	2	14	16	1	0	3	11	6	2	0	4	14	14	2	0	2	14	16	1	0	3	11	6	2	0	4	14	14
P67984	P67984	10	10	8	60S ribosomal protein L22	Rpl22	sp|P67984|RL22_MOUSE 60S ribosomal protein L22 OS=Mus musculus OX=10090 GN=Rpl22 PE=1 SV=2	1	10	10	8	3	7	2	0	0	6	9	9	2	0	5	9	8	2	0	3	7	2	0	0	6	9	9	2	0	5	9	8	2	0	3	6	2	0	0	6	7	7
P68134;P68033;P63268;P62737	P68134;P68033;P63268;P62737	26;26;23;23	6;6;4;4	6;6;4;4	Actin, alpha skeletal muscle;Actin, alpha cardiac muscle 1;Actin, gamma-enteric smooth muscle;Actin, aortic smooth muscle	Acta1;Actc1;Actg2;Acta2	sp|P68134|ACTS_MOUSE Actin, alpha skeletal muscle OS=Mus musculus OX=10090 GN=Acta1 PE=1 SV=1;sp|P68033|ACTC_MOUSE Actin, alpha cardiac muscle 1 OS=Mus musculus OX=10090 GN=Actc1 PE=1 SV=1;sp|P63268|ACTH_MOUSE Actin, gamma-enteric smooth muscle OS=Mus musc	4	26	6	6	22	21	13	8	6	18	23	25	7	3	14	21	22	5	3	5	3	0	1	0	4	5	6	2	0	2	3	5	1	0	5	3	0	1	0	4	5	6
P68037	P68037	2	2	2	Ubiquitin-conjugating enzyme E2 L3	Ube2l3	sp|P68037|UB2L3_MOUSE Ubiquitin-conjugating enzyme E2 L3 OS=Mus musculus OX=10090 GN=Ube2l3 PE=1 SV=1	1	2	2	2	0	0	0	0	0	2	0	0	0	0	2	0	0	0	0	0	0	0	0	0	2	0	0	0	0	2	0	0	0	0	0	0	0	0	0	2	0	0
P68040	P68040	16	16	16	Guanine nucleotide-binding protein subunit beta-2-like 1;Guanine nucleotide-binding protein subunit beta-2-like 1, N-terminally processed	Gnb2l1	sp|P68040|RACK1_MOUSE Receptor of activated protein C kinase 1 OS=Mus musculus OX=10090 GN=Rack1 PE=1 SV=3	1	16	16	16	9	3	0	5	2	10	11	0	5	4	11	13	0	4	3	9	3	0	5	2	10	11	0	5	4	11	13	0	4	3	9	3	0	5	2	10	11	0
P68254	P68254	8	3	3	14-3-3 protein theta	Ywhaq	sp|P68254|1433T_MOUSE 14-3-3 protein theta OS=Mus musculus OX=10090 GN=Ywhaq PE=1 SV=1	1	8	3	3	5	5	2	0	0	5	5	7	0	0	4	6	4	1	0	2	1	0	0	0	1	2	3	0	0	1	2	2	0	0	2	1	0	0	0	1	2	3
P68369	P68369	38	2	0	Tubulin alpha-1A chain	Tuba1a	sp|P68369|TBA1A_MOUSE Tubulin alpha-1A chain OS=Mus musculus OX=10090 GN=Tuba1a PE=1 SV=1	1	38	2	0	24	27	28	18	14	20	26	36	23	15	18	26	36	18	10	2	1	1	1	2	1	1	1	1	2	1	1	1	0	1	0	0	0	0	0	0	0	0
P68372	P68372	57	57	5	Tubulin beta-4B chain	Tubb4b	sp|P68372|TBB4B_MOUSE Tubulin beta-4B chain OS=Mus musculus OX=10090 GN=Tubb4b PE=1 SV=1	1	57	57	5	35	38	37	33	26	30	42	57	34	22	25	38	50	33	22	35	38	37	33	26	30	42	57	34	22	25	38	50	33	22	2	2	2	2	1	2	2	5
P68373	P68373	36	1	0	Tubulin alpha-1C chain	Tuba1c	sp|P68373|TBA1C_MOUSE Tubulin alpha-1C chain OS=Mus musculus OX=10090 GN=Tuba1c PE=1 SV=1	1	36	1	0	23	24	25	18	12	19	24	33	21	13	18	24	33	17	10	1	0	0	1	0	1	0	0	1	1	1	1	0	1	1	0	0	0	0	0	0	0	0
P68510	P68510	10	3	3	14-3-3 protein eta	Ywhah	sp|P68510|1433F_MOUSE 14-3-3 protein eta OS=Mus musculus OX=10090 GN=Ywhah PE=1 SV=2	1	10	3	3	6	6	1	0	0	7	6	7	0	1	3	5	5	1	0	0	0	0	0	0	3	1	1	0	1	0	0	1	0	0	0	0	0	0	0	3	1	1
P70122	P70122	3	3	3	Ribosome maturation protein SBDS	Sbds	sp|P70122|SBDS_MOUSE Ribosome maturation protein SBDS OS=Mus musculus OX=10090 GN=Sbds PE=1 SV=4	1	3	3	3	0	0	0	3	2	0	0	0	2	1	0	0	0	3	1	0	0	0	3	2	0	0	0	2	1	0	0	0	3	1	0	0	0	3	2	0	0	0
P70168	P70168	2	2	2	Importin subunit beta-1	Kpnb1	sp|P70168|IMB1_MOUSE Importin subunit beta-1 OS=Mus musculus OX=10090 GN=Kpnb1 PE=1 SV=2	1	2	2	2	1	1	0	0	1	1	0	0	1	0	1	0	0	0	0	1	1	0	0	1	1	0	0	1	0	1	0	0	0	0	1	1	0	0	1	1	0	0
P70190	P70190	7	7	7	F-actin-capping protein subunit alpha-3	Capza3	sp|P70190|CAZA3_MOUSE F-actin-capping protein subunit alpha-3 OS=Mus musculus OX=10090 GN=Capza3 PE=2 SV=1	1	7	7	7	1	3	3	7	6	1	0	0	4	2	0	0	1	4	3	1	3	3	7	6	1	0	0	4	2	0	0	1	4	3	1	3	3	7	6	1	0	0
P70195	P70195	8	8	8	Proteasome subunit beta type-7	Psmb7	sp|P70195|PSB7_MOUSE Proteasome subunit beta type-7 OS=Mus musculus OX=10090 GN=Psmb7 PE=1 SV=1	1	8	8	8	4	2	0	0	0	6	3	0	0	0	5	1	0	0	0	4	2	0	0	0	6	3	0	0	0	5	1	0	0	0	4	2	0	0	0	6	3	0
P70245	P70245	1	1	1	3-beta-hydroxysteroid-Delta(8),Delta(7)-isomerase	Ebp	sp|P70245|EBP_MOUSE 3-beta-hydroxysteroid-Delta(8),Delta(7)-isomerase OS=Mus musculus OX=10090 GN=Ebp PE=1 SV=3	1	1	1	1	1	0	0	0	0	0	0	0	0	1	0	0	0	0	1	1	0	0	0	0	0	0	0	0	1	0	0	0	0	1	1	0	0	0	0	0	0	0
P70296;Q8VIN1	P70296	26;1	26;1	26;1	Phosphatidylethanolamine-binding protein 1;Hippocampal cholinergic neurostimulating peptide	Pebp1	sp|P70296|PEBP1_MOUSE Phosphatidylethanolamine-binding protein 1 OS=Mus musculus OX=10090 GN=Pebp1 PE=1 SV=3	2	26	26	26	21	11	8	2	2	17	21	13	2	0	21	19	14	2	1	21	11	8	2	2	17	21	13	2	0	21	19	14	2	1	21	11	8	2	2	17	21	13
P70349	P70349	4	4	4	Histidine triad nucleotide-binding protein 1	Hint1	sp|P70349|HINT1_MOUSE Adenosine 5-monophosphoramidase HINT1 OS=Mus musculus OX=10090 GN=Hint1 PE=1 SV=3	1	4	4	4	4	3	1	0	0	3	1	0	0	0	3	3	1	0	0	4	3	1	0	0	3	1	0	0	0	3	3	1	0	0	4	3	1	0	0	3	1	0
P70372	P70372	3	3	3	ELAV-like protein 1	Elavl1	sp|P70372|ELAV1_MOUSE ELAV-like protein 1 OS=Mus musculus OX=10090 GN=Elavl1 PE=1 SV=2	1	3	3	3	2	2	0	0	0	3	1	0	1	1	1	1	0	1	1	2	2	0	0	0	3	1	0	1	1	1	1	0	1	1	2	2	0	0	0	3	1	0
P70404	P70404	4	4	4	Isocitrate dehydrogenase [NAD] subunit gamma 1, mitochondrial	Idh3g	sp|P70404|IDHG1_MOUSE Isocitrate dehydrogenase [NAD] subunit gamma 1, mitochondrial OS=Mus musculus OX=10090 GN=Idh3g PE=1 SV=1	1	4	4	4	1	0	0	0	0	3	0	0	0	0	2	0	0	0	0	1	0	0	0	0	3	0	0	0	0	2	0	0	0	0	1	0	0	0	0	3	0	0
P70412	P70412	14	14	14	CUB and zona pellucida-like domain-containing protein 1	Cuzd1	sp|P70412|CUZD1_MOUSE CUB and zona pellucida-like domain-containing protein 1 OS=Mus musculus OX=10090 GN=Cuzd1 PE=1 SV=3	1	14	14	14	7	6	1	2	0	13	6	3	0	0	7	5	0	1	2	7	6	1	2	0	13	6	3	0	0	7	5	0	1	2	7	6	1	2	0	13	6	3
P70441	P70441	14	14	14	Na(+)/H(+) exchange regulatory cofactor NHE-RF1	Slc9a3r1	sp|P70441|NHRF1_MOUSE Na(+)/H(+) exchange regulatory cofactor NHE-RF1 OS=Mus musculus OX=10090 GN=Slc9a3r1 PE=1 SV=3	1	14	14	14	11	1	1	1	0	11	5	1	2	1	11	3	2	0	1	11	1	1	1	0	11	5	1	2	1	11	3	2	0	1	11	1	1	1	0	11	5	1
P70451	P70451	10	10	10	Tyrosine-protein kinase Fer	Fer	sp|P70451|FER_MOUSE Tyrosine-protein kinase Fer OS=Mus musculus OX=10090 GN=Fer PE=1 SV=2	1	10	10	10	3	3	0	0	0	10	1	0	0	0	8	2	0	0	0	3	3	0	0	0	10	1	0	0	0	8	2	0	0	0	3	3	0	0	0	10	1	0
P70458	P70458	11	11	11	Plasma serine protease inhibitor	Serpina5	sp|P70458|IPSP_MOUSE Plasma serine protease inhibitor OS=Mus musculus OX=10090 GN=Serpina5 PE=1 SV=2	1	11	11	11	3	3	0	0	0	6	9	0	0	0	2	10	0	0	0	3	3	0	0	0	6	9	0	0	0	2	10	0	0	0	3	3	0	0	0	6	9	0
Q60817;P70670	Q60817;P70670	2;2	2;2	2;2	Nascent polypeptide-associated complex subunit alpha;Nascent polypeptide-associated complex subunit alpha, muscle-specific form	Naca	sp|Q60817|NACA_MOUSE Nascent polypeptide-associated complex subunit alpha OS=Mus musculus OX=10090 GN=Naca PE=1 SV=1;sp|P70670|NACAM_MOUSE Nascent polypeptide-associated complex subunit alpha, muscle-specific form OS=Mus musculus OX=10090 GN=Naca PE=1 SV=2	2	2	2	2	0	0	0	0	0	1	1	0	0	0	1	1	0	0	0	0	0	0	0	0	1	1	0	0	0	1	1	0	0	0	0	0	0	0	0	1	1	0
Q62452;Q6ZQM8;Q64435;P70691;Q63886;P17717	Q62452;Q6ZQM8;Q64435;P70691;Q63886	3;3;3;3;3;1	3;3;3;3;3;1	3;3;3;3;3;1	UDP-glucuronosyltransferase 1-9;UDP-glucuronosyltransferase 1-7C;UDP-glucuronosyltransferase 1-6;UDP-glucuronosyltransferase 1-2;UDP-glucuronosyltransferase 1-1	Ugt1a9;Ugt1a7c;Ugt1a6;Ugt1a2;Ugt1a1	sp|Q62452|UD19_MOUSE UDP-glucuronosyltransferase 1A9 OS=Mus musculus OX=10090 GN=Ugt1a9 PE=1 SV=3;sp|Q6ZQM8|UD17_MOUSE UDP-glucuronosyltransferase 1A7 OS=Mus musculus OX=10090 GN=Ugt1a7 PE=1 SV=1;sp|Q64435|UD16_MOUSE UDP-glucuronosyltransferase 1-6 OS=Mus	6	3	3	3	3	0	0	0	0	3	0	1	0	0	0	0	0	0	0	3	0	0	0	0	3	0	1	0	0	0	0	0	0	0	3	0	0	0	0	3	0	1
P70696	P70696	16	3	3	Histone H2B type 1-A	Hist1h2ba	sp|P70696|H2B1A_MOUSE Histone H2B type 1-A OS=Mus musculus OX=10090 GN=H2bc1 PE=1 SV=3	1	16	3	3	5	11	7	5	5	6	12	14	3	3	5	11	9	3	4	0	0	0	1	1	1	2	2	1	0	1	2	1	0	0	0	0	0	1	1	1	2	2
P80313	P80313	30	30	30	T-complex protein 1 subunit eta	Cct7	sp|P80313|TCPH_MOUSE T-complex protein 1 subunit eta OS=Mus musculus OX=10090 GN=Cct7 PE=1 SV=1	1	30	30	30	26	24	12	6	2	22	19	22	4	3	20	19	20	4	2	26	24	12	6	2	22	19	22	4	3	20	19	20	4	2	26	24	12	6	2	22	19	22
P80314	P80314	50	50	50	T-complex protein 1 subunit beta	Cct2	sp|P80314|TCPB_MOUSE T-complex protein 1 subunit beta OS=Mus musculus OX=10090 GN=Cct2 PE=1 SV=4	1	50	50	50	37	32	12	8	2	29	30	37	7	2	28	29	33	8	4	37	32	12	8	2	29	30	37	7	2	28	29	33	8	4	37	32	12	8	2	29	30	37
P80315	P80315	38	38	38	T-complex protein 1 subunit delta	Cct4	sp|P80315|TCPD_MOUSE T-complex protein 1 subunit delta OS=Mus musculus OX=10090 GN=Cct4 PE=1 SV=3	1	38	38	38	23	22	18	5	7	22	19	28	5	3	22	18	21	5	4	23	22	18	5	7	22	19	28	5	3	22	18	21	5	4	23	22	18	5	7	22	19	28
P80316	P80316	43	43	43	T-complex protein 1 subunit epsilon	Cct5	sp|P80316|TCPE_MOUSE T-complex protein 1 subunit epsilon OS=Mus musculus OX=10090 GN=Cct5 PE=1 SV=1	1	43	43	43	34	31	14	8	3	28	26	33	8	4	29	22	24	7	3	34	31	14	8	3	28	26	33	8	4	29	22	24	7	3	34	31	14	8	3	28	26	33
P80317	P80317	27	27	22	T-complex protein 1 subunit zeta	Cct6a	sp|P80317|TCPZ_MOUSE T-complex protein 1 subunit zeta OS=Mus musculus OX=10090 GN=Cct6a PE=1 SV=3	1	27	27	22	23	18	12	2	2	19	19	15	2	2	16	14	15	4	0	23	18	12	2	2	19	19	15	2	2	16	14	15	4	0	18	13	8	0	0	14	14	12
P80318	P80318	44	44	44	T-complex protein 1 subunit gamma	Cct3	sp|P80318|TCPG_MOUSE T-complex protein 1 subunit gamma OS=Mus musculus OX=10090 GN=Cct3 PE=1 SV=1	1	44	44	44	30	31	16	8	4	31	33	31	6	2	30	29	19	9	4	30	31	16	8	4	31	33	31	6	2	30	29	19	9	4	30	31	16	8	4	31	33	31
P81117	P81117	30	30	30	Nucleobindin-2;Nesfatin-1	Nucb2	sp|P81117|NUCB2_MOUSE Nucleobindin-2 OS=Mus musculus OX=10090 GN=Nucb2 PE=1 SV=2	1	30	30	30	20	1	0	0	0	22	21	16	0	1	22	16	8	0	1	20	1	0	0	0	22	21	16	0	1	22	16	8	0	1	20	1	0	0	0	22	21	16
P82020	P82020	2	2	2	Beta-defensin 2	Defb2	sp|P82020|DEFB2_MOUSE Beta-defensin 2 OS=Mus musculus OX=10090 GN=Defb2 PE=2 SV=1	1	2	2	2	2	0	0	1	0	0	0	0	0	0	0	0	0	0	0	2	0	0	1	0	0	0	0	0	0	0	0	0	0	0	2	0	0	1	0	0	0	0
P83870	P83870	2	2	2	PHD finger-like domain-containing protein 5A	Phf5a	sp|P83870|PHF5A_MOUSE PHD finger-like domain-containing protein 5A OS=Mus musculus OX=10090 GN=Phf5a PE=1 SV=1	1	2	2	2	0	1	0	0	0	0	1	0	0	0	0	0	0	0	0	0	1	0	0	0	0	1	0	0	0	0	0	0	0	0	0	1	0	0	0	0	1	0
P83882	P83882	2	2	2	60S ribosomal protein L36a	Rpl36a	sp|P83882|RL36A_MOUSE 60S ribosomal protein L36a OS=Mus musculus OX=10090 GN=Rpl36a PE=3 SV=2	1	2	2	2	0	0	0	0	0	0	1	0	1	0	0	2	0	1	0	0	0	0	0	0	0	1	0	1	0	0	2	0	1	0	0	0	0	0	0	0	1	0
P83940	P83940	7	7	7	Transcription elongation factor B polypeptide 1	Tceb1	sp|P83940|ELOC_MOUSE Elongin-C OS=Mus musculus OX=10090 GN=Eloc PE=1 SV=1	1	7	7	7	2	3	4	1	1	4	5	6	1	0	3	4	7	0	1	2	3	4	1	1	4	5	6	1	0	3	4	7	0	1	2	3	4	1	1	4	5	6
P84086	P84086	1	1	1	Complexin-2	Cplx2	sp|P84086|CPLX2_MOUSE Complexin-2 OS=Mus musculus OX=10090 GN=Cplx2 PE=1 SV=1	1	1	1	1	1	0	0	0	1	1	1	0	0	1	0	1	0	0	0	1	0	0	0	1	1	1	0	0	1	0	1	0	0	0	1	0	0	0	1	1	1	0
P84089	P84089	6	6	6	Enhancer of rudimentary homolog	Erh	sp|P84089|ERH_MOUSE Enhancer of rudimentary homolog OS=Mus musculus OX=10090 GN=Erh PE=1 SV=1	1	6	6	6	4	2	1	0	0	4	3	2	0	0	6	4	1	0	0	4	2	1	0	0	4	3	2	0	0	6	4	1	0	0	4	2	1	0	0	4	3	2
P84091	P84091	5	5	5	AP-2 complex subunit mu	Ap2m1	sp|P84091|AP2M1_MOUSE AP-2 complex subunit mu OS=Mus musculus OX=10090 GN=Ap2m1 PE=1 SV=1	1	5	5	5	0	0	0	0	0	1	3	1	0	0	3	4	0	0	0	0	0	0	0	0	1	3	1	0	0	3	4	0	0	0	0	0	0	0	0	1	3	1
P84099	P84099	2	2	2	60S ribosomal protein L19	Rpl19	sp|P84099|RL19_MOUSE 60S ribosomal protein L19 OS=Mus musculus OX=10090 GN=Rpl19 PE=1 SV=1	1	2	2	2	1	0	0	0	0	2	2	1	1	1	0	1	1	0	1	1	0	0	0	0	2	2	1	1	1	0	1	1	0	1	1	0	0	0	0	2	2	1
P84104	P84104	3	2	2	Serine/arginine-rich splicing factor 3	Srsf3	sp|P84104|SRSF3_MOUSE Serine/arginine-rich splicing factor 3 OS=Mus musculus OX=10090 GN=Srsf3 PE=1 SV=1	1	3	2	2	1	1	1	1	1	2	1	1	1	0	3	3	1	1	1	1	1	1	1	1	2	1	1	1	0	2	2	1	1	1	1	1	1	1	1	2	1	1
P85094	P85094	12	12	12	Isochorismatase domain-containing protein 2A, mitochondrial	Isoc2a	sp|P85094|ISC2A_MOUSE Isochorismatase domain-containing protein 2A OS=Mus musculus OX=10090 GN=Isoc2a PE=1 SV=1	1	12	12	12	10	9	5	3	3	10	9	7	1	2	10	10	5	2	1	10	9	5	3	3	10	9	7	1	2	10	10	5	2	1	10	9	5	3	3	10	9	7
P97315	P97315	1	1	1	Cysteine and glycine-rich protein 1	Csrp1	sp|P97315|CSRP1_MOUSE Cysteine and glycine-rich protein 1 OS=Mus musculus OX=10090 GN=Csrp1 PE=1 SV=3	1	1	1	1	0	0	0	0	0	0	0	0	0	0	1	0	0	0	0	0	0	0	0	0	0	0	0	0	0	1	0	0	0	0	0	0	0	0	0	0	0	0
P97324	P97324	16	16	12	Glucose-6-phosphate 1-dehydrogenase 2	G6pd2	sp|P97324|G6PD2_MOUSE Glucose-6-phosphate 1-dehydrogenase 2 OS=Mus musculus OX=10090 GN=G6pd2 PE=1 SV=3	1	16	16	12	7	0	1	0	0	11	2	1	0	0	10	3	1	0	0	7	0	1	0	0	11	2	1	0	0	10	3	1	0	0	5	0	1	0	0	7	0	1
P97351	P97351	26	26	26	40S ribosomal protein S3a	Rps3a	sp|P97351|RS3A_MOUSE 40S ribosomal protein S3a OS=Mus musculus OX=10090 GN=Rps3a PE=1 SV=3	1	26	26	26	10	8	0	0	0	14	24	6	1	1	6	21	2	3	2	10	8	0	0	0	14	24	6	1	1	6	21	2	3	2	10	8	0	0	0	14	24	6
P97364	P97364	6	6	6	Selenide, water dikinase 2	Sephs2	sp|P97364|SPS2_MOUSE Selenide, water dikinase 2 OS=Mus musculus OX=10090 GN=Sephs2 PE=1 SV=3	1	6	6	6	3	1	0	0	0	6	3	0	2	0	2	2	0	2	1	3	1	0	0	0	6	3	0	2	0	2	2	0	2	1	3	1	0	0	0	6	3	0
P97370	P97370	8	8	8	Sodium/potassium-transporting ATPase subunit beta-3	Atp1b3	sp|P97370|AT1B3_MOUSE Sodium/potassium-transporting ATPase subunit beta-3 OS=Mus musculus OX=10090 GN=Atp1b3 PE=1 SV=1	1	8	8	8	8	3	0	1	0	7	2	1	1	1	5	0	0	1	0	8	3	0	1	0	7	2	1	1	1	5	0	0	1	0	8	3	0	1	0	7	2	1
P97384	P97384	7	7	7	Annexin A11	Anxa11	sp|P97384|ANX11_MOUSE Annexin A11 OS=Mus musculus OX=10090 GN=Anxa11 PE=1 SV=2	1	7	7	7	0	0	0	0	0	1	5	0	0	0	1	5	0	0	0	0	0	0	0	0	1	5	0	0	0	1	5	0	0	0	0	0	0	0	0	1	5	0
P97401	P97401	4	4	4	Secreted frizzled-related protein 3	Frzb	sp|P97401|SFRP3_MOUSE Secreted frizzled-related protein 3 OS=Mus musculus OX=10090 GN=Frzb PE=1 SV=1	1	4	4	4	2	3	0	0	0	2	4	2	1	0	2	4	2	1	0	2	3	0	0	0	2	4	2	1	0	2	4	2	1	0	2	3	0	0	0	2	4	2
P97429	P97429	22	21	21	Annexin A4	Anxa4	sp|P97429|ANXA4_MOUSE Annexin A4 OS=Mus musculus OX=10090 GN=Anxa4 PE=1 SV=4	1	22	21	21	10	1	0	0	0	10	20	5	0	2	11	19	3	0	1	10	1	0	0	0	10	19	5	0	2	11	19	3	0	1	10	1	0	0	0	10	19	5
P97441	P97441	1	1	1	Zinc transporter 3	Slc30a3	sp|P97441|ZNT3_MOUSE Zinc transporter 3 OS=Mus musculus OX=10090 GN=Slc30a3 PE=1 SV=1	1	1	1	1	0	0	0	0	0	0	0	0	0	1	0	0	0	0	0	0	0	0	0	0	0	0	0	0	1	0	0	0	0	0	0	0	0	0	0	0	0	0
P97450	P97450	3	3	3	ATP synthase-coupling factor 6, mitochondrial	Atp5j	sp|P97450|ATP5J_MOUSE ATP synthase-coupling factor 6, mitochondrial OS=Mus musculus OX=10090 GN=Atp5pf PE=1 SV=1	1	3	3	3	0	0	2	0	0	0	0	3	0	0	0	0	3	0	0	0	0	2	0	0	0	0	3	0	0	0	0	3	0	0	0	0	2	0	0	0	0	3
P97461	P97461	9	9	9	40S ribosomal protein S5;40S ribosomal protein S5, N-terminally processed	Rps5	sp|P97461|RS5_MOUSE 40S ribosomal protein S5 OS=Mus musculus OX=10090 GN=Rps5 PE=1 SV=3	1	9	9	9	6	2	1	2	2	4	5	1	3	2	5	9	1	2	1	6	2	1	2	2	4	5	1	3	2	5	9	1	2	1	6	2	1	2	2	4	5	1
P97470	P97470	7	5	5	Serine/threonine-protein phosphatase 4 catalytic subunit	Ppp4c	sp|P97470|PP4C_MOUSE Serine/threonine-protein phosphatase 4 catalytic subunit OS=Mus musculus OX=10090 GN=Ppp4c PE=1 SV=2	1	7	5	5	0	0	0	0	0	4	4	4	0	0	3	2	1	0	0	0	0	0	0	0	2	2	4	0	0	3	2	1	0	0	0	0	0	0	0	2	2	4
P97473	P97473	1	1	1	RISC-loading complex subunit TARBP2	Tarbp2	sp|P97473|TRBP2_MOUSE RISC-loading complex subunit TARBP2 OS=Mus musculus OX=10090 GN=Tarbp2 PE=1 SV=2	1	1	1	1	0	0	0	1	0	0	0	0	0	0	0	0	0	1	0	0	0	0	1	0	0	0	0	0	0	0	0	0	1	0	0	0	0	1	0	0	0	0
P97478	P97478	2	2	2	5-demethoxyubiquinone hydroxylase, mitochondrial	Coq7	sp|P97478|COQ7_MOUSE 5-demethoxyubiquinone hydroxylase, mitochondrial OS=Mus musculus OX=10090 GN=Coq7 PE=1 SV=3	1	2	2	2	1	0	0	1	1	1	0	0	1	1	0	0	0	2	1	1	0	0	1	1	1	0	0	1	1	0	0	0	2	1	1	0	0	1	1	1	0	0
P97493	P97493	5	5	5	Thioredoxin, mitochondrial	Txn2	sp|P97493|THIOM_MOUSE Thioredoxin, mitochondrial OS=Mus musculus OX=10090 GN=Txn2 PE=1 SV=1	1	5	5	5	4	2	0	0	0	4	3	0	0	0	4	3	1	0	0	4	2	0	0	0	4	3	0	0	0	4	3	1	0	0	4	2	0	0	0	4	3	0
P97742	P97742	4	4	4	Carnitine O-palmitoyltransferase 1, liver isoform	Cpt1a	sp|P97742|CPT1A_MOUSE Carnitine O-palmitoyltransferase 1, liver isoform OS=Mus musculus OX=10090 GN=Cpt1a PE=1 SV=4	1	4	4	4	4	0	0	0	0	1	0	0	0	0	0	1	0	0	0	4	0	0	0	0	1	0	0	0	0	0	1	0	0	0	4	0	0	0	0	1	0	0
P97807	P97807	30	30	30	Fumarate hydratase, mitochondrial	Fh	sp|P97807|FUMH_MOUSE Fumarate hydratase, mitochondrial OS=Mus musculus OX=10090 GN=Fh PE=1 SV=3	1	30	30	30	23	16	6	5	1	22	19	10	3	3	22	20	6	4	3	23	16	6	5	1	22	19	10	3	3	22	20	6	4	3	23	16	6	5	1	22	19	10
P97819	P97819	9	9	9	85/88 kDa calcium-independent phospholipase A2	Pla2g6	sp|P97819|PLPL9_MOUSE 85/88 kDa calcium-independent phospholipase A2 OS=Mus musculus OX=10090 GN=Pla2g6 PE=1 SV=3	1	9	9	9	9	1	0	0	1	3	0	1	0	2	0	0	0	0	0	9	1	0	0	1	3	0	1	0	2	0	0	0	0	0	9	1	0	0	1	3	0	1
P97821	P97821	2	2	2	Dipeptidyl peptidase 1;Dipeptidyl peptidase 1 exclusion domain chain;Dipeptidyl peptidase 1 heavy chain;Dipeptidyl peptidase 1 light chain	Ctsc	sp|P97821|CATC_MOUSE Dipeptidyl peptidase 1 OS=Mus musculus OX=10090 GN=Ctsc PE=1 SV=1	1	2	2	2	2	0	0	0	0	2	0	0	0	0	2	0	0	0	0	2	0	0	0	0	2	0	0	0	0	2	0	0	0	0	2	0	0	0	0	2	0	0
P97823	P97823	4	4	4	Acyl-protein thioesterase 1	Lypla1	sp|P97823|LYPA1_MOUSE Acyl-protein thioesterase 1 OS=Mus musculus OX=10090 GN=Lypla1 PE=1 SV=1	1	4	4	4	1	0	0	1	0	4	1	0	0	0	4	0	0	1	0	1	0	0	1	0	4	1	0	0	0	4	0	0	1	0	1	0	0	1	0	4	1	0
P97863	P97863	2	2	1	Nuclear factor 1 B-type	Nfib	sp|P97863|NFIB_MOUSE Nuclear factor 1 B-type OS=Mus musculus OX=10090 GN=Nfib PE=1 SV=2	1	2	2	1	0	0	0	0	0	0	1	0	0	0	0	2	0	0	0	0	0	0	0	0	0	1	0	0	0	0	2	0	0	0	0	0	0	0	0	0	0	0
P97930	P97930	19	19	19	Thymidylate kinase	Dtymk	sp|P97930|KTHY_MOUSE Thymidylate kinase OS=Mus musculus OX=10090 GN=Dtymk PE=1 SV=2	1	19	19	19	14	1	0	2	0	15	9	0	3	0	13	8	1	2	0	14	1	0	2	0	15	9	0	3	0	13	8	1	2	0	14	1	0	2	0	15	9	0
P98192	P98192	10	10	10	Dihydroxyacetone phosphate acyltransferase	Gnpat	sp|P98192|GNPAT_MOUSE Dihydroxyacetone phosphate acyltransferase OS=Mus musculus OX=10090 GN=Gnpat PE=1 SV=1	1	10	10	10	8	0	0	0	1	7	0	0	0	0	1	0	0	0	0	8	0	0	0	1	7	0	0	0	0	1	0	0	0	0	8	0	0	0	1	7	0	0
P98197	P98197	3	3	3	Probable phospholipid-transporting ATPase IH	Atp11a	sp|P98197|AT11A_MOUSE Phospholipid-transporting ATPase IH OS=Mus musculus OX=10090 GN=Atp11a PE=1 SV=1	1	3	3	3	2	1	1	1	1	1	0	1	1	1	0	1	1	0	1	2	1	1	1	1	1	0	1	1	1	0	1	1	0	1	2	1	1	1	1	1	0	1
P99024	P99024	43	2	1	Tubulin beta-5 chain	Tubb5	sp|P99024|TBB5_MOUSE Tubulin beta-5 chain OS=Mus musculus OX=10090 GN=Tubb5 PE=1 SV=1	1	43	2	1	26	29	28	27	21	22	32	42	27	15	18	28	39	27	16	1	0	0	1	1	0	0	1	1	1	0	0	2	1	1	0	0	0	0	0	0	0	0
P99026	P99026	9	9	9	Proteasome subunit beta type-4	Psmb4	sp|P99026|PSB4_MOUSE Proteasome subunit beta type-4 OS=Mus musculus OX=10090 GN=Psmb4 PE=1 SV=1	1	9	9	9	8	5	0	1	1	9	6	1	1	1	8	7	1	1	0	8	5	0	1	1	9	6	1	1	1	8	7	1	1	0	8	5	0	1	1	9	6	1
P99027	P99027	12	12	12	60S acidic ribosomal protein P2	Rplp2	sp|P99027|RLA2_MOUSE 60S acidic ribosomal protein P2 OS=Mus musculus OX=10090 GN=Rplp2 PE=1 SV=3	1	12	12	12	3	8	2	0	0	7	11	2	0	0	6	10	5	0	0	3	8	2	0	0	7	11	2	0	0	6	10	5	0	0	3	8	2	0	0	7	11	2
P99028	P99028	7	7	7	Cytochrome b-c1 complex subunit 6, mitochondrial	Uqcrh	sp|P99028|QCR6_MOUSE Cytochrome b-c1 complex subunit 6, mitochondrial OS=Mus musculus OX=10090 GN=Uqcrh PE=1 SV=2	1	7	7	7	1	1	7	1	0	2	0	7	2	0	0	0	4	2	0	1	1	7	1	0	2	0	7	2	0	0	0	4	2	0	1	1	7	1	0	2	0	7
P99029	P99029	19	19	19	Peroxiredoxin-5, mitochondrial	Prdx5	sp|P99029|PRDX5_MOUSE Peroxiredoxin-5, mitochondrial OS=Mus musculus OX=10090 GN=Prdx5 PE=1 SV=2	1	19	19	19	19	19	13	2	0	18	19	16	2	1	17	19	18	0	0	19	19	13	2	0	18	19	16	2	1	17	19	18	0	0	19	19	13	2	0	18	19	16
Q00262;P61264;O35526	Q00262	4;1;1	4;1;1	4;1;1	Syntaxin-2	Stx2	sp|Q00262|STX2_MOUSE Syntaxin-2 OS=Mus musculus OX=10090 GN=Stx2 PE=1 SV=1	3	4	4	4	3	2	0	0	1	3	0	2	0	2	0	1	0	0	1	3	2	0	0	1	3	0	2	0	2	0	1	0	0	1	3	2	0	0	1	3	0	2
Q00623	Q00623	15	13	13	Apolipoprotein A-I;Proapolipoprotein A-I;Truncated apolipoprotein A-I	Apoa1	sp|Q00623|APOA1_MOUSE Apolipoprotein A-I OS=Mus musculus OX=10090 GN=Apoa1 PE=1 SV=2	1	15	13	13	11	2	1	2	0	11	1	1	1	1	11	3	1	0	0	10	2	1	2	0	10	1	1	1	1	9	2	1	0	0	10	2	1	2	0	10	1	1
Q00897	Q00897	8	8	1	Alpha-1-antitrypsin 1-4	Serpina1d	sp|Q00897|A1AT4_MOUSE Alpha-1-antitrypsin 1-4 OS=Mus musculus OX=10090 GN=Serpina1d PE=1 SV=1	1	8	8	1	3	0	0	0	0	6	1	0	0	0	6	1	1	0	0	3	0	0	0	0	6	1	0	0	0	6	1	1	0	0	1	0	0	0	0	0	0	0
Q00898	Q00898	4	1	1	Alpha-1-antitrypsin 1-5	Serpina1e	sp|Q00898|A1AT5_MOUSE Alpha-1-antitrypsin 1-5 OS=Mus musculus OX=10090 GN=Serpina1e PE=1 SV=1	1	4	1	1	0	0	0	0	0	3	0	0	0	0	2	0	0	0	0	0	0	0	0	0	1	0	0	0	0	1	0	0	0	0	0	0	0	0	0	1	0	0
Q00PI9	Q00PI9	4	4	4	Heterogeneous nuclear ribonucleoprotein U-like protein 2	Hnrnpul2	sp|Q00PI9|HNRL2_MOUSE Heterogeneous nuclear ribonucleoprotein U-like protein 2 OS=Mus musculus OX=10090 GN=Hnrnpul2 PE=1 SV=2	1	4	4	4	3	2	0	0	0	2	0	0	0	0	2	1	1	0	0	3	2	0	0	0	2	0	0	0	0	2	1	1	0	0	3	2	0	0	0	2	0	0
Q01339;CON__P17690	Q01339	5;1	5;1	5;1	Beta-2-glycoprotein 1	Apoh	sp|Q01339|APOH_MOUSE Beta-2-glycoprotein 1 OS=Mus musculus OX=10090 GN=Apoh PE=1 SV=1	2	5	5	5	2	1	0	0	0	4	1	0	1	0	5	1	0	0	1	2	1	0	0	0	4	1	0	1	0	5	1	0	0	1	2	1	0	0	0	4	1	0
Q01755	Q01755	2	2	2	T-complex protein 11	Tcp11	sp|Q01755|TCP11_MOUSE T-complex protein 11 OS=Mus musculus OX=10090 GN=Tcp11 PE=1 SV=1	1	2	2	2	0	0	0	1	0	2	1	0	1	0	2	1	0	0	0	0	0	0	1	0	2	1	0	1	0	2	1	0	0	0	0	0	0	1	0	2	1	0
Q01768	Q01768	10	10	5	Nucleoside diphosphate kinase B	Nme2	sp|Q01768|NDKB_MOUSE Nucleoside diphosphate kinase B OS=Mus musculus OX=10090 GN=Nme2 PE=1 SV=1	1	10	10	5	7	1	0	0	1	9	5	0	0	0	9	6	1	0	0	7	1	0	0	1	9	5	0	0	0	9	6	1	0	0	2	0	0	0	1	5	1	0
Q01853	Q01853	81	81	81	Transitional endoplasmic reticulum ATPase	Vcp	sp|Q01853|TERA_MOUSE Transitional endoplasmic reticulum ATPase OS=Mus musculus OX=10090 GN=Vcp PE=1 SV=4	1	81	81	81	62	66	11	8	5	64	58	51	14	7	62	64	46	11	5	62	66	11	8	5	64	58	51	14	7	62	64	46	11	5	62	66	11	8	5	64	58	51
Q02053;P31254	Q02053	8;1	8;1	8;1	Ubiquitin-like modifier-activating enzyme 1	Uba1	sp|Q02053|UBA1_MOUSE Ubiquitin-like modifier-activating enzyme 1 OS=Mus musculus OX=10090 GN=Uba1 PE=1 SV=1	2	8	8	8	5	0	0	0	1	6	0	0	0	0	5	0	0	1	0	5	0	0	0	1	6	0	0	0	0	5	0	0	1	0	5	0	0	0	1	6	0	0
Q02105	Q02105	2	2	2	Complement C1q subcomponent subunit C	C1qc	sp|Q02105|C1QC_MOUSE Complement C1q subcomponent subunit C OS=Mus musculus OX=10090 GN=C1qc PE=1 SV=2	1	2	2	2	0	1	0	0	0	0	2	0	0	0	0	2	0	0	0	0	1	0	0	0	0	2	0	0	0	0	2	0	0	0	0	1	0	0	0	0	2	0
Q02248	Q02248	3	3	3	Catenin beta-1	Ctnnb1	sp|Q02248|CTNB1_MOUSE Catenin beta-1 OS=Mus musculus OX=10090 GN=Ctnnb1 PE=1 SV=1	1	3	3	3	3	0	0	0	0	2	0	0	0	1	3	0	0	0	0	3	0	0	0	0	2	0	0	0	1	3	0	0	0	0	3	0	0	0	0	2	0	0
Q02257	Q02257	3	3	3	Junction plakoglobin	Jup	sp|Q02257|PLAK_MOUSE Junction plakoglobin OS=Mus musculus OX=10090 GN=Jup PE=1 SV=3	1	3	3	3	0	1	1	0	2	1	0	0	0	1	1	1	0	0	2	0	1	1	0	2	1	0	0	0	1	1	1	0	0	2	0	1	1	0	2	1	0	0
Q02357	Q02357	8	8	8	Ankyrin-1	Ank1	sp|Q02357|ANK1_MOUSE Ankyrin-1 OS=Mus musculus OX=10090 GN=Ank1 PE=1 SV=2	1	8	8	8	3	3	0	0	0	1	1	0	0	0	1	0	0	0	0	3	3	0	0	0	1	1	0	0	0	1	0	0	0	0	3	3	0	0	0	1	1	0
Q02819	Q02819	14	14	14	Nucleobindin-1	Nucb1	sp|Q02819|NUCB1_MOUSE Nucleobindin-1 OS=Mus musculus OX=10090 GN=Nucb1 PE=1 SV=2	1	14	14	14	9	4	0	1	1	11	3	0	2	2	12	4	0	2	2	9	4	0	1	1	11	3	0	2	2	12	4	0	2	2	9	4	0	1	1	11	3	0
Q03173	Q03173	3	3	3	Protein enabled homolog	Enah	sp|Q03173|ENAH_MOUSE Protein enabled homolog OS=Mus musculus OX=10090 GN=Enah PE=1 SV=2	1	3	3	3	2	0	0	0	0	3	1	0	0	0	3	0	0	0	0	2	0	0	0	0	3	1	0	0	0	3	0	0	0	0	2	0	0	0	0	3	1	0
Q03265	Q03265	64	64	64	ATP synthase subunit alpha, mitochondrial	Atp5a1	sp|Q03265|ATPA_MOUSE ATP synthase subunit alpha, mitochondrial OS=Mus musculus OX=10090 GN=Atp5f1a PE=1 SV=1	1	64	64	64	44	31	41	30	28	34	26	57	25	21	20	26	46	25	23	44	31	41	30	28	34	26	57	25	21	20	26	46	25	23	44	31	41	30	28	34	26	57
Q03401	Q03401	12	12	11	Cysteine-rich secretory protein 1	Crisp1	sp|Q03401|CRIS1_MOUSE Cysteine-rich secretory protein 1 OS=Mus musculus OX=10090 GN=Crisp1 PE=2 SV=1	1	12	12	11	7	4	2	4	3	10	8	5	2	1	8	10	6	5	2	7	4	2	4	3	10	8	5	2	1	8	10	6	5	2	7	4	2	4	3	9	8	5
Q04750	Q04750	4	4	4	DNA topoisomerase 1	Top1	sp|Q04750|TOP1_MOUSE DNA topoisomerase 1 OS=Mus musculus OX=10090 GN=Top1 PE=1 SV=2	1	4	4	4	0	2	0	0	0	0	3	0	0	0	0	3	0	0	0	0	2	0	0	0	0	3	0	0	0	0	3	0	0	0	0	2	0	0	0	0	3	0
Q05186	Q05186	10	10	10	Reticulocalbin-1	Rcn1	sp|Q05186|RCN1_MOUSE Reticulocalbin-1 OS=Mus musculus OX=10090 GN=Rcn1 PE=1 SV=1	1	10	10	10	1	0	0	0	0	6	1	1	0	0	10	0	2	0	0	1	0	0	0	0	6	1	1	0	0	10	0	2	0	0	1	0	0	0	0	6	1	1
Q05769	Q05769	2	2	2	Prostaglandin G/H synthase 2	Ptgs2	sp|Q05769|PGH2_MOUSE Prostaglandin G/H synthase 2 OS=Mus musculus OX=10090 GN=Ptgs2 PE=1 SV=1	1	2	2	2	0	0	0	0	0	2	0	0	0	0	0	0	0	0	0	0	0	0	0	0	2	0	0	0	0	0	0	0	0	0	0	0	0	0	0	2	0	0
Q05920	Q05920	45	45	45	Pyruvate carboxylase, mitochondrial	Pc	sp|Q05920|PYC_MOUSE Pyruvate carboxylase, mitochondrial OS=Mus musculus OX=10090 GN=Pc PE=1 SV=1	1	45	45	45	33	9	1	17	11	28	10	1	9	10	34	14	1	11	5	33	9	1	17	11	28	10	1	9	10	34	14	1	11	5	33	9	1	17	11	28	10	1
Q05A62	Q05A62	23	23	23	Dynein light chain 1, axonemal	Dnal1	sp|Q05A62|DNAL1_MOUSE Dynein axonemal light chain 1 OS=Mus musculus OX=10090 GN=Dnal1 PE=1 SV=2	1	23	23	23	4	16	9	0	0	13	20	17	0	0	10	18	17	1	0	4	16	9	0	0	13	20	17	0	0	10	18	17	1	0	4	16	9	0	0	13	20	17
Q06185	Q06185	10	10	10	ATP synthase subunit e, mitochondrial	Atp5i	sp|Q06185|ATP5I_MOUSE ATP synthase subunit e, mitochondrial OS=Mus musculus OX=10090 GN=Atp5me PE=1 SV=2	1	10	10	10	6	7	7	4	3	5	8	10	3	2	3	7	8	3	4	6	7	7	4	3	5	8	10	3	2	3	7	8	3	4	6	7	7	4	3	5	8	10
Q06890	Q06890	29	29	29	Clusterin;Clusterin beta chain;Clusterin alpha chain	Clu	sp|Q06890|CLUS_MOUSE Clusterin OS=Mus musculus OX=10090 GN=Clu PE=1 SV=1	1	29	29	29	19	16	13	9	5	16	14	23	8	3	18	16	15	7	3	19	16	13	9	5	16	14	23	8	3	18	16	15	7	3	19	16	13	9	5	16	14	23
Q07076	Q07076	10	10	10	Annexin A7	Anxa7	sp|Q07076|ANXA7_MOUSE Annexin A7 OS=Mus musculus OX=10090 GN=Anxa7 PE=1 SV=2	1	10	10	10	2	1	0	0	0	9	6	0	0	0	9	5	0	0	0	2	1	0	0	0	9	6	0	0	0	9	5	0	0	0	2	1	0	0	0	9	6	0
Q07133	Q07133	11	6	6	Histone H1t	Hist1h1t	sp|Q07133|H1T_MOUSE Histone H1t OS=Mus musculus OX=10090 GN=H1-6 PE=1 SV=4	1	11	6	6	4	11	4	0	1	5	11	3	0	1	5	11	4	0	1	0	6	2	0	0	1	6	0	0	0	1	6	1	0	0	0	6	2	0	0	1	6	0
Q07139	Q07139	1	1	1	Protein ECT2	Ect2	sp|Q07139|ECT2_MOUSE Protein ECT2 OS=Mus musculus OX=10090 GN=Ect2 PE=1 SV=2	1	1	1	1	1	1	0	0	0	1	1	0	0	0	1	1	0	0	0	1	1	0	0	0	1	1	0	0	0	1	1	0	0	0	1	1	0	0	0	1	1	0
Q07235	Q07235	14	14	14	Glia-derived nexin	Serpine2	sp|Q07235|GDN_MOUSE Glia-derived nexin OS=Mus musculus OX=10090 GN=Serpine2 PE=1 SV=2	1	14	14	14	1	5	1	0	1	7	13	2	0	0	3	13	1	0	2	1	5	1	0	1	7	13	2	0	0	3	13	1	0	2	1	5	1	0	1	7	13	2
Q07417	Q07417	4	4	4	Short-chain specific acyl-CoA dehydrogenase, mitochondrial	Acads	sp|Q07417|ACADS_MOUSE Short-chain specific acyl-CoA dehydrogenase, mitochondrial OS=Mus musculus OX=10090 GN=Acads PE=1 SV=2	1	4	4	4	4	2	0	1	0	1	1	0	0	0	0	0	0	0	0	4	2	0	1	0	1	1	0	0	0	0	0	0	0	0	4	2	0	1	0	1	1	0
Q07797	Q07797	9	9	9	Galectin-3-binding protein	Lgals3bp	sp|Q07797|LG3BP_MOUSE Galectin-3-binding protein OS=Mus musculus OX=10090 GN=Lgals3bp PE=1 SV=1	1	9	9	9	2	0	0	0	0	8	4	5	1	0	5	3	5	2	0	2	0	0	0	0	8	4	5	1	0	5	3	5	2	0	2	0	0	0	0	8	4	5
Q08091	Q08091	2	2	2	Calponin-1	Cnn1	sp|Q08091|CNN1_MOUSE Calponin-1 OS=Mus musculus OX=10090 GN=Cnn1 PE=1 SV=1	1	2	2	2	0	0	0	0	0	0	2	0	0	0	0	0	0	0	0	0	0	0	0	0	0	2	0	0	0	0	0	0	0	0	0	0	0	0	0	0	2	0
Q08189	Q08189	1	1	1	Protein-glutamine gamma-glutamyltransferase E;Protein-glutamine gamma-glutamyltransferase E 50 kDa catalytic chain;Protein-glutamine gamma-glutamyltransferase E 27 kDa non-catalytic chain	Tgm3	sp|Q08189|TGM3_MOUSE Protein-glutamine gamma-glutamyltransferase E OS=Mus musculus OX=10090 GN=Tgm3 PE=1 SV=2	1	1	1	1	0	0	0	0	0	0	1	0	0	0	0	1	0	0	0	0	0	0	0	0	0	1	0	0	0	0	1	0	0	0	0	0	0	0	0	0	1	0
Q08288	Q08288	2	2	2	Cell growth-regulating nucleolar protein	Lyar	sp|Q08288|LYAR_MOUSE Cell growth-regulating nucleolar protein OS=Mus musculus OX=10090 GN=Lyar PE=1 SV=2	1	2	2	2	0	0	0	0	0	0	2	0	0	0	0	1	0	0	0	0	0	0	0	0	0	2	0	0	0	0	1	0	0	0	0	0	0	0	0	0	2	0
Q08943	Q08943	3	3	3	FACT complex subunit SSRP1	Ssrp1	sp|Q08943|SSRP1_MOUSE FACT complex subunit SSRP1 OS=Mus musculus OX=10090 GN=Ssrp1 PE=1 SV=2	1	3	3	3	0	1	0	0	0	0	2	0	0	0	0	3	0	0	0	0	1	0	0	0	0	2	0	0	0	0	3	0	0	0	0	1	0	0	0	0	2	0
Q08EC4	Q08EC4	2	2	2	Cas scaffolding protein family member 4	Cass4	sp|Q08EC4|CASS4_MOUSE Cas scaffolding protein family member 4 OS=Mus musculus OX=10090 GN=Cass4 PE=1 SV=1	1	2	2	2	1	1	0	0	1	0	0	1	0	1	0	0	0	0	1	1	1	0	0	1	0	0	1	0	1	0	0	0	0	1	1	1	0	0	1	0	0	1
Q09TK9	Q09TK9	2	2	2	Serine protease inhibitor Kazal-type 8	Spink8	sp|Q09TK9|ISK8_MOUSE Serine protease inhibitor Kazal-type 8 OS=Mus musculus OX=10090 GN=Spink8 PE=2 SV=1	1	2	2	2	2	1	0	2	1	1	2	1	1	0	1	2	1	0	0	2	1	0	2	1	1	2	1	1	0	1	2	1	0	0	2	1	0	2	1	1	2	1
Q0EEE2	Q0EEE2	9	9	9	Patched domain-containing protein 3	Ptchd3	sp|Q0EEE2|PTHD3_MOUSE Patched domain-containing protein 3 OS=Mus musculus OX=10090 GN=Ptchd3 PE=1 SV=1	1	9	9	9	5	1	0	0	0	7	0	2	0	0	0	0	0	0	0	5	1	0	0	0	7	0	2	0	0	0	0	0	0	0	5	1	0	0	0	7	0	2
Q0P557	Q0P557	27	27	27	Mitochondria-eating protein	Spata18	sp|Q0P557|MIEAP_MOUSE Mitochondria-eating protein OS=Mus musculus OX=10090 GN=Spata18 PE=1 SV=2	1	27	27	27	19	15	7	7	7	16	12	10	5	5	15	10	6	5	4	19	15	7	7	7	16	12	10	5	5	15	10	6	5	4	19	15	7	7	7	16	12	10
Q0P5Y3	Q0P5Y3	12	12	12	Tubulin polymerization-promoting protein family member 2	Tppp2	sp|Q0P5Y3|TPPP2_MOUSE Tubulin polymerization-promoting protein family member 2 OS=Mus musculus OX=10090 GN=Tppp2 PE=2 SV=1	1	12	12	12	9	2	1	3	1	9	3	1	1	0	10	4	1	0	0	9	2	1	3	1	9	3	1	1	0	10	4	1	0	0	9	2	1	3	1	9	3	1
Q0VB26	Q0VB26	9	9	9	Testis-expressed sequence 26 protein	Tex26	sp|Q0VB26|TEX26_MOUSE Testis-expressed protein 26 OS=Mus musculus OX=10090 GN=Tex26 PE=2 SV=1	1	9	9	9	0	0	2	0	0	0	0	5	0	0	0	0	7	0	0	0	0	2	0	0	0	0	5	0	0	0	0	7	0	0	0	0	2	0	0	0	0	5
Q0VET5	Q0VET5	12	12	12	Lamin tail domain-containing protein 2	Lmntd2	sp|Q0VET5|LMTD2_MOUSE Lamin tail domain-containing protein 2 OS=Mus musculus OX=10090 GN=Lmntd2 PE=2 SV=1	1	12	12	12	6	10	3	2	1	5	6	1	3	1	3	3	1	3	2	6	10	3	2	1	5	6	1	3	1	3	3	1	3	2	6	10	3	2	1	5	6	1
Q0VFX2	Q0VFX2	11	11	11	Uncharacterized protein C9orf117 homolog		sp|Q0VFX2|CF157_MOUSE Cilia- and flagella-associated protein 157 OS=Mus musculus OX=10090 GN=Cfap157 PE=1 SV=1	1	11	11	11	0	0	3	3	1	0	1	8	3	0	0	1	6	3	1	0	0	3	3	1	0	1	8	3	0	0	1	6	3	1	0	0	3	3	1	0	1	8
Q10738	Q10738	5	5	5	Matrilysin	Mmp7	sp|Q10738|MMP7_MOUSE Matrilysin OS=Mus musculus OX=10090 GN=Mmp7 PE=2 SV=1	1	5	5	5	0	0	0	2	0	0	4	0	2	2	1	4	0	2	2	0	0	0	2	0	0	4	0	2	2	1	4	0	2	2	0	0	0	2	0	0	4	0
Q11011	Q11011	10	10	10	Puromycin-sensitive aminopeptidase	Npepps	sp|Q11011|PSA_MOUSE Puromycin-sensitive aminopeptidase OS=Mus musculus OX=10090 GN=Npepps PE=1 SV=2	1	10	10	10	4	2	1	0	0	7	5	1	0	0	7	3	1	0	0	4	2	1	0	0	7	5	1	0	0	7	3	1	0	0	4	2	1	0	0	7	5	1
Q148A4	Q148A4	45	45	45	Protein phosphatase 1 regulatory subunit 32	Ppp1r32	sp|Q148A4|PPR32_MOUSE Protein phosphatase 1 regulatory subunit 32 OS=Mus musculus OX=10090 GN=Ppp1r32 PE=1 SV=1	1	45	45	45	1	1	31	2	2	0	4	41	6	3	0	2	30	6	5	1	1	31	2	2	0	4	41	6	3	0	2	30	6	5	1	1	31	2	2	0	4	41
Q148B6	Q148B6	13	13	13	Speriolin	Spatc1	sp|Q148B6|SPERI_MOUSE Speriolin OS=Mus musculus OX=10090 GN=Spatc1 PE=1 SV=1	1	13	13	13	1	4	2	12	7	1	3	3	5	9	3	2	3	7	8	1	4	2	12	7	1	3	3	5	9	3	2	3	7	8	1	4	2	12	7	1	3	3
Q149S1	Q149S1	29	29	29	Tektin-4	Tekt4	sp|Q149S1|TEKT4_MOUSE Tektin-4 OS=Mus musculus OX=10090 GN=Tekt4 PE=1 SV=2	1	29	29	29	1	0	2	29	9	0	0	0	15	11	1	0	0	16	9	1	0	2	29	9	0	0	0	15	11	1	0	0	16	9	1	0	2	29	9	0	0	0
Q14BX2	Q14BX2	5	5	5	Serine protease 55	Prss55	sp|Q14BX2|PRS55_MOUSE Serine protease 55 OS=Mus musculus OX=10090 GN=Prss55 PE=1 SV=2	1	5	5	5	4	2	1	0	0	5	4	0	0	0	4	2	0	0	1	4	2	1	0	0	5	4	0	0	0	4	2	0	0	1	4	2	1	0	0	5	4	0
Q14CH7	Q14CH7	1	1	1	Alanine--tRNA ligase, mitochondrial	Aars2	sp|Q14CH7|SYAM_MOUSE Alanine--tRNA ligase, mitochondrial OS=Mus musculus OX=10090 GN=Aars2 PE=1 SV=1	1	1	1	1	0	0	0	1	0	0	0	0	0	0	0	0	0	1	0	0	0	0	1	0	0	0	0	0	0	0	0	0	1	0	0	0	0	1	0	0	0	0
Q2MH31	Q2MH31	19	19	19	Spermatid-specific manchette-related protein 1	Smrp1	sp|Q2MH31|SMRP1_MOUSE Spermatid-specific manchette-related protein 1 OS=Mus musculus OX=10090 GN=Smrp1 PE=1 SV=1	1	19	19	19	1	2	5	19	7	0	0	4	16	5	0	0	3	16	7	1	2	5	19	7	0	0	4	16	5	0	0	3	16	7	1	2	5	19	7	0	0	4
Q2NL51;Q9WV60	Q2NL51	8;2	8;2	8;2	Glycogen synthase kinase-3 alpha	Gsk3a	sp|Q2NL51|GSK3A_MOUSE Glycogen synthase kinase-3 alpha OS=Mus musculus OX=10090 GN=Gsk3a PE=1 SV=2	2	8	8	8	3	1	1	0	0	5	3	0	0	0	7	5	0	0	0	3	1	1	0	0	5	3	0	0	0	7	5	0	0	0	3	1	1	0	0	5	3	0
Q2TPA8	Q2TPA8	9	9	9	Hydroxysteroid dehydrogenase-like protein 2	Hsdl2	sp|Q2TPA8|HSDL2_MOUSE Hydroxysteroid dehydrogenase-like protein 2 OS=Mus musculus OX=10090 GN=Hsdl2 PE=1 SV=1	1	9	9	9	6	2	0	0	0	5	1	0	2	1	3	3	0	1	2	6	2	0	0	0	5	1	0	2	1	3	3	0	1	2	6	2	0	0	0	5	1	0
Q2XU92	Q2XU92	20	20	20	Long-chain-fatty-acid--CoA ligase ACSBG2	Acsbg2	sp|Q2XU92|ACBG2_MOUSE Long-chain-fatty-acid--CoA ligase ACSBG2 OS=Mus musculus OX=10090 GN=Acsbg2 PE=1 SV=1	1	20	20	20	19	13	3	0	0	12	1	2	1	0	10	2	0	1	1	19	13	3	0	0	12	1	2	1	0	10	2	0	1	1	19	13	3	0	0	12	1	2
Q30KP3	Q30KP3	5	5	5	Beta-defensin 20	Defb20	sp|Q30KP3|DFB20_MOUSE Beta-defensin 20 OS=Mus musculus OX=10090 GN=Defb20 PE=3 SV=1	1	5	5	5	5	2	0	0	1	1	1	0	0	0	2	1	2	0	0	5	2	0	0	1	1	1	0	0	0	2	1	2	0	0	5	2	0	0	1	1	1	0
Q32M07	Q32M07	16	16	16	Adenylate kinase 8	Ak8	sp|Q32M07|KAD8_MOUSE Adenylate kinase 8 OS=Mus musculus OX=10090 GN=Ak8 PE=1 SV=1	1	16	16	16	0	11	8	11	2	2	2	7	4	0	1	3	5	8	3	0	11	8	11	2	2	2	7	4	0	1	3	5	8	3	0	11	8	11	2	2	2	7
Q32MG2	Q32MG2	20	20	20	Spermatid-associated protein	Spert	sp|Q32MG2|CBY2_MOUSE Protein chibby homolog 2 OS=Mus musculus OX=10090 GN=Cby2 PE=1 SV=2	1	20	20	20	0	1	6	7	9	1	3	8	11	14	1	2	8	11	10	0	1	6	7	9	1	3	8	11	14	1	2	8	11	10	0	1	6	7	9	1	3	8
Q32MW3	Q32MW3	30	2	2	Acyl-coenzyme A thioesterase 10, mitochondrial	Acot10	sp|Q32MW3|ACO10_MOUSE Acyl-coenzyme A thioesterase 10, mitochondrial OS=Mus musculus OX=10090 GN=Acot10 PE=2 SV=1	1	30	2	2	28	23	11	8	9	28	24	13	2	2	27	26	12	3	2	1	0	0	0	0	2	1	0	0	0	2	1	0	0	0	1	0	0	0	0	2	1	0
Q3KNL4	Q3KNL4	5	5	5	UPF0728 protein C10orf53 homolog		sp|Q3KNL4|CJ053_MOUSE UPF0728 protein C10orf53 homolog OS=Mus musculus OX=10090 PE=3 SV=1	1	5	5	5	0	4	4	0	1	0	4	4	2	0	0	4	5	0	0	0	4	4	0	1	0	4	4	2	0	0	4	5	0	0	0	4	4	0	1	0	4	4
Q3KNY5	Q3KNY5	5	5	5	RIIa domain-containing protein 1	Riiad1	sp|Q3KNY5|RIAD1_MOUSE RIIa domain-containing protein 1 OS=Mus musculus OX=10090 GN=Riiad1 PE=2 SV=2	1	5	5	5	0	2	3	0	0	0	1	4	0	0	0	0	5	0	0	0	2	3	0	0	0	1	4	0	0	0	0	5	0	0	0	2	3	0	0	0	1	4
Q3SXD3	Q3SXD3	4	4	4	HD domain-containing protein 2	Hddc2	sp|Q3SXD3|HDDC2_MOUSE 5-deoxynucleotidase HDDC2 OS=Mus musculus OX=10090 GN=Hddc2 PE=1 SV=1	1	4	4	4	1	0	0	0	0	4	3	0	0	0	3	2	0	0	0	1	0	0	0	0	4	3	0	0	0	3	2	0	0	0	1	0	0	0	0	4	3	0
Q3TC72	Q3TC72	22	22	22	Fumarylacetoacetate hydrolase domain-containing protein 2A	Fahd2	sp|Q3TC72|FAHD2_MOUSE Fumarylacetoacetate hydrolase domain-containing protein 2A OS=Mus musculus OX=10090 GN=Fahd2 PE=1 SV=1	1	22	22	22	17	16	7	5	6	18	16	4	5	2	18	17	6	4	4	17	16	7	5	6	18	16	4	5	2	18	17	6	4	4	17	16	7	5	6	18	16	4
Q3TCN2	Q3TCN2	13	13	13	Putative phospholipase B-like 2;Putative phospholipase B-like 2 28 kDa form;Putative phospholipase B-like 2 40 kDa form;Putative phospholipase B-like 2 15 kDa form	Plbd2	sp|Q3TCN2|PLBL2_MOUSE Putative phospholipase B-like 2 OS=Mus musculus OX=10090 GN=Plbd2 PE=1 SV=2	1	13	13	13	6	0	0	1	0	9	2	0	0	0	11	3	1	1	0	6	0	0	1	0	9	2	0	0	0	11	3	1	1	0	6	0	0	1	0	9	2	0
Q3TD49	Q3TD49	1	1	1	Signal peptide peptidase-like 2B	Sppl2b	sp|Q3TD49|SPP2B_MOUSE Signal peptide peptidase-like 2B OS=Mus musculus OX=10090 GN=Sppl2b PE=1 SV=2	1	1	1	1	1	0	0	0	0	0	0	0	0	0	0	0	0	0	0	1	0	0	0	0	0	0	0	0	0	0	0	0	0	0	1	0	0	0	0	0	0	0
Q3TEA8	Q3TEA8	11	11	11	Heterochromatin protein 1-binding protein 3	Hp1bp3	sp|Q3TEA8|HP1B3_MOUSE Heterochromatin protein 1-binding protein 3 OS=Mus musculus OX=10090 GN=Hp1bp3 PE=1 SV=1	1	11	11	11	0	7	0	0	0	0	9	0	0	0	0	8	1	0	0	0	7	0	0	0	0	9	0	0	0	0	8	1	0	0	0	7	0	0	0	0	9	0
Q3THE2	Q3THE2	3	3	2	Myosin regulatory light chain 12B	Myl12b	sp|Q3THE2|ML12B_MOUSE Myosin regulatory light chain 12B OS=Mus musculus OX=10090 GN=Myl12b PE=1 SV=2	1	3	3	2	0	1	0	0	0	1	1	3	0	0	1	1	1	0	0	0	1	0	0	0	1	1	3	0	0	1	1	1	0	0	0	1	0	0	0	1	1	2
Q3TLP5	Q3TLP5	3	3	3	Enoyl-CoA hydratase domain-containing protein 2, mitochondrial	Echdc2	sp|Q3TLP5|ECHD2_MOUSE Enoyl-CoA hydratase domain-containing protein 2, mitochondrial OS=Mus musculus OX=10090 GN=Echdc2 PE=1 SV=2	1	3	3	3	1	0	0	0	0	2	0	0	1	0	2	0	0	1	0	1	0	0	0	0	2	0	0	1	0	2	0	0	1	0	1	0	0	0	0	2	0	0
Q3TT99	Q3TT99	5	5	5	Glycerophosphodiester phosphodiesterase domain-containing protein 4	Gdpd4	sp|Q3TT99|GDPD4_MOUSE Glycerophosphodiester phosphodiesterase domain-containing protein 4 OS=Mus musculus OX=10090 GN=Gdpd4 PE=2 SV=1	1	5	5	5	4	0	0	0	0	4	1	1	0	0	1	1	0	0	0	4	0	0	0	0	4	1	1	0	0	1	1	0	0	0	4	0	0	0	0	4	1	1
Q3TTE0	Q3TTE0	8	8	8	Disintegrin and metalloproteinase domain-containing protein 5	Adam5	sp|Q3TTE0|ADAM5_MOUSE Disintegrin and metalloproteinase domain-containing protein 5 OS=Mus musculus OX=10090 GN=Adam5 PE=1 SV=1	1	8	8	8	5	4	3	1	0	2	5	8	3	0	0	5	8	2	0	5	4	3	1	0	2	5	8	3	0	0	5	8	2	0	5	4	3	1	0	2	5	8
Q3TTI8	Q3TTI8	1	1	1	Uncharacterized protein ENSP00000372125 homolog		sp|Q3TTI8|TEX52_MOUSE Testis-expressed protein 52 OS=Mus musculus OX=10090 GN=Tex52 PE=2 SV=1	1	1	1	1	0	0	0	1	0	0	0	0	1	0	0	0	0	1	1	0	0	0	1	0	0	0	0	1	0	0	0	0	1	1	0	0	0	1	0	0	0	0
Q3TTY0	Q3TTY0	58	58	58	Phospholipase B1, membrane-associated;Phospholipase A2;Lysophospholipase	Plb1	sp|Q3TTY0|PLB1_MOUSE Phospholipase B1, membrane-associated OS=Mus musculus OX=10090 GN=Plb1 PE=1 SV=2	1	58	58	58	46	11	5	2	1	42	2	20	4	5	27	2	20	5	3	46	11	5	2	1	42	2	20	4	5	27	2	20	5	3	46	11	5	2	1	42	2	20
Q3TUH1	Q3TUH1	8	8	8	Phosphatidate cytidylyltransferase, mitochondrial	Tamm41	sp|Q3TUH1|TAM41_MOUSE Phosphatidate cytidylyltransferase, mitochondrial OS=Mus musculus OX=10090 GN=Tamm41 PE=1 SV=2	1	8	8	8	5	0	0	6	3	0	0	0	5	3	0	0	0	5	5	5	0	0	6	3	0	0	0	5	3	0	0	0	5	5	5	0	0	6	3	0	0	0
Q3TVA9	Q3TVA9	28	28	28	Coiled-coil domain-containing protein 136	Ccdc136	sp|Q3TVA9|CC136_MOUSE Coiled-coil domain-containing protein 136 OS=Mus musculus OX=10090 GN=Ccdc136 PE=1 SV=2	1	28	28	28	4	16	11	15	9	6	7	8	11	7	6	6	5	11	7	4	16	11	15	9	6	7	8	11	7	6	6	5	11	7	4	16	11	15	9	6	7	8
Q3TXS7	Q3TXS7	19	19	19	26S proteasome non-ATPase regulatory subunit 1	Psmd1	sp|Q3TXS7|PSMD1_MOUSE 26S proteasome non-ATPase regulatory subunit 1 OS=Mus musculus OX=10090 GN=Psmd1 PE=1 SV=1	1	19	19	19	8	3	1	2	1	18	1	8	1	2	1	2	5	3	0	8	3	1	2	1	18	1	8	1	2	1	2	5	3	0	8	3	1	2	1	18	1	8
Q3U1D9	Q3U1D9	20	20	20	UPF0602 protein C4orf47 homolog		sp|Q3U1D9|CD047_MOUSE UPF0602 protein C4orf47 homolog OS=Mus musculus OX=10090 PE=2 SV=1	1	20	20	20	1	2	11	1	1	0	7	16	1	1	0	5	16	1	1	1	2	11	1	1	0	7	16	1	1	0	5	16	1	1	1	2	11	1	1	0	7	16
Q3U1J4	Q3U1J4	6	6	6	DNA damage-binding protein 1	Ddb1	sp|Q3U1J4|DDB1_MOUSE DNA damage-binding protein 1 OS=Mus musculus OX=10090 GN=Ddb1 PE=1 SV=2	1	6	6	6	0	0	0	1	0	2	1	2	0	0	3	2	2	0	0	0	0	0	1	0	2	1	2	0	0	3	2	2	0	0	0	0	0	1	0	2	1	2
Q3U2V3	Q3U2V3	1	1	1	8-oxo-dGDP phosphatase NUDT18	Nudt18	sp|Q3U2V3|NUD18_MOUSE 8-oxo-dGDP phosphatase NUDT18 OS=Mus musculus OX=10090 GN=Nudt18 PE=1 SV=1	1	1	1	1	0	0	0	0	0	0	0	0	0	0	1	0	0	0	0	0	0	0	0	0	0	0	0	0	0	1	0	0	0	0	0	0	0	0	0	0	0	0
Q3U3V8	Q3U3V8	2	2	2	X-ray radiation resistance-associated protein 1	Xrra1	sp|Q3U3V8|XRRA1_MOUSE X-ray radiation resistance-associated protein 1 OS=Mus musculus OX=10090 GN=Xrra1 PE=2 SV=1	1	2	2	2	0	0	0	1	1	0	0	0	1	2	0	0	0	2	2	0	0	0	1	1	0	0	0	1	2	0	0	0	2	2	0	0	0	1	1	0	0	0
Q3U5Q7	Q3U5Q7	4	4	4	UMP-CMP kinase 2, mitochondrial	Cmpk2	sp|Q3U5Q7|CMPK2_MOUSE UMP-CMP kinase 2, mitochondrial OS=Mus musculus OX=10090 GN=Cmpk2 PE=1 SV=2	1	4	4	4	1	0	0	0	0	2	0	0	0	0	3	0	0	0	0	1	0	0	0	0	2	0	0	0	0	3	0	0	0	0	1	0	0	0	0	2	0	0
Q3U6K5	Q3U6K5	16	16	16	Spermatogenesis-associated protein 6	Spata6	sp|Q3U6K5|SPAT6_MOUSE Spermatogenesis-associated protein 6 OS=Mus musculus OX=10090 GN=Spata6 PE=1 SV=2	1	16	16	16	1	1	1	13	4	1	1	0	5	1	0	1	0	7	2	1	1	1	13	4	1	1	0	5	1	0	1	0	7	2	1	1	1	13	4	1	1	0
Q3U7R1	Q3U7R1	9	9	9	Extended synaptotagmin-1	Esyt1	sp|Q3U7R1|ESYT1_MOUSE Extended synaptotagmin-1 OS=Mus musculus OX=10090 GN=Esyt1 PE=1 SV=2	1	9	9	9	5	1	0	0	0	6	0	0	0	0	4	0	0	0	0	5	1	0	0	0	6	0	0	0	0	4	0	0	0	0	5	1	0	0	0	6	0	0
Q9DA80;Q3UFY4	Q9DA80;Q3UFY4	19;19	19;19	19;19	Radial spoke head protein 3 homolog B;Radial spoke head protein 3 homolog A	Rsph3b;Rsph3a	sp|Q9DA80|RSH3B_MOUSE Radial spoke head protein 3 homolog B OS=Mus musculus OX=10090 GN=Rsph3b PE=2 SV=1;sp|Q3UFY4|RSH3A_MOUSE Radial spoke head protein 3 homolog A OS=Mus musculus OX=10090 GN=Rsph3a PE=2 SV=1	2	19	19	19	3	9	6	6	1	4	4	11	11	3	3	5	9	10	7	3	9	6	6	1	4	4	11	11	3	3	5	9	10	7	3	9	6	6	1	4	4	11
Q3UGR5	Q3UGR5	5	5	5	Haloacid dehalogenase-like hydrolase domain-containing protein 2	Hdhd2	sp|Q3UGR5|HDHD2_MOUSE Haloacid dehalogenase-like hydrolase domain-containing protein 2 OS=Mus musculus OX=10090 GN=Hdhd2 PE=1 SV=2	1	5	5	5	3	1	0	2	2	4	3	0	2	1	3	2	1	2	1	3	1	0	2	2	4	3	0	2	1	3	2	1	2	1	3	1	0	2	2	4	3	0
Q3UIU2	Q3UIU2	4	4	4	NADH dehydrogenase [ubiquinone] 1 beta subcomplex subunit 6	Ndufb6	sp|Q3UIU2|NDUB6_MOUSE NADH dehydrogenase [ubiquinone] 1 beta subcomplex subunit 6 OS=Mus musculus OX=10090 GN=Ndufb6 PE=1 SV=3	1	4	4	4	0	0	0	0	2	0	0	0	0	4	0	0	0	0	3	0	0	0	0	2	0	0	0	0	4	0	0	0	0	3	0	0	0	0	2	0	0	0
Q3UKJ7	Q3UKJ7	3	3	3	WD40 repeat-containing protein SMU1;WD40 repeat-containing protein SMU1, N-terminally processed	Smu1	sp|Q3UKJ7|SMU1_MOUSE WD40 repeat-containing protein SMU1 OS=Mus musculus OX=10090 GN=Smu1 PE=2 SV=2	1	3	3	3	2	0	0	0	0	2	1	0	0	0	2	1	1	0	0	2	0	0	0	0	2	1	0	0	0	2	1	1	0	0	2	0	0	0	0	2	1	0
Q3ULD5	Q3ULD5	13	13	13	Methylcrotonoyl-CoA carboxylase beta chain, mitochondrial	Mccc2	sp|Q3ULD5|MCCB_MOUSE Methylcrotonoyl-CoA carboxylase beta chain, mitochondrial OS=Mus musculus OX=10090 GN=Mccc2 PE=1 SV=1	1	13	13	13	4	0	2	0	0	9	4	1	2	2	9	5	2	2	1	4	0	2	0	0	9	4	1	2	2	9	5	2	2	1	4	0	2	0	0	9	4	1
Q3ULF4	Q3ULF4	4	4	4	Paraplegin	Spg7	sp|Q3ULF4|SPG7_MOUSE Paraplegin OS=Mus musculus OX=10090 GN=Spg7 PE=1 SV=1	1	4	4	4	0	0	0	3	1	0	0	0	0	2	0	0	0	1	2	0	0	0	3	1	0	0	0	0	2	0	0	0	1	2	0	0	0	3	1	0	0	0
Q3ULJ0	Q3ULJ0	4	4	3	Glycerol-3-phosphate dehydrogenase 1-like protein	Gpd1l	sp|Q3ULJ0|GPD1L_MOUSE Glycerol-3-phosphate dehydrogenase 1-like protein OS=Mus musculus OX=10090 GN=Gpd1l PE=1 SV=2	1	4	4	3	0	2	1	0	1	2	1	0	0	0	2	0	0	0	0	0	2	1	0	1	2	1	0	0	0	2	0	0	0	0	0	1	0	0	0	2	1	0
Q3UM45	Q3UM45	24	24	24	Protein phosphatase 1 regulatory subunit 7	Ppp1r7	sp|Q3UM45|PP1R7_MOUSE Protein phosphatase 1 regulatory subunit 7 OS=Mus musculus OX=10090 GN=Ppp1r7 PE=1 SV=2	1	24	24	24	19	6	0	0	0	20	9	0	1	1	19	8	3	0	0	19	6	0	0	0	20	9	0	1	1	19	8	3	0	0	19	6	0	0	0	20	9	0
Q3UNZ8	Q3UNZ8	3	3	3	Quinone oxidoreductase-like protein 2		sp|Q3UNZ8|QORL2_MOUSE Quinone oxidoreductase-like protein 2 OS=Mus musculus OX=10090 GN=Cryzl2 PE=1 SV=1	1	3	3	3	0	0	0	0	0	3	0	0	0	0	2	0	0	0	0	0	0	0	0	0	3	0	0	0	0	2	0	0	0	0	0	0	0	0	0	3	0	0
Q3UPY5	Q3UPY5	2	2	2	Beta-galactosidase-1-like protein 2	Glb1l2	sp|Q3UPY5|GLBL2_MOUSE Beta-galactosidase-1-like protein 2 OS=Mus musculus OX=10090 GN=Glb1l2 PE=1 SV=1	1	2	2	2	0	0	0	0	0	0	0	0	0	1	0	0	0	0	1	0	0	0	0	0	0	0	0	0	1	0	0	0	0	1	0	0	0	0	0	0	0	0
Q3UR97	Q3UR97	2	2	2		Snx21	sp|Q3UR97|SNX21_MOUSE Sorting nexin-21 OS=Mus musculus OX=10090 GN=Snx21 PE=1 SV=1	1	2	2	2	0	1	0	2	0	0	0	0	2	0	0	0	0	1	1	0	1	0	2	0	0	0	0	2	0	0	0	0	1	1	0	1	0	2	0	0	0	0
Q3USS3	Q3USS3	13	13	13	Dynein regulatory complex protein 1	Drc1	sp|Q3USS3|DRC1_MOUSE Dynein regulatory complex protein 1 OS=Mus musculus OX=10090 GN=Drc1 PE=1 SV=1	1	13	13	13	0	0	6	1	2	0	0	7	1	1	1	0	9	1	2	0	0	6	1	2	0	0	7	1	1	1	0	9	1	2	0	0	6	1	2	0	0	7
Q3USW5	Q3USW5	4	4	4	FAD-dependent oxidoreductase domain-containing protein 2	Foxred2	sp|Q3USW5|FXRD2_MOUSE FAD-dependent oxidoreductase domain-containing protein 2 OS=Mus musculus OX=10090 GN=Foxred2 PE=2 SV=1	1	4	4	4	0	0	0	0	0	2	0	0	0	0	3	0	0	0	0	0	0	0	0	0	2	0	0	0	0	3	0	0	0	0	0	0	0	0	0	2	0	0
Q3UUI3	Q3UUI3	19	19	19	Acyl-coenzyme A thioesterase THEM4	Them4	sp|Q3UUI3|THEM4_MOUSE Acyl-coenzyme A thioesterase THEM4 OS=Mus musculus OX=10090 GN=Them4 PE=1 SV=1	1	19	19	19	13	12	6	1	0	17	16	5	3	0	16	15	9	2	1	13	12	6	1	0	17	16	5	3	0	16	15	9	2	1	13	12	6	1	0	17	16	5
Q3UUY6	Q3UUY6	20	20	20	Prominin-2	Prom2	sp|Q3UUY6|PROM2_MOUSE Prominin-2 OS=Mus musculus OX=10090 GN=Prom2 PE=1 SV=1	1	20	20	20	13	0	0	0	2	16	0	5	1	5	1	0	0	2	5	13	0	0	0	2	16	0	5	1	5	1	0	0	2	5	13	0	0	0	2	16	0	5
Q3UV17	Q3UV17	12	2	2	Keratin, type II cytoskeletal 2 oral	Krt76	sp|Q3UV17|K22O_MOUSE Keratin, type II cytoskeletal 2 oral OS=Mus musculus OX=10090 GN=Krt76 PE=1 SV=1	1	12	2	2	8	7	7	6	7	6	5	6	5	10	5	10	4	5	9	2	2	2	1	2	1	2	2	1	2	1	2	1	1	2	2	2	2	1	2	1	2	2
Q3UV70	Q3UV70	8	8	8	[Pyruvate dehydrogenase [acetyl-transferring]]-phosphatase 1, mitochondrial	Pdp1	sp|Q3UV70|PDP1_MOUSE [Pyruvate dehydrogenase [acetyl-transferring]]-phosphatase 1, mitochondrial OS=Mus musculus OX=10090 GN=Pdp1 PE=1 SV=1	1	8	8	8	3	4	0	2	2	6	4	0	2	1	5	4	0	2	2	3	4	0	2	2	6	4	0	2	1	5	4	0	2	2	3	4	0	2	2	6	4	0
Q3UX62	Q3UX62	26	26	26	Coiled-coil domain-containing protein 114	Ccdc114	sp|Q3UX62|ODAD1_MOUSE Outer dynein arm-docking complex subunit 1 OS=Mus musculus OX=10090 GN=Odad1 PE=2 SV=1	1	26	26	26	1	7	9	3	2	2	2	19	3	2	0	3	18	4	3	1	7	9	3	2	2	2	19	3	2	0	3	18	4	3	1	7	9	3	2	2	2	19
Q3UY96	Q3UY96	5	5	5	Cilia- and flagella-associated protein 74	Cfap74	sp|Q3UY96|CFA74_MOUSE Cilia- and flagella-associated protein 74 OS=Mus musculus OX=10090 GN=Cfap74 PE=2 SV=3	1	5	5	5	0	4	1	1	1	0	3	1	0	1	0	1	0	0	1	0	4	1	1	1	0	3	1	0	1	0	1	0	0	1	0	4	1	1	1	0	3	1
Q3UYH7;Q99MK8	Q3UYH7	12;3	12;3	12;3	Beta-adrenergic receptor kinase 2	Adrbk2	sp|Q3UYH7|ARBK2_MOUSE Beta-adrenergic receptor kinase 2 OS=Mus musculus OX=10090 GN=Adrbk2 PE=1 SV=2	2	12	12	12	3	8	0	0	0	8	9	0	0	0	8	8	0	0	0	3	8	0	0	0	8	9	0	0	0	8	8	0	0	0	3	8	0	0	0	8	9	0
Q3V036	Q3V036	38	38	38	Coiled-coil domain-containing protein 27	Ccdc27	sp|Q3V036|CCD27_MOUSE Coiled-coil domain-containing protein 27 OS=Mus musculus OX=10090 GN=Ccdc27 PE=2 SV=1	1	38	38	38	9	28	13	0	1	14	27	27	5	3	13	25	26	3	2	9	28	13	0	1	14	27	27	5	3	13	25	26	3	2	9	28	13	0	1	14	27	27
Q3V037	Q3V037	9	9	9	Uncharacterized protein C6orf163 homolog	Gm136	sp|Q3V037|CF163_MOUSE Uncharacterized protein C6orf163 homolog OS=Mus musculus OX=10090 GN=Gm136 PE=2 SV=1	1	9	9	9	0	5	5	1	1	0	4	6	1	1	0	2	7	1	1	0	5	5	1	1	0	4	6	1	1	0	2	7	1	1	0	5	5	1	1	0	4	6
Q3V079	Q3V079	4	4	4	Basal body-orientation factor 1	Ccdc176	sp|Q3V079|BBOF1_MOUSE Basal body-orientation factor 1 OS=Mus musculus OX=10090 GN=Bbof1 PE=2 SV=2	1	4	4	4	0	1	0	2	0	0	0	0	2	0	1	0	0	2	1	0	1	0	2	0	0	0	0	2	0	1	0	0	2	1	0	1	0	2	0	0	0	0
Q3V0B4	Q3V0B4	4	4	4	Coiled-coil domain-containing protein 108	Ccdc108	sp|Q3V0B4|CFA65_MOUSE Cilia- and flagella-associated protein 65 OS=Mus musculus OX=10090 GN=Cfap65 PE=1 SV=1	1	4	4	4	0	0	3	1	0	0	0	3	1	0	0	0	2	1	1	0	0	3	1	0	0	0	3	1	0	0	0	2	1	1	0	0	3	1	0	0	0	3
Q3V0F0	Q3V0F0	5	5	5	RIMS-binding protein 3	Rimbp3	sp|Q3V0F0|RIMB3_MOUSE RIMS-binding protein 3 OS=Mus musculus OX=10090 GN=Rimbp3 PE=1 SV=2	1	5	5	5	0	0	0	2	0	0	0	0	5	0	0	0	0	4	0	0	0	0	2	0	0	0	0	5	0	0	0	0	4	0	0	0	0	2	0	0	0	0
Q3V0J4	Q3V0J4	2	2	2	Ankyrin repeat domain-containing protein 53	Ankrd53	sp|Q3V0J4|ANR53_MOUSE Ankyrin repeat domain-containing protein 53 OS=Mus musculus OX=10090 GN=Ankrd53 PE=2 SV=2	1	2	2	2	0	0	0	1	0	0	0	0	2	0	0	0	0	1	0	0	0	0	1	0	0	0	0	2	0	0	0	0	1	0	0	0	0	1	0	0	0	0
Q3V0Q1	Q3V0Q1	35	34	34	Dynein heavy chain 12, axonemal	Dnah12	sp|Q3V0Q1|DYH12_MOUSE Dynein axonemal heavy chain 12 OS=Mus musculus OX=10090 GN=Dnah12 PE=1 SV=2	1	35	34	34	1	18	1	2	4	13	24	4	0	2	8	25	2	0	0	1	18	1	1	3	12	23	4	0	2	7	24	2	0	0	1	18	1	1	3	12	23	4
Q3V0Q6	Q3V0Q6	15	15	15		Spag8	sp|Q3V0Q6|SPAG8_MOUSE Sperm-associated antigen 8 OS=Mus musculus OX=10090 GN=Spag8 PE=1 SV=1	1	15	15	15	0	0	0	15	3	0	0	0	9	6	1	0	0	11	6	0	0	0	15	3	0	0	0	9	6	1	0	0	11	6	0	0	0	15	3	0	0	0
Q3V132	Q3V132	20	20	16	ADP/ATP translocase 4;ADP/ATP translocase 4, N-terminally processed	Slc25a31	sp|Q3V132|ADT4_MOUSE ADP/ATP translocase 4 OS=Mus musculus OX=10090 GN=Slc25a31 PE=1 SV=1	1	20	20	16	19	11	4	5	11	13	6	8	4	10	9	5	4	2	7	19	11	4	5	11	13	6	8	4	10	9	5	4	2	7	15	10	3	3	9	10	5	7
Q3V140	Q3V140	23	23	23	Acrosin-binding protein	Acrbp	sp|Q3V140|ACRBP_MOUSE Acrosin-binding protein OS=Mus musculus OX=10090 GN=Acrbp PE=1 SV=1	1	23	23	23	16	16	7	4	1	10	12	8	2	1	14	10	7	5	2	16	16	7	4	1	10	12	8	2	1	14	10	7	5	2	16	16	7	4	1	10	12	8
Q3V2A7	Q3V2A7	4	4	4		Qrich2	sp|Q3V2A7|QRIC2_MOUSE Glutamine-rich protein 2 OS=Mus musculus OX=10090 GN=Qrich2 PE=2 SV=1	1	4	4	4	0	0	2	0	0	0	0	1	1	0	0	0	1	1	0	0	0	2	0	0	0	0	1	1	0	0	0	1	1	0	0	0	2	0	0	0	0	1
Q3V2K1	Q3V2K1	6	6	6	Uncharacterized protein CXorf65 homolog	Gm614	sp|Q3V2K1|CX065_MOUSE Uncharacterized protein CXorf65 homolog OS=Mus musculus OX=10090 GN=Gm614 PE=2 SV=1	1	6	6	6	1	5	1	2	0	0	1	0	2	1	0	3	0	1	1	1	5	1	2	0	0	1	0	2	1	0	3	0	1	1	1	5	1	2	0	0	1	0
Q3V3R1;Q922D8	Q3V3R1	33;1	33;1	33;1	Monofunctional C1-tetrahydrofolate synthase, mitochondrial	Mthfd1l	sp|Q3V3R1|C1TM_MOUSE Monofunctional C1-tetrahydrofolate synthase, mitochondrial OS=Mus musculus OX=10090 GN=Mthfd1l PE=1 SV=2	2	33	33	33	22	1	0	1	1	28	3	3	0	4	17	2	0	2	0	22	1	0	1	1	28	3	3	0	4	17	2	0	2	0	22	1	0	1	1	28	3	3
Q400C8	Q400C8	2	2	2	Archaemetzincin-2	Amz2	sp|Q400C8|AMZ2_MOUSE Archaemetzincin-2 OS=Mus musculus OX=10090 GN=Amz2 PE=2 SV=1	1	2	2	2	0	1	0	1	1	0	0	0	0	0	1	0	0	0	1	0	1	0	1	1	0	0	0	0	0	1	0	0	0	1	0	1	0	1	1	0	0	0
Q402B2	Q402B2	2	2	2	WD repeat-containing protein 93	Wdr93	sp|Q402B2|WDR93_MOUSE WD repeat-containing protein 93 OS=Mus musculus OX=10090 GN=Wdr93 PE=2 SV=1	1	2	2	2	0	0	0	0	0	0	0	2	0	0	0	0	2	0	0	0	0	0	0	0	0	0	2	0	0	0	0	2	0	0	0	0	0	0	0	0	0	2
Q497K5	Q497K5	2	2	2	Arrestin domain-containing protein 5	Arrdc5	sp|Q497K5|ARRD5_MOUSE Arrestin domain-containing protein 5 OS=Mus musculus OX=10090 GN=Arrdc5 PE=2 SV=1	1	2	2	2	2	0	0	0	0	1	1	1	0	0	0	1	0	0	0	2	0	0	0	0	1	1	1	0	0	0	1	0	0	0	2	0	0	0	0	1	1	1
Q497N6	Q497N6	1	1	1	Protein DDC8	Kiaa1731nl	sp|Q497N6|C295L_MOUSE CEP295 N-terminal-like protein OS=Mus musculus OX=10090 GN=Cep295nl PE=1 SV=1	1	1	1	1	0	0	0	1	0	0	0	0	1	0	0	0	0	1	0	0	0	0	1	0	0	0	0	1	0	0	0	0	1	0	0	0	0	1	0	0	0	0
Q499X9	Q499X9	5	5	5	Methionine--tRNA ligase, mitochondrial	Mars2	sp|Q499X9|SYMM_MOUSE Methionine--tRNA ligase, mitochondrial OS=Mus musculus OX=10090 GN=Mars2 PE=1 SV=2	1	5	5	5	0	0	0	0	0	4	0	0	0	0	4	1	0	0	0	0	0	0	0	0	4	0	0	0	0	4	1	0	0	0	0	0	0	0	0	4	0	0
Q4FZG7;Q9WVA2	Q4FZG7	5;2	5;2	5;2	Putative mitochondrial import inner membrane translocase subunit Tim8 A-B	Timm8a2	sp|Q4FZG7|TI8AB_MOUSE Putative mitochondrial import inner membrane translocase subunit Tim8 A-B OS=Mus musculus OX=10090 GN=Timm8a2 PE=3 SV=1	2	5	5	5	2	0	1	0	0	2	2	1	0	0	1	3	0	0	0	2	0	1	0	0	2	2	1	0	0	1	3	0	0	0	2	0	1	0	0	2	2	1
Q4KKZ1	Q4KKZ1	5	5	5	Uncharacterized protein C1orf158 homolog		sp|Q4KKZ1|CF107_MOUSE Protein CFAP107 OS=Mus musculus OX=10090 GN=Cfap107 PE=2 SV=2	1	5	5	5	0	1	0	5	1	0	0	0	5	1	0	0	0	5	2	0	1	0	5	1	0	0	0	5	1	0	0	0	5	2	0	1	0	5	1	0	0	0
Q4KML4	Q4KML4	1	1	1	Costars family protein ABRACL	Abracl	sp|Q4KML4|ABRAL_MOUSE Costars family protein ABRACL OS=Mus musculus OX=10090 GN=Abracl PE=1 SV=1	1	1	1	1	0	0	0	0	0	1	0	0	0	0	1	0	0	0	0	0	0	0	0	0	1	0	0	0	0	1	0	0	0	0	0	0	0	0	0	1	0	0
Q569E4	Q569E4	30	30	30	Protein MENT	MENT	sp|Q569E4|MENT_MOUSE Protein MENT OS=Mus musculus OX=10090 GN=Ment PE=1 SV=1	1	30	30	30	12	26	24	18	10	11	20	28	19	14	8	19	27	22	13	12	26	24	18	10	11	20	28	19	14	8	19	27	22	13	12	26	24	18	10	11	20	28
Q59J78	Q59J78	16	16	16	Mimitin, mitochondrial	Ndufaf2	sp|Q59J78|NDUF2_MOUSE NADH dehydrogenase [ubiquinone] 1 alpha subcomplex assembly factor 2 OS=Mus musculus OX=10090 GN=Ndufaf2 PE=1 SV=1	1	16	16	16	12	2	2	3	2	13	1	3	3	1	9	5	5	3	2	12	2	2	3	2	13	1	3	3	1	9	5	5	3	2	12	2	2	3	2	13	1	3
Q5BN45	Q5BN45	17	17	17	UPF0691 protein C9orf116 homolog		sp|Q5BN45|CI116_MOUSE UPF0691 protein C9orf116 homolog OS=Mus musculus OX=10090 PE=2 SV=1	1	17	17	17	0	2	11	1	1	0	1	16	2	1	0	0	13	3	3	0	2	11	1	1	0	1	16	2	1	0	0	13	3	3	0	2	11	1	1	0	1	16
Q5F201	Q5F201	35	35	35	Cilia- and flagella-associated protein 52	Cfap52	sp|Q5F201|CFA52_MOUSE Cilia- and flagella-associated protein 52 OS=Mus musculus OX=10090 GN=Cfap52 PE=1 SV=1	1	35	35	35	6	12	18	8	4	13	16	28	8	5	19	18	29	9	3	6	12	18	8	4	13	16	28	8	5	19	18	29	9	3	6	12	18	8	4	13	16	28
Q5F204	Q5F204	4	4	4	Putative malate dehydrogenase 1B	Mdh1b	sp|Q5F204|MDH1B_MOUSE Putative malate dehydrogenase 1B OS=Mus musculus OX=10090 GN=Mdh1b PE=2 SV=1	1	4	4	4	0	2	2	0	0	2	3	2	0	0	0	3	3	0	0	0	2	2	0	0	2	3	2	0	0	0	3	3	0	0	0	2	2	0	0	2	3	2
Q5H8C4	Q5H8C4	66	66	66	Vacuolar protein sorting-associated protein 13A	Vps13a	sp|Q5H8C4|VP13A_MOUSE Vacuolar protein sorting-associated protein 13A OS=Mus musculus OX=10090 GN=Vps13a PE=1 SV=1	1	66	66	66	29	3	1	0	0	57	7	0	1	0	56	7	0	0	0	29	3	1	0	0	57	7	0	1	0	56	7	0	0	0	29	3	1	0	0	57	7	0
Q5IRJ6	Q5IRJ6	2	2	2	Zinc transporter 9	Slc30a9	sp|Q5IRJ6|ZNT9_MOUSE Zinc transporter 9 OS=Mus musculus OX=10090 GN=Slc30a9 PE=1 SV=2	1	2	2	2	0	0	0	0	2	0	0	0	0	2	0	0	0	0	2	0	0	0	0	2	0	0	0	0	2	0	0	0	0	2	0	0	0	0	2	0	0	0
Q5M8M2	Q5M8M2	10	10	10	Outer dense fiber protein 3B	Odf3b	sp|Q5M8M2|ODF3B_MOUSE Outer dense fiber protein 3B OS=Mus musculus OX=10090 GN=Odf3b PE=2 SV=1	1	10	10	10	0	0	0	9	5	0	0	3	6	8	0	0	1	7	6	0	0	0	9	5	0	0	3	6	8	0	0	1	7	6	0	0	0	9	5	0	0	3
Q5M8N4	Q5M8N4	12	12	12	Epimerase family protein SDR39U1	Sdr39u1	sp|Q5M8N4|D39U1_MOUSE Epimerase family protein SDR39U1 OS=Mus musculus OX=10090 GN=Sdr39u1 PE=1 SV=2	1	12	12	12	12	5	0	5	4	9	1	2	4	5	5	1	1	4	5	12	5	0	5	4	9	1	2	4	5	5	1	1	4	5	12	5	0	5	4	9	1	2
Q5M8Q2	Q5M8Q2	5	5	5	Histone H2A	OTTMUSG00000016789	sp|Q5M8Q2|H2AL1_MOUSE Histone H2A-like 1 OS=Mus musculus OX=10090 GN=H2al1a PE=2 SV=1	1	5	5	5	0	0	0	1	5	1	0	2	4	3	0	0	0	3	5	0	0	0	1	5	1	0	2	4	3	0	0	0	3	5	0	0	0	1	5	1	0	2
Q5M8S2	Q5M8S2	7	7	7	Serine protease 46	Prss46	sp|Q5M8S2|PRS46_MOUSE Serine protease 46 OS=Mus musculus OX=10090 GN=Prss46 PE=1 SV=2	1	7	7	7	4	1	3	2	1	4	5	3	2	1	3	5	3	4	2	4	1	3	2	1	4	5	3	2	1	3	5	3	4	2	4	1	3	2	1	4	5	3
Q5NC57	Q5NC57	8	8	8	Protein FAM183B	Fam183b	sp|Q5NC57|F183B_MOUSE Protein FAM183B OS=Mus musculus OX=10090 GN=Fam183b PE=1 SV=2	1	8	8	8	0	0	3	0	0	0	0	8	0	0	0	0	7	0	0	0	0	3	0	0	0	0	8	0	0	0	0	7	0	0	0	0	3	0	0	0	0	8
Q5NC83	Q5NC83	10	10	10	Uncharacterized protein C7orf72 homolog		sp|Q5NC83|SPT48_MOUSE Spermatogenesis-associated protein 48 OS=Mus musculus OX=10090 GN=Spata48 PE=2 SV=2	1	10	10	10	0	0	8	4	0	0	0	0	3	2	0	0	1	3	3	0	0	8	4	0	0	0	0	3	2	0	0	1	3	3	0	0	8	4	0	0	0	0
Q5NCY3	Q5NCY3	8	8	8	Cytochrome b5 domain-containing protein 1	Cyb5d1	sp|Q5NCY3|CB5D1_MOUSE Cytochrome b5 domain-containing protein 1 OS=Mus musculus OX=10090 GN=Cyb5d1 PE=2 SV=1	1	8	8	8	0	3	3	4	3	2	2	5	6	4	0	1	5	7	4	0	3	3	4	3	2	2	5	6	4	0	1	5	7	4	0	3	3	4	3	2	2	5
Q5RJI2	Q5RJI2	2	2	2	Choline transporter-like protein 5	Slc44a5	sp|Q5RJI2|CTL5_MOUSE Choline transporter-like protein 5 OS=Mus musculus OX=10090 GN=Slc44a5 PE=2 SV=1	1	2	2	2	2	1	1	0	0	1	0	1	0	1	0	0	0	0	1	2	1	1	0	0	1	0	1	0	1	0	0	0	0	1	2	1	1	0	0	1	0	1
Q5S003	Q5S003	49	49	49	Sperm-associated antigen 17	Spag17	sp|Q5S003|SPG17_MOUSE Sperm-associated antigen 17 OS=Mus musculus OX=10090 GN=Spag17 PE=1 SV=2	1	49	49	49	13	40	12	1	1	18	25	24	5	1	17	24	22	0	0	13	40	12	1	1	18	25	24	5	1	17	24	22	0	0	13	40	12	1	1	18	25	24
Q5SNZ0	Q5SNZ0	2	2	2	Girdin	Ccdc88a	sp|Q5SNZ0|GRDN_MOUSE Girdin OS=Mus musculus OX=10090 GN=Ccdc88a PE=1 SV=2	1	2	2	2	0	0	0	0	0	0	0	1	1	0	0	0	0	0	0	0	0	0	0	0	0	0	1	1	0	0	0	0	0	0	0	0	0	0	0	0	0	1
Q5SPV6	Q5SPV6	9	9	9	Uncharacterized protein C2orf73 homolog		sp|Q5SPV6|CB073_MOUSE Uncharacterized protein C2orf73 homolog OS=Mus musculus OX=10090 PE=2 SV=1	1	9	9	9	0	2	3	0	0	0	0	9	0	0	0	1	8	0	0	0	2	3	0	0	0	0	9	0	0	0	1	8	0	0	0	2	3	0	0	0	0	9
Q5STT6	Q5STT6	17	17	17	Protein FAM71B	Fam71b	sp|Q5STT6|FA71B_MOUSE Protein FAM71B OS=Mus musculus OX=10090 GN=Fam71b PE=3 SV=3	1	17	17	17	9	9	10	8	7	10	8	8	5	5	8	10	5	6	6	9	9	10	8	7	10	8	8	5	5	8	10	5	6	6	9	9	10	8	7	10	8	8
Q5SU73	Q5SU73	3	3	3	Coilin	Coil	sp|Q5SU73|COIL_MOUSE Coilin OS=Mus musculus OX=10090 GN=Coil PE=1 SV=1	1	3	3	3	0	0	0	2	3	1	0	0	1	2	0	0	0	1	3	0	0	0	2	3	1	0	0	1	2	0	0	0	1	3	0	0	0	2	3	1	0	0
Q5SUC9	Q5SUC9	3	3	3	Protein SCO1 homolog, mitochondrial	Sco1	sp|Q5SUC9|SCO1_MOUSE Protein SCO1 homolog, mitochondrial OS=Mus musculus OX=10090 GN=Sco1 PE=1 SV=1	1	3	3	3	1	1	1	0	0	2	1	0	0	0	1	2	1	0	0	1	1	1	0	0	2	1	0	0	0	1	2	1	0	0	1	1	1	0	0	2	1	0
Q5SUS0	Q5SUS0	5	5	5	F-box/WD repeat-containing protein 10	Fbxw10	sp|Q5SUS0|FBW10_MOUSE F-box/WD repeat-containing protein 10 OS=Mus musculus OX=10090 GN=Fbxw10 PE=2 SV=1	1	5	5	5	1	2	0	0	0	3	4	0	0	0	4	4	0	0	0	1	2	0	0	0	3	4	0	0	0	4	4	0	0	0	1	2	0	0	0	3	4	0
Q5SUV2	Q5SUV2	12	12	12	MYCBP-associated protein	Mycbpap	sp|Q5SUV2|MYBPP_MOUSE MYCBP-associated protein OS=Mus musculus OX=10090 GN=Mycbpap PE=1 SV=1	1	12	12	12	1	1	3	3	3	1	1	10	2	2	1	1	3	3	4	1	1	3	3	3	1	1	10	2	2	1	1	3	3	4	1	1	3	3	3	1	1	10
Q5SV66	Q5SV66	13	13	13	Coiled-coil domain-containing protein 42A	Ccdc42	sp|Q5SV66|CCD42_MOUSE Coiled-coil domain-containing protein 42 OS=Mus musculus OX=10090 GN=Ccdc42 PE=2 SV=2	1	13	13	13	0	3	1	2	2	0	0	10	3	2	0	3	9	4	2	0	3	1	2	2	0	0	10	3	2	0	3	9	4	2	0	3	1	2	2	0	0	10
Q5SWT3	Q5SWT3	4	4	4	Solute carrier family 25 member 35	Slc25a35	sp|Q5SWT3|S2535_MOUSE Solute carrier family 25 member 35 OS=Mus musculus OX=10090 GN=Slc25a35 PE=1 SV=2	1	4	4	4	0	0	0	0	2	0	0	0	0	2	0	0	0	0	4	0	0	0	0	2	0	0	0	0	2	0	0	0	0	4	0	0	0	0	2	0	0	0
Q5U458	Q5U458	16	16	16	DnaJ homolog subfamily C member 11	Dnajc11	sp|Q5U458|DJC11_MOUSE DnaJ homolog subfamily C member 11 OS=Mus musculus OX=10090 GN=Dnajc11 PE=1 SV=2	1	16	16	16	3	3	0	4	12	5	0	0	4	7	5	1	0	4	6	3	3	0	4	12	5	0	0	4	7	5	1	0	4	6	3	3	0	4	12	5	0	0
Q5XJY5	Q5XJY5	2	2	2	Coatomer subunit delta	Arcn1	sp|Q5XJY5|COPD_MOUSE Coatomer subunit delta OS=Mus musculus OX=10090 GN=Arcn1 PE=1 SV=2	1	2	2	2	0	0	0	0	0	1	0	1	0	0	1	0	1	0	0	0	0	0	0	0	1	0	1	0	0	1	0	1	0	0	0	0	0	0	0	1	0	1
Q60597	Q60597	67	67	67	2-oxoglutarate dehydrogenase, mitochondrial	Ogdh	sp|Q60597|ODO1_MOUSE 2-oxoglutarate dehydrogenase, mitochondrial OS=Mus musculus OX=10090 GN=Ogdh PE=1 SV=3	1	67	67	67	40	60	25	20	19	43	54	31	15	11	43	56	28	13	10	40	60	25	20	19	43	54	31	15	11	43	56	28	13	10	40	60	25	20	19	43	54	31
Q60605;Q8CI43	Q60605	3;1	3;1	3;1	Myosin light polypeptide 6	Myl6	sp|Q60605|MYL6_MOUSE Myosin light polypeptide 6 OS=Mus musculus OX=10090 GN=Myl6 PE=1 SV=3	2	3	3	3	1	2	1	0	0	1	2	3	0	0	1	0	1	0	0	1	2	1	0	0	1	2	3	0	0	1	0	1	0	0	1	2	1	0	0	1	2	3
Q60648	Q60648	7	7	7	Ganglioside GM2 activator	Gm2a	sp|Q60648|SAP3_MOUSE Ganglioside GM2 activator OS=Mus musculus OX=10090 GN=Gm2a PE=1 SV=2	1	7	7	7	4	0	0	0	0	6	2	0	0	0	6	2	0	0	0	4	0	0	0	0	6	2	0	0	0	6	2	0	0	0	4	0	0	0	0	6	2	0
Q60649	Q60649	8	8	8	Caseinolytic peptidase B protein homolog	Clpb	sp|Q60649|CLPB_MOUSE Caseinolytic peptidase B protein homolog OS=Mus musculus OX=10090 GN=Clpb PE=1 SV=1	1	8	8	8	4	1	1	2	3	3	2	0	3	1	3	1	3	4	2	4	1	1	2	3	3	2	0	3	1	3	1	3	4	2	4	1	1	2	3	3	2	0
Q60662	Q60662	46	46	46	A-kinase anchor protein 4	Akap4	sp|Q60662|AKAP4_MOUSE A-kinase anchor protein 4 OS=Mus musculus OX=10090 GN=Akap4 PE=1 SV=1	1	46	46	46	12	31	24	25	21	19	15	17	4	11	16	16	18	7	5	12	31	24	25	21	19	15	17	4	11	16	16	18	7	5	12	31	24	25	21	19	15	17
Q60668;Q9Z130	Q60668	4;1	4;1	4;1	Heterogeneous nuclear ribonucleoprotein D0	Hnrnpd	sp|Q60668|HNRPD_MOUSE Heterogeneous nuclear ribonucleoprotein D0 OS=Mus musculus OX=10090 GN=Hnrnpd PE=1 SV=2	2	4	4	4	4	1	0	0	0	4	0	0	0	0	3	0	0	0	0	4	1	0	0	0	4	0	0	0	0	3	0	0	0	0	4	1	0	0	0	4	0	0
Q60676	Q60676	2	2	2	Serine/threonine-protein phosphatase 5	Ppp5c	sp|Q60676|PPP5_MOUSE Serine/threonine-protein phosphatase 5 OS=Mus musculus OX=10090 GN=Ppp5c PE=1 SV=3	1	2	2	2	0	0	0	0	0	1	0	0	0	0	2	0	0	0	0	0	0	0	0	0	1	0	0	0	0	2	0	0	0	0	0	0	0	0	0	1	0	0
Q60692	Q60692	10	10	10	Proteasome subunit beta type-6	Psmb6	sp|Q60692|PSB6_MOUSE Proteasome subunit beta type-6 OS=Mus musculus OX=10090 GN=Psmb6 PE=1 SV=3	1	10	10	10	7	6	3	3	0	8	5	6	3	2	6	4	2	4	4	7	6	3	3	0	8	5	6	3	2	6	4	2	4	4	7	6	3	3	0	8	5	6
Q60718	Q60718	5	5	5	Disintegrin and metalloproteinase domain-containing protein 2	Adam2	sp|Q60718|ADAM2_MOUSE Disintegrin and metalloproteinase domain-containing protein 2 OS=Mus musculus OX=10090 GN=Adam2 PE=1 SV=2	1	5	5	5	3	1	0	0	1	2	0	3	1	1	2	1	1	0	1	3	1	0	0	1	2	0	3	1	1	2	1	1	0	1	3	1	0	0	1	2	0	3
Q60736	Q60736	14	14	14	Zona pellucida sperm-binding protein 3 receptor	Zp3r	sp|Q60736|ZP3R_MOUSE Zona pellucida sperm-binding protein 3 receptor OS=Mus musculus OX=10090 GN=Zp3r PE=1 SV=1	1	14	14	14	11	9	5	1	1	8	8	3	1	2	9	9	4	2	0	11	9	5	1	1	8	8	3	1	2	9	9	4	2	0	11	9	5	1	1	8	8	3
Q60737	Q60737	31	31	31	Casein kinase II subunit alpha	Csnk2a1	sp|Q60737|CSK21_MOUSE Casein kinase II subunit alpha OS=Mus musculus OX=10090 GN=Csnk2a1 PE=1 SV=2	1	31	31	31	4	22	6	4	2	6	29	21	3	4	6	28	25	4	3	4	22	6	4	2	6	29	21	3	4	6	28	25	4	3	4	22	6	4	2	6	29	21
Q60739	Q60739	2	2	2	BAG family molecular chaperone regulator 1	Bag1	sp|Q60739|BAG1_MOUSE BAG family molecular chaperone regulator 1 OS=Mus musculus OX=10090 GN=Bag1 PE=1 SV=3	1	2	2	2	0	0	0	0	0	0	0	0	0	0	2	0	0	0	0	0	0	0	0	0	0	0	0	0	0	2	0	0	0	0	0	0	0	0	0	0	0	0
Q60749	Q60749	3	3	3	KH domain-containing, RNA-binding, signal transduction-associated protein 1	Khdrbs1	sp|Q60749|KHDR1_MOUSE KH domain-containing, RNA-binding, signal transduction-associated protein 1 OS=Mus musculus OX=10090 GN=Khdrbs1 PE=1 SV=2	1	3	3	3	1	1	0	0	0	0	0	0	0	0	1	0	0	0	0	1	1	0	0	0	0	0	0	0	0	1	0	0	0	0	1	1	0	0	0	0	0	0
Q60779	Q60779	17	17	17	Growth arrest-specific protein 8	Gas8	sp|Q60779|DRC4_MOUSE Dynein regulatory complex subunit 4 OS=Mus musculus OX=10090 GN=Gas8 PE=1 SV=2	1	17	17	17	0	3	11	1	2	1	3	15	2	0	1	2	9	4	2	0	3	11	1	2	1	3	15	2	0	1	2	9	4	2	0	3	11	1	2	1	3	15
Q60854	Q60854	3	3	3	Serpin B6	Serpinb6	sp|Q60854|SPB6_MOUSE Serpin B6 OS=Mus musculus OX=10090 GN=Serpinb6 PE=1 SV=1	1	3	3	3	1	0	0	0	0	3	1	0	0	0	3	1	0	0	0	1	0	0	0	0	3	1	0	0	0	3	1	0	0	0	1	0	0	0	0	3	1	0
Q60864	Q60864	3	3	3	Stress-induced-phosphoprotein 1	Stip1	sp|Q60864|STIP1_MOUSE Stress-induced-phosphoprotein 1 OS=Mus musculus OX=10090 GN=Stip1 PE=1 SV=1	1	3	3	3	0	0	0	0	0	2	0	0	0	0	2	0	0	0	0	0	0	0	0	0	2	0	0	0	0	2	0	0	0	0	0	0	0	0	0	2	0	0
Q60870	Q60870	1	1	1	Receptor expression-enhancing protein 5	Reep5	sp|Q60870|REEP5_MOUSE Receptor expression-enhancing protein 5 OS=Mus musculus OX=10090 GN=Reep5 PE=1 SV=1	1	1	1	1	0	0	0	0	0	0	0	0	0	0	1	0	0	0	0	0	0	0	0	0	0	0	0	0	0	1	0	0	0	0	0	0	0	0	0	0	0	0
Q60928	Q60928	2	2	2	Gamma-glutamyltranspeptidase 1;Gamma-glutamyltranspeptidase 1 heavy chain;Gamma-glutamyltranspeptidase 1 light chain	Ggt1	sp|Q60928|GGT1_MOUSE Glutathione hydrolase 1 proenzyme OS=Mus musculus OX=10090 GN=Ggt1 PE=1 SV=1	1	2	2	2	2	0	0	0	0	2	0	0	1	1	0	0	0	1	1	2	0	0	0	0	2	0	0	1	1	0	0	0	1	1	2	0	0	0	0	2	0	0
Q60930	Q60930	11	11	11	Voltage-dependent anion-selective channel protein 2	Vdac2	sp|Q60930|VDAC2_MOUSE Voltage-dependent anion-selective channel protein 2 OS=Mus musculus OX=10090 GN=Vdac2 PE=1 SV=2	1	11	11	11	1	0	0	10	5	2	0	2	2	1	0	0	0	2	2	1	0	0	10	5	2	0	2	2	1	0	0	0	2	2	1	0	0	10	5	2	0	2
Q60931	Q60931	4	4	4	Voltage-dependent anion-selective channel protein 3	Vdac3	sp|Q60931|VDAC3_MOUSE Voltage-dependent anion-selective channel protein 3 OS=Mus musculus OX=10090 GN=Vdac3 PE=1 SV=1	1	4	4	4	0	0	0	4	2	0	0	0	2	2	0	0	0	2	1	0	0	0	4	2	0	0	0	2	2	0	0	0	2	1	0	0	0	4	2	0	0	0
Q60932	Q60932	6	6	6	Voltage-dependent anion-selective channel protein 1	Vdac1	sp|Q60932|VDAC1_MOUSE Voltage-dependent anion-selective channel protein 1 OS=Mus musculus OX=10090 GN=Vdac1 PE=1 SV=3	1	6	6	6	0	0	0	4	1	3	0	1	1	0	0	0	1	0	0	0	0	0	4	1	3	0	1	1	0	0	0	1	0	0	0	0	0	4	1	3	0	1
Q60963	Q60963	6	6	6	Platelet-activating factor acetylhydrolase	Pla2g7	sp|Q60963|PAFA_MOUSE Platelet-activating factor acetylhydrolase OS=Mus musculus OX=10090 GN=Pla2g7 PE=1 SV=2	1	6	6	6	4	2	0	0	0	4	5	1	0	0	4	6	3	0	0	4	2	0	0	0	4	5	1	0	0	4	6	3	0	0	4	2	0	0	0	4	5	1
Q60972	Q60972	4	4	1	Histone-binding protein RBBP4	Rbbp4	sp|Q60972|RBBP4_MOUSE Histone-binding protein RBBP4 OS=Mus musculus OX=10090 GN=Rbbp4 PE=1 SV=5	1	4	4	1	1	1	0	0	0	4	1	0	0	0	3	1	0	0	0	1	1	0	0	0	4	1	0	0	0	3	1	0	0	0	0	0	0	0	0	1	1	0
Q60996	Q60996	3	3	3	Serine/threonine-protein phosphatase 2A 56 kDa regulatory subunit gamma isoform	Ppp2r5c	sp|Q60996|2A5G_MOUSE Serine/threonine-protein phosphatase 2A 56 kDa regulatory subunit gamma isoform OS=Mus musculus OX=10090 GN=Ppp2r5c PE=1 SV=2	1	3	3	3	1	0	0	0	0	2	0	0	0	0	2	0	0	0	0	1	0	0	0	0	2	0	0	0	0	2	0	0	0	0	1	0	0	0	0	2	0	0
Q61025	Q61025	1	1	1	Intraflagellar transport protein 20 homolog	Ift20	sp|Q61025|IFT20_MOUSE Intraflagellar transport protein 20 homolog OS=Mus musculus OX=10090 GN=Ift20 PE=1 SV=1	1	1	1	1	0	0	0	0	0	0	0	1	0	0	0	0	1	0	0	0	0	0	0	0	0	0	1	0	0	0	0	1	0	0	0	0	0	0	0	0	0	1
Q61102	Q61102	1	1	1	ATP-binding cassette sub-family B member 7, mitochondrial	Abcb7	sp|Q61102|ABCB7_MOUSE Iron-sulfur clusters transporter ABCB7, mitochondrial OS=Mus musculus OX=10090 GN=Abcb7 PE=1 SV=3	1	1	1	1	1	0	0	0	1	1	0	0	0	1	0	0	0	0	1	1	0	0	0	1	1	0	0	0	1	0	0	0	0	1	1	0	0	0	1	1	0	0
Q61112	Q61112	3	3	3	45 kDa calcium-binding protein	Sdf4	sp|Q61112|CAB45_MOUSE 45 kDa calcium-binding protein OS=Mus musculus OX=10090 GN=Sdf4 PE=1 SV=1	1	3	3	3	1	0	0	0	0	2	0	0	0	0	0	0	1	0	0	1	0	0	0	0	2	0	0	0	0	0	0	1	0	0	1	0	0	0	0	2	0	0
Q61133	Q61133	3	3	3	Glutathione S-transferase theta-2	Gstt2	sp|Q61133|GSTT2_MOUSE Glutathione S-transferase theta-2 OS=Mus musculus OX=10090 GN=Gstt2 PE=1 SV=4	1	3	3	3	0	0	0	0	0	1	0	0	0	0	2	0	0	0	0	0	0	0	0	0	1	0	0	0	0	2	0	0	0	0	0	0	0	0	0	1	0	0
Q61136	Q61136	2	2	2	Serine/threonine-protein kinase PRP4 homolog	Prpf4b	sp|Q61136|PRP4B_MOUSE Serine/threonine-protein kinase PRP4 homolog OS=Mus musculus OX=10090 GN=Prpf4b PE=1 SV=3	1	2	2	2	2	0	0	0	0	1	0	1	0	0	1	0	0	0	0	2	0	0	0	0	1	0	1	0	0	1	0	0	0	0	2	0	0	0	0	1	0	1
Q61171	Q61171	8	8	8	Peroxiredoxin-2	Prdx2	sp|Q61171|PRDX2_MOUSE Peroxiredoxin-2 OS=Mus musculus OX=10090 GN=Prdx2 PE=1 SV=3	1	8	8	8	8	3	2	1	1	8	5	2	2	1	7	5	2	1	2	8	3	2	1	1	8	5	2	2	1	7	5	2	1	2	8	3	2	1	1	8	5	2
Q61233	Q61233	15	11	11	Plastin-2	Lcp1	sp|Q61233|PLSL_MOUSE Plastin-2 OS=Mus musculus OX=10090 GN=Lcp1 PE=1 SV=4	1	15	11	11	3	0	0	0	0	11	2	0	0	0	14	4	0	0	0	2	0	0	0	0	8	0	0	0	0	10	1	0	0	0	2	0	0	0	0	8	0	0
Q61241	Q61241	22	22	18	Testis-specific serine/threonine-protein kinase 1	Tssk1b	sp|Q61241|TSSK1_MOUSE Testis-specific serine/threonine-protein kinase 1 OS=Mus musculus OX=10090 GN=Tssk1b PE=1 SV=2	1	22	22	18	11	17	5	4	2	14	14	7	4	3	17	14	6	3	3	11	17	5	4	2	14	14	7	4	3	17	14	6	3	3	10	14	5	4	2	11	11	7
Q61316	Q61316	8	6	6	Heat shock 70 kDa protein 4	Hspa4	sp|Q61316|HSP74_MOUSE Heat shock 70 kDa protein 4 OS=Mus musculus OX=10090 GN=Hspa4 PE=1 SV=1	1	8	6	6	0	0	0	1	1	5	0	0	0	0	5	0	0	0	0	0	0	0	1	0	4	0	0	0	0	4	0	0	0	0	0	0	0	1	0	4	0	0
Q61324	Q61324	1	1	1	Aryl hydrocarbon receptor nuclear translocator 2	Arnt2	sp|Q61324|ARNT2_MOUSE Aryl hydrocarbon receptor nuclear translocator 2 OS=Mus musculus OX=10090 GN=Arnt2 PE=1 SV=2	1	1	1	1	1	0	0	0	1	0	0	0	0	1	0	0	0	0	1	1	0	0	0	1	0	0	0	0	1	0	0	0	0	1	1	0	0	0	1	0	0	0
Q61335	Q61335	2	2	2	B-cell receptor-associated protein 31	Bcap31	sp|Q61335|BAP31_MOUSE B-cell receptor-associated protein 31 OS=Mus musculus OX=10090 GN=Bcap31 PE=1 SV=4	1	2	2	2	0	0	0	0	0	2	0	2	0	0	0	0	0	0	0	0	0	0	0	0	2	0	2	0	0	0	0	0	0	0	0	0	0	0	0	2	0	2
Q61390	Q61390	17	12	12	T-complex protein 1 subunit zeta-2	Cct6b	sp|Q61390|TCPW_MOUSE T-complex protein 1 subunit zeta-2 OS=Mus musculus OX=10090 GN=Cct6b PE=1 SV=4	1	17	12	12	5	12	12	6	4	7	8	14	4	4	4	11	15	7	2	0	7	8	4	2	2	3	11	3	2	1	7	10	3	2	0	7	8	4	2	2	3	11
Q61391	Q61391	7	7	7	Neprilysin	Mme	sp|Q61391|NEP_MOUSE Neprilysin OS=Mus musculus OX=10090 GN=Mme PE=1 SV=3	1	7	7	7	5	0	0	0	0	6	0	0	2	4	2	0	0	1	3	5	0	0	0	0	6	0	0	2	4	2	0	0	1	3	5	0	0	0	0	6	0	0
Q61400	Q61400	8	8	8	Carcinoembryonic antigen-related cell adhesion molecule 10	Ceacam10	sp|Q61400|CEAMA_MOUSE Carcinoembryonic antigen-related cell adhesion molecule 10 OS=Mus musculus OX=10090 GN=Ceacam10 PE=1 SV=1	1	8	8	8	5	4	3	2	2	5	4	4	4	4	6	4	1	3	3	5	4	3	2	2	5	4	4	4	4	6	4	1	3	3	5	4	3	2	2	5	4	4
Q61425	Q61425	20	20	20	Hydroxyacyl-coenzyme A dehydrogenase, mitochondrial	Hadh	sp|Q61425|HCDH_MOUSE Hydroxyacyl-coenzyme A dehydrogenase, mitochondrial OS=Mus musculus OX=10090 GN=Hadh PE=1 SV=2	1	20	20	20	11	4	0	0	0	18	10	2	1	1	16	9	0	2	0	11	4	0	0	0	18	10	2	1	1	16	9	0	2	0	11	4	0	0	0	18	10	2
Q61469	Q61469	1	1	1	Lipid phosphate phosphohydrolase 1	Ppap2a	sp|Q61469|PLPP1_MOUSE Phospholipid phosphatase 1 OS=Mus musculus OX=10090 GN=Plpp1 PE=1 SV=1	1	1	1	1	1	0	0	0	0	0	0	1	0	0	0	0	0	0	0	1	0	0	0	0	0	0	1	0	0	0	0	0	0	0	1	0	0	0	0	0	0	1
Q61475	Q61475	1	1	1	Complement decay-accelerating factor, GPI-anchored	Cd55	sp|Q61475|DAF1_MOUSE Complement decay-accelerating factor, GPI-anchored OS=Mus musculus OX=10090 GN=Cd55 PE=1 SV=2	1	1	1	1	1	0	0	0	0	1	1	1	0	0	1	1	0	0	0	1	0	0	0	0	1	1	1	0	0	1	1	0	0	0	1	0	0	0	0	1	1	1
Q61495;Q7TSF1	Q61495;Q7TSF1	1;1	1;1	1;1	Desmoglein-1-alpha;Desmoglein-1-beta	Dsg1a;Dsg1b	sp|Q61495|DSG1A_MOUSE Desmoglein-1-alpha OS=Mus musculus OX=10090 GN=Dsg1a PE=2 SV=2;sp|Q7TSF1|DSG1B_MOUSE Desmoglein-1-beta OS=Mus musculus OX=10090 GN=Dsg1b PE=1 SV=1	2	1	1	1	0	0	0	0	0	0	1	0	0	0	0	1	0	0	1	0	0	0	0	0	0	1	0	0	0	0	1	0	0	1	0	0	0	0	0	0	1	0
Q61543	Q61543	3	3	3	Golgi apparatus protein 1	Glg1	sp|Q61543|GSLG1_MOUSE Golgi apparatus protein 1 OS=Mus musculus OX=10090 GN=Glg1 PE=1 SV=1	1	3	3	3	2	1	0	0	0	0	0	0	1	1	1	0	0	1	1	2	1	0	0	0	0	0	0	1	1	1	0	0	1	1	2	1	0	0	0	0	0	0
Q61545	Q61545	1	1	1	RNA-binding protein EWS	Ewsr1	sp|Q61545|EWS_MOUSE RNA-binding protein EWS OS=Mus musculus OX=10090 GN=Ewsr1 PE=1 SV=2	1	1	1	1	1	0	0	1	0	1	0	0	1	0	1	0	1	0	1	1	0	0	1	0	1	0	0	1	0	1	0	1	0	1	1	0	0	1	0	1	0	0
Q61578	Q61578	16	16	16	NADPH:adrenodoxin oxidoreductase, mitochondrial	Fdxr	sp|Q61578|ADRO_MOUSE NADPH:adrenodoxin oxidoreductase, mitochondrial OS=Mus musculus OX=10090 GN=Fdxr PE=1 SV=1	1	16	16	16	11	6	0	1	0	13	4	0	0	0	10	3	0	1	0	11	6	0	1	0	13	4	0	0	0	10	3	0	1	0	11	6	0	1	0	13	4	0
Q61584;P35922;Q9WVR4	Q61584	6;1;1	6;1;1	6;1;1	Fragile X mental retardation syndrome-related protein 1	Fxr1	sp|Q61584|FXR1_MOUSE Fragile X mental retardation syndrome-related protein 1 OS=Mus musculus OX=10090 GN=Fxr1 PE=1 SV=2	3	6	6	6	1	1	0	1	2	1	0	0	3	2	2	0	0	3	1	1	1	0	1	2	1	0	0	3	2	2	0	0	3	1	1	1	0	1	2	1	0	0
Q61598;P50396	Q61598	6;2	6;2	6;2	Rab GDP dissociation inhibitor beta	Gdi2	sp|Q61598|GDIB_MOUSE Rab GDP dissociation inhibitor beta OS=Mus musculus OX=10090 GN=Gdi2 PE=1 SV=1	2	6	6	6	3	0	0	0	0	5	3	0	0	0	5	2	0	0	0	3	0	0	0	0	5	3	0	0	0	5	2	0	0	0	3	0	0	0	0	5	3	0
Q61599	Q61599	1	1	1	Rho GDP-dissociation inhibitor 2	Arhgdib	sp|Q61599|GDIR2_MOUSE Rho GDP-dissociation inhibitor 2 OS=Mus musculus OX=10090 GN=Arhgdib PE=1 SV=3	1	1	1	1	1	0	0	0	0	0	0	0	0	0	0	0	0	0	0	1	0	0	0	0	0	0	0	0	0	0	0	0	0	0	1	0	0	0	0	0	0	0
Q61656;Q501J6	Q61656	7;1	7;1	6;0	Probable ATP-dependent RNA helicase DDX5	Ddx5	sp|Q61656|DDX5_MOUSE Probable ATP-dependent RNA helicase DDX5 OS=Mus musculus OX=10090 GN=Ddx5 PE=1 SV=2	2	7	7	6	5	2	0	3	1	5	2	0	2	0	5	2	0	2	0	5	2	0	3	1	5	2	0	2	0	5	2	0	2	0	4	2	0	2	1	4	1	0
Q61879	Q61879	10	10	9	Myosin-10	Myh10	sp|Q61879|MYH10_MOUSE Myosin-10 OS=Mus musculus OX=10090 GN=Myh10 PE=1 SV=2	1	10	10	9	0	6	0	0	0	0	5	1	0	0	0	8	2	0	0	0	6	0	0	0	0	5	1	0	0	0	8	2	0	0	0	5	0	0	0	0	4	1
Q61884	Q61884	54	54	54	Meiosis-specific nuclear structural protein 1	Mns1	sp|Q61884|MNS1_MOUSE Meiosis-specific nuclear structural protein 1 OS=Mus musculus OX=10090 GN=Mns1 PE=1 SV=1	1	54	54	54	1	2	36	1	3	2	6	37	4	3	1	3	34	5	3	1	2	36	1	3	2	6	37	4	3	1	3	34	5	3	1	2	36	1	3	2	6	37
Q61937	Q61937	8	8	8	Nucleophosmin	Npm1	sp|Q61937|NPM_MOUSE Nucleophosmin OS=Mus musculus OX=10090 GN=Npm1 PE=1 SV=1	1	8	8	8	5	4	2	0	0	2	7	4	0	0	2	5	3	0	0	5	4	2	0	0	2	7	4	0	0	2	5	3	0	0	5	4	2	0	0	2	7	4
Q61999	Q61999	6	6	6	Outer dense fiber protein 1	Odf1	sp|Q61999|ODFP1_MOUSE Outer dense fiber protein 1 OS=Mus musculus OX=10090 GN=Odf1 PE=2 SV=1	1	6	6	6	0	0	0	6	3	0	0	0	3	1	0	0	0	3	1	0	0	0	6	3	0	0	0	3	1	0	0	0	3	1	0	0	0	6	3	0	0	0
Q62093	Q62093	8	8	8	Serine/arginine-rich splicing factor 2	Srsf2	sp|Q62093|SRSF2_MOUSE Serine/arginine-rich splicing factor 2 OS=Mus musculus OX=10090 GN=Srsf2 PE=1 SV=4	1	8	8	8	2	5	0	0	1	2	6	2	1	1	4	7	2	0	0	2	5	0	0	1	2	6	2	1	1	4	7	2	0	0	2	5	0	0	1	2	6	2
Q62148	Q62148	7	5	5	Retinal dehydrogenase 2	Aldh1a2	sp|Q62148|AL1A2_MOUSE Retinal dehydrogenase 2 OS=Mus musculus OX=10090 GN=Aldh1a2 PE=1 SV=2	1	7	5	5	4	0	0	0	0	3	1	0	0	0	6	1	0	0	0	3	0	0	0	0	2	0	0	0	0	4	0	0	0	0	3	0	0	0	0	2	0	0
Q62186	Q62186	4	4	4	Translocon-associated protein subunit delta	Ssr4	sp|Q62186|SSRD_MOUSE Translocon-associated protein subunit delta OS=Mus musculus OX=10090 GN=Ssr4 PE=1 SV=1	1	4	4	4	4	2	0	0	1	2	0	0	0	1	0	0	0	0	0	4	2	0	0	1	2	0	0	0	1	0	0	0	0	0	4	2	0	0	1	2	0	0
Q62188	Q62188	1	1	1	Dihydropyrimidinase-related protein 3	Dpysl3	sp|Q62188|DPYL3_MOUSE Dihydropyrimidinase-related protein 3 OS=Mus musculus OX=10090 GN=Dpysl3 PE=1 SV=1	1	1	1	1	0	0	0	1	0	0	0	0	0	0	0	0	0	1	0	0	0	0	1	0	0	0	0	0	0	0	0	0	1	0	0	0	0	1	0	0	0	0
Q62189	Q62189	3	3	3	U1 small nuclear ribonucleoprotein A	Snrpa	sp|Q62189|SNRPA_MOUSE U1 small nuclear ribonucleoprotein A OS=Mus musculus OX=10090 GN=Snrpa PE=1 SV=3	1	3	3	3	2	2	0	1	0	2	2	0	0	0	1	3	0	0	0	2	2	0	1	0	2	2	0	0	0	1	3	0	0	0	2	2	0	1	0	2	2	0
Q62252	Q62252	10	10	10	Sperm surface protein Sp17	Spa17	sp|Q62252|SP17_MOUSE Sperm surface protein Sp17 OS=Mus musculus OX=10090 GN=Spa17 PE=1 SV=1	1	10	10	10	6	8	7	2	3	5	7	7	2	3	6	4	8	2	2	6	8	7	2	3	5	7	7	2	3	6	4	8	2	2	6	8	7	2	3	5	7	7
Q62261	Q62261	12	11	11	Spectrin beta chain, non-erythrocytic 1	Sptbn1	sp|Q62261|SPTB2_MOUSE Spectrin beta chain, non-erythrocytic 1 OS=Mus musculus OX=10090 GN=Sptbn1 PE=1 SV=2	1	12	11	11	6	1	0	0	0	7	2	0	0	1	6	1	0	0	0	6	1	0	0	0	7	1	0	0	1	5	1	0	0	0	6	1	0	0	0	7	1	0
Q62318	Q62318	4	4	4	Transcription intermediary factor 1-beta	Trim28	sp|Q62318|TIF1B_MOUSE Transcription intermediary factor 1-beta OS=Mus musculus OX=10090 GN=Trim28 PE=1 SV=3	1	4	4	4	0	0	0	0	0	2	0	0	0	0	3	0	0	0	0	0	0	0	0	0	2	0	0	0	0	3	0	0	0	0	0	0	0	0	0	2	0	0
Q62376	Q62376	2	2	2	U1 small nuclear ribonucleoprotein 70 kDa	Snrnp70	sp|Q62376|RU17_MOUSE U1 small nuclear ribonucleoprotein 70 kDa OS=Mus musculus OX=10090 GN=Snrnp70 PE=1 SV=2	1	2	2	2	0	1	0	0	0	0	2	0	0	0	0	2	0	0	0	0	1	0	0	0	0	2	0	0	0	0	2	0	0	0	0	1	0	0	0	0	2	0
Q62393	Q62393	5	5	5	Tumor protein D52	Tpd52	sp|Q62393|TPD52_MOUSE Tumor protein D52 OS=Mus musculus OX=10090 GN=Tpd52 PE=1 SV=2	1	5	5	5	4	0	0	0	0	4	0	1	0	0	1	0	0	0	0	4	0	0	0	0	4	0	1	0	0	1	0	0	0	0	4	0	0	0	0	4	0	1
Q62421	Q62421	2	2	2	Endophilin-A3	Sh3gl3	sp|Q62421|SH3G3_MOUSE Endophilin-A3 OS=Mus musculus OX=10090 GN=Sh3gl3 PE=1 SV=1	1	2	2	2	2	0	1	0	0	0	0	0	0	0	0	0	0	0	0	2	0	1	0	0	0	0	0	0	0	0	0	0	0	0	2	0	1	0	0	0	0	0
Q62425	Q62425	2	2	2	Cytochrome c oxidase subunit NDUFA4	Ndufa4	sp|Q62425|NDUA4_MOUSE Cytochrome c oxidase subunit NDUFA4 OS=Mus musculus OX=10090 GN=Ndufa4 PE=1 SV=2	1	2	2	2	0	0	0	0	0	1	0	0	1	1	1	1	0	1	0	0	0	0	0	0	1	0	0	1	1	1	1	0	1	0	0	0	0	0	0	1	0	0
Q62465	Q62465	7	7	7	Synaptic vesicle membrane protein VAT-1 homolog	Vat1	sp|Q62465|VAT1_MOUSE Synaptic vesicle membrane protein VAT-1 homolog OS=Mus musculus OX=10090 GN=Vat1 PE=1 SV=3	1	7	7	7	5	0	0	1	0	6	3	0	0	0	6	1	0	0	0	5	0	0	1	0	6	3	0	0	0	6	1	0	0	0	5	0	0	1	0	6	3	0
Q62522	Q62522	31	31	31	Zona pellucida-binding protein 1	Zpbp	sp|Q62522|ZPBP1_MOUSE Zona pellucida-binding protein 1 OS=Mus musculus OX=10090 GN=Zpbp PE=1 SV=2	1	31	31	31	19	22	21	4	4	19	24	26	9	3	21	24	25	8	5	19	22	21	4	4	19	24	26	9	3	21	24	25	8	5	19	22	21	4	4	19	24	26
Q63811	Q63811	9	9	9	Calcineurin subunit B type 2	Ppp3r2	sp|Q63811|CANB2_MOUSE Calcineurin subunit B type 2 OS=Mus musculus OX=10090 GN=Ppp3r2 PE=1 SV=3	1	9	9	9	6	2	2	0	0	6	3	2	1	0	6	5	2	1	0	6	2	2	0	0	6	3	2	1	0	6	5	2	1	0	6	2	2	0	0	6	3	2
Q63850	Q63850	3	3	3	Nuclear pore glycoprotein p62	Nup62	sp|Q63850|NUP62_MOUSE Nuclear pore glycoprotein p62 OS=Mus musculus OX=10090 GN=Nup62 PE=1 SV=2	1	3	3	3	1	3	1	1	0	2	2	1	1	1	3	2	1	1	0	1	3	1	1	0	2	2	1	1	1	3	2	1	1	0	1	3	1	1	0	2	2	1
Q64176	Q64176	10	8	8	Carboxylesterase 1E	Ces1e	sp|Q64176|EST1E_MOUSE Carboxylesterase 1E OS=Mus musculus OX=10090 GN=Ces1e PE=1 SV=1	1	10	8	8	2	1	0	0	0	7	2	2	0	0	8	3	1	0	0	1	0	0	0	0	5	0	1	0	0	6	1	0	0	0	1	0	0	0	0	5	0	1
Q64191	Q64191	5	5	5	N(4)-(beta-N-acetylglucosaminyl)-L-asparaginase;Glycosylasparaginase alpha chain;Glycosylasparaginase beta chain	Aga	sp|Q64191|ASPG_MOUSE N(4)-(beta-N-acetylglucosaminyl)-L-asparaginase OS=Mus musculus OX=10090 GN=Aga PE=1 SV=1	1	5	5	5	0	0	0	0	0	5	0	0	0	1	0	0	1	1	0	0	0	0	0	0	5	0	0	0	1	0	0	1	1	0	0	0	0	0	0	5	0	0
Q64261	Q64261	1	1	1	Cyclin-dependent kinase 6	Cdk6	sp|Q64261|CDK6_MOUSE Cyclin-dependent kinase 6 OS=Mus musculus OX=10090 GN=Cdk6 PE=1 SV=2	1	1	1	1	0	0	0	1	0	0	0	0	0	0	0	0	0	0	0	0	0	0	1	0	0	0	0	0	0	0	0	0	0	0	0	0	0	1	0	0	0	0
Q64324	Q64324	28	28	28	Syntaxin-binding protein 2	Stxbp2	sp|Q64324|STXB2_MOUSE Syntaxin-binding protein 2 OS=Mus musculus OX=10090 GN=Stxbp2 PE=1 SV=1	1	28	28	28	17	12	2	0	0	22	18	2	1	2	18	23	2	1	2	17	12	2	0	0	22	18	2	1	2	18	23	2	1	2	17	12	2	0	0	22	18	2
Q64327	Q64327	1	1	1	Male-enhanced antigen 1	Mea1	sp|Q64327|MEA1_MOUSE Male-enhanced antigen 1 OS=Mus musculus OX=10090 GN=Mea1 PE=1 SV=1	1	1	1	1	0	1	1	0	0	0	0	1	0	0	0	1	1	0	0	0	1	1	0	0	0	0	1	0	0	0	1	1	0	0	0	1	1	0	0	0	0	1
Q64356	Q64356	5	5	5	Seminal vesicle secretory protein 6	Svs6	sp|Q64356|SVS6_MOUSE Seminal vesicle secretory protein 6 OS=Mus musculus OX=10090 GN=Svs6 PE=2 SV=1	1	5	5	5	1	0	0	0	0	1	3	4	2	1	1	2	3	1	1	1	0	0	0	0	1	3	4	2	1	1	2	3	1	1	1	0	0	0	0	1	3	4
Q64362	Q64362	1	1	1	AKT-interacting protein	Aktip	sp|Q64362|AKTIP_MOUSE AKT-interacting protein OS=Mus musculus OX=10090 GN=Aktip PE=1 SV=1	1	1	1	1	0	0	0	0	0	0	0	0	0	0	0	0	0	0	1	0	0	0	0	0	0	0	0	0	0	0	0	0	0	1	0	0	0	0	0	0	0	0
Q64433	Q64433	30	30	30	10 kDa heat shock protein, mitochondrial	Hspe1	sp|Q64433|CH10_MOUSE 10 kDa heat shock protein, mitochondrial OS=Mus musculus OX=10090 GN=Hspe1 PE=1 SV=2	1	30	30	30	25	28	24	5	5	20	28	29	6	4	16	27	28	7	4	25	28	24	5	5	20	28	29	6	4	16	27	28	7	4	25	28	24	5	5	20	28	29
Q64442	Q64442	35	35	35	Sorbitol dehydrogenase	Sord	sp|Q64442|DHSO_MOUSE Sorbitol dehydrogenase OS=Mus musculus OX=10090 GN=Sord PE=1 SV=3	1	35	35	35	31	7	3	2	0	29	23	13	1	0	28	21	7	1	0	31	7	3	2	0	29	23	13	1	0	28	21	7	1	0	31	7	3	2	0	29	23	13
Q64444	Q64444	14	14	14	Carbonic anhydrase 4	Ca4	sp|Q64444|CAH4_MOUSE Carbonic anhydrase 4 OS=Mus musculus OX=10090 GN=Ca4 PE=1 SV=1	1	14	14	14	12	2	3	1	1	13	6	8	0	1	11	8	3	1	2	12	2	3	1	1	13	6	8	0	1	11	8	3	1	2	12	2	3	1	1	13	6	8
Q64467	Q64467	24	24	22	Glyceraldehyde-3-phosphate dehydrogenase, testis-specific	Gapdhs	sp|Q64467|G3PT_MOUSE Glyceraldehyde-3-phosphate dehydrogenase, testis-specific OS=Mus musculus OX=10090 GN=Gapdhs PE=1 SV=1	1	24	24	22	14	11	9	17	13	14	6	16	9	6	10	9	10	9	5	14	11	9	17	13	14	6	16	9	6	10	9	10	9	5	12	10	7	16	12	12	5	14
Q6ZWY9;Q64478;Q64525;P10854	Q6ZWY9;Q64478;Q64525;P10854	20;20;19;19	1;1;1;1	1;1;1;1	Histone H2B type 1-C/E/G;Histone H2B type 1-H;Histone H2B type 2-B;Histone H2B type 1-M	Hist1h2bc;Hist1h2bh;Hist2h2bb;Hist1h2bm	sp|Q6ZWY9|H2B1C_MOUSE Histone H2B type 1-C/E/G OS=Mus musculus OX=10090 GN=H2bc4 PE=1 SV=3;sp|Q64478|H2B1H_MOUSE Histone H2B type 1-H OS=Mus musculus OX=10090 GN=H2bc9 PE=1 SV=3;sp|Q64525|H2B2B_MOUSE Histone H2B type 2-B OS=Mus musculus OX=10090 GN=Hist2h2	4	20	1	1	7	15	11	5	5	9	17	19	3	3	7	14	12	4	5	1	1	1	1	1	0	1	1	1	0	0	1	0	1	1	1	1	1	1	1	0	1	1
Q64511	Q64511	7	7	7	DNA topoisomerase 2-beta	Top2b	sp|Q64511|TOP2B_MOUSE DNA topoisomerase 2-beta OS=Mus musculus OX=10090 GN=Top2b PE=1 SV=2	1	7	7	7	0	0	0	0	0	0	5	0	0	0	1	4	0	0	0	0	0	0	0	0	0	5	0	0	0	1	4	0	0	0	0	0	0	0	0	0	5	0
Q64514	Q64514	49	49	49	Tripeptidyl-peptidase 2	Tpp2	sp|Q64514|TPP2_MOUSE Tripeptidyl-peptidase 2 OS=Mus musculus OX=10090 GN=Tpp2 PE=1 SV=3	1	49	49	49	31	15	3	0	1	43	16	7	0	1	35	21	4	1	1	31	15	3	0	1	43	16	7	0	1	35	21	4	1	1	31	15	3	0	1	43	16	7
Q64516	Q64516	5	2	2	Glycerol kinase	Gk	sp|Q64516|GLPK_MOUSE Glycerol kinase OS=Mus musculus OX=10090 GN=Gk PE=1 SV=2	1	5	2	2	1	4	4	5	4	2	0	3	1	1	0	1	2	0	0	1	2	2	2	2	2	0	2	0	1	0	1	1	0	0	1	2	2	2	2	2	0	2
Q64521	Q64521	53	53	53	Glycerol-3-phosphate dehydrogenase, mitochondrial	Gpd2	sp|Q64521|GPDM_MOUSE Glycerol-3-phosphate dehydrogenase, mitochondrial OS=Mus musculus OX=10090 GN=Gpd2 PE=1 SV=2	1	53	53	53	30	25	4	47	35	35	5	4	26	17	26	2	1	25	15	30	25	4	47	35	35	5	4	26	17	26	2	1	25	15	30	25	4	47	35	35	5	4
Q64524	Q64524	12	1	1	Histone H2B type 2-E	Hist2h2be	sp|Q64524|H2B2E_MOUSE Histone H2B type 2-E OS=Mus musculus OX=10090 GN=H2bc21 PE=1 SV=3	1	12	1	1	5	7	6	4	4	5	9	11	2	2	4	8	6	3	3	1	0	1	1	1	0	1	1	1	0	0	1	0	1	1	1	0	1	1	1	0	1	1
Q64702	Q64702	1	1	1	Serine/threonine-protein kinase PLK4	Plk4	sp|Q64702|PLK4_MOUSE Serine/threonine-protein kinase PLK4 OS=Mus musculus OX=10090 GN=Plk4 PE=1 SV=2	1	1	1	1	0	1	1	0	0	0	0	0	0	0	0	0	0	0	0	0	1	1	0	0	0	0	0	0	0	0	0	0	0	0	0	1	1	0	0	0	0	0
Q66GT5	Q66GT5	6	6	6	Phosphatidylglycerophosphatase and protein-tyrosine phosphatase 1	Ptpmt1	sp|Q66GT5|PTPM1_MOUSE Phosphatidylglycerophosphatase and protein-tyrosine phosphatase 1 OS=Mus musculus OX=10090 GN=Ptpmt1 PE=1 SV=1	1	6	6	6	3	1	0	1	4	4	0	1	1	2	2	1	0	2	3	3	1	0	1	4	4	0	1	1	2	2	1	0	2	3	3	1	0	1	4	4	0	1
Q67E05	Q67E05	15	15	15	Bactericidal permeability-increasing protein	Bpi	sp|Q67E05|BPI_MOUSE Bactericidal permeability-increasing protein OS=Mus musculus OX=10090 GN=Bpi PE=1 SV=1	1	15	15	15	9	4	0	0	0	8	14	2	1	2	5	14	3	1	2	9	4	0	0	0	8	14	2	1	2	5	14	3	1	2	9	4	0	0	0	8	14	2
Q67FY2	Q67FY2	1	1	1	B-cell CLL/lymphoma 9-like protein	Bcl9l	sp|Q67FY2|BCL9L_MOUSE B-cell CLL/lymphoma 9-like protein OS=Mus musculus OX=10090 GN=Bcl9l PE=1 SV=1	1	1	1	1	0	0	0	0	0	1	1	0	0	0	0	0	0	0	0	0	0	0	0	0	1	1	0	0	0	0	0	0	0	0	0	0	0	0	0	1	1	0
Q68FD5	Q68FD5	34	34	34	Clathrin heavy chain 1	Cltc	sp|Q68FD5|CLH1_MOUSE Clathrin heavy chain 1 OS=Mus musculus OX=10090 GN=Cltc PE=1 SV=3	1	34	34	34	11	8	2	0	3	31	5	4	1	3	22	9	4	1	0	11	8	2	0	3	31	5	4	1	3	22	9	4	1	0	11	8	2	0	3	31	5	4
Q68FF6;Q9JLQ2	Q68FF6	5;1	5;1	5;1	ARF GTPase-activating protein GIT1	Git1	sp|Q68FF6|GIT1_MOUSE ARF GTPase-activating protein GIT1 OS=Mus musculus OX=10090 GN=Git1 PE=1 SV=1	2	5	5	5	1	0	0	3	1	0	1	0	1	1	0	0	0	0	1	1	0	0	3	1	0	1	0	1	1	0	0	0	0	1	1	0	0	3	1	0	1	0
Q69AB2	Q69AB2	2	2	2	Thioredoxin domain-containing protein 8	Txndc8	sp|Q69AB2|TXND8_MOUSE Thioredoxin domain-containing protein 8 OS=Mus musculus OX=10090 GN=Txndc8 PE=1 SV=1	1	2	2	2	2	0	0	0	0	1	0	0	0	0	0	0	0	0	0	2	0	0	0	0	1	0	0	0	0	0	0	0	0	0	2	0	0	0	0	1	0	0
Q69Z23	Q69Z23	122	121	119	Dynein heavy chain 17, axonemal	Dnah17	sp|Q69Z23|DYH17_MOUSE Dynein axonemal heavy chain 17 OS=Mus musculus OX=10090 GN=Dnah17 PE=1 SV=2	1	122	121	119	25	111	6	7	14	71	38	2	4	4	28	39	4	3	3	25	111	6	6	13	70	37	2	4	4	27	38	4	3	3	24	109	6	5	12	68	36	2
Q69ZB0	Q69ZB0	2	2	2	Leucine-rich repeat and coiled-coil domain-containing protein 1	Lrrcc1	sp|Q69ZB0|LRCC1_MOUSE Leucine-rich repeat and coiled-coil domain-containing protein 1 OS=Mus musculus OX=10090 GN=Lrrcc1 PE=2 SV=2	1	2	2	2	0	1	0	1	0	1	0	0	0	0	1	1	0	0	0	0	1	0	1	0	1	0	0	0	0	1	1	0	0	0	0	1	0	1	0	1	0	0
Q69ZN7	Q69ZN7	4	4	4	Myoferlin	Myof	sp|Q69ZN7|MYOF_MOUSE Myoferlin OS=Mus musculus OX=10090 GN=Myof PE=1 SV=2	1	4	4	4	3	1	1	0	1	1	0	0	0	1	0	0	1	1	1	3	1	1	0	1	1	0	0	0	1	0	0	1	1	1	3	1	1	0	1	1	0	0
Q69ZU8	Q69ZU8	1	1	1	Ankyrin repeat domain-containing protein 6	Ankrd6	sp|Q69ZU8|ANKR6_MOUSE Ankyrin repeat domain-containing protein 6 OS=Mus musculus OX=10090 GN=Ankrd6 PE=1 SV=2	1	1	1	1	1	1	1	0	0	1	1	1	0	0	1	1	1	0	0	1	1	1	0	0	1	1	1	0	0	1	1	1	0	0	1	1	1	0	0	1	1	1
Q6A4J8	Q6A4J8	24	24	24	Ubiquitin carboxyl-terminal hydrolase 7	Usp7	sp|Q6A4J8|UBP7_MOUSE Ubiquitin carboxyl-terminal hydrolase 7 OS=Mus musculus OX=10090 GN=Usp7 PE=1 SV=1	1	24	24	24	20	4	0	0	0	18	0	0	0	0	19	0	2	0	0	20	4	0	0	0	18	0	0	0	0	19	0	2	0	0	20	4	0	0	0	18	0	0
Q6AW46;Q8QZR3;Q8BK48;Q91WG0	Q6AW46	11;1;1;1	11;1;1;1	11;1;1;1	Carboxylesterase 5A	Ces5a	sp|Q6AW46|EST5A_MOUSE Carboxylesterase 5A OS=Mus musculus OX=10090 GN=Ces5a PE=2 SV=1	4	11	11	11	6	1	0	0	0	9	7	4	1	0	11	10	4	0	0	6	1	0	0	0	9	7	4	1	0	11	10	4	0	0	6	1	0	0	0	9	7	4
Q6DFV1	Q6DFV1	1	1	1	Condensin-2 complex subunit G2	Ncapg2	sp|Q6DFV1|CNDG2_MOUSE Condensin-2 complex subunit G2 OS=Mus musculus OX=10090 GN=Ncapg2 PE=1 SV=2	1	1	1	1	1	0	0	1	0	0	0	0	0	0	0	0	0	0	0	1	0	0	1	0	0	0	0	0	0	0	0	0	0	0	1	0	0	1	0	0	0	0
Q6GQT0	Q6GQT0	5	5	5	Dual specificity protein phosphatase CDC14A	Cdc14a	sp|Q6GQT0|CC14A_MOUSE Dual specificity protein phosphatase CDC14A OS=Mus musculus OX=10090 GN=Cdc14a PE=1 SV=2	1	5	5	5	0	0	0	0	0	1	5	0	0	0	1	5	0	0	0	0	0	0	0	0	1	5	0	0	0	1	5	0	0	0	0	0	0	0	0	1	5	0
Q6GQT9	Q6GQT9	3	3	3	Nodal modulator 1	Nomo1	sp|Q6GQT9|NOMO1_MOUSE Nodal modulator 1 OS=Mus musculus OX=10090 GN=Nomo1 PE=1 SV=1	1	3	3	3	3	0	0	0	0	0	0	0	0	1	0	0	0	0	1	3	0	0	0	0	0	0	0	0	1	0	0	0	0	1	3	0	0	0	0	0	0	0
Q6GSS7;Q64523	Q6GSS7;Q64523	13;12	13;12	4;4	Histone H2A type 2-A;Histone H2A type 2-C	Hist2h2aa1;Hist2h2ac	sp|Q6GSS7|H2A2A_MOUSE Histone H2A type 2-A OS=Mus musculus OX=10090 GN=Hist2h2aa1 PE=1 SV=3;sp|Q64523|H2A2C_MOUSE Histone H2A type 2-C OS=Mus musculus OX=10090 GN=H2ac20 PE=1 SV=3	2	13	13	4	3	9	9	5	3	7	10	9	4	5	4	10	7	4	4	3	9	9	5	3	7	10	9	4	5	4	10	7	4	4	1	2	2	0	0	2	4	2
Q6GV12	Q6GV12	2	2	2	3-ketodihydrosphingosine reductase	Kdsr	sp|Q6GV12|KDSR_MOUSE 3-ketodihydrosphingosine reductase OS=Mus musculus OX=10090 GN=Kdsr PE=1 SV=1	1	2	2	2	2	0	0	0	0	1	0	0	0	0	0	0	0	0	0	2	0	0	0	0	1	0	0	0	0	0	0	0	0	0	2	0	0	0	0	1	0	0
Q6IE21	Q6IE21	1	1	1	OTU domain-containing protein 6A	Otud6a	sp|Q6IE21|OTU6A_MOUSE OTU domain-containing protein 6A OS=Mus musculus OX=10090 GN=Otud6a PE=1 SV=1	1	1	1	1	0	0	0	1	0	0	0	0	0	0	0	0	0	0	0	0	0	0	1	0	0	0	0	0	0	0	0	0	0	0	0	0	0	1	0	0	0	0
Q6IMH0	Q6IMH0	7	7	7	Testis, prostate and placenta-expressed protein	Tepp	sp|Q6IMH0|TEPP_MOUSE Testis, prostate and placenta-expressed protein OS=Mus musculus OX=10090 GN=Tepp PE=2 SV=1	1	7	7	7	0	0	0	6	2	0	0	0	5	2	0	0	1	5	3	0	0	0	6	2	0	0	0	5	2	0	0	1	5	3	0	0	0	6	2	0	0	0
Q6J756	Q6J756	5	5	5	Calpain-11	Capn11	sp|Q6J756|CAN11_MOUSE Calpain-11 OS=Mus musculus OX=10090 GN=Capn11 PE=1 SV=1	1	5	5	5	0	0	0	0	0	4	3	1	0	0	4	4	0	0	0	0	0	0	0	0	4	3	1	0	0	4	4	0	0	0	0	0	0	0	0	4	3	1
Q6JVL5	Q6JVL5	2	2	2	Epididymal-specific lipocalin-12	Lcn12	sp|Q6JVL5|LCN12_MOUSE Epididymal-specific lipocalin-12 OS=Mus musculus OX=10090 GN=Lcn12 PE=2 SV=1	1	2	2	2	1	1	1	1	1	1	1	2	0	1	1	2	1	1	1	1	1	1	1	1	1	1	2	0	1	1	2	1	1	1	1	1	1	1	1	1	1	2
Q6NY15	Q6NY15	22	22	22	Testis-specific gene 10 protein	Tsga10	sp|Q6NY15|TSG10_MOUSE Testis-specific gene 10 protein OS=Mus musculus OX=10090 GN=Tsga10 PE=1 SV=1	1	22	22	22	0	0	0	22	13	0	0	1	8	6	0	0	0	6	5	0	0	0	22	13	0	0	1	8	6	0	0	0	6	5	0	0	0	22	13	0	0	1
Q6NZC7	Q6NZC7	3	3	3	SEC23-interacting protein	Sec23ip	sp|Q6NZC7|S23IP_MOUSE SEC23-interacting protein OS=Mus musculus OX=10090 GN=Sec23ip PE=1 SV=2	1	3	3	3	1	1	0	0	0	1	0	0	0	0	2	0	0	0	0	1	1	0	0	0	1	0	0	0	0	2	0	0	0	0	1	1	0	0	0	1	0	0
Q6NZQ0	Q6NZQ0	3	3	3	Coiled-coil domain-containing protein C16orf93 homolog	Gm166	sp|Q6NZQ0|CF119_MOUSE Cilia- and flagella-associated protein 119 OS=Mus musculus OX=10090 GN=Cfap119 PE=1 SV=2	1	3	3	3	0	3	2	0	0	0	2	1	1	1	0	1	2	1	0	0	3	2	0	0	0	2	1	1	1	0	1	2	1	0	0	3	2	0	0	0	2	1
Q6P069	Q6P069	6	6	6	Sorcin	Sri	sp|Q6P069|SORCN_MOUSE Sorcin OS=Mus musculus OX=10090 GN=Sri PE=1 SV=1	1	6	6	6	1	0	1	0	0	5	6	1	0	0	2	6	1	0	0	1	0	1	0	0	5	6	1	0	0	2	6	1	0	0	1	0	1	0	0	5	6	1
Q6P1B1	Q6P1B1	5	5	5	Xaa-Pro aminopeptidase 1	Xpnpep1	sp|Q6P1B1|XPP1_MOUSE Xaa-Pro aminopeptidase 1 OS=Mus musculus OX=10090 GN=Xpnpep1 PE=1 SV=1	1	5	5	5	2	1	0	0	0	3	0	0	0	0	4	0	0	0	0	2	1	0	0	0	3	0	0	0	0	4	0	0	0	0	2	1	0	0	0	3	0	0
Q6P1E8	Q6P1E8	66	66	66	EF-hand calcium-binding domain-containing protein 6	Efcab6	sp|Q6P1E8|EFCB6_MOUSE EF-hand calcium-binding domain-containing protein 6 OS=Mus musculus OX=10090 GN=Efcab6 PE=1 SV=2	1	66	66	66	34	53	28	2	2	38	53	44	3	2	35	49	45	6	1	34	53	28	2	2	38	53	44	3	2	35	49	45	6	1	34	53	28	2	2	38	53	44
Q6P3D0;Q8VHN8	Q6P3D0;Q8VHN8	1;1	1;1	1;1	U8 snoRNA-decapping enzyme;Protein syndesmos	Nudt16;Nudt16l1	sp|Q6P3D0|NUD16_MOUSE U8 snoRNA-decapping enzyme OS=Mus musculus OX=10090 GN=Nudt16 PE=1 SV=1;sp|Q8VHN8|TIRR_MOUSE Tudor-interacting repair regulator protein OS=Mus musculus OX=10090 GN=Nudt16l1 PE=1 SV=2	2	1	1	1	0	0	0	0	0	1	1	0	0	0	1	1	0	0	0	0	0	0	0	0	1	1	0	0	0	1	1	0	0	0	0	0	0	0	0	1	1	0
Q6P4S6	Q6P4S6	1	1	1	Serine/threonine-protein kinase SIK3	Sik3	sp|Q6P4S6|SIK3_MOUSE Serine/threonine-protein kinase SIK3 OS=Mus musculus OX=10090 GN=Sik3 PE=1 SV=4	1	1	1	1	1	0	1	0	0	1	0	0	0	0	1	1	0	0	0	1	0	1	0	0	1	0	0	0	0	1	1	0	0	0	1	0	1	0	0	1	0	0
Q6P4T2	Q6P4T2	15	15	15	U5 small nuclear ribonucleoprotein 200 kDa helicase	Snrnp200	sp|Q6P4T2|U520_MOUSE U5 small nuclear ribonucleoprotein 200 kDa helicase OS=Mus musculus OX=10090 GN=Snrnp200 PE=1 SV=1	1	15	15	15	6	3	0	0	0	6	8	0	0	0	5	10	0	0	0	6	3	0	0	0	6	8	0	0	0	5	10	0	0	0	6	3	0	0	0	6	8	0
Q6P5E4	Q6P5E4	41	41	41	UDP-glucose:glycoprotein glucosyltransferase 1	Uggt1	sp|Q6P5E4|UGGG1_MOUSE UDP-glucose:glycoprotein glucosyltransferase 1 OS=Mus musculus OX=10090 GN=Uggt1 PE=1 SV=4	1	41	41	41	19	4	1	1	1	30	12	5	1	1	30	18	1	1	1	19	4	1	1	1	30	12	5	1	1	30	18	1	1	1	19	4	1	1	1	30	12	5
Q6P8X9	Q6P8X9	13	13	13	Protein Flattop	Cfap126	sp|Q6P8X9|FLTOP_MOUSE Protein Flattop OS=Mus musculus OX=10090 GN=Cfap126 PE=1 SV=1	1	13	13	13	0	1	7	0	0	0	3	11	4	1	0	2	11	2	0	0	1	7	0	0	0	3	11	4	1	0	2	11	2	0	0	1	7	0	0	0	3	11
Q6P8Y0	Q6P8Y0	16	16	16	Uncharacterized protein C15orf26 homolog		sp|Q6P8Y0|CF161_MOUSE Cilia- and flagella-associated protein 161 OS=Mus musculus OX=10090 GN=Cfap161 PE=1 SV=1	1	16	16	16	0	3	9	8	5	1	9	11	6	4	0	10	14	5	4	0	3	9	8	5	1	9	11	6	4	0	10	14	5	4	0	3	9	8	5	1	9	11
Q6P902	Q6P902	10	10	10	Thioredoxin domain-containing protein 2	Txndc2	sp|Q6P902|TXND2_MOUSE Thioredoxin domain-containing protein 2 OS=Mus musculus OX=10090 GN=Txndc2 PE=1 SV=1	1	10	10	10	6	6	2	0	0	10	3	4	0	0	6	3	0	0	0	6	6	2	0	0	10	3	4	0	0	6	3	0	0	0	6	6	2	0	0	10	3	4
Q6PB66	Q6PB66	3	3	3	Leucine-rich PPR motif-containing protein, mitochondrial	Lrpprc	sp|Q6PB66|LPPRC_MOUSE Leucine-rich PPR motif-containing protein, mitochondrial OS=Mus musculus OX=10090 GN=Lrpprc PE=1 SV=2	1	3	3	3	2	0	0	0	0	3	0	0	0	0	0	0	0	0	0	2	0	0	0	0	3	0	0	0	0	0	0	0	0	0	2	0	0	0	0	3	0	0
Q6PD03	Q6PD03	13	13	13	Serine/threonine-protein phosphatase 2A 56 kDa regulatory subunit alpha isoform	Ppp2r5a	sp|Q6PD03|2A5A_MOUSE Serine/threonine-protein phosphatase 2A 56 kDa regulatory subunit alpha isoform OS=Mus musculus OX=10090 GN=Ppp2r5a PE=1 SV=1	1	13	13	13	0	9	1	0	2	6	9	3	2	0	7	11	1	2	2	0	9	1	0	2	6	9	3	2	0	7	11	1	2	2	0	9	1	0	2	6	9	3
Q6PDM2	Q6PDM2	12	12	12	Serine/arginine-rich splicing factor 1	Srsf1	sp|Q6PDM2|SRSF1_MOUSE Serine/arginine-rich splicing factor 1 OS=Mus musculus OX=10090 GN=Srsf1 PE=1 SV=3	1	12	12	12	2	2	0	1	1	3	10	2	1	1	3	9	3	2	1	2	2	0	1	1	3	10	2	1	1	3	9	3	2	1	2	2	0	1	1	3	10	2
Q6PDY2	Q6PDY2	6	6	6	2-aminoethanethiol dioxygenase	Ado	sp|Q6PDY2|AEDO_MOUSE 2-aminoethanethiol dioxygenase OS=Mus musculus OX=10090 GN=Ado PE=1 SV=2	1	6	6	6	5	2	1	1	1	5	2	1	1	0	5	3	0	1	2	5	2	1	1	1	5	2	1	1	0	5	3	0	1	2	5	2	1	1	1	5	2	1
Q6PE01	Q6PE01	1	1	1	U5 small nuclear ribonucleoprotein 40 kDa protein	Snrnp40	sp|Q6PE01|SNR40_MOUSE U5 small nuclear ribonucleoprotein 40 kDa protein OS=Mus musculus OX=10090 GN=Snrnp40 PE=1 SV=1	1	1	1	1	0	0	0	0	0	0	1	0	0	0	0	0	0	0	0	0	0	0	0	0	0	1	0	0	0	0	0	0	0	0	0	0	0	0	0	0	1	0
Q6PE15	Q6PE15	27	27	27	Mycophenolic acid acyl-glucuronide esterase, mitochondrial	Abhd10	sp|Q6PE15|ABHDA_MOUSE Palmitoyl-protein thioesterase ABHD10, mitochondrial OS=Mus musculus OX=10090 GN=Abhd10 PE=1 SV=1	1	27	27	27	17	14	6	2	3	26	24	11	3	2	21	26	10	3	2	17	14	6	2	3	26	24	11	3	2	21	26	10	3	2	17	14	6	2	3	26	24	11
Q6PE87	Q6PE87	23	23	23	UPF0704 protein C6orf165 homolog		sp|Q6PE87|CF206_MOUSE Cilia- and flagella-associated protein 206 OS=Mus musculus OX=10090 GN=Cfap206 PE=2 SV=2	1	23	23	23	1	7	2	3	1	12	7	1	2	1	14	6	1	2	1	1	7	2	3	1	12	7	1	2	1	14	6	1	2	1	1	7	2	3	1	12	7	1
Q6PFD9	Q6PFD9	7	7	7	Nuclear pore complex protein Nup98-Nup96;Nuclear pore complex protein Nup98;Nuclear pore complex protein Nup96	Nup98	sp|Q6PFD9|NUP98_MOUSE Nuclear pore complex protein Nup98-Nup96 OS=Mus musculus OX=10090 GN=Nup98 PE=1 SV=2	1	7	7	7	0	3	2	0	0	4	4	3	0	0	5	4	0	0	0	0	3	2	0	0	4	4	3	0	0	5	4	0	0	0	0	3	2	0	0	4	4	3
Q6PFR5	Q6PFR5	2	1	1	Transformer-2 protein homolog alpha	Tra2a	sp|Q6PFR5|TRA2A_MOUSE Transformer-2 protein homolog alpha OS=Mus musculus OX=10090 GN=Tra2a PE=1 SV=1	1	2	1	1	0	0	0	0	0	0	2	0	0	0	1	1	0	1	0	0	0	0	0	0	0	1	0	0	0	0	1	0	1	0	0	0	0	0	0	0	1	0
Q6PGH0	Q6PGH0	8	8	5	Ubiquitin domain-containing protein 2	Ubtd2	sp|Q6PGH0|UBTD2_MOUSE Ubiquitin domain-containing protein 2 OS=Mus musculus OX=10090 GN=Ubtd2 PE=2 SV=1	1	8	8	5	7	4	2	1	0	6	0	3	1	2	5	1	1	2	2	7	4	2	1	0	6	0	3	1	2	5	1	1	2	2	4	4	1	1	0	3	0	3
Q6PHU5	Q6PHU5	6	6	6	Sortilin	Sort1	sp|Q6PHU5|SORT_MOUSE Sortilin OS=Mus musculus OX=10090 GN=Sort1 PE=1 SV=1	1	6	6	6	5	0	0	0	0	5	0	0	0	0	2	0	0	0	0	5	0	0	0	0	5	0	0	0	0	2	0	0	0	0	5	0	0	0	0	5	0	0
Q6PIC6	Q6PIC6	13	1	1	Sodium/potassium-transporting ATPase subunit alpha-3	Atp1a3	sp|Q6PIC6|AT1A3_MOUSE Sodium/potassium-transporting ATPase subunit alpha-3 OS=Mus musculus OX=10090 GN=Atp1a3 PE=1 SV=1	1	13	1	1	12	7	6	2	1	8	1	3	0	0	4	1	0	1	1	1	1	1	1	0	1	1	0	0	0	0	1	0	1	0	1	1	1	1	0	1	1	0
Q6PIX9	Q6PIX9	2	2	2	Uncharacterized protein C17orf80 homolog	D11Wsu47e	sp|Q6PIX9|CQ080_MOUSE Uncharacterized protein C17orf80 homolog OS=Mus musculus OX=10090 GN=D11Wsu47e PE=2 SV=3	1	2	2	2	0	1	0	0	0	1	1	0	0	0	1	1	0	0	0	0	1	0	0	0	1	1	0	0	0	1	1	0	0	0	0	1	0	0	0	1	1	0
Q6Q477	Q6Q477	72	72	54	Calcium-transporting ATPase	Atp2b4	sp|Q6Q477|AT2B4_MOUSE Plasma membrane calcium-transporting ATPase 4 OS=Mus musculus OX=10090 GN=Atp2b4 PE=1 SV=1	1	72	72	54	70	32	12	5	5	45	14	29	8	7	24	9	4	7	5	70	32	12	5	5	45	14	29	8	7	24	9	4	7	5	52	21	9	4	5	30	12	22
Q6RI63	Q6RI63	1	1	1	Constitutive coactivator of peroxisome proliferator-activated receptor gamma	Fam120b	sp|Q6RI63|F120B_MOUSE Constitutive coactivator of peroxisome proliferator-activated receptor gamma OS=Mus musculus OX=10090 GN=Fam120b PE=1 SV=1	1	1	1	1	1	0	0	0	0	1	0	0	0	0	1	0	0	0	0	1	0	0	0	0	1	0	0	0	0	1	0	0	0	0	1	0	0	0	0	1	0	0
Q6SP97	Q6SP97	28	28	28	Enkurin	Enkur	sp|Q6SP97|ENKUR_MOUSE Enkurin OS=Mus musculus OX=10090 GN=Enkur PE=1 SV=1	1	28	28	28	0	2	20	0	1	1	6	22	1	0	2	6	25	0	0	0	2	20	0	1	1	6	22	1	0	2	6	25	0	0	0	2	20	0	1	1	6	22
Q6TDU8	Q6TDU8	19	19	19	Protein CASC1	Casc1	sp|Q6TDU8|DNAI7_MOUSE Dynein axonemal intermediate chain 7 OS=Mus musculus OX=10090 GN=Dnai7 PE=1 SV=1	1	19	19	19	0	11	1	3	1	2	16	4	2	3	3	16	4	2	2	0	11	1	3	1	2	16	4	2	3	3	16	4	2	2	0	11	1	3	1	2	16	4
Q6UL01	Q6UL01	3	3	3	MORN repeat-containing protein 2	Morn2	sp|Q6UL01|MORN2_MOUSE MORN repeat-containing protein 2 OS=Mus musculus OX=10090 GN=Morn2 PE=1 SV=1	1	3	3	3	0	2	0	0	0	2	1	0	0	0	3	1	1	0	0	0	2	0	0	0	2	1	0	0	0	3	1	1	0	0	0	2	0	0	0	2	1	0
Q6UQ17	Q6UQ17	12	12	12	Phospholipid-transporting ATPase IK	Atp8b3	sp|Q6UQ17|AT8B3_MOUSE Phospholipid-transporting ATPase IK OS=Mus musculus OX=10090 GN=Atp8b3 PE=1 SV=1	1	12	12	12	5	1	0	1	2	12	0	3	0	3	0	0	0	1	2	5	1	0	1	2	12	0	3	0	3	0	0	0	1	2	5	1	0	1	2	12	0	3
Q6V3W6	Q6V3W6	14	14	14	Dynein regulatory complex subunit 7	Drc7	sp|Q6V3W6|DRC7_MOUSE Dynein regulatory complex subunit 7 OS=Mus musculus OX=10090 GN=Drc7 PE=1 SV=4	1	14	14	14	2	9	9	3	2	1	3	10	2	0	0	2	7	3	1	2	9	9	3	2	1	3	10	2	0	0	2	7	3	1	2	9	9	3	2	1	3	10
Q6X6Z7	Q6X6Z7	24	23	23	Tektin-3	Tekt3	sp|Q6X6Z7|TEKT3_MOUSE Tektin-3 OS=Mus musculus OX=10090 GN=Tekt3 PE=2 SV=1	1	24	23	23	0	0	4	22	14	0	1	0	16	12	0	0	0	17	8	0	0	4	21	14	0	1	0	15	12	0	0	0	16	8	0	0	4	21	14	0	1	0
Q6X786	Q6X786	17	17	17	Zona pellucida-binding protein 2	Zpbp2	sp|Q6X786|ZPBP2_MOUSE Zona pellucida-binding protein 2 OS=Mus musculus OX=10090 GN=Zpbp2 PE=1 SV=2	1	17	17	17	12	7	0	3	0	13	7	0	2	1	15	8	0	1	1	12	7	0	3	0	13	7	0	2	1	15	8	0	1	1	12	7	0	3	0	13	7	0
Q6ZQ38;Q6ZQ73	Q6ZQ38	25;1	25;1	25;1	Cullin-associated NEDD8-dissociated protein 1	Cand1	sp|Q6ZQ38|CAND1_MOUSE Cullin-associated NEDD8-dissociated protein 1 OS=Mus musculus OX=10090 GN=Cand1 PE=1 SV=2	2	25	25	25	8	2	0	2	1	14	9	2	2	1	21	10	0	2	2	8	2	0	2	1	14	9	2	2	1	21	10	0	2	2	8	2	0	2	1	14	9	2
Q6ZQI3	Q6ZQI3	7	7	7	Malectin	Mlec	sp|Q6ZQI3|MLEC_MOUSE Malectin OS=Mus musculus OX=10090 GN=Mlec PE=1 SV=2	1	7	7	7	3	4	1	0	0	1	0	1	0	1	2	0	0	0	2	3	4	1	0	0	1	0	1	0	1	2	0	0	0	2	3	4	1	0	0	1	0	1
Q6ZWM4	Q6ZWM4	2	2	2	U6 snRNA-associated Sm-like protein LSm8	Lsm8	sp|Q6ZWM4|LSM8_MOUSE U6 snRNA-associated Sm-like protein LSm8 OS=Mus musculus OX=10090 GN=Lsm8 PE=1 SV=3	1	2	2	2	0	0	0	1	1	1	0	0	1	1	2	1	0	1	0	0	0	0	1	1	1	0	0	1	1	2	1	0	1	0	0	0	0	1	1	1	0	0
Q6ZWN5	Q6ZWN5	8	8	8	40S ribosomal protein S9	Rps9	sp|Q6ZWN5|RS9_MOUSE 40S ribosomal protein S9 OS=Mus musculus OX=10090 GN=Rps9 PE=1 SV=3	1	8	8	8	3	1	1	0	1	7	0	0	1	1	0	1	0	2	3	3	1	1	0	1	7	0	0	1	1	0	1	0	2	3	3	1	1	0	1	7	0	0
Q6ZWU9	Q6ZWU9	4	4	2	40S ribosomal protein S27	Rps27	sp|Q6ZWU9|RS27_MOUSE 40S ribosomal protein S27 OS=Mus musculus OX=10090 GN=Rps27 PE=1 SV=3	1	4	4	2	3	1	0	0	0	4	0	0	1	0	2	0	0	0	0	3	1	0	0	0	4	0	0	1	0	2	0	0	0	0	1	0	0	0	0	2	0	0
Q6ZWV3	Q6ZWV3	4	4	1	60S ribosomal protein L10	Rpl10	sp|Q6ZWV3|RL10_MOUSE 60S ribosomal protein L10 OS=Mus musculus OX=10090 GN=Rpl10 PE=1 SV=3	1	4	4	1	2	1	0	0	1	3	0	0	1	1	0	0	0	1	1	2	1	0	0	1	3	0	0	1	1	0	0	0	1	1	0	0	0	0	0	1	0	0
Q6ZWV7	Q6ZWV7	6	6	6	60S ribosomal protein L35	Rpl35	sp|Q6ZWV7|RL35_MOUSE 60S ribosomal protein L35 OS=Mus musculus OX=10090 GN=Rpl35 PE=1 SV=1	1	6	6	6	2	2	0	0	0	4	6	2	0	0	2	6	0	0	1	2	2	0	0	0	4	6	2	0	0	2	6	0	0	1	2	2	0	0	0	4	6	2
Q6ZWX6	Q6ZWX6	3	3	3	Eukaryotic translation initiation factor 2 subunit 1	Eif2s1	sp|Q6ZWX6|IF2A_MOUSE Eukaryotic translation initiation factor 2 subunit 1 OS=Mus musculus OX=10090 GN=Eif2s1 PE=1 SV=3	1	3	3	3	2	1	0	0	0	1	3	1	0	1	2	3	1	0	0	2	1	0	0	0	1	3	1	0	1	2	3	1	0	0	2	1	0	0	0	1	3	1
Q8CFI2;Q6ZWZ2	Q8CFI2;Q6ZWZ2	1;1	1;1	1;1	Ubiquitin-conjugating enzyme E2 R1;Ubiquitin-conjugating enzyme E2 R2	Cdc34;Ube2r2	sp|Q8CFI2|UB2R1_MOUSE Ubiquitin-conjugating enzyme E2 R1 OS=Mus musculus OX=10090 GN=Cdc34 PE=1 SV=1;sp|Q6ZWZ2|UB2R2_MOUSE Ubiquitin-conjugating enzyme E2 R2 OS=Mus musculus OX=10090 GN=Ube2r2 PE=1 SV=1	2	1	1	1	0	0	0	1	0	0	0	0	1	1	0	0	0	1	1	0	0	0	1	0	0	0	0	1	1	0	0	0	1	1	0	0	0	1	0	0	0	0
Q70FJ1	Q70FJ1	2	2	2	A-kinase anchor protein 9	Akap9	sp|Q70FJ1|AKAP9_MOUSE A-kinase anchor protein 9 OS=Mus musculus OX=10090 GN=Akap9 PE=1 SV=2	1	2	2	2	1	1	0	0	1	0	0	0	0	0	0	0	0	1	0	1	1	0	0	1	0	0	0	0	0	0	0	0	1	0	1	1	0	0	1	0	0	0
Q715T0	Q715T0	27	27	27	Thioredoxin domain-containing protein 3	Nme8	sp|Q715T0|TXND3_MOUSE Thioredoxin domain-containing protein 3 OS=Mus musculus OX=10090 GN=Nme8 PE=2 SV=1	1	27	27	27	8	25	6	6	4	14	17	12	2	3	5	16	16	2	4	8	25	6	6	4	14	17	12	2	3	5	16	16	2	4	8	25	6	6	4	14	17	12
Q71RI9	Q71RI9	5	5	5	Kynurenine--oxoglutarate transaminase 3	Ccbl2	sp|Q71RI9|KAT3_MOUSE Kynurenine--oxoglutarate transaminase 3 OS=Mus musculus OX=10090 GN=Kyat3 PE=1 SV=1	1	5	5	5	2	0	0	0	0	4	1	0	0	0	4	0	0	0	0	2	0	0	0	0	4	1	0	0	0	4	0	0	0	0	2	0	0	0	0	4	1	0
Q76HL1	Q76HL1	1	1	1		Prss43	sp|Q76HL1|PRS43_MOUSE Putative inactive serine protease 43 OS=Mus musculus OX=10090 GN=Prss43 PE=1 SV=1	1	1	1	1	0	0	0	0	0	1	1	0	0	0	1	1	0	1	0	0	0	0	0	0	1	1	0	0	0	1	1	0	1	0	0	0	0	0	0	1	1	0
Q76MZ3	Q76MZ3	20	20	14	Serine/threonine-protein phosphatase 2A 65 kDa regulatory subunit A alpha isoform	Ppp2r1a	sp|Q76MZ3|2AAA_MOUSE Serine/threonine-protein phosphatase 2A 65 kDa regulatory subunit A alpha isoform OS=Mus musculus OX=10090 GN=Ppp2r1a PE=1 SV=3	1	20	20	14	10	14	1	1	2	13	18	1	0	1	13	19	3	0	2	10	14	1	1	2	13	18	1	0	1	13	19	3	0	2	7	10	1	1	1	10	13	1
Q78IK2	Q78IK2	1	1	1	Up-regulated during skeletal muscle growth protein 5	Usmg5	sp|Q78IK2|ATPMK_MOUSE ATP synthase membrane subunit K, mitochondrial OS=Mus musculus OX=10090 GN=Atp5mk PE=1 SV=1	1	1	1	1	0	0	0	0	0	1	0	0	0	0	0	1	0	0	0	0	0	0	0	0	1	0	0	0	0	0	1	0	0	0	0	0	0	0	0	1	0	0
Q78IK4	Q78IK4	1	1	1	MICOS complex subunit Mic27	Apool	sp|Q78IK4|MIC27_MOUSE MICOS complex subunit Mic27 OS=Mus musculus OX=10090 GN=Apool PE=1 SV=1	1	1	1	1	1	0	0	0	1	1	0	0	0	1	0	0	0	0	1	1	0	0	0	1	1	0	0	0	1	0	0	0	0	1	1	0	0	0	1	1	0	0
Q78PY7	Q78PY7	7	7	7	Staphylococcal nuclease domain-containing protein 1	Snd1	sp|Q78PY7|SND1_MOUSE Staphylococcal nuclease domain-containing protein 1 OS=Mus musculus OX=10090 GN=Snd1 PE=1 SV=1	1	7	7	7	6	0	0	0	0	1	1	1	0	1	2	0	0	0	1	6	0	0	0	0	1	1	1	0	1	2	0	0	0	1	6	0	0	0	0	1	1	1
Q78YY6	Q78YY6	2	2	2	DnaJ homolog subfamily C member 15	Dnajc15	sp|Q78YY6|DJC15_MOUSE DnaJ homolog subfamily C member 15 OS=Mus musculus OX=10090 GN=Dnajc15 PE=1 SV=1	1	2	2	2	0	1	0	0	0	0	0	0	0	0	0	0	2	0	0	0	1	0	0	0	0	0	0	0	0	0	0	2	0	0	0	1	0	0	0	0	0	0
Q78ZA7	Q78ZA7	6	6	4	Nucleosome assembly protein 1-like 4	Nap1l4	sp|Q78ZA7|NP1L4_MOUSE Nucleosome assembly protein 1-like 4 OS=Mus musculus OX=10090 GN=Nap1l4 PE=1 SV=1	1	6	6	4	0	3	0	0	0	0	5	0	0	0	1	4	1	0	0	0	3	0	0	0	0	5	0	0	0	1	4	1	0	0	0	1	0	0	0	0	3	0
Q791T5	Q791T5	1	1	1	Mitochondrial carrier homolog 1	Mtch1	sp|Q791T5|MTCH1_MOUSE Mitochondrial carrier homolog 1 OS=Mus musculus OX=10090 GN=Mtch1 PE=1 SV=1	1	1	1	1	0	0	0	0	1	0	0	1	0	1	0	0	0	0	1	0	0	0	0	1	0	0	1	0	1	0	0	0	0	1	0	0	0	0	1	0	0	1
Q791V5	Q791V5	8	8	8	Mitochondrial carrier homolog 2	Mtch2	sp|Q791V5|MTCH2_MOUSE Mitochondrial carrier homolog 2 OS=Mus musculus OX=10090 GN=Mtch2 PE=1 SV=1	1	8	8	8	0	0	0	6	7	0	0	0	4	4	0	0	0	3	5	0	0	0	6	7	0	0	0	4	4	0	0	0	3	5	0	0	0	6	7	0	0	0
Q7M6Y6	Q7M6Y6	19	19	19	Maestro heat-like repeat-containing protein family member 2B	Mroh2b	sp|Q7M6Y6|MRO2B_MOUSE Maestro heat-like repeat-containing protein family member 2B OS=Mus musculus OX=10090 GN=Mroh2b PE=1 SV=2	1	19	19	19	16	0	1	1	1	9	1	1	3	2	0	0	1	4	2	16	0	1	1	1	9	1	1	3	2	0	0	1	4	2	16	0	1	1	1	9	1	1
Q7M756	Q7M756	6	6	6	Inactive serine protease 54	Prss54	sp|Q7M756|PRS54_MOUSE Inactive serine protease 54 OS=Mus musculus OX=10090 GN=Prss54 PE=2 SV=1	1	6	6	6	5	3	0	0	0	5	4	2	0	0	4	4	3	0	0	5	3	0	0	0	5	4	2	0	0	4	4	3	0	0	5	3	0	0	0	5	4	2
Q7TMF3	Q7TMF3	5	5	5	NADH dehydrogenase [ubiquinone] 1 alpha subcomplex subunit 12	Ndufa12	sp|Q7TMF3|NDUAC_MOUSE NADH dehydrogenase [ubiquinone] 1 alpha subcomplex subunit 12 OS=Mus musculus OX=10090 GN=Ndufa12 PE=1 SV=2	1	5	5	5	0	0	1	4	1	0	0	0	2	1	0	0	0	3	1	0	0	1	4	1	0	0	0	2	1	0	0	0	3	1	0	0	1	4	1	0	0	0
Q9CWF2;Q7TMM9	Q9CWF2;Q7TMM9	36;36	1;1	1;1	Tubulin beta-2B chain;Tubulin beta-2A chain	Tubb2b;Tubb2a	sp|Q9CWF2|TBB2B_MOUSE Tubulin beta-2B chain OS=Mus musculus OX=10090 GN=Tubb2b PE=1 SV=1;sp|Q7TMM9|TBB2A_MOUSE Tubulin beta-2A chain OS=Mus musculus OX=10090 GN=Tubb2a PE=1 SV=1	2	36	1	1	21	24	24	22	14	19	28	35	20	11	15	24	31	22	12	0	0	1	0	0	0	1	0	0	0	0	0	0	0	0	0	0	1	0	0	0	1	0
Q7TMR0	Q7TMR0	18	18	18	Lysosomal Pro-X carboxypeptidase	Prcp	sp|Q7TMR0|PCP_MOUSE Lysosomal Pro-X carboxypeptidase OS=Mus musculus OX=10090 GN=Prcp PE=1 SV=2	1	18	18	18	13	10	1	1	0	16	12	2	1	2	17	11	4	1	1	13	10	1	1	0	16	12	2	1	2	17	11	4	1	1	13	10	1	1	0	16	12	2
Q7TMS5	Q7TMS5	3	3	3	ATP-binding cassette sub-family G member 2	Abcg2	sp|Q7TMS5|ABCG2_MOUSE Broad substrate specificity ATP-binding cassette transporter ABCG2 OS=Mus musculus OX=10090 GN=Abcg2 PE=1 SV=1	1	3	3	3	2	1	0	0	0	3	0	2	0	0	0	0	0	0	0	2	1	0	0	0	3	0	2	0	0	0	0	0	0	0	2	1	0	0	0	3	0	2
Q7TN22	Q7TN22	7	7	7	Thioredoxin domain-containing protein 16	Txndc16	sp|Q7TN22|TXD16_MOUSE Thioredoxin domain-containing protein 16 OS=Mus musculus OX=10090 GN=Txndc16 PE=2 SV=1	1	7	7	7	0	0	0	0	0	5	0	0	0	0	6	0	0	0	0	0	0	0	0	0	5	0	0	0	0	6	0	0	0	0	0	0	0	0	0	5	0	0
Q7TNC9	Q7TNC9	5	5	5		Inpp5a	sp|Q7TNC9|I5P1_MOUSE Inositol polyphosphate-5-phosphatase A OS=Mus musculus OX=10090 GN=Inpp5a PE=1 SV=1	1	5	5	5	2	0	0	0	0	4	0	0	0	0	1	0	0	0	1	2	0	0	0	0	4	0	0	0	0	1	0	0	0	1	2	0	0	0	0	4	0	0
Q7TNG8	Q7TNG8	30	30	30	Probable D-lactate dehydrogenase, mitochondrial	Ldhd	sp|Q7TNG8|LDHD_MOUSE Probable D-lactate dehydrogenase, mitochondrial OS=Mus musculus OX=10090 GN=Ldhd PE=1 SV=1	1	30	30	30	19	6	0	0	2	22	13	5	0	1	24	12	6	0	1	19	6	0	0	2	22	13	5	0	1	24	12	6	0	1	19	6	0	0	2	22	13	5
Q7TNP2	Q7TNP2	9	3	3	Serine/threonine-protein phosphatase 2A 65 kDa regulatory subunit A beta isoform	Ppp2r1b	sp|Q7TNP2|2AAB_MOUSE Serine/threonine-protein phosphatase 2A 65 kDa regulatory subunit A beta isoform OS=Mus musculus OX=10090 GN=Ppp2r1b PE=1 SV=2	1	9	3	3	3	7	0	0	1	4	7	0	0	0	4	7	0	0	1	0	3	0	0	0	1	2	0	0	0	0	1	0	0	0	0	3	0	0	0	1	2	0
Q7TNS2	Q7TNS2	2	2	2	MICOS complex subunit Mic10	Minos1	sp|Q7TNS2|MIC10_MOUSE MICOS complex subunit Mic10 OS=Mus musculus OX=10090 GN=Micos10 PE=1 SV=1	1	2	2	2	0	0	0	1	1	0	0	1	1	2	0	0	0	1	1	0	0	0	1	1	0	0	1	1	2	0	0	0	1	1	0	0	0	1	1	0	0	1
Q7TPM5	Q7TPM5	19	19	19	Uncharacterized protein C9orf9 homolog		sp|Q7TPM5|SACA9_MOUSE Sperm acrosome-associated protein 9 OS=Mus musculus OX=10090 GN=Spaca9 PE=1 SV=1	1	19	19	19	9	10	7	1	0	10	14	10	0	0	14	13	11	1	0	9	10	7	1	0	10	14	10	0	0	14	13	11	1	0	9	10	7	1	0	10	14	10
Q7TSD4	Q7TSD4	9	9	9	Protein TBATA	Tbata	sp|Q7TSD4|TBATA_MOUSE Protein TBATA OS=Mus musculus OX=10090 GN=Tbata PE=1 SV=2	1	9	9	9	0	0	2	1	0	0	0	8	1	0	0	0	6	1	0	0	0	2	1	0	0	0	8	1	0	0	0	6	1	0	0	0	2	1	0	0	0	8
Q7TSG5	Q7TSG5	4	4	4	SH3 domain-containing protein 21	Sh3d21	sp|Q7TSG5|SH321_MOUSE SH3 domain-containing protein 21 OS=Mus musculus OX=10090 GN=Sh3d21 PE=1 SV=1	1	4	4	4	0	1	0	0	0	2	1	0	0	0	3	1	0	0	0	0	1	0	0	0	2	1	0	0	0	3	1	0	0	0	0	1	0	0	0	2	1	0
Q7TSQ8	Q7TSQ8	19	19	19	Pyruvate dehydrogenase phosphatase regulatory subunit, mitochondrial	Pdpr	sp|Q7TSQ8|PDPR_MOUSE Pyruvate dehydrogenase phosphatase regulatory subunit, mitochondrial OS=Mus musculus OX=10090 GN=Pdpr PE=1 SV=1	1	19	19	19	14	10	0	1	1	14	5	1	1	0	11	5	0	0	0	14	10	0	1	1	14	5	1	1	0	11	5	0	0	0	14	10	0	1	1	14	5	1
Q7TSV6	Q7TSV6	6	6	6	Putative aspartate aminotransferase, cytoplasmic 2	Got1l1	sp|Q7TSV6|AATC2_MOUSE Putative aspartate aminotransferase, cytoplasmic 2 OS=Mus musculus OX=10090 GN=Got1l1 PE=2 SV=1	1	6	6	6	0	3	0	0	0	5	4	2	0	0	4	4	3	1	0	0	3	0	0	0	5	4	2	0	0	4	4	3	1	0	0	3	0	0	0	5	4	2
Q80UM7	Q80UM7	2	2	2	Mannosyl-oligosaccharide glucosidase	Mogs	sp|Q80UM7|MOGS_MOUSE Mannosyl-oligosaccharide glucosidase OS=Mus musculus OX=10090 GN=Mogs PE=1 SV=1	1	2	2	2	1	0	0	0	0	2	0	0	0	1	1	1	0	0	1	1	0	0	0	0	2	0	0	0	1	1	1	0	0	1	1	0	0	0	0	2	0	0
Q80UU9	Q80UU9	2	2	2	Membrane-associated progesterone receptor component 2	Pgrmc2	sp|Q80UU9|PGRC2_MOUSE Membrane-associated progesterone receptor component 2 OS=Mus musculus OX=10090 GN=Pgrmc2 PE=1 SV=2	1	2	2	2	2	0	0	0	1	2	0	0	0	1	0	0	0	0	1	2	0	0	0	1	2	0	0	0	1	0	0	0	0	1	2	0	0	0	1	2	0	0
Q80V42	Q80V42	2	2	2	Carboxypeptidase M	Cpm	sp|Q80V42|CBPM_MOUSE Carboxypeptidase M OS=Mus musculus OX=10090 GN=Cpm PE=1 SV=2	1	2	2	2	0	0	0	0	0	2	2	0	0	0	1	2	0	0	0	0	0	0	0	0	2	2	0	0	0	1	2	0	0	0	0	0	0	0	0	2	2	0
Q80VJ3	Q80VJ3	1	1	1	2-deoxynucleoside 5-phosphate N-hydrolase 1	Dnph1	sp|Q80VJ3|DNPH1_MOUSE 2-deoxynucleoside 5-phosphate N-hydrolase 1 OS=Mus musculus OX=10090 GN=Dnph1 PE=1 SV=2	1	1	1	1	0	0	0	1	0	0	0	0	0	0	0	0	0	1	0	0	0	0	1	0	0	0	0	0	0	0	0	0	1	0	0	0	0	1	0	0	0	0
Q80VM3	Q80VM3	4	4	4	Tetratricopeptide repeat protein 29	Ttc29	sp|Q80VM3|TTC29_MOUSE Tetratricopeptide repeat protein 29 OS=Mus musculus OX=10090 GN=Ttc29 PE=1 SV=1	1	4	4	4	0	2	2	4	2	0	0	2	4	1	0	0	1	4	2	0	2	2	4	2	0	0	2	4	1	0	0	1	4	2	0	2	2	4	2	0	0	2
Q80VN0	Q80VN0	5	5	5	Coiled-coil domain-containing protein 37	Ccdc37	sp|Q80VN0|CP100_MOUSE Cilia- and flagella-associated protein 100 OS=Mus musculus OX=10090 GN=Cfap100 PE=2 SV=2	1	5	5	5	1	0	0	1	0	1	0	2	3	0	1	0	2	4	0	1	0	0	1	0	1	0	2	3	0	1	0	2	4	0	1	0	0	1	0	1	0	2
Q80VP0	Q80VP0	1	1	1	Tectonin beta-propeller repeat-containing protein 1	Tecpr1	sp|Q80VP0|TCPR1_MOUSE Tectonin beta-propeller repeat-containing protein 1 OS=Mus musculus OX=10090 GN=Tecpr1 PE=1 SV=1	1	1	1	1	1	0	0	0	0	1	0	0	0	0	1	0	0	0	0	1	0	0	0	0	1	0	0	0	0	1	0	0	0	0	1	0	0	0	0	1	0	0
Q80VQ0;J3QMK6;E9Q3E1	Q80VQ0;J3QMK6;E9Q3E1	2;1;1	2;1;1	2;1;1	Aldehyde dehydrogenase family 3 member B1;Aldehyde dehydrogenase	Aldh3b1;1700055N04Rik;Aldh3b2	sp|Q80VQ0|AL3B1_MOUSE Aldehyde dehydrogenase family 3 member B1 OS=Mus musculus OX=10090 GN=Aldh3b1 PE=1 SV=1;sp|J3QMK6|AL3B3_MOUSE Aldehyde dehydrogenase family 3 member B3 OS=Mus musculus OX=10090 GN=Aldh3b3 PE=1 SV=1;sp|E9Q3E1|AL3B2_MOUSE Aldehyde dehyd	3	2	2	2	2	0	0	0	0	0	0	0	0	0	0	0	0	0	0	2	0	0	0	0	0	0	0	0	0	0	0	0	0	0	2	0	0	0	0	0	0	0
Q80VQ1;Q80U72	Q80VQ1;Q80U72	2;1	2;1	2;1	Leucine-rich repeat-containing protein 1;Protein scribble homolog	Lrrc1;Scrib	sp|Q80VQ1|LRRC1_MOUSE Leucine-rich repeat-containing protein 1 OS=Mus musculus OX=10090 GN=Lrrc1 PE=1 SV=2;sp|Q80U72|SCRIB_MOUSE Protein scribble homolog OS=Mus musculus OX=10090 GN=Scrib PE=1 SV=2	2	2	2	2	1	0	0	2	0	0	0	0	1	0	0	0	0	2	0	1	0	0	2	0	0	0	0	1	0	0	0	0	2	0	1	0	0	2	0	0	0	0
Q80W21	Q80W21	13	6	6	Glutathione S-transferase Mu 7	Gstm7	sp|Q80W21|GSTM7_MOUSE Glutathione S-transferase Mu 7 OS=Mus musculus OX=10090 GN=Gstm7 PE=1 SV=1	1	13	6	6	6	2	1	2	2	10	5	1	2	2	10	4	1	2	2	1	0	0	0	0	4	1	0	0	0	5	1	0	0	0	1	0	0	0	0	4	1	0
Q80W32	Q80W32	20	20	20	IQ domain-containing protein G	Iqcg	sp|Q80W32|DRC9_MOUSE Dynein regulatory complex protein 9 OS=Mus musculus OX=10090 GN=Iqcg PE=1 SV=1	1	20	20	20	0	4	9	0	0	0	6	16	1	0	0	6	18	1	1	0	4	9	0	0	0	6	16	1	0	0	6	18	1	1	0	4	9	0	0	0	6	16
Q80W93	Q80W93	38	38	38	Hydrocephalus-inducing protein	Hydin	sp|Q80W93|HYDIN_MOUSE Hydrocephalus-inducing protein OS=Mus musculus OX=10090 GN=Hydin PE=1 SV=2	1	38	38	38	2	31	3	4	2	1	15	0	6	1	0	15	0	5	1	2	31	3	4	2	1	15	0	6	1	0	15	0	5	1	2	31	3	4	2	1	15	0
Q80W99	Q80W99	2	2	2	Cation channel sperm-associated protein 3	Catsper3	sp|Q80W99|CTSR3_MOUSE Cation channel sperm-associated protein 3 OS=Mus musculus OX=10090 GN=Catsper3 PE=1 SV=2	1	2	2	2	1	2	0	0	1	1	0	1	0	1	0	0	0	0	0	1	2	0	0	1	1	0	1	0	1	0	0	0	0	0	1	2	0	0	1	1	0	1
Q80WJ6;Q9R1X5	Q80WJ6	3;1	3;1	3;1	Multidrug resistance-associated protein 9	Abcc12	sp|Q80WJ6|MRP9_MOUSE ATP-binding cassette sub-family C member 12 OS=Mus musculus OX=10090 GN=Abcc12 PE=1 SV=1	2	3	3	3	2	0	0	0	0	3	0	0	0	1	0	0	0	0	0	2	0	0	0	0	3	0	0	0	1	0	0	0	0	0	2	0	0	0	0	3	0	0
Q80WS1	Q80WS1	1	1	1	Beta-citrylglutamate synthase B	Rimklb	sp|Q80WS1|RIMKB_MOUSE Beta-citrylglutamate synthase B OS=Mus musculus OX=10090 GN=Rimklb PE=1 SV=1	1	1	1	1	1	1	0	0	0	0	0	0	0	0	0	0	0	0	0	1	1	0	0	0	0	0	0	0	0	0	0	0	0	0	1	1	0	0	0	0	0	0
Q80X53	Q80X53	9	9	9	Coiled-coil domain-containing protein 116	Ccdc116	sp|Q80X53|CC116_MOUSE Coiled-coil domain-containing protein 116 OS=Mus musculus OX=10090 GN=Ccdc116 PE=2 SV=1	1	9	9	9	0	2	3	7	3	1	1	3	6	3	1	2	4	6	4	0	2	3	7	3	1	1	3	6	3	1	2	4	6	4	0	2	3	7	3	1	1	3
Q80X56	Q80X56	36	36	36	E3 ubiquitin-protein ligase TRIM69	Trim69	sp|Q80X56|TRI69_MOUSE E3 ubiquitin-protein ligase TRIM69 OS=Mus musculus OX=10090 GN=Trim69 PE=1 SV=1	1	36	36	36	23	28	4	1	0	26	26	4	1	1	24	30	4	2	1	23	28	4	1	0	26	26	4	1	1	24	30	4	2	1	23	28	4	1	0	26	26	4
Q80X60	Q80X60	3	3	3	EF-hand calcium-binding domain-containing protein 3	Efcab3	sp|Q80X60|EFCB3_MOUSE EF-hand calcium-binding domain-containing protein 3 OS=Mus musculus OX=10090 GN=Efcab3 PE=2 SV=1	1	3	3	3	1	1	1	1	1	1	1	2	1	1	1	1	0	1	1	1	1	1	1	1	1	1	2	1	1	1	1	0	1	1	1	1	1	1	1	1	1	2
Q80X86	Q80X86	5	5	5	Armadillo repeat-containing protein 12	Armc12	sp|Q80X86|ARM12_MOUSE Armadillo repeat-containing protein 12 OS=Mus musculus OX=10090 GN=Armc12 PE=1 SV=1	1	5	5	5	0	0	0	3	5	0	0	0	0	2	0	0	0	0	1	0	0	0	3	5	0	0	0	0	2	0	0	0	0	1	0	0	0	3	5	0	0	0
Q80X90;Q8VHX6	Q80X90	22;3	22;3	20;1	Filamin-B	Flnb	sp|Q80X90|FLNB_MOUSE Filamin-B OS=Mus musculus OX=10090 GN=Flnb PE=1 SV=3	2	22	22	20	15	3	0	0	0	12	2	0	0	0	13	1	0	0	1	15	3	0	0	0	12	2	0	0	0	13	1	0	0	1	13	2	0	0	0	10	1	0
Q80XN0	Q80XN0	9	9	9	D-beta-hydroxybutyrate dehydrogenase, mitochondrial	Bdh1	sp|Q80XN0|BDH_MOUSE D-beta-hydroxybutyrate dehydrogenase, mitochondrial OS=Mus musculus OX=10090 GN=Bdh1 PE=1 SV=2	1	9	9	9	9	1	0	3	2	5	0	0	2	1	2	0	0	2	1	9	1	0	3	2	5	0	0	2	1	2	0	0	2	1	9	1	0	3	2	5	0	0
Q80Y14	Q80Y14	5	5	5	Glutaredoxin-related protein 5, mitochondrial	Glrx5	sp|Q80Y14|GLRX5_MOUSE Glutaredoxin-related protein 5, mitochondrial OS=Mus musculus OX=10090 GN=Glrx5 PE=1 SV=2	1	5	5	5	5	3	1	0	0	5	2	1	0	0	5	4	1	0	0	5	3	1	0	0	5	2	1	0	0	5	4	1	0	0	5	3	1	0	0	5	2	1
Q80Y39	Q80Y39	13	13	13	Uncharacterized protein C10orf62 homolog		sp|Q80Y39|CJ062_MOUSE Uncharacterized protein C10orf62 homolog OS=Mus musculus OX=10090 PE=2 SV=1	1	13	13	13	6	7	9	5	2	4	8	10	2	2	3	7	7	2	2	6	7	9	5	2	4	8	10	2	2	3	7	7	2	2	6	7	9	5	2	4	8	10
Q80Y75	Q80Y75	12	12	12	DnaJ homolog subfamily B member 13	Dnajb13	sp|Q80Y75|DJB13_MOUSE DnaJ homolog subfamily B member 13 OS=Mus musculus OX=10090 GN=Dnajb13 PE=1 SV=1	1	12	12	12	2	9	3	4	0	5	5	11	1	1	2	7	9	0	0	2	9	3	4	0	5	5	11	1	1	2	7	9	0	0	2	9	3	4	0	5	5	11
Q80YD3	Q80YD3	10	10	10	Protein FAM205CP homolog		sp|Q80YD3|F205C_MOUSE Protein FAM205C OS=Mus musculus OX=10090 GN=Fam205c PE=2 SV=1	1	10	10	10	4	8	10	2	3	4	6	8	3	2	5	5	6	1	2	4	8	10	2	3	4	6	8	3	2	5	5	6	1	2	4	8	10	2	3	4	6	8
Q80YT5	Q80YT5	14	14	14	Spermatogenesis-associated protein 20	Spata20	sp|Q80YT5|SPT20_MOUSE Spermatogenesis-associated protein 20 OS=Mus musculus OX=10090 GN=Spata20 PE=1 SV=1	1	14	14	14	4	4	0	6	5	9	1	0	5	7	8	1	0	7	5	4	4	0	6	5	9	1	0	5	7	8	1	0	7	5	4	4	0	6	5	9	1	0
Q80YW5	Q80YW5	25	25	25	B box and SPRY domain-containing protein	Bspry	sp|Q80YW5|BSPRY_MOUSE B box and SPRY domain-containing protein OS=Mus musculus OX=10090 GN=Bspry PE=1 SV=1	1	25	25	25	6	7	3	21	12	4	5	3	15	9	4	6	2	17	11	6	7	3	21	12	4	5	3	15	9	4	6	2	17	11	6	7	3	21	12	4	5	3
Q80ZJ7	Q80ZJ7	1	1	1	Sorting nexin-32	Snx32	sp|Q80ZJ7|SNX32_MOUSE Sorting nexin-32 OS=Mus musculus OX=10090 GN=Snx32 PE=2 SV=1	1	1	1	1	0	0	0	0	0	1	1	1	0	0	1	1	1	0	0	0	0	0	0	0	1	1	1	0	0	1	1	1	0	0	0	0	0	0	0	1	1	1
Q80ZN5	Q80ZN5	6	6	6	Cystatin-13	Cst13	sp|Q80ZN5|CST13_MOUSE Cystatin-13 OS=Mus musculus OX=10090 GN=Cst13 PE=1 SV=1	1	6	6	6	6	4	0	0	0	5	4	0	0	0	3	5	0	0	0	6	4	0	0	0	5	4	0	0	0	3	5	0	0	0	6	4	0	0	0	5	4	0
Q80ZN9	Q80ZN9	10	10	10	Cytochrome c oxidase subunit 6B2	Cox6b2	sp|Q80ZN9|CX6B2_MOUSE Cytochrome c oxidase subunit 6B2 OS=Mus musculus OX=10090 GN=Cox6b2 PE=1 SV=1	1	10	10	10	2	4	7	4	1	3	8	9	4	3	4	9	10	3	3	2	4	7	4	1	3	8	9	4	3	4	9	10	3	3	2	4	7	4	1	3	8	9
Q80ZQ3	Q80ZQ3	4	4	4	Uncharacterized protein C8orf74 homolog		sp|Q80ZQ3|CH074_MOUSE Uncharacterized protein C8orf74 homolog OS=Mus musculus OX=10090 PE=2 SV=1	1	4	4	4	0	1	0	0	0	1	1	4	0	0	0	1	2	0	0	0	1	0	0	0	1	1	4	0	0	0	1	2	0	0	0	1	0	0	0	1	1	4
Q810A3	Q810A3	2	2	2	Tetratricopeptide repeat protein 9C	Ttc9c	sp|Q810A3|TTC9C_MOUSE Tetratricopeptide repeat protein 9C OS=Mus musculus OX=10090 GN=Ttc9c PE=1 SV=1	1	2	2	2	0	0	0	0	0	0	0	0	2	0	0	0	0	2	1	0	0	0	0	0	0	0	0	2	0	0	0	0	2	1	0	0	0	0	0	0	0	0
Q810M1	Q810M1	5	5	5	Uncharacterized protein C4orf22 homolog		sp|Q810M1|CF299_MOUSE Cilia- and flagella-associated protein 299 OS=Mus musculus OX=10090 GN=Cfap299 PE=2 SV=1	1	5	5	5	0	4	2	2	1	0	3	3	2	0	0	2	3	2	1	0	4	2	2	1	0	3	3	2	0	0	2	3	2	1	0	4	2	2	1	0	3	3
Q810N6	Q810N6	5	5	5	Ankyrin repeat domain-containing protein 45	Ankrd45	sp|Q810N6|ANR45_MOUSE Ankyrin repeat domain-containing protein 45 OS=Mus musculus OX=10090 GN=Ankrd45 PE=1 SV=1	1	5	5	5	1	2	2	0	0	2	5	0	0	0	1	1	2	0	0	1	2	2	0	0	2	5	0	0	0	1	1	2	0	0	1	2	2	0	0	2	5	0
Q810P2	Q810P2	4	4	4	Outer dense fiber protein 3-like protein 1	Odf3l1	sp|Q810P2|OD3L1_MOUSE Outer dense fiber protein 3-like protein 1 OS=Mus musculus OX=10090 GN=Odf3l1 PE=2 SV=1	1	4	4	4	0	0	0	4	1	0	0	0	4	3	0	0	0	4	2	0	0	0	4	1	0	0	0	4	3	0	0	0	4	2	0	0	0	4	1	0	0	0
Q810Q5	Q810Q5	6	6	6	Normal mucosa of esophagus-specific gene 1 protein	Nmes1	sp|Q810Q5|NMES1_MOUSE Normal mucosa of esophagus-specific gene 1 protein OS=Mus musculus OX=10090 GN=Nmes1 PE=1 SV=1	1	6	6	6	3	6	4	1	1	3	3	5	1	1	3	3	5	0	0	3	6	4	1	1	3	3	5	1	1	3	3	5	0	0	3	6	4	1	1	3	3	5
Q812F3	Q812F3	20	20	20	Hyaluronidase	Hyal5	sp|Q812F3|HYAL5_MOUSE Hyaluronidase-5 OS=Mus musculus OX=10090 GN=Hyal5 PE=1 SV=1	1	20	20	20	11	9	2	2	2	18	14	6	2	2	17	11	4	2	3	11	9	2	2	2	18	14	6	2	2	17	11	4	2	3	11	9	2	2	2	18	14	6
Q8BFR5	Q8BFR5	8	8	8	Elongation factor Tu, mitochondrial	Tufm	sp|Q8BFR5|EFTU_MOUSE Elongation factor Tu, mitochondrial OS=Mus musculus OX=10090 GN=Tufm PE=1 SV=1	1	8	8	8	4	2	0	2	1	3	0	0	4	4	2	0	1	3	1	4	2	0	2	1	3	0	0	4	4	2	0	1	3	1	4	2	0	2	1	3	0	0
Q8BFW7	Q8BFW7	6	6	6	Lipoma-preferred partner homolog	Lpp	sp|Q8BFW7|LPP_MOUSE Lipoma-preferred partner homolog OS=Mus musculus OX=10090 GN=Lpp PE=1 SV=1	1	6	6	6	0	1	5	4	3	0	0	1	1	1	0	0	2	1	1	0	1	5	4	3	0	0	1	1	1	0	0	2	1	1	0	1	5	4	3	0	0	1
Q8BFW9	Q8BFW9	1	1	1	Solute carrier family 2, facilitated glucose transporter member 12	Slc2a12	sp|Q8BFW9|GTR12_MOUSE Solute carrier family 2, facilitated glucose transporter member 12 OS=Mus musculus OX=10090 GN=Slc2a12 PE=1 SV=1	1	1	1	1	0	0	0	0	0	0	0	0	1	1	0	0	0	0	1	0	0	0	0	0	0	0	0	1	1	0	0	0	0	1	0	0	0	0	0	0	0	0
Q8BFZ3	Q8BFZ3	10	1	1	Beta-actin-like protein 2	Actbl2	sp|Q8BFZ3|ACTBL_MOUSE Beta-actin-like protein 2 OS=Mus musculus OX=10090 GN=Actbl2 PE=1 SV=1	1	10	1	1	8	8	6	5	4	7	9	9	2	2	6	9	7	2	2	0	0	1	0	0	0	0	0	0	0	0	0	0	0	0	0	0	1	0	0	0	0	0
Q8BFZ9;Q91X78	Q8BFZ9	5;1	5;1	5;1	Erlin-2	Erlin2	sp|Q8BFZ9|ERLN2_MOUSE Erlin-2 OS=Mus musculus OX=10090 GN=Erlin2 PE=1 SV=1	2	5	5	5	1	3	2	0	1	3	0	3	1	1	0	0	1	1	1	1	3	2	0	1	3	0	3	1	1	0	0	1	1	1	1	3	2	0	1	3	0	3
Q8BG05	Q8BG05	7	7	7	Heterogeneous nuclear ribonucleoprotein A3	Hnrnpa3	sp|Q8BG05|ROA3_MOUSE Heterogeneous nuclear ribonucleoprotein A3 OS=Mus musculus OX=10090 GN=Hnrnpa3 PE=1 SV=1	1	7	7	7	6	2	0	0	0	6	0	0	0	0	6	1	0	0	0	6	2	0	0	0	6	0	0	0	0	6	1	0	0	0	6	2	0	0	0	6	0	0
Q8BG07	Q8BG07	1	1	1	Phospholipase D4	Pld4	sp|Q8BG07|PLD4_MOUSE 5-3 exonuclease PLD4 OS=Mus musculus OX=10090 GN=Pld4 PE=1 SV=1	1	1	1	1	1	0	0	0	0	1	0	0	0	0	0	0	0	0	0	1	0	0	0	0	1	0	0	0	0	0	0	0	0	0	1	0	0	0	0	1	0	0
Q8BG32	Q8BG32	19	19	19	26S proteasome non-ATPase regulatory subunit 11	Psmd11	sp|Q8BG32|PSD11_MOUSE 26S proteasome non-ATPase regulatory subunit 11 OS=Mus musculus OX=10090 GN=Psmd11 PE=1 SV=3	1	19	19	19	14	5	2	1	1	19	5	7	2	2	10	4	4	3	1	14	5	2	1	1	19	5	7	2	2	10	4	4	3	1	14	5	2	1	1	19	5	7
Q8BG67	Q8BG67	8	8	8	Protein EFR3 homolog A	Efr3a	sp|Q8BG67|EFR3A_MOUSE Protein EFR3 homolog A OS=Mus musculus OX=10090 GN=Efr3a PE=1 SV=1	1	8	8	8	8	1	0	0	1	4	2	0	1	1	0	1	0	0	2	8	1	0	0	1	4	2	0	1	1	0	1	0	0	2	8	1	0	0	1	4	2	0
Q8BGG6	Q8BGG6	2	2	2	Motile sperm domain-containing protein 3	Mospd3	sp|Q8BGG6|MSPD3_MOUSE Motile sperm domain-containing protein 3 OS=Mus musculus OX=10090 GN=Mospd3 PE=2 SV=1	1	2	2	2	0	0	1	0	1	0	0	0	0	1	0	0	0	0	2	0	0	1	0	1	0	0	0	0	1	0	0	0	0	2	0	0	1	0	1	0	0	0
Q8BGH2	Q8BGH2	4	4	4	Sorting and assembly machinery component 50 homolog	Samm50	sp|Q8BGH2|SAM50_MOUSE Sorting and assembly machinery component 50 homolog OS=Mus musculus OX=10090 GN=Samm50 PE=1 SV=1	1	4	4	4	1	0	0	4	1	1	0	0	3	2	0	1	0	3	3	1	0	0	4	1	1	0	0	3	2	0	1	0	3	3	1	0	0	4	1	1	0	0
Q8BGQ6	Q8BGQ6	2	2	2	EF-hand calcium-binding domain-containing protein 14	Efcab14	sp|Q8BGQ6|EFC14_MOUSE EF-hand calcium-binding domain-containing protein 14 OS=Mus musculus OX=10090 GN=Efcab14 PE=2 SV=1	1	2	2	2	2	0	0	0	0	0	0	0	0	0	0	0	0	0	0	2	0	0	0	0	0	0	0	0	0	0	0	0	0	0	2	0	0	0	0	0	0	0
Q8BGT5	Q8BGT5	5	5	5	Alanine aminotransferase 2	Gpt2	sp|Q8BGT5|ALAT2_MOUSE Alanine aminotransferase 2 OS=Mus musculus OX=10090 GN=Gpt2 PE=1 SV=1	1	5	5	5	3	0	1	0	0	3	0	0	0	0	5	0	0	0	0	3	0	1	0	0	3	0	0	0	0	5	0	0	0	0	3	0	1	0	0	3	0	0
Q8BH04;Q9Z2V4	Q8BH04	19;1	19;1	19;1	Phosphoenolpyruvate carboxykinase [GTP], mitochondrial	Pck2	sp|Q8BH04|PCKGM_MOUSE Phosphoenolpyruvate carboxykinase [GTP], mitochondrial OS=Mus musculus OX=10090 GN=Pck2 PE=1 SV=1	2	19	19	19	12	1	2	0	0	12	1	0	1	0	18	3	0	0	0	12	1	2	0	0	12	1	0	1	0	18	3	0	0	0	12	1	2	0	0	12	1	0
Q8BH53	Q8BH53	6	6	6	Cilia- and flagella-associated protein 69	Cfap69	sp|Q8BH53|CFA69_MOUSE Cilia- and flagella-associated protein 69 OS=Mus musculus OX=10090 GN=Cfap69 PE=1 SV=1	1	6	6	6	0	6	0	0	0	1	2	0	0	1	0	0	1	1	0	0	6	0	0	0	1	2	0	0	1	0	0	1	1	0	0	6	0	0	0	1	2	0
Q8BH55	Q8BH55	41	41	41	Threonine synthase-like 1	Thnsl1	sp|Q8BH55|THNS1_MOUSE Threonine synthase-like 1 OS=Mus musculus OX=10090 GN=Thnsl1 PE=1 SV=1	1	41	41	41	34	25	2	5	4	31	13	1	4	3	29	13	0	4	4	34	25	2	5	4	31	13	1	4	3	29	13	0	4	4	34	25	2	5	4	31	13	1
Q8BH86	Q8BH86	3	3	3	UPF0317 protein C14orf159 homolog, mitochondrial		sp|Q8BH86|GLUCM_MOUSE D-glutamate cyclase, mitochondrial OS=Mus musculus OX=10090 GN=Dglucy PE=1 SV=1	1	3	3	3	1	0	0	0	0	1	0	0	0	0	3	0	0	0	0	1	0	0	0	0	1	0	0	0	0	3	0	0	0	0	1	0	0	0	0	1	0	0
Q8BH89	Q8BH89	2	2	2	WAP four-disulfide core domain protein 15A	Wfdc15a	sp|Q8BH89|WF15A_MOUSE WAP four-disulfide core domain protein 15A OS=Mus musculus OX=10090 GN=Wfdc15a PE=3 SV=1	1	2	2	2	2	2	0	0	0	0	0	0	0	0	0	0	0	0	0	2	2	0	0	0	0	0	0	0	0	0	0	0	0	0	2	2	0	0	0	0	0	0
Q8BH95	Q8BH95	18	18	18	Enoyl-CoA hydratase, mitochondrial	Echs1	sp|Q8BH95|ECHM_MOUSE Enoyl-CoA hydratase, mitochondrial OS=Mus musculus OX=10090 GN=Echs1 PE=1 SV=1	1	18	18	18	13	8	3	2	0	15	10	5	1	1	15	14	6	1	1	13	8	3	2	0	15	10	5	1	1	15	14	6	1	1	13	8	3	2	0	15	10	5
Q8BHD0	Q8BHD0	3	1	1	Ras-related protein Rab-39A	Rab39a	sp|Q8BHD0|RB39A_MOUSE Ras-related protein Rab-39A OS=Mus musculus OX=10090 GN=Rab39a PE=1 SV=1	1	3	1	1	3	2	0	1	1	2	2	1	1	1	2	2	0	1	1	1	1	0	0	0	1	1	0	0	0	1	1	0	0	0	1	1	0	0	0	1	1	0
Q8BHE8	Q8BHE8	3	3	3	Uncharacterized protein C2orf47 homolog, mitochondrial		sp|Q8BHE8|MAIP1_MOUSE m-AAA protease-interacting protein 1, mitochondrial OS=Mus musculus OX=10090 GN=Maip1 PE=1 SV=1	1	3	3	3	3	0	0	0	2	1	0	0	0	0	0	0	0	0	0	3	0	0	0	2	1	0	0	0	0	0	0	0	0	0	3	0	0	0	2	1	0	0
Q8BHF7	Q8BHF7	3	3	3	CDP-diacylglycerol--glycerol-3-phosphate 3-phosphatidyltransferase, mitochondrial	Pgs1	sp|Q8BHF7|PGPS1_MOUSE CDP-diacylglycerol--glycerol-3-phosphate 3-phosphatidyltransferase, mitochondrial OS=Mus musculus OX=10090 GN=Pgs1 PE=1 SV=1	1	3	3	3	2	0	0	0	2	0	0	0	0	2	0	0	1	0	1	2	0	0	0	2	0	0	0	0	2	0	0	1	0	1	2	0	0	0	2	0	0	0
Q8BHG1	Q8BHG1	12	12	12	Nardilysin	Nrd1	sp|Q8BHG1|NRDC_MOUSE Nardilysin OS=Mus musculus OX=10090 GN=Nrdc PE=1 SV=1	1	12	12	12	0	1	0	0	1	3	7	1	0	0	9	5	2	1	0	0	1	0	0	1	3	7	1	0	0	9	5	2	1	0	0	1	0	0	1	3	7	1
Q8BHG2	Q8BHG2	3	3	3	UPF0587 protein C1orf123 homolog		sp|Q8BHG2|CZIB_MOUSE CXXC motif containing zinc binding protein OS=Mus musculus OX=10090 GN=Czib PE=1 SV=1	1	3	3	3	2	0	0	0	0	2	1	0	0	0	3	1	0	0	0	2	0	0	0	0	2	1	0	0	0	3	1	0	0	0	2	0	0	0	0	2	1	0
Q8BHJ5	Q8BHJ5	7	7	7	F-box-like/WD repeat-containing protein TBL1XR1	Tbl1xr1	sp|Q8BHJ5|TBL1R_MOUSE F-box-like/WD repeat-containing protein TBL1XR1 OS=Mus musculus OX=10090 GN=Tbl1xr1 PE=1 SV=1	1	7	7	7	1	6	3	2	0	4	2	2	1	0	2	3	2	2	1	1	6	3	2	0	4	2	2	1	0	2	3	2	2	1	1	6	3	2	0	4	2	2
Q8BHL8	Q8BHL8	4	4	4	Proteasome inhibitor PI31 subunit	Psmf1	sp|Q8BHL8|PSMF1_MOUSE Proteasome inhibitor PI31 subunit OS=Mus musculus OX=10090 GN=Psmf1 PE=1 SV=1	1	4	4	4	2	1	1	1	0	1	0	0	2	0	0	1	0	2	0	2	1	1	1	0	1	0	0	2	0	0	1	0	2	0	2	1	1	1	0	1	0	0
Q8BHN3	Q8BHN3	33	33	33	Neutral alpha-glucosidase AB	Ganab	sp|Q8BHN3|GANAB_MOUSE Neutral alpha-glucosidase AB OS=Mus musculus OX=10090 GN=Ganab PE=1 SV=1	1	33	33	33	14	4	1	0	1	25	14	1	1	4	32	13	0	3	3	14	4	1	0	1	25	14	1	1	4	32	13	0	3	3	14	4	1	0	1	25	14	1
Q8BI22	Q8BI22	2	2	2	Centrosomal protein of 128 kDa	Cep128	sp|Q8BI22|CE128_MOUSE Centrosomal protein of 128 kDa OS=Mus musculus OX=10090 GN=Cep128 PE=1 SV=2	1	2	2	2	0	1	1	1	0	0	1	1	1	1	0	1	0	1	1	0	1	1	1	0	0	1	1	1	1	0	1	0	1	1	0	1	1	1	0	0	1	1
Q8BI79	Q8BI79	14	14	14	Coiled-coil domain-containing protein 40	Ccdc40	sp|Q8BI79|CCD40_MOUSE Coiled-coil domain-containing protein 40 OS=Mus musculus OX=10090 GN=Ccdc40 PE=1 SV=1	1	14	14	14	0	3	5	10	10	1	1	4	8	7	1	1	0	8	5	0	3	5	10	10	1	1	4	8	7	1	1	0	8	5	0	3	5	10	10	1	1	4
Q8BI84	Q8BI84	3	3	3	Melanoma inhibitory activity protein 3	Mia3	sp|Q8BI84|TGO1_MOUSE Transport and Golgi organization protein 1 homolog OS=Mus musculus OX=10090 GN=Mia3 PE=1 SV=2	1	3	3	3	3	0	0	1	0	0	0	0	0	0	0	0	0	0	1	3	0	0	1	0	0	0	0	0	0	0	0	0	0	1	3	0	0	1	0	0	0	0
Q8BIG2	Q8BIG2	5	5	5	Protein LKAAEAR1	Lkaaear1	sp|Q8BIG2|LKAM1_MOUSE Protein LKAAEAR1 OS=Mus musculus OX=10090 GN=Lkaaear1 PE=2 SV=2	1	5	5	5	0	0	0	0	0	0	0	1	0	2	0	0	0	1	4	0	0	0	0	0	0	0	1	0	2	0	0	0	1	4	0	0	0	0	0	0	0	1
Q8BIJ6	Q8BIJ6	49	49	49	Isoleucine--tRNA ligase, mitochondrial	Iars2	sp|Q8BIJ6|SYIM_MOUSE Isoleucine--tRNA ligase, mitochondrial OS=Mus musculus OX=10090 GN=Iars2 PE=1 SV=1	1	49	49	49	31	33	11	3	0	36	40	7	3	1	40	44	12	3	2	31	33	11	3	0	36	40	7	3	1	40	44	12	3	2	31	33	11	3	0	36	40	7
Q8BJ64	Q8BJ64	29	29	29	Choline dehydrogenase, mitochondrial	Chdh	sp|Q8BJ64|CHDH_MOUSE Choline dehydrogenase, mitochondrial OS=Mus musculus OX=10090 GN=Chdh PE=1 SV=1	1	29	29	29	24	10	3	10	6	15	5	5	6	5	13	5	3	5	5	24	10	3	10	6	15	5	5	6	5	13	5	3	5	5	24	10	3	10	6	15	5	5
Q8BJ71	Q8BJ71	5	5	5	Nuclear pore complex protein Nup93	Nup93	sp|Q8BJ71|NUP93_MOUSE Nuclear pore complex protein Nup93 OS=Mus musculus OX=10090 GN=Nup93 PE=1 SV=1	1	5	5	5	1	3	0	0	2	1	0	0	0	3	0	0	1	0	0	1	3	0	0	2	1	0	0	0	3	0	0	1	0	0	1	3	0	0	2	1	0	0
Q8BJU0	Q8BJU0	9	9	9	Small glutamine-rich tetratricopeptide repeat-containing protein alpha	Sgta	sp|Q8BJU0|SGTA_MOUSE Small glutamine-rich tetratricopeptide repeat-containing protein alpha OS=Mus musculus OX=10090 GN=Sgta PE=1 SV=2	1	9	9	9	4	1	0	0	0	6	1	0	1	0	7	4	0	0	0	4	1	0	0	0	6	1	0	1	0	7	4	0	0	0	4	1	0	0	0	6	1	0
Q8BK30	Q8BK30	1	1	1	NADH dehydrogenase [ubiquinone] flavoprotein 3, mitochondrial	Ndufv3	sp|Q8BK30|NDUV3_MOUSE NADH dehydrogenase [ubiquinone] flavoprotein 3, mitochondrial OS=Mus musculus OX=10090 GN=Ndufv3 PE=1 SV=1	1	1	1	1	0	0	1	0	0	0	0	1	0	0	0	0	1	0	0	0	0	1	0	0	0	0	1	0	0	0	0	1	0	0	0	0	1	0	0	0	0	1
Q8BK63	Q8BK63	29	29	29	Casein kinase I isoform alpha	Csnk1a1	sp|Q8BK63|KC1A_MOUSE Casein kinase I isoform alpha OS=Mus musculus OX=10090 GN=Csnk1a1 PE=1 SV=2	1	29	29	29	9	21	2	2	2	19	29	16	4	1	21	27	12	4	1	9	21	2	2	2	19	29	16	4	1	21	27	12	4	1	9	21	2	2	2	19	29	16
Q8BKC5	Q8BKC5	3	3	3	Importin-5	Ipo5	sp|Q8BKC5|IPO5_MOUSE Importin-5 OS=Mus musculus OX=10090 GN=Ipo5 PE=1 SV=3	1	3	3	3	0	0	0	0	0	2	0	0	0	0	2	1	0	0	0	0	0	0	0	0	2	0	0	0	0	2	1	0	0	0	0	0	0	0	0	2	0	0
Q8BKZ9	Q8BKZ9	24	24	24	Pyruvate dehydrogenase protein X component, mitochondrial	Pdhx	sp|Q8BKZ9|ODPX_MOUSE Pyruvate dehydrogenase protein X component, mitochondrial OS=Mus musculus OX=10090 GN=Pdhx PE=1 SV=1	1	24	24	24	7	13	15	9	4	13	18	19	5	2	6	17	18	7	2	7	13	15	9	4	13	18	19	5	2	6	17	18	7	2	7	13	15	9	4	13	18	19
Q8BL66	Q8BL66	3	3	3	Early endosome antigen 1	Eea1	sp|Q8BL66|EEA1_MOUSE Early endosome antigen 1 OS=Mus musculus OX=10090 GN=Eea1 PE=1 SV=2	1	3	3	3	1	0	1	0	0	0	0	1	0	0	0	0	2	0	0	1	0	1	0	0	0	0	1	0	0	0	0	2	0	0	1	0	1	0	0	0	0	1
Q8BL97	Q8BL97	6	6	5	Serine/arginine-rich splicing factor 7	Srsf7	sp|Q8BL97|SRSF7_MOUSE Serine/arginine-rich splicing factor 7 OS=Mus musculus OX=10090 GN=Srsf7 PE=1 SV=1	1	6	6	5	3	3	2	1	0	4	3	0	3	0	5	4	1	1	1	3	3	2	1	0	4	3	0	3	0	5	4	1	1	1	3	3	2	1	0	4	3	0
Q8BLA1	Q8BLA1	5	5	5	Deleted in lung and esophageal cancer protein 1 homolog	Dlec1	sp|Q8BLA1|DLEC1_MOUSE Deleted in lung and esophageal cancer protein 1 homolog OS=Mus musculus OX=10090 GN=Dlec1 PE=1 SV=1	1	5	5	5	0	4	0	1	0	0	0	1	3	0	0	0	0	3	0	0	4	0	1	0	0	0	1	3	0	0	0	0	3	0	0	4	0	1	0	0	0	1
Q8BLH5	Q8BLH5	3	3	3	Probable threonine protease PRSS50	Prss50	sp|Q8BLH5|TSP50_MOUSE Probable threonine protease PRSS50 OS=Mus musculus OX=10090 GN=Prss50 PE=1 SV=1	1	3	3	3	2	0	0	1	2	1	2	1	2	1	1	2	0	2	2	2	0	0	1	2	1	2	1	2	1	1	2	0	2	2	2	0	0	1	2	1	2	1
Q8BLN5	Q8BLN5	5	5	5	Lanosterol synthase	Lss	sp|Q8BLN5|LSS_MOUSE Lanosterol synthase OS=Mus musculus OX=10090 GN=Lss PE=1 SV=2	1	5	5	5	4	0	0	0	0	4	0	1	0	2	1	0	0	0	0	4	0	0	0	0	4	0	1	0	2	1	0	0	0	0	4	0	0	0	0	4	0	1
Q8BMF4	Q8BMF4	25	25	25	Dihydrolipoyllysine-residue acetyltransferase component of pyruvate dehydrogenase complex, mitochondrial	Dlat	sp|Q8BMF4|ODP2_MOUSE Dihydrolipoyllysine-residue acetyltransferase component of pyruvate dehydrogenase complex, mitochondrial OS=Mus musculus OX=10090 GN=Dlat PE=1 SV=2	1	25	25	25	13	19	14	12	4	16	16	15	6	5	7	14	14	7	4	13	19	14	12	4	16	16	15	6	5	7	14	14	7	4	13	19	14	12	4	16	16	15
Q8BMK4	Q8BMK4	9	9	9	Cytoskeleton-associated protein 4	Ckap4	sp|Q8BMK4|CKAP4_MOUSE Cytoskeleton-associated protein 4 OS=Mus musculus OX=10090 GN=Ckap4 PE=1 SV=2	1	9	9	9	2	5	1	1	4	4	0	3	1	5	3	1	1	0	6	2	5	1	1	4	4	0	3	1	5	3	1	1	0	6	2	5	1	1	4	4	0	3
Q8BML9	Q8BML9	6	6	6		Qars	sp|Q8BML9|SYQ_MOUSE Glutamine--tRNA ligase OS=Mus musculus OX=10090 GN=Qars1 PE=1 SV=1	1	6	6	6	3	0	0	0	0	2	1	0	1	1	1	0	0	1	0	3	0	0	0	0	2	1	0	1	1	1	0	0	1	0	3	0	0	0	0	2	1	0
Q8BMS1	Q8BMS1	64	64	64	Trifunctional enzyme subunit alpha, mitochondrial;Long-chain enoyl-CoA hydratase;Long chain 3-hydroxyacyl-CoA dehydrogenase	Hadha	sp|Q8BMS1|ECHA_MOUSE Trifunctional enzyme subunit alpha, mitochondrial OS=Mus musculus OX=10090 GN=Hadha PE=1 SV=1	1	64	64	64	52	33	17	15	7	40	35	22	4	2	38	37	15	5	1	52	33	17	15	7	40	35	22	4	2	38	37	15	5	1	52	33	17	15	7	40	35	22
Q8BND5	Q8BND5	13	13	13	Sulfhydryl oxidase 1	Qsox1	sp|Q8BND5|QSOX1_MOUSE Sulfhydryl oxidase 1 OS=Mus musculus OX=10090 GN=Qsox1 PE=1 SV=1	1	13	13	13	7	1	0	0	0	8	3	1	1	1	11	3	0	1	2	7	1	0	0	0	8	3	1	1	1	11	3	0	1	2	7	1	0	0	0	8	3	1
Q8BP40	Q8BP40	12	12	12	Lysophosphatidic acid phosphatase type 6	Acp6	sp|Q8BP40|PPA6_MOUSE Lysophosphatidic acid phosphatase type 6 OS=Mus musculus OX=10090 GN=Acp6 PE=1 SV=1	1	12	12	12	7	4	0	1	0	8	3	2	1	0	11	3	0	1	0	7	4	0	1	0	8	3	2	1	0	11	3	0	1	0	7	4	0	1	0	8	3	2
Q8BP67	Q8BP67	4	4	4	60S ribosomal protein L24	Rpl24	sp|Q8BP67|RL24_MOUSE 60S ribosomal protein L24 OS=Mus musculus OX=10090 GN=Rpl24 PE=1 SV=2	1	4	4	4	1	1	0	1	1	2	3	2	2	2	1	3	1	2	2	1	1	0	1	1	2	3	2	2	2	1	3	1	2	2	1	1	0	1	1	2	3	2
Q8BP92	Q8BP92	4	4	4	Reticulocalbin-2	Rcn2	sp|Q8BP92|RCN2_MOUSE Reticulocalbin-2 OS=Mus musculus OX=10090 GN=Rcn2 PE=1 SV=1	1	4	4	4	0	0	0	0	0	4	0	1	0	1	2	0	2	0	0	0	0	0	0	0	4	0	1	0	1	2	0	2	0	0	0	0	0	0	0	4	0	1
Q8BPC6	Q8BPC6	16	16	16	Probable isocitrate dehydrogenase [NAD] gamma 2, mitochondrial		sp|Q8BPC6|IDHG2_MOUSE Probable isocitrate dehydrogenase [NAD] gamma 2, mitochondrial OS=Mus musculus OX=10090 PE=2 SV=1	1	16	16	16	10	7	1	1	1	11	11	4	0	0	13	11	4	1	0	10	7	1	1	1	11	11	4	0	0	13	11	4	1	0	10	7	1	1	1	11	11	4
Q8BPE4	Q8BPE4	3	3	3	Transmembrane protein 177	Tmem177	sp|Q8BPE4|TM177_MOUSE Transmembrane protein 177 OS=Mus musculus OX=10090 GN=Tmem177 PE=1 SV=1	1	3	3	3	2	0	0	0	2	0	1	0	0	2	0	1	0	1	2	2	0	0	0	2	0	1	0	0	2	0	1	0	1	2	2	0	0	0	2	0	1	0
Q8BPT6	Q8BPT6	3	3	3	Mitochondrial inner membrane protease subunit 2	Immp2l	sp|Q8BPT6|IMP2L_MOUSE Mitochondrial inner membrane protease subunit 2 OS=Mus musculus OX=10090 GN=Immp2l PE=1 SV=1	1	3	3	3	0	0	0	2	1	0	0	0	3	1	0	0	0	3	2	0	0	0	2	1	0	0	0	3	1	0	0	0	3	2	0	0	0	2	1	0	0	0
Q8BRC6	Q8BRC6	18	18	18	Protein MAATS1	Maats1	sp|Q8BRC6|CFA91_MOUSE Cilia- and flagella-associated protein 91 OS=Mus musculus OX=10090 GN=Cfap91 PE=1 SV=3	1	18	18	18	1	7	8	7	5	1	1	10	6	7	0	1	7	6	8	1	7	8	7	5	1	1	10	6	7	0	1	7	6	8	1	7	8	7	5	1	1	10
Q8BSE0	Q8BSE0	5	5	5	Regulator of microtubule dynamics protein 2	Rmdn2	sp|Q8BSE0|RMD2_MOUSE Regulator of microtubule dynamics protein 2 OS=Mus musculus OX=10090 GN=Rmdn2 PE=1 SV=1	1	5	5	5	4	2	0	0	0	4	0	0	0	0	4	0	0	0	0	4	2	0	0	0	4	0	0	0	0	4	0	0	0	0	4	2	0	0	0	4	0	0
Q8BSN3	Q8BSN3	43	43	43	Coiled-coil domain-containing protein 151	Ccdc151	sp|Q8BSN3|ODAD3_MOUSE outer dynein arm-docking complex subunit 3 OS=Mus musculus OX=10090 GN=ODAD3 PE=2 SV=2	1	43	43	43	1	26	21	1	0	6	14	27	1	0	2	15	27	2	0	1	26	21	1	0	6	14	27	1	0	2	15	27	2	0	1	26	21	1	0	6	14	27
Q8BT60;P59108;Q1RLL3;Q9Z140;Q8BLR2;Q0VE82;Q9DC53;Q8JZW4	Q8BT60	5;1;1;1;1;1;1;1	5;1;1;1;1;1;1;1	4;1;1;1;1;1;1;1	Copine-3	Cpne3	sp|Q8BT60|CPNE3_MOUSE Copine-3 OS=Mus musculus OX=10090 GN=Cpne3 PE=1 SV=2	8	5	5	4	0	0	0	0	0	0	5	0	0	0	0	5	0	0	0	0	0	0	0	0	0	5	0	0	0	0	5	0	0	0	0	0	0	0	0	0	4	0
Q8BTI8	Q8BTI8	2	2	2	Serine/arginine repetitive matrix protein 2	Srrm2	sp|Q8BTI8|SRRM2_MOUSE Serine/arginine repetitive matrix protein 2 OS=Mus musculus OX=10090 GN=Srrm2 PE=1 SV=3	1	2	2	2	0	0	0	0	0	1	0	0	0	0	1	1	0	0	0	0	0	0	0	0	1	0	0	0	0	1	1	0	0	0	0	0	0	0	0	1	0	0
Q8BTM8	Q8BTM8	11	9	9	Filamin-A	Flna	sp|Q8BTM8|FLNA_MOUSE Filamin-A OS=Mus musculus OX=10090 GN=Flna PE=1 SV=5	1	11	9	9	10	2	0	0	0	7	2	0	0	0	4	1	0	0	0	8	1	0	0	0	5	1	0	0	0	3	1	0	0	0	8	1	0	0	0	5	1	0
Q8BTS4	Q8BTS4	11	11	11	Nuclear pore complex protein Nup54	Nup54	sp|Q8BTS4|NUP54_MOUSE Nuclear pore complex protein Nup54 OS=Mus musculus OX=10090 GN=Nup54 PE=1 SV=1	1	11	11	11	2	5	3	1	0	6	6	5	1	1	6	7	6	1	0	2	5	3	1	0	6	6	5	1	1	6	7	6	1	0	2	5	3	1	0	6	6	5
Q8BTU1	Q8BTU1	22	22	22	Cilia- and flagella-associated protein 20	Cfap20	sp|Q8BTU1|CFA20_MOUSE Cilia- and flagella-associated protein 20 OS=Mus musculus OX=10090 GN=Cfap20 PE=1 SV=1	1	22	22	22	2	12	11	3	3	6	18	19	8	4	6	16	16	9	6	2	12	11	3	3	6	18	19	8	4	6	16	16	9	6	2	12	11	3	3	6	18	19
Q8BTY1	Q8BTY1	1	1	1	Kynurenine--oxoglutarate transaminase 1	Ccbl1	sp|Q8BTY1|KAT1_MOUSE Kynurenine--oxoglutarate transaminase 1 OS=Mus musculus OX=10090 GN=Kyat1 PE=1 SV=1	1	1	1	1	0	0	0	0	0	0	0	0	0	0	1	0	0	0	0	0	0	0	0	0	0	0	0	0	0	1	0	0	0	0	0	0	0	0	0	0	0	0
Q8BVC1	Q8BVC1	2	2	2	Beta-defensin 126	Defb22	sp|Q8BVC1|DFB22_MOUSE Beta-defensin 22 OS=Mus musculus OX=10090 GN=Defb22 PE=1 SV=1	1	2	2	2	2	0	0	1	0	0	0	0	0	0	0	0	0	0	0	2	0	0	1	0	0	0	0	0	0	0	0	0	0	0	2	0	0	1	0	0	0	0
Q8BVE3	Q8BVE3	6	6	6	V-type proton ATPase subunit H	Atp6v1h	sp|Q8BVE3|VATH_MOUSE V-type proton ATPase subunit H OS=Mus musculus OX=10090 GN=Atp6v1h PE=1 SV=1	1	6	6	6	2	0	0	0	0	4	0	0	0	0	3	1	0	0	0	2	0	0	0	0	4	0	0	0	0	3	1	0	0	0	2	0	0	0	0	4	0	0
Q8BVI4	Q8BVI4	6	6	6	Dihydropteridine reductase	Qdpr	sp|Q8BVI4|DHPR_MOUSE Dihydropteridine reductase OS=Mus musculus OX=10090 GN=Qdpr PE=1 SV=2	1	6	6	6	1	1	0	0	0	4	2	0	0	0	5	3	0	0	0	1	1	0	0	0	4	2	0	0	0	5	3	0	0	0	1	1	0	0	0	4	2	0
Q8BVM2	Q8BVM2	9	9	9	Anthrax toxin receptor-like	Antxrl	sp|Q8BVM2|ANTRL_MOUSE Anthrax toxin receptor-like OS=Mus musculus OX=10090 GN=Antxrl PE=2 SV=2	1	9	9	9	6	3	0	0	1	6	3	0	0	1	7	5	0	0	0	6	3	0	0	1	6	3	0	0	1	7	5	0	0	0	6	3	0	0	1	6	3	0
Q8BVN7	Q8BVN7	2	2	2	Solute carrier family 25 member 41	Slc25a41	sp|Q8BVN7|S2541_MOUSE Calcium-independent mitochondrial carrier protein SCaMC-3L OS=Mus musculus OX=10090 GN=Slc25a41 PE=1 SV=1	1	2	2	2	0	0	0	0	1	1	0	0	0	0	0	0	0	0	1	0	0	0	0	1	1	0	0	0	0	0	0	0	0	1	0	0	0	0	1	1	0	0
Q8BVN8	Q8BVN8	26	26	26	Axonemal dynein light intermediate polypeptide 1	Dnali1	sp|Q8BVN8|IDLC_MOUSE Axonemal dynein light intermediate polypeptide 1 OS=Mus musculus OX=10090 GN=Dnali1 PE=1 SV=1	1	26	26	26	5	14	14	3	1	6	11	22	3	1	5	10	13	5	1	5	14	14	3	1	6	11	22	3	1	5	10	13	5	1	5	14	14	3	1	6	11	22
Q8BVP1	Q8BVP1	1	1	1	Probable E3 ubiquitin-protein ligase TRIML1	Triml1	sp|Q8BVP1|TRIML_MOUSE Probable E3 ubiquitin-protein ligase TRIML1 OS=Mus musculus OX=10090 GN=Triml1 PE=1 SV=1	1	1	1	1	0	0	0	0	0	0	0	0	0	0	0	0	0	1	0	0	0	0	0	0	0	0	0	0	0	0	0	0	1	0	0	0	0	0	0	0	0	0
Q8BVP5;Q8C4X2;Q8BTH8	Q8BVP5;Q8C4X2	21;15;9	21;15;9	21;15;9	Casein kinase I isoform gamma-2;Casein kinase I isoform gamma-3	Csnk1g2;Csnk1g3	sp|Q8BVP5|KC1G2_MOUSE Casein kinase I isoform gamma-2 OS=Mus musculus OX=10090 GN=Csnk1g2 PE=1 SV=1;sp|Q8C4X2|KC1G3_MOUSE Casein kinase I isoform gamma-3 OS=Mus musculus OX=10090 GN=Csnk1g3 PE=1 SV=2	3	21	21	21	17	5	0	1	1	17	9	3	2	2	14	8	0	2	4	17	5	0	1	1	17	9	3	2	2	14	8	0	2	4	17	5	0	1	1	17	9	3
Q8BVP6	Q8BVP6	7	7	7	Ly6/PLAUR domain-containing protein 4	Lypd4	sp|Q8BVP6|LYPD4_MOUSE Ly6/PLAUR domain-containing protein 4 OS=Mus musculus OX=10090 GN=Lypd4 PE=1 SV=1	1	7	7	7	6	5	3	0	0	5	7	5	0	0	6	7	5	0	0	6	5	3	0	0	5	7	5	0	0	6	7	5	0	0	6	5	3	0	0	5	7	5
Q8BVR0	Q8BVR0	4	4	4	Barrier-to-autointegration factor-like protein	Banf2	sp|Q8BVR0|BAFL_MOUSE Barrier-to-autointegration factor-like protein OS=Mus musculus OX=10090 GN=Banf2 PE=1 SV=1	1	4	4	4	0	0	0	4	2	0	0	0	1	1	0	0	0	2	0	0	0	0	4	2	0	0	0	1	1	0	0	0	2	0	0	0	0	4	2	0	0	0
Q8BVR6	Q8BVR6	5	5	5	RING finger and SPRY domain-containing protein 1	Rspry1	sp|Q8BVR6|RSPRY_MOUSE RING finger and SPRY domain-containing protein 1 OS=Mus musculus OX=10090 GN=Rspry1 PE=1 SV=1	1	5	5	5	1	2	0	0	0	5	1	0	1	0	4	1	0	0	0	1	2	0	0	0	5	1	0	1	0	4	1	0	0	0	1	2	0	0	0	5	1	0
Q8BVU5	Q8BVU5	7	7	7	ADP-ribose pyrophosphatase, mitochondrial	Nudt9	sp|Q8BVU5|NUDT9_MOUSE ADP-ribose pyrophosphatase, mitochondrial OS=Mus musculus OX=10090 GN=Nudt9 PE=1 SV=1	1	7	7	7	6	3	0	0	0	7	5	0	2	0	5	4	0	1	0	6	3	0	0	0	7	5	0	2	0	5	4	0	1	0	6	3	0	0	0	7	5	0
Q8BW94	Q8BW94	18	17	17	Dynein heavy chain 3, axonemal	Dnah3	sp|Q8BW94|DYH3_MOUSE Dynein axonemal heavy chain 3 OS=Mus musculus OX=10090 GN=Dnah3 PE=1 SV=2	1	18	17	17	4	10	2	2	5	10	5	1	0	0	2	2	4	0	0	4	10	2	1	4	9	4	1	0	0	1	1	4	0	0	4	10	2	1	4	9	4	1
Q8BWF0	Q8BWF0	16	16	16	Succinate-semialdehyde dehydrogenase, mitochondrial	Aldh5a1	sp|Q8BWF0|SSDH_MOUSE Succinate-semialdehyde dehydrogenase, mitochondrial OS=Mus musculus OX=10090 GN=Aldh5a1 PE=1 SV=1	1	16	16	16	9	1	0	0	0	14	7	0	1	1	8	8	1	1	0	9	1	0	0	0	14	7	0	1	1	8	8	1	1	0	9	1	0	0	0	14	7	0
Q8BWG4	Q8BWG4	1	1	1	Uncharacterized protein KIAA1755 homolog		sp|Q8BWG4|K1755_MOUSE Uncharacterized protein KIAA1755 homolog OS=Mus musculus OX=10090 PE=2 SV=2	1	1	1	1	1	1	1	1	1	1	1	0	1	0	1	1	0	1	1	1	1	1	1	1	1	1	0	1	0	1	1	0	1	1	1	1	1	1	1	1	1	0
Q8BWM0	Q8BWM0	5	5	5	Prostaglandin E synthase 2;Prostaglandin E synthase 2 truncated form	Ptges2	sp|Q8BWM0|PGES2_MOUSE Prostaglandin E synthase 2 OS=Mus musculus OX=10090 GN=Ptges2 PE=1 SV=3	1	5	5	5	2	0	0	4	0	2	0	0	3	1	0	0	0	4	1	2	0	0	4	0	2	0	0	3	1	0	0	0	4	1	2	0	0	4	0	2	0	0
Q8BWT1	Q8BWT1	17	17	17	3-ketoacyl-CoA thiolase, mitochondrial	Acaa2	sp|Q8BWT1|THIM_MOUSE 3-ketoacyl-CoA thiolase, mitochondrial OS=Mus musculus OX=10090 GN=Acaa2 PE=1 SV=3	1	17	17	17	14	1	0	2	0	10	1	0	2	0	14	3	0	2	0	14	1	0	2	0	10	1	0	2	0	14	3	0	2	0	14	1	0	2	0	10	1	0
Q8BWY3	Q8BWY3	2	2	2	Eukaryotic peptide chain release factor subunit 1	Etf1	sp|Q8BWY3|ERF1_MOUSE Eukaryotic peptide chain release factor subunit 1 OS=Mus musculus OX=10090 GN=Etf1 PE=1 SV=4	1	2	2	2	0	0	0	0	0	2	0	0	0	0	0	0	0	0	0	0	0	0	0	0	2	0	0	0	0	0	0	0	0	0	0	0	0	0	0	2	0	0
Q8BX10	Q8BX10	30	30	30	Serine/threonine-protein phosphatase PGAM5, mitochondrial	Pgam5	sp|Q8BX10|PGAM5_MOUSE Serine/threonine-protein phosphatase PGAM5, mitochondrial OS=Mus musculus OX=10090 GN=Pgam5 PE=1 SV=1	1	30	30	30	7	15	14	7	5	6	22	25	7	8	8	23	24	7	8	7	15	14	7	5	6	22	25	7	8	8	23	24	7	8	7	15	14	7	5	6	22	25
Q8BXF8	Q8BXF8	10	10	10	Actin-related protein T3	Actrt3	sp|Q8BXF8|ACTT3_MOUSE Actin-related protein T3 OS=Mus musculus OX=10090 GN=Actrt3 PE=1 SV=1	1	10	10	10	4	8	1	1	1	8	8	4	1	1	8	7	4	1	0	4	8	1	1	1	8	8	4	1	1	8	7	4	1	0	4	8	1	1	1	8	8	4
Q8BXV2	Q8BXV2	2	2	2	BRI3-binding protein	Bri3bp	sp|Q8BXV2|BRI3B_MOUSE BRI3-binding protein OS=Mus musculus OX=10090 GN=Bri3bp PE=1 SV=1	1	2	2	2	2	1	0	0	0	0	0	0	0	1	0	0	0	0	1	2	1	0	0	0	0	0	0	0	1	0	0	0	0	1	2	1	0	0	0	0	0	0
Q8BXZ1	Q8BXZ1	4	4	4	Protein disulfide-isomerase TMX3	Tmx3	sp|Q8BXZ1|TMX3_MOUSE Protein disulfide-isomerase TMX3 OS=Mus musculus OX=10090 GN=Tmx3 PE=1 SV=2	1	4	4	4	3	0	1	0	0	2	0	0	0	1	0	0	0	0	1	3	0	1	0	0	2	0	0	0	1	0	0	0	0	1	3	0	1	0	0	2	0	0
Q8BYM8	Q8BYM8	10	10	10	Probable cysteine--tRNA ligase, mitochondrial	Cars2	sp|Q8BYM8|SYCM_MOUSE Probable cysteine--tRNA ligase, mitochondrial OS=Mus musculus OX=10090 GN=Cars2 PE=1 SV=2	1	10	10	10	2	1	0	0	0	7	3	0	0	1	8	4	0	0	0	2	1	0	0	0	7	3	0	0	1	8	4	0	0	0	2	1	0	0	0	7	3	0
Q8BZ09	Q8BZ09	1	1	1	Mitochondrial 2-oxodicarboxylate carrier	Slc25a21	sp|Q8BZ09|ODC_MOUSE Mitochondrial 2-oxodicarboxylate carrier OS=Mus musculus OX=10090 GN=Slc25a21 PE=1 SV=1	1	1	1	1	1	0	0	1	1	0	0	0	0	1	0	0	0	0	1	1	0	0	1	1	0	0	0	0	1	0	0	0	0	1	1	0	0	1	1	0	0	0
Q8C042	Q8C042	2	2	2	Enolase-like protein ENO4	Eno4	sp|Q8C042|ENO4_MOUSE Enolase 4 OS=Mus musculus OX=10090 GN=Eno4 PE=1 SV=2	1	2	2	2	0	1	1	1	1	0	2	1	2	1	0	2	1	1	1	0	1	1	1	1	0	2	1	2	1	0	2	1	1	1	0	1	1	1	1	0	2	1
Q8C0C7	Q8C0C7	7	7	7	Phenylalanine--tRNA ligase alpha subunit	Farsa	sp|Q8C0C7|SYFA_MOUSE Phenylalanine--tRNA ligase alpha subunit OS=Mus musculus OX=10090 GN=Farsa PE=1 SV=1	1	7	7	7	6	0	0	0	0	2	0	0	0	0	4	0	0	0	0	6	0	0	0	0	2	0	0	0	0	4	0	0	0	0	6	0	0	0	0	2	0	0
Q8C0L0	Q8C0L0	2	2	2	Thioredoxin-related transmembrane protein 4	Tmx4	sp|Q8C0L0|TMX4_MOUSE Thioredoxin-related transmembrane protein 4 OS=Mus musculus OX=10090 GN=Tmx4 PE=1 SV=2	1	2	2	2	0	0	0	0	0	2	0	0	0	0	1	0	0	0	0	0	0	0	0	0	2	0	0	0	0	1	0	0	0	0	0	0	0	0	0	2	0	0
Q8C0M8	Q8C0M8	35	35	35	Dynein intermediate chain 1, axonemal	Dnai1	sp|Q8C0M8|DNAI1_MOUSE Dynein axonemal intermediate chain 1 OS=Mus musculus OX=10090 GN=Dnai1 PE=1 SV=1	1	35	35	35	8	28	14	2	2	15	22	21	4	3	12	22	19	2	2	8	28	14	2	2	15	22	21	4	3	12	22	19	2	2	8	28	14	2	2	15	22	21
Q8C0M9	Q8C0M9	21	21	21	Isoaspartyl peptidase/L-asparaginase;Isoaspartyl peptidase/L-asparaginase alpha chain;Isoaspartyl peptidase/L-asparaginase beta chain	Asrgl1	sp|Q8C0M9|ASGL1_MOUSE Isoaspartyl peptidase/L-asparaginase OS=Mus musculus OX=10090 GN=Asrgl1 PE=1 SV=1	1	21	21	21	10	17	7	11	5	15	12	7	5	3	13	15	5	5	4	10	17	7	11	5	15	12	7	5	3	13	15	5	5	4	10	17	7	11	5	15	12	7
Q8C0R9	Q8C0R9	12	12	12	Leucine-rich repeat and death domain-containing protein 1	Lrrd1	sp|Q8C0R9|LRRD1_MOUSE Leucine-rich repeat and death domain-containing protein 1 OS=Mus musculus OX=10090 GN=Lrrd1 PE=2 SV=2	1	12	12	12	0	4	0	0	1	1	4	11	0	1	1	5	6	0	0	0	4	0	0	1	1	4	11	0	1	1	5	6	0	0	0	4	0	0	1	1	4	11
Q8C0W1	Q8C0W1	7	7	7	Ankyrin repeat and MYND domain-containing protein 1	Ankmy1	sp|Q8C0W1|ANMY1_MOUSE Ankyrin repeat and MYND domain-containing protein 1 OS=Mus musculus OX=10090 GN=Ankmy1 PE=1 SV=1	1	7	7	7	0	7	0	0	0	1	0	2	0	0	0	2	1	0	0	0	7	0	0	0	1	0	2	0	0	0	2	1	0	0	0	7	0	0	0	1	0	2
Q8C0X2	Q8C0X2	4	4	4	Sodium/hydrogen exchanger 9B1	Slc9b1	sp|Q8C0X2|SL9B1_MOUSE Sodium/hydrogen exchanger 9B1 OS=Mus musculus OX=10090 GN=Slc9b1 PE=1 SV=1	1	4	4	4	3	0	0	0	0	3	1	2	0	1	0	1	0	0	0	3	0	0	0	0	3	1	2	0	1	0	1	0	0	0	3	0	0	0	0	3	1	2
Q8C166	Q8C166	4	3	3	Copine-1	Cpne1	sp|Q8C166|CPNE1_MOUSE Copine-1 OS=Mus musculus OX=10090 GN=Cpne1 PE=1 SV=1	1	4	3	3	0	0	0	0	0	0	4	0	0	0	0	2	0	0	0	0	0	0	0	0	0	3	0	0	0	0	1	0	0	0	0	0	0	0	0	0	3	0
Q8C1A5	Q8C1A5	8	8	8	Thimet oligopeptidase	Thop1	sp|Q8C1A5|THOP1_MOUSE Thimet oligopeptidase OS=Mus musculus OX=10090 GN=Thop1 PE=1 SV=1	1	8	8	8	3	1	0	1	0	6	0	0	0	0	5	2	0	0	0	3	1	0	1	0	6	0	0	0	0	5	2	0	0	0	3	1	0	1	0	6	0	0
Q8C262	Q8C262	20	20	19	Interferon-inducible GTPase 5	Irgc	sp|Q8C262|IIGP5_MOUSE Interferon-inducible GTPase 5 OS=Mus musculus OX=10090 GN=Irgc PE=1 SV=1	1	20	20	19	0	0	1	17	13	0	0	0	13	7	0	0	0	13	9	0	0	1	17	13	0	0	0	13	7	0	0	0	13	9	0	0	1	16	13	0	0	0
Q8C522	Q8C522	3	3	3	Endonuclease domain-containing 1 protein	Endod1	sp|Q8C522|ENDD1_MOUSE Endonuclease domain-containing 1 protein OS=Mus musculus OX=10090 GN=Endod1 PE=1 SV=2	1	3	3	3	2	1	0	0	0	2	0	1	0	2	0	0	0	0	1	2	1	0	0	0	2	0	1	0	2	0	0	0	0	1	2	1	0	0	0	2	0	1
Q8C552	Q8C552	3	3	3	Protein FAM78A	Fam78a	sp|Q8C552|FA78A_MOUSE Protein FAM78A OS=Mus musculus OX=10090 GN=Fam78a PE=1 SV=1	1	3	3	3	2	1	0	0	1	3	0	1	1	1	2	0	0	1	1	2	1	0	0	1	3	0	1	1	1	2	0	0	1	1	2	1	0	0	1	3	0	1
Q8C570	Q8C570	10	10	10	mRNA export factor	Rae1	sp|Q8C570|RAE1L_MOUSE mRNA export factor OS=Mus musculus OX=10090 GN=Rae1 PE=1 SV=1	1	10	10	10	3	5	1	2	0	7	8	1	2	0	4	6	1	2	0	3	5	1	2	0	7	8	1	2	0	4	6	1	2	0	3	5	1	2	0	7	8	1
Q8C5H8	Q8C5H8	19	19	19	NAD kinase 2, mitochondrial	Nadk2	sp|Q8C5H8|NAKD2_MOUSE NAD kinase 2, mitochondrial OS=Mus musculus OX=10090 GN=Nadk2 PE=1 SV=2	1	19	19	19	12	8	0	2	1	13	10	0	3	2	13	12	0	1	1	12	8	0	2	1	13	10	0	3	2	13	12	0	1	1	12	8	0	2	1	13	10	0
Q8C5T4	Q8C5T4	7	7	7	MORN repeat-containing protein 3	Morn3	sp|Q8C5T4|MORN3_MOUSE MORN repeat-containing protein 3 OS=Mus musculus OX=10090 GN=Morn3 PE=2 SV=2	1	7	7	7	0	5	3	0	0	0	0	5	1	0	0	1	3	1	0	0	5	3	0	0	0	0	5	1	0	0	1	3	1	0	0	5	3	0	0	0	0	5
Q8C5T8	Q8C5T8	8	8	8	Coiled-coil domain-containing protein 113	Ccdc113	sp|Q8C5T8|CC113_MOUSE Coiled-coil domain-containing protein 113 OS=Mus musculus OX=10090 GN=Ccdc113 PE=2 SV=1	1	8	8	8	0	7	1	1	0	0	2	1	2	0	0	1	0	1	1	0	7	1	1	0	0	2	1	2	0	0	1	0	1	1	0	7	1	1	0	0	2	1
Q8C5U4	Q8C5U4	2	2	2	Uncharacterized protein C17orf74 homolog		sp|Q8C5U4|SPEM2_MOUSE Uncharacterized protein SPEM2 OS=Mus musculus OX=10090 GN=Spem2 PE=2 SV=1	1	2	2	2	0	0	0	2	1	0	0	0	1	0	0	0	0	2	2	0	0	0	2	1	0	0	0	1	0	0	0	0	2	2	0	0	0	2	1	0	0	0
Q8C5V0	Q8C5V0	6	6	6	Spermatogenesis-associated protein 32	Spata32	sp|Q8C5V0|SPT32_MOUSE Spermatogenesis-associated protein 32 OS=Mus musculus OX=10090 GN=Spata32 PE=1 SV=1	1	6	6	6	3	2	2	1	0	1	0	1	0	0	3	0	1	0	0	3	2	2	1	0	1	0	1	0	0	3	0	1	0	0	3	2	2	1	0	1	0	1
Q8C5W0	Q8C5W0	22	22	22	Calmin	Clmn	sp|Q8C5W0|CLMN_MOUSE Calmin OS=Mus musculus OX=10090 GN=Clmn PE=1 SV=2	1	22	22	22	11	1	0	0	2	17	1	1	1	1	18	3	1	1	3	11	1	0	0	2	17	1	1	1	1	18	3	1	1	3	11	1	0	0	2	17	1	1
Q8C624	Q8C624	2	2	2	Spermatogenesis-associated protein 33	Spata33	sp|Q8C624|SPT33_MOUSE Spermatogenesis-associated protein 33 OS=Mus musculus OX=10090 GN=Spata33 PE=1 SV=1	1	2	2	2	1	0	0	0	0	0	0	0	0	0	0	0	0	1	0	1	0	0	0	0	0	0	0	0	0	0	0	0	1	0	1	0	0	0	0	0	0	0
Q8C627	Q8C627	9	9	9	Protein FAM221B	Fam221b	sp|Q8C627|F221B_MOUSE Protein FAM221B OS=Mus musculus OX=10090 GN=Fam221b PE=2 SV=1	1	9	9	9	1	0	1	4	0	0	4	6	3	0	1	1	5	1	0	1	0	1	4	0	0	4	6	3	0	1	1	5	1	0	1	0	1	4	0	0	4	6
Q8C650	Q8C650	12	11	11	Septin-10	2022-09-10	sp|Q8C650|SEP10_MOUSE Septin-10 OS=Mus musculus OX=10090 GN=Septin10 PE=1 SV=1	1	12	11	11	0	7	7	8	5	5	5	2	5	2	2	5	3	4	3	0	6	6	8	5	4	4	2	5	2	1	4	3	4	3	0	6	6	8	5	4	4	2
Q8C6I2	Q8C6I2	2	2	2	Succinate dehydrogenase assembly factor 2, mitochondrial	Sdhaf2	sp|Q8C6I2|SDHF2_MOUSE Succinate dehydrogenase assembly factor 2, mitochondrial OS=Mus musculus OX=10090 GN=Sdhaf2 PE=1 SV=1	1	2	2	2	1	1	0	0	0	2	1	1	0	0	1	1	1	0	0	1	1	0	0	0	2	1	1	0	0	1	1	1	0	0	1	1	0	0	0	2	1	1
Q8C6S9	Q8C6S9	5	5	5	Cilia- and flagella-associated protein 54	Cfap54	sp|Q8C6S9|CFA54_MOUSE Cilia- and flagella-associated protein 54 OS=Mus musculus OX=10090 GN=Cfap54 PE=2 SV=4	1	5	5	5	1	4	0	1	0	0	1	0	1	1	0	0	0	1	1	1	4	0	1	0	0	1	0	1	1	0	0	0	1	1	1	4	0	1	0	0	1	0
Q8C854	Q8C854	2	2	2	Myelin expression factor 2	Myef2	sp|Q8C854|MYEF2_MOUSE Myelin expression factor 2 OS=Mus musculus OX=10090 GN=Myef2 PE=1 SV=1	1	2	2	2	0	0	0	1	0	0	0	0	2	1	0	0	0	1	1	0	0	0	1	0	0	0	0	2	1	0	0	0	1	1	0	0	0	1	0	0	0	0
Q8C9J3	Q8C9J3	31	31	31	Sperm flagellar protein 2	Spef2	sp|Q8C9J3|SPEF2_MOUSE Sperm flagellar protein 2 OS=Mus musculus OX=10090 GN=Spef2 PE=1 SV=3	1	31	31	31	3	26	6	5	1	11	13	4	10	6	7	16	3	5	7	3	26	6	5	1	11	13	4	10	6	7	16	3	5	7	3	26	6	5	1	11	13	4
Q8CAK1	Q8CAK1	10	10	10	Putative transferase CAF17 homolog, mitochondrial	Iba57	sp|Q8CAK1|CAF17_MOUSE Putative transferase CAF17 homolog, mitochondrial OS=Mus musculus OX=10090 GN=Iba57 PE=1 SV=1	1	10	10	10	6	5	1	2	1	9	6	2	3	1	10	5	2	3	1	6	5	1	2	1	9	6	2	3	1	10	5	2	3	1	6	5	1	2	1	9	6	2
Q8CAQ8	Q8CAQ8	58	58	58	MICOS complex subunit Mic60	Immt	sp|Q8CAQ8|MIC60_MOUSE MICOS complex subunit Mic60 OS=Mus musculus OX=10090 GN=Immt PE=1 SV=1	1	58	58	58	13	28	37	17	20	26	12	34	10	13	30	13	26	13	14	13	28	37	17	20	26	12	34	10	13	30	13	26	13	14	13	28	37	17	20	26	12	34
Q8CAY6	Q8CAY6	4	4	4	Acetyl-CoA acetyltransferase, cytosolic	Acat2	sp|Q8CAY6|THIC_MOUSE Acetyl-CoA acetyltransferase, cytosolic OS=Mus musculus OX=10090 GN=Acat2 PE=1 SV=2	1	4	4	4	0	0	0	0	0	2	1	0	1	0	4	0	0	0	0	0	0	0	0	0	2	1	0	1	0	4	0	0	0	0	0	0	0	0	0	2	1	0
Q8CB27	Q8CB27	2	2	2	Ubiquitin thioesterase OTU1	Yod1	sp|Q8CB27|OTU1_MOUSE Ubiquitin thioesterase OTU1 OS=Mus musculus OX=10090 GN=Yod1 PE=1 SV=1	1	2	2	2	0	0	0	2	0	0	0	0	0	0	0	0	0	0	0	0	0	0	2	0	0	0	0	0	0	0	0	0	0	0	0	0	0	2	0	0	0	0
Q8CBQ5	Q8CBQ5	3	3	3	Phosphatidylinositol 4-kinase type 2-beta	Pi4k2b	sp|Q8CBQ5|P4K2B_MOUSE Phosphatidylinositol 4-kinase type 2-beta OS=Mus musculus OX=10090 GN=Pi4k2b PE=1 SV=1	1	3	3	3	2	1	0	0	0	1	1	1	0	0	0	1	1	0	0	2	1	0	0	0	1	1	1	0	0	0	1	1	0	0	2	1	0	0	0	1	1	1
Q8CCM6	Q8CCM6	2	2	2	Mitochondrial import inner membrane translocase subunit Tim21	Timm21	sp|Q8CCM6|TIM21_MOUSE Mitochondrial import inner membrane translocase subunit Tim21 OS=Mus musculus OX=10090 GN=Timm21 PE=1 SV=2	1	2	2	2	0	0	0	2	2	0	0	0	2	2	0	0	0	2	2	0	0	0	2	2	0	0	0	2	2	0	0	0	2	2	0	0	0	2	2	0	0	0
Q8CDE2	Q8CDE2	8	8	8	Calicin	Ccin	sp|Q8CDE2|CALI_MOUSE Calicin OS=Mus musculus OX=10090 GN=Ccin PE=1 SV=1	1	8	8	8	0	4	2	5	4	2	2	1	3	3	3	2	0	2	2	0	4	2	5	4	2	2	1	3	3	3	2	0	2	2	0	4	2	5	4	2	2	1
Q8CDL9	Q8CDL9	3	3	3	Coiled-coil domain-containing protein 87	Ccdc87	sp|Q8CDL9|CCD87_MOUSE Coiled-coil domain-containing protein 87 OS=Mus musculus OX=10090 GN=Ccdc87 PE=1 SV=2	1	3	3	3	0	0	0	2	0	0	0	2	2	1	0	0	0	2	0	0	0	0	2	0	0	0	2	2	1	0	0	0	2	0	0	0	0	2	0	0	0	2
Q8CDN6	Q8CDN6	2	2	2	Thioredoxin-like protein 1	Txnl1	sp|Q8CDN6|TXNL1_MOUSE Thioredoxin-like protein 1 OS=Mus musculus OX=10090 GN=Txnl1 PE=1 SV=3	1	2	2	2	0	1	0	0	0	1	1	0	0	0	0	1	0	0	0	0	1	0	0	0	1	1	0	0	0	0	1	0	0	0	0	1	0	0	0	1	1	0
Q8CDN8	Q8CDN8	10	10	10	Coiled-coil domain-containing protein 38	Ccdc38	sp|Q8CDN8|CCD38_MOUSE Coiled-coil domain-containing protein 38 OS=Mus musculus OX=10090 GN=Ccdc38 PE=2 SV=1	1	10	10	10	1	4	1	3	1	0	0	6	3	1	0	0	6	4	1	1	4	1	3	1	0	0	6	3	1	0	0	6	4	1	1	4	1	3	1	0	0	6
Q8CDR2	Q8CDR2	37	37	37	Radial spoke head protein 6 homolog A	Rsph6a	sp|Q8CDR2|RSH6A_MOUSE Radial spoke head protein 6 homolog A OS=Mus musculus OX=10090 GN=Rsph6a PE=1 SV=1	1	37	37	37	7	20	16	2	0	11	13	36	3	1	8	12	34	5	1	7	20	16	2	0	11	13	36	3	1	8	12	34	5	1	7	20	16	2	0	11	13	36
Q8CDT7	Q8CDT7	3	3	3	Uncharacterized protein C10orf107 homolog		sp|Q8CDT7|CBCO1_MOUSE Ciliary-associated calcium-binding coiled-coil protein 1 OS=Mus musculus OX=10090 GN=Cabcoco1 PE=1 SV=2	1	3	3	3	1	0	0	0	0	2	0	0	0	0	2	1	1	0	0	1	0	0	0	0	2	0	0	0	0	2	1	1	0	0	1	0	0	0	0	2	0	0
Q8CDU5	Q8CDU5	9	9	9	EF-hand domain-containing family member B	Efhb	sp|Q8CDU5|EFHB_MOUSE EF-hand domain-containing family member B OS=Mus musculus OX=10090 GN=Efhb PE=1 SV=2	1	9	9	9	0	0	2	9	1	0	0	0	5	2	0	0	0	5	3	0	0	2	9	1	0	0	0	5	2	0	0	0	5	3	0	0	2	9	1	0	0	0
Q8CDV6	Q8CDV6	33	33	33	Coiled-coil domain-containing protein 63	Ccdc63	sp|Q8CDV6|CCD63_MOUSE Coiled-coil domain-containing protein 63 OS=Mus musculus OX=10090 GN=Ccdc63 PE=2 SV=2	1	33	33	33	5	28	11	5	7	8	10	12	4	2	1	6	12	3	4	5	28	11	5	7	8	10	12	4	2	1	6	12	3	4	5	28	11	5	7	8	10	12
Q8CEI1	Q8CEI1	7	7	7	BolA-like protein 3	Bola3	sp|Q8CEI1|BOLA3_MOUSE BolA-like protein 3 OS=Mus musculus OX=10090 GN=Bola3 PE=1 SV=1	1	7	7	7	4	0	0	0	0	6	1	1	0	1	6	2	1	0	0	4	0	0	0	0	6	1	1	0	1	6	2	1	0	0	4	0	0	0	0	6	1	1
Q8CEL2	Q8CEL2	2	2	2	Cilia- and flagella-associated protein 61	Cfap61	sp|Q8CEL2|CFA61_MOUSE Cilia- and flagella-associated protein 61 OS=Mus musculus OX=10090 GN=Cfap61 PE=1 SV=2	1	2	2	2	0	1	2	0	0	1	0	1	0	0	0	0	0	0	0	0	1	2	0	0	1	0	1	0	0	0	0	0	0	0	0	1	2	0	0	1	0	1
Q8CES1	Q8CES1	1	1	1		Pmis2	sp|Q8CES1|PMIS2_MOUSE Transmembrane protein PMIS2 OS=Mus musculus OX=10090 GN=Pmis2 PE=2 SV=2	1	1	1	1	1	0	0	0	0	1	0	1	1	1	0	0	0	1	1	1	0	0	0	0	1	0	1	1	1	0	0	0	1	1	1	0	0	0	0	1	0	1
Q8CFA2	Q8CFA2	9	9	9	Aminomethyltransferase, mitochondrial	Amt	sp|Q8CFA2|GCST_MOUSE Aminomethyltransferase, mitochondrial OS=Mus musculus OX=10090 GN=Amt PE=1 SV=1	1	9	9	9	7	0	0	0	0	4	4	0	0	0	5	2	0	0	0	7	0	0	0	0	4	4	0	0	0	5	2	0	0	0	7	0	0	0	0	4	4	0
Q8CFX1	Q8CFX1	4	4	4	GDH/6PGL endoplasmic bifunctional protein;Glucose 1-dehydrogenase;6-phosphogluconolactonase	H6pd	sp|Q8CFX1|G6PE_MOUSE GDH/6PGL endoplasmic bifunctional protein OS=Mus musculus OX=10090 GN=H6pd PE=1 SV=2	1	4	4	4	1	0	0	0	0	1	0	0	0	0	4	0	0	0	0	1	0	0	0	0	1	0	0	0	0	4	0	0	0	0	1	0	0	0	0	1	0	0
Q8CG27	Q8CG27	5	5	5	Actin-like protein 9	Actl9	sp|Q8CG27|ACTL9_MOUSE Actin-like protein 9 OS=Mus musculus OX=10090 GN=Actl9 PE=1 SV=1	1	5	5	5	1	4	1	1	0	0	0	1	0	0	1	0	0	1	0	1	4	1	1	0	0	0	1	0	0	1	0	0	1	0	1	4	1	1	0	0	0	1
Q8CG76	Q8CG76	18	18	18	Aflatoxin B1 aldehyde reductase member 2	Akr7a2	sp|Q8CG76|ARK72_MOUSE Aflatoxin B1 aldehyde reductase member 2 OS=Mus musculus OX=10090 GN=Akr7a2 PE=1 SV=3	1	18	18	18	17	14	4	7	2	15	14	7	7	2	15	15	3	6	3	17	14	4	7	2	15	14	7	7	2	15	15	3	6	3	17	14	4	7	2	15	14	7
Q8CGC7	Q8CGC7	9	9	9	Bifunctional glutamate/proline--tRNA ligase;Glutamate--tRNA ligase;Proline--tRNA ligase	Eprs	sp|Q8CGC7|SYEP_MOUSE Bifunctional glutamate/proline--tRNA ligase OS=Mus musculus OX=10090 GN=Eprs1 PE=1 SV=4	1	9	9	9	7	1	0	1	0	2	0	0	0	0	1	0	0	0	0	7	1	0	1	0	2	0	0	0	0	1	0	0	0	0	7	1	0	1	0	2	0	0
Q8CGK3	Q8CGK3	18	18	18	Lon protease homolog, mitochondrial	Lonp1	sp|Q8CGK3|LONM_MOUSE Lon protease homolog, mitochondrial OS=Mus musculus OX=10090 GN=Lonp1 PE=1 SV=2	1	18	18	18	14	8	0	3	2	9	2	0	3	2	6	0	0	1	2	14	8	0	3	2	9	2	0	3	2	6	0	0	1	2	14	8	0	3	2	9	2	0
Q9D2U9;Q8CGP0	Q9D2U9;Q8CGP0	14;14	2;2	1;1	Histone H2B type 3-A;Histone H2B type 3-B	Hist3h2ba;Hist3h2bb	sp|Q9D2U9|H2B3A_MOUSE H2B.U histone 2 OS=Mus musculus OX=10090 GN=H2bu2 PE=1 SV=3;sp|Q8CGP0|H2B3B_MOUSE Histone H2B type 3-B OS=Mus musculus OX=10090 GN=H2bu1 PE=1 SV=3	2	14	2	1	6	10	7	5	5	6	11	11	3	3	5	10	7	4	3	1	1	1	1	1	1	2	0	1	0	1	1	0	1	0	1	1	1	1	1	1	1	0
Q8CGP1	Q8CGP1	21	1	0	Histone H2B type 1-K	Hist1h2bk	sp|Q8CGP1|H2B1K_MOUSE Histone H2B type 1-K OS=Mus musculus OX=10090 GN=H2bc12 PE=1 SV=3	1	21	1	0	7	14	9	5	5	9	16	19	3	4	7	13	11	4	5	0	0	0	0	0	0	0	1	0	0	0	0	0	0	0	0	0	0	0	0	0	0	0
Q8CHP8	Q8CHP8	10	10	10	Phosphoglycolate phosphatase	Pgp	sp|Q8CHP8|PGP_MOUSE Glycerol-3-phosphate phosphatase OS=Mus musculus OX=10090 GN=Pgp PE=1 SV=1	1	10	10	10	7	6	1	4	2	9	5	3	4	1	8	6	1	3	1	7	6	1	4	2	9	5	3	4	1	8	6	1	3	1	7	6	1	4	2	9	5	3
Q8CHT0	Q8CHT0	15	15	15	Delta-1-pyrroline-5-carboxylate dehydrogenase, mitochondrial	Aldh4a1	sp|Q8CHT0|AL4A1_MOUSE Delta-1-pyrroline-5-carboxylate dehydrogenase, mitochondrial OS=Mus musculus OX=10090 GN=Aldh4a1 PE=1 SV=3	1	15	15	15	14	3	0	1	1	12	1	1	3	2	9	0	0	1	0	14	3	0	1	1	12	1	1	3	2	9	0	0	1	0	14	3	0	1	1	12	1	1
Q8CI32	Q8CI32	5	5	5	BAG family molecular chaperone regulator 5	Bag5	sp|Q8CI32|BAG5_MOUSE BAG family molecular chaperone regulator 5 OS=Mus musculus OX=10090 GN=Bag5 PE=1 SV=1	1	5	5	5	3	2	3	1	1	3	0	0	1	1	1	0	2	0	1	3	2	3	1	1	3	0	0	1	1	1	0	2	0	1	3	2	3	1	1	3	0	0
Q8CIE6	Q8CIE6	4	4	4	Coatomer subunit alpha;Xenin;Proxenin	Copa	sp|Q8CIE6|COPA_MOUSE Coatomer subunit alpha OS=Mus musculus OX=10090 GN=Copa PE=1 SV=2	1	4	4	4	1	1	1	0	1	2	1	0	0	0	4	1	0	0	0	1	1	1	0	1	2	1	0	0	0	4	1	0	0	0	1	1	1	0	1	2	1	0
Q8CIG8	Q8CIG8	13	13	13	Protein arginine N-methyltransferase 5	Prmt5	sp|Q8CIG8|ANM5_MOUSE Protein arginine N-methyltransferase 5 OS=Mus musculus OX=10090 GN=Prmt5 PE=1 SV=3	1	13	13	13	8	2	1	0	0	12	4	1	1	0	8	1	2	0	0	8	2	1	0	0	12	4	1	1	0	8	1	2	0	0	8	2	1	0	0	12	4	1
Q8JZN5	Q8JZN5	29	29	29	Acyl-CoA dehydrogenase family member 9, mitochondrial	Acad9	sp|Q8JZN5|ACAD9_MOUSE Complex I assembly factor ACAD9, mitochondrial OS=Mus musculus OX=10090 GN=Acad9 PE=1 SV=2	1	29	29	29	15	11	2	0	2	21	23	4	1	2	24	22	5	0	0	15	11	2	0	2	21	23	4	1	2	24	22	5	0	0	15	11	2	0	2	21	23	4
Q8JZQ2	Q8JZQ2	18	18	17	AFG3-like protein 2	Afg3l2	sp|Q8JZQ2|AFG32_MOUSE AFG3-like protein 2 OS=Mus musculus OX=10090 GN=Afg3l2 PE=1 SV=1	1	18	18	17	8	4	7	7	8	6	9	13	5	7	3	8	13	5	5	8	4	7	7	8	6	9	13	5	7	3	8	13	5	5	8	4	7	6	7	6	9	12
Q8JZQ9	Q8JZQ9	3	3	3	Eukaryotic translation initiation factor 3 subunit B	Eif3b	sp|Q8JZQ9|EIF3B_MOUSE Eukaryotic translation initiation factor 3 subunit B OS=Mus musculus OX=10090 GN=Eif3b PE=1 SV=1	1	3	3	3	1	0	0	0	0	1	0	0	0	0	3	0	0	0	0	1	0	0	0	0	1	0	0	0	0	3	0	0	0	0	1	0	0	0	0	1	0	0
Q8JZS0	Q8JZS0	2	2	2	Protein lin-7 homolog A	Lin7a	sp|Q8JZS0|LIN7A_MOUSE Protein lin-7 homolog A OS=Mus musculus OX=10090 GN=Lin7a PE=1 SV=2	1	2	2	2	0	0	0	2	1	0	0	0	1	1	0	0	0	1	1	0	0	0	2	1	0	0	0	1	1	0	0	0	1	1	0	0	0	2	1	0	0	0
Q8JZU0	Q8JZU0	4	4	4	Nucleoside diphosphate-linked moiety X motif 13	Nudt13	sp|Q8JZU0|NUD13_MOUSE NAD(P)H pyrophosphatase NUDT13, mitochondrial OS=Mus musculus OX=10090 GN=Nudt13 PE=1 SV=2	1	4	4	4	0	0	0	0	0	3	1	0	0	0	2	0	0	0	0	0	0	0	0	0	3	1	0	0	0	2	0	0	0	0	0	0	0	0	0	3	1	0
Q8JZU2	Q8JZU2	3	3	3	Tricarboxylate transport protein, mitochondrial	Slc25a1	sp|Q8JZU2|TXTP_MOUSE Tricarboxylate transport protein, mitochondrial OS=Mus musculus OX=10090 GN=Slc25a1 PE=1 SV=1	1	3	3	3	1	0	0	1	1	1	0	0	0	1	0	0	0	0	2	1	0	0	1	1	1	0	0	0	1	0	0	0	0	2	1	0	0	1	1	1	0	0
Q8JZV7	Q8JZV7	13	13	13	Putative N-acetylglucosamine-6-phosphate deacetylase	Amdhd2	sp|Q8JZV7|NAGA_MOUSE N-acetylglucosamine-6-phosphate deacetylase OS=Mus musculus OX=10090 GN=Amdhd2 PE=1 SV=1	1	13	13	13	6	4	0	2	1	12	7	1	4	2	11	6	2	3	1	6	4	0	2	1	12	7	1	4	2	11	6	2	3	1	6	4	0	2	1	12	7	1
Q8K010	Q8K010	8	8	8	5-oxoprolinase	Oplah	sp|Q8K010|OPLA_MOUSE 5-oxoprolinase OS=Mus musculus OX=10090 GN=Oplah PE=1 SV=1	1	8	8	8	4	3	0	3	1	2	0	0	2	1	2	0	0	4	1	4	3	0	3	1	2	0	0	2	1	2	0	0	4	1	4	3	0	3	1	2	0	0
Q8K021	Q8K021	12	12	12	Secretory carrier-associated membrane protein 1	Scamp1	sp|Q8K021|SCAM1_MOUSE Secretory carrier-associated membrane protein 1 OS=Mus musculus OX=10090 GN=Scamp1 PE=1 SV=1	1	12	12	12	12	3	1	1	2	6	0	2	1	2	5	1	0	2	2	12	3	1	1	2	6	0	2	1	2	5	1	0	2	2	12	3	1	1	2	6	0	2
Q8K0C4	Q8K0C4	6	6	6	Lanosterol 14-alpha demethylase	Cyp51a1	sp|Q8K0C4|CP51A_MOUSE Lanosterol 14-alpha demethylase OS=Mus musculus OX=10090 GN=Cyp51a1 PE=1 SV=1	1	6	6	6	4	0	0	0	0	4	0	0	0	1	0	0	0	0	0	4	0	0	0	0	4	0	0	0	1	0	0	0	0	0	4	0	0	0	0	4	0	0
Q8K0E8;CON__P02676	Q8K0E8;CON__P02676	2;1	2;1	2;1	Fibrinogen beta chain;Fibrinopeptide B;Fibrinogen beta chain	Fgb	sp|Q8K0E8|FIBB_MOUSE Fibrinogen beta chain OS=Mus musculus OX=10090 GN=Fgb PE=1 SV=1;	2	2	2	2	0	0	0	0	0	0	0	0	1	0	0	0	0	2	1	0	0	0	0	0	0	0	0	1	0	0	0	0	2	1	0	0	0	0	0	0	0	0
Q8K1C0	Q8K1C0	19	19	19	Protein angel homolog 2	Angel2	sp|Q8K1C0|ANGE2_MOUSE Protein angel homolog 2 OS=Mus musculus OX=10090 GN=Angel2 PE=1 SV=1	1	19	19	19	10	5	1	3	0	15	12	0	1	0	17	12	0	0	0	10	5	1	3	0	15	12	0	1	0	17	12	0	0	0	10	5	1	3	0	15	12	0
Q8K1J6	Q8K1J6	21	21	21	CCA tRNA nucleotidyltransferase 1, mitochondrial	Trnt1	sp|Q8K1J6|TRNT1_MOUSE CCA tRNA nucleotidyltransferase 1, mitochondrial OS=Mus musculus OX=10090 GN=Trnt1 PE=1 SV=1	1	21	21	21	13	1	0	0	0	18	8	0	0	1	18	10	0	0	0	13	1	0	0	0	18	8	0	0	1	18	10	0	0	0	13	1	0	0	0	18	8	0
Q8K1L5	Q8K1L5	3	3	3	Protein phosphatase 1 regulatory subunit 11	Ppp1r11	sp|Q8K1L5|PP1RB_MOUSE E3 ubiquitin-protein ligase PPP1R11 OS=Mus musculus OX=10090 GN=Ppp1r11 PE=1 SV=1	1	3	3	3	1	0	0	0	0	3	0	0	0	0	1	0	0	0	0	1	0	0	0	0	3	0	0	0	0	1	0	0	0	0	1	0	0	0	0	3	0	0
Q8K1R3	Q8K1R3	6	6	6	Polyribonucleotide nucleotidyltransferase 1, mitochondrial	Pnpt1	sp|Q8K1R3|PNPT1_MOUSE Polyribonucleotide nucleotidyltransferase 1, mitochondrial OS=Mus musculus OX=10090 GN=Pnpt1 PE=1 SV=1	1	6	6	6	1	1	0	0	0	5	3	1	0	0	4	2	3	0	0	1	1	0	0	0	5	3	1	0	0	4	2	3	0	0	1	1	0	0	0	5	3	1
Q8K1T4	Q8K1T4	2	2	2	Lymphocyte antigen 6 complex locus protein G5b	Ly6g5b	sp|Q8K1T4|LY65B_MOUSE Lymphocyte antigen 6 complex locus protein G5b OS=Mus musculus OX=10090 GN=Ly6g5b PE=1 SV=1	1	2	2	2	2	1	0	0	0	1	1	0	0	0	1	1	0	0	0	2	1	0	0	0	1	1	0	0	0	1	1	0	0	0	2	1	0	0	0	1	1	0
Q8K1Z0	Q8K1Z0	8	8	8	Ubiquinone biosynthesis protein COQ9, mitochondrial	Coq9	sp|Q8K1Z0|COQ9_MOUSE Ubiquinone biosynthesis protein COQ9, mitochondrial OS=Mus musculus OX=10090 GN=Coq9 PE=1 SV=1	1	8	8	8	4	0	0	0	0	4	4	0	1	0	4	5	2	1	1	4	0	0	0	0	4	4	0	1	0	4	5	2	1	1	4	0	0	0	0	4	4	0
Q8K215	Q8K215	4	4	4	LYR motif-containing protein 4	Lyrm4	sp|Q8K215|LYRM4_MOUSE LYR motif-containing protein 4 OS=Mus musculus OX=10090 GN=Lyrm4 PE=1 SV=1	1	4	4	4	3	1	1	1	0	2	3	1	1	1	4	3	0	1	1	3	1	1	1	0	2	3	1	1	1	4	3	0	1	1	3	1	1	1	0	2	3	1
Q8K248	Q8K248	9	9	9	4-hydroxyphenylpyruvate dioxygenase-like protein	Hpdl	sp|Q8K248|HPDL_MOUSE 4-hydroxyphenylpyruvate dioxygenase-like protein OS=Mus musculus OX=10090 GN=Hpdl PE=2 SV=1	1	9	9	9	8	0	0	1	0	8	7	0	0	0	7	7	0	0	0	8	0	0	1	0	8	7	0	0	0	7	7	0	0	0	8	0	0	1	0	8	7	0
Q8K2B3	Q8K2B3	47	47	47	Succinate dehydrogenase [ubiquinone] flavoprotein subunit, mitochondrial	Sdha	sp|Q8K2B3|SDHA_MOUSE Succinate dehydrogenase [ubiquinone] flavoprotein subunit, mitochondrial OS=Mus musculus OX=10090 GN=Sdha PE=1 SV=1	1	47	47	47	37	35	29	20	12	30	34	40	15	10	25	33	38	15	9	37	35	29	20	12	30	34	40	15	10	25	33	38	15	9	37	35	29	20	12	30	34	40
Q8K2C6	Q8K2C6	16	16	16	NAD-dependent protein deacylase sirtuin-5, mitochondrial	Sirt5	sp|Q8K2C6|SIR5_MOUSE NAD-dependent protein deacylase sirtuin-5, mitochondrial OS=Mus musculus OX=10090 GN=Sirt5 PE=1 SV=1	1	16	16	16	9	3	0	0	0	12	4	1	0	0	13	5	0	0	0	9	3	0	0	0	12	4	1	0	0	13	5	0	0	0	9	3	0	0	0	12	4	1
Q8K2I3	Q8K2I3	13	13	13	Dimethylaniline monooxygenase [N-oxide-forming] 2	Fmo2	sp|Q8K2I3|FMO2_MOUSE Dimethylaniline monooxygenase [N-oxide-forming] 2 OS=Mus musculus OX=10090 GN=Fmo2 PE=1 SV=3	1	13	13	13	13	0	1	0	0	12	0	0	0	0	9	0	0	0	0	13	0	1	0	0	12	0	0	0	0	9	0	0	0	0	13	0	1	0	0	12	0	0
Q8K2V1	Q8K2V1	4	4	4	Serine/threonine-protein phosphatase 4 regulatory subunit 1	Ppp4r1	sp|Q8K2V1|PP4R1_MOUSE Serine/threonine-protein phosphatase 4 regulatory subunit 1 OS=Mus musculus OX=10090 GN=Ppp4r1 PE=1 SV=2	1	4	4	4	2	0	0	0	1	2	0	0	1	1	1	0	0	1	0	2	0	0	0	1	2	0	0	1	1	1	0	0	1	0	2	0	0	0	1	2	0	0
Q8K310	Q8K310	3	3	3	Matrin-3	Matr3	sp|Q8K310|MATR3_MOUSE Matrin-3 OS=Mus musculus OX=10090 GN=Matr3 PE=1 SV=1	1	3	3	3	3	2	0	1	1	2	3	0	1	1	2	2	1	1	1	3	2	0	1	1	2	3	0	1	1	2	2	1	1	1	3	2	0	1	1	2	3	0
Q8K370	Q8K370	32	32	32	Acyl-CoA dehydrogenase family member 10	Acad10	sp|Q8K370|ACD10_MOUSE Acyl-CoA dehydrogenase family member 10 OS=Mus musculus OX=10090 GN=Acad10 PE=1 SV=1	1	32	32	32	16	13	0	3	3	21	27	8	3	1	22	24	3	4	1	16	13	0	3	3	21	27	8	3	1	22	24	3	4	1	16	13	0	3	3	21	27	8
Q8K3A0	Q8K3A0	18	18	18	Iron-sulfur cluster co-chaperone protein HscB, mitochondrial	Hscb	sp|Q8K3A0|HSC20_MOUSE Iron-sulfur cluster co-chaperone protein HscB OS=Mus musculus OX=10090 GN=Hscb PE=1 SV=2	1	18	18	18	12	7	3	0	0	14	6	1	0	0	15	7	1	0	0	12	7	3	0	0	14	6	1	0	0	15	7	1	0	0	12	7	3	0	0	14	6	1
Q8K3J1	Q8K3J1	6	6	6	NADH dehydrogenase [ubiquinone] iron-sulfur protein 8, mitochondrial	Ndufs8	sp|Q8K3J1|NDUS8_MOUSE NADH dehydrogenase [ubiquinone] iron-sulfur protein 8, mitochondrial OS=Mus musculus OX=10090 GN=Ndufs8 PE=1 SV=1	1	6	6	6	2	1	2	4	3	1	1	2	3	2	0	0	1	4	2	2	1	2	4	3	1	1	2	3	2	0	0	1	4	2	2	1	2	4	3	1	1	2
Q8K3K7	Q8K3K7	3	3	3	1-acyl-sn-glycerol-3-phosphate acyltransferase beta	Agpat2	sp|Q8K3K7|PLCB_MOUSE 1-acyl-sn-glycerol-3-phosphate acyltransferase beta OS=Mus musculus OX=10090 GN=Agpat2 PE=1 SV=1	1	3	3	3	1	0	0	0	1	3	0	0	0	0	1	0	0	0	0	1	0	0	0	1	3	0	0	0	0	1	0	0	0	0	1	0	0	0	1	3	0	0
Q8K3R3	Q8K3R3	17	17	17	1-phosphatidylinositol 4,5-bisphosphate phosphodiesterase delta-4	Plcd4	sp|Q8K3R3|PLCD4_MOUSE 1-phosphatidylinositol 4,5-bisphosphate phosphodiesterase delta-4 OS=Mus musculus OX=10090 GN=Plcd4 PE=1 SV=2	1	17	17	17	17	1	1	0	0	12	2	1	1	2	6	1	2	0	0	17	1	1	0	0	12	2	1	1	2	6	1	2	0	0	17	1	1	0	0	12	2	1
Q8K3U4	Q8K3U4	2	2	2	Beta-defensin 36	Defb36	sp|Q8K3U4|DFB36_MOUSE Beta-defensin 36 OS=Mus musculus OX=10090 GN=Defb36 PE=3 SV=2	1	2	2	2	0	2	0	0	0	0	1	0	0	0	0	1	0	0	0	0	2	0	0	0	0	1	0	0	0	0	1	0	0	0	0	2	0	0	0	0	1	0
Q8K410	Q8K410	3	3	3	Disintegrin and metalloproteinase domain-containing protein 32	Adam32	sp|Q8K410|ADA32_MOUSE Disintegrin and metalloproteinase domain-containing protein 32 OS=Mus musculus OX=10090 GN=Adam32 PE=1 SV=3	1	3	3	3	0	0	0	2	0	2	0	0	1	0	1	0	0	1	0	0	0	0	2	0	2	0	0	1	0	1	0	0	1	0	0	0	0	2	0	2	0	0
Q8K411	Q8K411	44	44	44	Presequence protease, mitochondrial	Pitrm1	sp|Q8K411|PREP_MOUSE Presequence protease, mitochondrial OS=Mus musculus OX=10090 GN=Pitrm1 PE=1 SV=1	1	44	44	44	20	16	0	1	0	35	21	1	0	0	38	23	1	0	0	20	16	0	1	0	35	21	1	0	0	38	23	1	0	0	20	16	0	1	0	35	21	1
Q8K450	Q8K450	25	25	25	Sperm-associated antigen 16 protein	Spag16	sp|Q8K450|SPG16_MOUSE Sperm-associated antigen 16 protein OS=Mus musculus OX=10090 GN=Spag16 PE=1 SV=1	1	25	25	25	0	14	13	2	1	2	14	16	1	1	1	15	20	2	0	0	14	13	2	1	2	14	16	1	1	1	15	20	2	0	0	14	13	2	1	2	14	16
Q8K4D7	Q8K4D7	15	15	15	1-phosphatidylinositol 4,5-bisphosphate phosphodiesterase zeta-1	Plcz1	sp|Q8K4D7|PLCZ1_MOUSE 1-phosphatidylinositol 4,5-bisphosphate phosphodiesterase zeta-1 OS=Mus musculus OX=10090 GN=Plcz1 PE=1 SV=1	1	15	15	15	0	7	2	0	1	1	14	6	1	2	0	13	5	1	0	0	7	2	0	1	1	14	6	1	2	0	13	5	1	0	0	7	2	0	1	1	14	6
Q8K4E0	Q8K4E0	10	10	10	Alstrom syndrome protein 1 homolog	Alms1	sp|Q8K4E0|ALMS1_MOUSE Alstrom syndrome protein 1 homolog OS=Mus musculus OX=10090 GN=Alms1 PE=1 SV=2	1	10	10	10	0	0	1	9	4	0	0	1	5	4	0	0	0	4	2	0	0	1	9	4	0	0	1	5	4	0	0	0	4	2	0	0	1	9	4	0	0	1
Q8K4F5	Q8K4F5	16	16	16	Alpha/beta hydrolase domain-containing protein 11	Abhd11	sp|Q8K4F5|ABHDB_MOUSE Protein ABHD11 OS=Mus musculus OX=10090 GN=Abhd11 PE=1 SV=1	1	16	16	16	16	8	2	0	0	15	12	3	0	1	14	12	2	0	0	16	8	2	0	0	15	12	3	0	1	14	12	2	0	0	16	8	2	0	0	15	12	3
Q8K4I7	Q8K4I7	4	4	4	Inactive serine protease 45	Prss45	sp|Q8K4I7|PRS45_MOUSE Inactive serine protease 45 OS=Mus musculus OX=10090 GN=Prss45 PE=2 SV=1	1	4	4	4	1	1	0	0	0	4	2	0	0	0	3	2	0	0	0	1	1	0	0	0	4	2	0	0	0	3	2	0	0	0	1	1	0	0	0	4	2	0
Q8K4Z3	Q8K4Z3	16	16	16	NAD(P)H-hydrate epimerase	Apoa1bp	sp|Q8K4Z3|NNRE_MOUSE NAD(P)H-hydrate epimerase OS=Mus musculus OX=10090 GN=Naxe PE=1 SV=1	1	16	16	16	11	11	3	0	0	12	13	3	0	0	13	13	4	0	0	11	11	3	0	0	12	13	3	0	0	13	13	4	0	0	11	11	3	0	0	12	13	3
Q8K596	Q8K596	6	6	6		Slc8a2	sp|Q8K596|NAC2_MOUSE Sodium/calcium exchanger 2 OS=Mus musculus OX=10090 GN=Slc8a2 PE=1 SV=1	1	6	6	6	4	1	1	2	0	4	0	3	1	1	0	0	0	1	0	4	1	1	2	0	4	0	3	1	1	0	0	0	1	0	4	1	1	2	0	4	0	3
Q8QZS1	Q8QZS1	29	29	29	3-hydroxyisobutyryl-CoA hydrolase, mitochondrial	Hibch	sp|Q8QZS1|HIBCH_MOUSE 3-hydroxyisobutyryl-CoA hydrolase, mitochondrial OS=Mus musculus OX=10090 GN=Hibch PE=1 SV=1	1	29	29	29	25	17	4	1	0	23	23	2	0	0	22	22	3	0	0	25	17	4	1	0	23	23	2	0	0	22	22	3	0	0	25	17	4	1	0	23	23	2
Q8QZT1	Q8QZT1	40	40	40	Acetyl-CoA acetyltransferase, mitochondrial	Acat1	sp|Q8QZT1|THIL_MOUSE Acetyl-CoA acetyltransferase, mitochondrial OS=Mus musculus OX=10090 GN=Acat1 PE=1 SV=1	1	40	40	40	36	32	15	5	5	31	23	12	1	1	29	27	8	1	2	36	32	15	5	5	31	23	12	1	1	29	27	8	1	2	36	32	15	5	5	31	23	12
Q8QZY2	Q8QZY2	11	11	11	Glycerate kinase	Glyctk	sp|Q8QZY2|GLCTK_MOUSE Glycerate kinase OS=Mus musculus OX=10090 GN=Glyctk PE=1 SV=1	1	11	11	11	9	0	0	0	1	8	0	0	0	0	4	0	0	2	1	9	0	0	0	1	8	0	0	0	0	4	0	0	2	1	9	0	0	0	1	8	0	0
Q8R016	Q8R016	5	5	5	Bleomycin hydrolase	Blmh	sp|Q8R016|BLMH_MOUSE Bleomycin hydrolase OS=Mus musculus OX=10090 GN=Blmh PE=1 SV=1	1	5	5	5	2	0	0	0	0	4	1	0	0	0	3	0	0	0	0	2	0	0	0	0	4	1	0	0	0	3	0	0	0	0	2	0	0	0	0	4	1	0
Q8R081	Q8R081	5	5	5	Heterogeneous nuclear ribonucleoprotein L	Hnrnpl	sp|Q8R081|HNRPL_MOUSE Heterogeneous nuclear ribonucleoprotein L OS=Mus musculus OX=10090 GN=Hnrnpl PE=1 SV=2	1	5	5	5	3	2	0	0	0	4	0	0	0	0	4	0	0	0	0	3	2	0	0	0	4	0	0	0	0	4	0	0	0	0	3	2	0	0	0	4	0	0
Q8R086	Q8R086	24	24	24	Sulfite oxidase, mitochondrial	Suox	sp|Q8R086|SUOX_MOUSE Sulfite oxidase, mitochondrial OS=Mus musculus OX=10090 GN=Suox PE=1 SV=2	1	24	24	24	19	12	2	13	2	19	14	7	9	9	15	12	5	11	7	19	12	2	13	2	19	14	7	9	9	15	12	5	11	7	19	12	2	13	2	19	14	7
Q8R0C3	Q8R0C3	3	3	3	Testis anion transporter 1	Slc26a8	sp|Q8R0C3|S26A8_MOUSE Testis anion transporter 1 OS=Mus musculus OX=10090 GN=Slc26a8 PE=2 SV=2	1	3	3	3	0	0	0	1	1	2	0	0	0	1	0	0	0	1	1	0	0	0	1	1	2	0	0	0	1	0	0	0	1	1	0	0	0	1	1	2	0	0
Q8R0F8	Q8R0F8	6	6	6	Acylpyruvase FAHD1, mitochondrial	Fahd1	sp|Q8R0F8|FAHD1_MOUSE Acylpyruvase FAHD1, mitochondrial OS=Mus musculus OX=10090 GN=Fahd1 PE=1 SV=2	1	6	6	6	3	0	1	0	0	6	4	1	0	0	2	3	0	1	0	3	0	1	0	0	6	4	1	0	0	2	3	0	1	0	3	0	1	0	0	6	4	1
Q8R0P4	Q8R0P4	2	2	2	Mth938 domain-containing protein	Aamdc	sp|Q8R0P4|AAMDC_MOUSE Mth938 domain-containing protein OS=Mus musculus OX=10090 GN=Aamdc PE=1 SV=1	1	2	2	2	0	1	0	0	0	2	0	0	0	0	1	0	0	0	0	0	1	0	0	0	2	0	0	0	0	1	0	0	0	0	0	1	0	0	0	2	0	0
Q8R0X7	Q8R0X7	1	1	1	Sphingosine-1-phosphate lyase 1	Sgpl1	sp|Q8R0X7|SGPL1_MOUSE Sphingosine-1-phosphate lyase 1 OS=Mus musculus OX=10090 GN=Sgpl1 PE=1 SV=1	1	1	1	1	1	0	0	0	0	0	0	0	0	0	0	0	0	0	0	1	0	0	0	0	0	0	0	0	0	0	0	0	0	0	1	0	0	0	0	0	0	0
Q8R0Y8	Q8R0Y8	1	1	1	Mitochondrial coenzyme A transporter SLC25A42	Slc25a42	sp|Q8R0Y8|S2542_MOUSE Mitochondrial coenzyme A transporter SLC25A42 OS=Mus musculus OX=10090 GN=Slc25a42 PE=1 SV=1	1	1	1	1	0	0	0	0	0	0	0	0	0	1	0	0	0	0	0	0	0	0	0	0	0	0	0	0	1	0	0	0	0	0	0	0	0	0	0	0	0	0
Q8R123	Q8R123	4	4	4	FAD synthase;Molybdenum cofactor biosynthesis protein-like region;FAD synthase region	Flad1	sp|Q8R123|FAD1_MOUSE FAD synthase OS=Mus musculus OX=10090 GN=Flad1 PE=1 SV=1	1	4	4	4	0	0	0	0	0	4	0	0	0	0	2	0	0	0	0	0	0	0	0	0	4	0	0	0	0	2	0	0	0	0	0	0	0	0	0	4	0	0
Q8R127	Q8R127	34	34	34	Saccharopine dehydrogenase-like oxidoreductase	Sccpdh	sp|Q8R127|SCPDL_MOUSE Saccharopine dehydrogenase-like oxidoreductase OS=Mus musculus OX=10090 GN=Sccpdh PE=1 SV=1	1	34	34	34	31	30	20	12	11	29	25	15	7	5	27	23	13	7	6	31	30	20	12	11	29	25	15	7	5	27	23	13	7	6	31	30	20	12	11	29	25	15
Q8R146	Q8R146	6	6	6	Acylamino-acid-releasing enzyme	Apeh	sp|Q8R146|APEH_MOUSE Acylamino-acid-releasing enzyme OS=Mus musculus OX=10090 GN=Apeh PE=1 SV=3	1	6	6	6	2	0	0	0	0	4	4	0	0	0	4	3	0	0	0	2	0	0	0	0	4	4	0	0	0	4	3	0	0	0	2	0	0	0	0	4	4	0
Q8R164	Q8R164	21	21	21	Valacyclovir hydrolase	Bphl	sp|Q8R164|BPHL_MOUSE Valacyclovir hydrolase OS=Mus musculus OX=10090 GN=Bphl PE=1 SV=1	1	21	21	21	13	3	0	0	0	17	14	2	1	0	16	15	1	1	1	13	3	0	0	0	17	14	2	1	0	16	15	1	1	1	13	3	0	0	0	17	14	2
Q8R180	Q8R180	6	6	5	ERO1-like protein alpha	Ero1l	sp|Q8R180|ERO1A_MOUSE ERO1-like protein alpha OS=Mus musculus OX=10090 GN=Ero1a PE=1 SV=2	1	6	6	5	1	0	0	0	0	4	0	0	0	0	4	1	0	0	0	1	0	0	0	0	4	0	0	0	0	4	1	0	0	0	1	0	0	0	0	3	0	0
Q8R1G1	Q8R1G1	2	2	2	Threonine aspartase 1;Threonine aspartase subunit alpha;Threonine aspartase subunit beta	Tasp1	sp|Q8R1G1|TASP1_MOUSE Threonine aspartase 1 OS=Mus musculus OX=10090 GN=Tasp1 PE=2 SV=1	1	2	2	2	0	0	0	1	0	0	0	0	2	0	0	0	0	2	0	0	0	0	1	0	0	0	0	2	0	0	0	0	2	0	0	0	0	1	0	0	0	0
Q8R1I1	Q8R1I1	6	6	6	Cytochrome b-c1 complex subunit 9	Uqcr10	sp|Q8R1I1|QCR9_MOUSE Cytochrome b-c1 complex subunit 9 OS=Mus musculus OX=10090 GN=Uqcr10 PE=1 SV=1	1	6	6	6	3	0	1	5	6	2	0	3	4	5	0	0	2	2	5	3	0	1	5	6	2	0	3	4	5	0	0	2	2	5	3	0	1	5	6	2	0	3
Q8R1R3	Q8R1R3	2	2	2	StAR-related lipid transfer protein 7, mitochondrial	Stard7	sp|Q8R1R3|STAR7_MOUSE StAR-related lipid transfer protein 7, mitochondrial OS=Mus musculus OX=10090 GN=Stard7 PE=1 SV=2	1	2	2	2	0	0	0	0	1	0	0	0	0	2	0	0	0	0	2	0	0	0	0	1	0	0	0	0	2	0	0	0	0	2	0	0	0	0	1	0	0	0
Q8R1S0	Q8R1S0	3	3	3	Ubiquinone biosynthesis monooxygenase COQ6, mitochondrial	Coq6	sp|Q8R1S0|COQ6_MOUSE Ubiquinone biosynthesis monooxygenase COQ6, mitochondrial OS=Mus musculus OX=10090 GN=Coq6 PE=1 SV=3	1	3	3	3	2	0	0	0	0	1	0	0	0	0	0	0	0	1	0	2	0	0	0	0	1	0	0	0	0	0	0	0	1	0	2	0	0	0	0	1	0	0
Q8R1V4	Q8R1V4	2	2	2	Transmembrane emp24 domain-containing protein 4	Tmed4	sp|Q8R1V4|TMED4_MOUSE Transmembrane emp24 domain-containing protein 4 OS=Mus musculus OX=10090 GN=Tmed4 PE=1 SV=1	1	2	2	2	2	0	0	0	0	2	0	1	0	1	0	0	0	0	0	2	0	0	0	0	2	0	1	0	1	0	0	0	0	0	2	0	0	0	0	2	0	1
Q8R1X6	Q8R1X6	3	3	3	Spartin	Spg20	sp|Q8R1X6|SPART_MOUSE Spartin OS=Mus musculus OX=10090 GN=Spart PE=1 SV=1	1	3	3	3	1	0	0	0	0	1	0	1	0	0	0	0	0	0	0	1	0	0	0	0	1	0	1	0	0	0	0	0	0	0	1	0	0	0	0	1	0	1
Q8R242	Q8R242	1	1	1	Di-N-acetylchitobiase	Ctbs	sp|Q8R242|DIAC_MOUSE Di-N-acetylchitobiase OS=Mus musculus OX=10090 GN=Ctbs PE=1 SV=2	1	1	1	1	0	0	0	0	0	0	0	0	0	0	1	0	0	0	0	0	0	0	0	0	0	0	0	0	0	1	0	0	0	0	0	0	0	0	0	0	0	0
Q8R2E9	Q8R2E9	3	2	2	ERO1-like protein beta	Ero1lb	sp|Q8R2E9|ERO1B_MOUSE ERO1-like protein beta OS=Mus musculus OX=10090 GN=Ero1b PE=1 SV=1	1	3	2	2	0	0	0	0	0	3	0	0	0	0	2	1	0	0	0	0	0	0	0	0	2	0	0	0	0	1	1	0	0	0	0	0	0	0	0	2	0	0
Q8R2G4	Q8R2G4	12	12	12	Ecto-ADP-ribosyltransferase 3	Art3	sp|Q8R2G4|NAR3_MOUSE Ecto-ADP-ribosyltransferase 3 OS=Mus musculus OX=10090 GN=Art3 PE=1 SV=2	1	12	12	12	9	6	1	1	0	11	6	2	2	2	8	4	5	1	2	9	6	1	1	0	11	6	2	2	2	8	4	5	1	2	9	6	1	1	0	11	6	2
Q8R2H9	Q8R2H9	23	23	23	Phosphoethanolamine/phosphocholine phosphatase	Phospho1	sp|Q8R2H9|PHOP1_MOUSE Phosphoethanolamine/phosphocholine phosphatase OS=Mus musculus OX=10090 GN=Phospho1 PE=1 SV=1	1	23	23	23	23	16	0	8	4	20	20	1	8	3	19	15	0	6	6	23	16	0	8	4	20	20	1	8	3	19	15	0	6	6	23	16	0	8	4	20	20	1
Q8R2Y8	Q8R2Y8	1	1	1	Peptidyl-tRNA hydrolase 2, mitochondrial	Ptrh2	sp|Q8R2Y8|PTH2_MOUSE Peptidyl-tRNA hydrolase 2, mitochondrial OS=Mus musculus OX=10090 GN=Ptrh2 PE=1 SV=1	1	1	1	1	0	0	0	1	1	0	0	0	1	1	1	0	0	1	1	0	0	0	1	1	0	0	0	1	1	1	0	0	1	1	0	0	0	1	1	0	0	0
Q8R317;Q99NB8;Q9QZM0	Q8R317	4;1;1	4;1;1	4;1;1	Ubiquilin-1	Ubqln1	sp|Q8R317|UBQL1_MOUSE Ubiquilin-1 OS=Mus musculus OX=10090 GN=Ubqln1 PE=1 SV=1	3	4	4	4	3	0	0	0	0	2	2	0	0	0	4	1	1	0	0	3	0	0	0	0	2	2	0	0	0	4	1	1	0	0	3	0	0	0	0	2	2	0
Q8R332	Q8R332	10	10	10	Nucleoporin p58/p45	Nupl1	sp|Q8R332|NUP58_MOUSE Nucleoporin p58/p45 OS=Mus musculus OX=10090 GN=Nup58 PE=1 SV=1	1	10	10	10	2	6	1	0	0	3	6	3	0	0	2	6	5	1	0	2	6	1	0	0	3	6	3	0	0	2	6	5	1	0	2	6	1	0	0	3	6	3
Q8R3F5	Q8R3F5	3	3	3	Malonyl-CoA-acyl carrier protein transacylase, mitochondrial	Mcat	sp|Q8R3F5|FABD_MOUSE Malonyl-CoA-acyl carrier protein transacylase, mitochondrial OS=Mus musculus OX=10090 GN=Mcat PE=1 SV=3	1	3	3	3	1	0	0	0	0	2	3	0	0	0	2	1	0	0	0	1	0	0	0	0	2	3	0	0	0	2	1	0	0	0	1	0	0	0	0	2	3	0
Q8R3P7	Q8R3P7	3	3	3	Clusterin-associated protein 1	Cluap1	sp|Q8R3P7|CLUA1_MOUSE Clusterin-associated protein 1 OS=Mus musculus OX=10090 GN=Cluap1 PE=1 SV=1	1	3	3	3	0	0	0	1	0	0	0	0	2	2	0	0	0	2	2	0	0	0	1	0	0	0	0	2	2	0	0	0	2	2	0	0	0	1	0	0	0	0
Q8R404	Q8R404	4	4	4	Protein QIL1	Qil1	sp|Q8R404|MIC13_MOUSE MICOS complex subunit MIC13 OS=Mus musculus OX=10090 GN=Micos13 PE=1 SV=1	1	4	4	4	4	1	1	0	0	0	0	1	0	0	0	0	0	0	0	4	1	1	0	0	0	0	1	0	0	0	0	0	0	0	4	1	1	0	0	0	0	1
Q8R422	Q8R422	43	43	43	CD109 antigen	Cd109	sp|Q8R422|CD109_MOUSE CD109 antigen OS=Mus musculus OX=10090 GN=Cd109 PE=1 SV=1	1	43	43	43	31	15	6	1	2	30	20	8	2	3	33	21	7	4	4	31	15	6	1	2	30	20	8	2	3	33	21	7	4	4	31	15	6	1	2	30	20	8
Q8R4H4	Q8R4H4	11	11	11	Carboxypeptidase A5	Cpa5	sp|Q8R4H4|CBPA5_MOUSE Carboxypeptidase A5 OS=Mus musculus OX=10090 GN=Cpa5 PE=2 SV=1	1	11	11	11	7	0	1	0	0	9	5	0	0	0	7	3	1	0	0	7	0	1	0	0	9	5	0	0	0	7	3	1	0	0	7	0	1	0	0	9	5	0
Q8R4N0	Q8R4N0	4	4	4	Citrate lyase subunit beta-like protein, mitochondrial	Clybl	sp|Q8R4N0|CLYBL_MOUSE Citramalyl-CoA lyase, mitochondrial OS=Mus musculus OX=10090 GN=Clybl PE=1 SV=2	1	4	4	4	0	0	0	0	0	4	1	0	0	0	3	0	0	0	0	0	0	0	0	0	4	1	0	0	0	3	0	0	0	0	0	0	0	0	0	4	1	0
Q8R4R6	Q8R4R6	6	6	6	Nucleoporin NUP53	Nup35	sp|Q8R4R6|NUP35_MOUSE Nucleoporin NUP35 OS=Mus musculus OX=10090 GN=Nup35 PE=1 SV=2	1	6	6	6	1	5	0	1	1	2	6	3	3	2	2	4	4	4	1	1	5	0	1	1	2	6	3	3	2	2	4	4	4	1	1	5	0	1	1	2	6	3
Q8R4U7	Q8R4U7	2	2	2	Leucine zipper protein 1	Luzp1	sp|Q8R4U7|LUZP1_MOUSE Leucine zipper protein 1 OS=Mus musculus OX=10090 GN=Luzp1 PE=1 SV=2	1	2	2	2	0	1	0	0	0	0	0	0	0	2	0	0	0	0	1	0	1	0	0	0	0	0	0	0	2	0	0	0	0	1	0	1	0	0	0	0	0	0
Q8R534	Q8R534	3	3	3	Disintegrin and metalloproteinase domain-containing protein 1b	Adam1b	sp|Q8R534|ADM1B_MOUSE Disintegrin and metalloproteinase domain-containing protein 1b OS=Mus musculus OX=10090 GN=Adam1b PE=1 SV=2	1	3	3	3	0	1	0	1	0	1	0	0	1	1	1	0	0	2	0	0	1	0	1	0	1	0	0	1	1	1	0	0	2	0	0	1	0	1	0	1	0	0
Q8R574	Q8R574	5	5	4	Phosphoribosyl pyrophosphate synthase-associated protein 2	Prpsap2	sp|Q8R574|KPRB_MOUSE Phosphoribosyl pyrophosphate synthase-associated protein 2 OS=Mus musculus OX=10090 GN=Prpsap2 PE=1 SV=1	1	5	5	4	3	0	0	0	0	4	3	0	0	0	3	3	0	0	0	3	0	0	0	0	4	3	0	0	0	3	3	0	0	0	2	0	0	0	0	3	2	0
Q8R5H1	Q8R5H1	4	4	4	Ubiquitin carboxyl-terminal hydrolase 15	Usp15	sp|Q8R5H1|UBP15_MOUSE Ubiquitin carboxyl-terminal hydrolase 15 OS=Mus musculus OX=10090 GN=Usp15 PE=1 SV=1	1	4	4	4	1	1	0	0	0	1	0	2	0	0	1	1	2	0	0	1	1	0	0	0	1	0	2	0	0	1	1	2	0	0	1	1	0	0	0	1	0	2
Q8VBT0	Q8VBT0	1	1	1	Thioredoxin-related transmembrane protein 1	Tmx1	sp|Q8VBT0|TMX1_MOUSE Thioredoxin-related transmembrane protein 1 OS=Mus musculus OX=10090 GN=Tmx1 PE=1 SV=1	1	1	1	1	1	0	0	0	0	0	0	0	0	0	0	0	0	0	0	1	0	0	0	0	0	0	0	0	0	0	0	0	0	0	1	0	0	0	0	0	0	0
Q8VBV7	Q8VBV7	4	4	4	COP9 signalosome complex subunit 8	Cops8	sp|Q8VBV7|CSN8_MOUSE COP9 signalosome complex subunit 8 OS=Mus musculus OX=10090 GN=Cops8 PE=1 SV=1	1	4	4	4	1	0	0	2	1	1	0	0	3	1	1	0	0	3	2	1	0	0	2	1	1	0	0	3	1	1	0	0	3	2	1	0	0	2	1	1	0	0
Q8VC30	Q8VC30	25	25	25	Bifunctional ATP-dependent dihydroxyacetone kinase/FAD-AMP lyase (cyclizing);ATP-dependent dihydroxyacetone kinase;FAD-AMP lyase (cyclizing)	Dak	sp|Q8VC30|TKFC_MOUSE Triokinase/FMN cyclase OS=Mus musculus OX=10090 GN=Tkfc PE=1 SV=1	1	25	25	25	23	2	0	3	1	13	0	1	3	3	17	2	0	2	2	23	2	0	3	1	13	0	1	3	3	17	2	0	2	2	23	2	0	3	1	13	0	1
Q8VC60	Q8VC60	14	14	14	Beta-galactosidase-1-like protein	Glb1l	sp|Q8VC60|GLB1L_MOUSE Beta-galactosidase-1-like protein OS=Mus musculus OX=10090 GN=Glb1l PE=1 SV=1	1	14	14	14	6	2	0	0	0	13	9	1	0	0	13	8	0	0	0	6	2	0	0	0	13	9	1	0	0	13	8	0	0	0	6	2	0	0	0	13	9	1
Q8VCE6	Q8VCE6	9	9	9	5(3)-deoxyribonucleotidase, mitochondrial	Nt5m	sp|Q8VCE6|NT5M_MOUSE 5(3)-deoxyribonucleotidase, mitochondrial OS=Mus musculus OX=10090 GN=Nt5m PE=1 SV=1	1	9	9	9	5	0	0	0	0	6	5	0	0	0	6	1	0	0	0	5	0	0	0	0	6	5	0	0	0	6	1	0	0	0	5	0	0	0	0	6	5	0
Q8VCH8	Q8VCH8	4	4	4	UBX domain-containing protein 4	Ubxn4	sp|Q8VCH8|UBXN4_MOUSE UBX domain-containing protein 4 OS=Mus musculus OX=10090 GN=Ubxn4 PE=1 SV=1	1	4	4	4	2	1	0	0	0	1	0	0	0	2	1	0	0	0	2	2	1	0	0	0	1	0	0	0	2	1	0	0	0	2	2	1	0	0	0	1	0	0
Q8VCI0	Q8VCI0	34	34	34	Phospholipase B-like 1;Phospholipase B-like 1 chain A;Phospholipase B-like 1 chain B;Phospholipase B-like 1 chain C	Plbd1	sp|Q8VCI0|PLBL1_MOUSE Phospholipase B-like 1 OS=Mus musculus OX=10090 GN=Plbd1 PE=1 SV=1	1	34	34	34	26	22	10	2	1	32	28	19	2	1	32	26	19	1	1	26	22	10	2	1	32	28	19	2	1	32	26	19	1	1	26	22	10	2	1	32	28	19
Q8VCL2	Q8VCL2	1	1	1	Protein SCO2 homolog, mitochondrial	Sco2	sp|Q8VCL2|SCO2_MOUSE Protein SCO2 homolog, mitochondrial OS=Mus musculus OX=10090 GN=Sco2 PE=1 SV=1	1	1	1	1	0	0	0	1	1	0	0	0	1	1	0	0	0	0	1	0	0	0	1	1	0	0	0	1	1	0	0	0	0	1	0	0	0	1	1	0	0	0
Q8VCM8	Q8VCM8	3	3	3	Nicalin	Ncln	sp|Q8VCM8|NCLN_MOUSE Nicalin OS=Mus musculus OX=10090 GN=Ncln PE=1 SV=2	1	3	3	3	3	0	0	0	0	0	0	0	0	0	0	0	0	0	0	3	0	0	0	0	0	0	0	0	0	0	0	0	0	0	3	0	0	0	0	0	0	0
Q8VCT4;Q8VCC2;Q91WU0	Q8VCT4	26;2;1	26;2;1	22;0;0	Carboxylesterase 1D	Ces1d	sp|Q8VCT4|EST1D_MOUSE Carboxylesterase 1D OS=Mus musculus OX=10090 GN=Ces1d PE=1 SV=1	3	26	26	22	15	3	0	1	1	25	13	6	0	0	22	14	8	3	1	15	3	0	1	1	25	13	6	0	0	22	14	8	3	1	13	2	0	1	0	21	10	4
Q8VD46	Q8VD46	1	1	1	Ankyrin repeat, SAM and basic leucine zipper domain-containing protein 1	Asz1	sp|Q8VD46|ASZ1_MOUSE Ankyrin repeat, SAM and basic leucine zipper domain-containing protein 1 OS=Mus musculus OX=10090 GN=Asz1 PE=1 SV=2	1	1	1	1	0	0	0	1	0	0	0	0	1	0	0	0	0	1	0	0	0	0	1	0	0	0	0	1	0	0	0	0	1	0	0	0	0	1	0	0	0	0
Q8VDC0	Q8VDC0	7	7	7	Probable leucine--tRNA ligase, mitochondrial	Lars2	sp|Q8VDC0|SYLM_MOUSE Probable leucine--tRNA ligase, mitochondrial OS=Mus musculus OX=10090 GN=Lars2 PE=1 SV=1	1	7	7	7	2	1	0	0	2	4	1	0	0	1	3	1	0	0	0	2	1	0	0	2	4	1	0	0	1	3	1	0	0	0	2	1	0	0	2	4	1	0
Q8VDD5	Q8VDD5	8	7	7	Myosin-9	Myh9	sp|Q8VDD5|MYH9_MOUSE Myosin-9 OS=Mus musculus OX=10090 GN=Myh9 PE=1 SV=4	1	8	7	7	0	8	1	0	0	0	4	0	0	0	0	4	0	0	0	0	7	1	0	0	0	3	0	0	0	0	4	0	0	0	0	7	1	0	0	0	3	0
Q8VDK1	Q8VDK1	12	12	12	Nitrilase homolog 1	Nit1	sp|Q8VDK1|NIT1_MOUSE Deaminated glutathione amidase OS=Mus musculus OX=10090 GN=Nit1 PE=1 SV=2	1	12	12	12	4	4	2	3	0	9	7	4	4	2	11	6	3	2	2	4	4	2	3	0	9	7	4	4	2	11	6	3	2	2	4	4	2	3	0	9	7	4
Q8VDM4	Q8VDM4	16	16	16	26S proteasome non-ATPase regulatory subunit 2	Psmd2	sp|Q8VDM4|PSMD2_MOUSE 26S proteasome non-ATPase regulatory subunit 2 OS=Mus musculus OX=10090 GN=Psmd2 PE=1 SV=1	1	16	16	16	9	3	1	1	2	14	3	3	2	3	7	3	3	4	2	9	3	1	1	2	14	3	3	2	3	7	3	3	4	2	9	3	1	1	2	14	3	3
Q8VDM6	Q8VDM6	2	2	2	Heterogeneous nuclear ribonucleoprotein U-like protein 1	Hnrnpul1	sp|Q8VDM6|HNRL1_MOUSE Heterogeneous nuclear ribonucleoprotein U-like protein 1 OS=Mus musculus OX=10090 GN=Hnrnpul1 PE=1 SV=1	1	2	2	2	0	0	0	0	0	1	2	0	0	0	0	1	0	0	0	0	0	0	0	0	1	2	0	0	0	0	1	0	0	0	0	0	0	0	0	1	2	0
Q8VDN2	Q8VDN2	17	6	5	Sodium/potassium-transporting ATPase subunit alpha-1	Atp1a1	sp|Q8VDN2|AT1A1_MOUSE Sodium/potassium-transporting ATPase subunit alpha-1 OS=Mus musculus OX=10090 GN=Atp1a1 PE=1 SV=1	1	17	6	5	15	7	5	1	1	10	0	5	0	1	5	0	0	0	1	5	1	1	0	1	3	0	1	0	1	1	0	0	0	0	4	0	0	0	0	3	0	1
Q8VDP4	Q8VDP4	2	2	2	Cell cycle and apoptosis regulator protein 2	Ccar2	sp|Q8VDP4|CCAR2_MOUSE Cell cycle and apoptosis regulator protein 2 OS=Mus musculus OX=10090 GN=Ccar2 PE=1 SV=2	1	2	2	2	1	0	0	0	0	2	1	0	1	1	1	0	0	1	0	1	0	0	0	0	2	1	0	1	1	1	0	0	1	0	1	0	0	0	0	2	1	0
Q8VDQ1	Q8VDQ1	3	3	3	Prostaglandin reductase 2	Ptgr2	sp|Q8VDQ1|PTGR2_MOUSE Prostaglandin reductase 2 OS=Mus musculus OX=10090 GN=Ptgr2 PE=1 SV=2	1	3	3	3	1	0	0	1	0	2	0	0	0	0	2	0	0	0	0	1	0	0	1	0	2	0	0	0	0	2	0	0	0	0	1	0	0	1	0	2	0	0
Q8VDQ8	Q8VDQ8	5	5	5	NAD-dependent protein deacetylase sirtuin-2	Sirt2	sp|Q8VDQ8|SIR2_MOUSE NAD-dependent protein deacetylase sirtuin-2 OS=Mus musculus OX=10090 GN=Sirt2 PE=1 SV=2	1	5	5	5	2	1	0	0	0	2	5	1	0	0	2	3	0	0	0	2	1	0	0	0	2	5	1	0	0	2	3	0	0	0	2	1	0	0	0	2	5	1
Q8VDT1	Q8VDT1	1	1	1	Sodium/glucose cotransporter 4	Slc5a9	sp|Q8VDT1|SC5A9_MOUSE Sodium/glucose cotransporter 4 OS=Mus musculus OX=10090 GN=Slc5a9 PE=1 SV=3	1	1	1	1	0	0	0	1	0	0	0	1	1	0	0	0	0	1	0	0	0	0	1	0	0	0	1	1	0	0	0	0	1	0	0	0	0	1	0	0	0	1
Q8VE37	Q8VE37	5	5	5	Regulator of chromosome condensation	Rcc1	sp|Q8VE37|RCC1_MOUSE Regulator of chromosome condensation OS=Mus musculus OX=10090 GN=Rcc1 PE=1 SV=1	1	5	5	5	0	3	0	0	0	0	5	0	0	0	0	4	0	0	0	0	3	0	0	0	0	5	0	0	0	0	4	0	0	0	0	3	0	0	0	0	5	0
Q8VE94	Q8VE94	1	1	1	Protein FAM110C	Fam110c	sp|Q8VE94|F110C_MOUSE Protein FAM110C OS=Mus musculus OX=10090 GN=Fam110c PE=1 SV=1	1	1	1	1	0	0	0	1	1	0	0	1	0	1	0	0	0	0	0	0	0	0	1	1	0	0	1	0	1	0	0	0	0	0	0	0	0	1	1	0	0	1
Q8VE95	Q8VE95	2	2	2	UPF0598 protein C8orf82 homolog		sp|Q8VE95|CH082_MOUSE UPF0598 protein C8orf82 homolog OS=Mus musculus OX=10090 PE=1 SV=1	1	2	2	2	1	0	0	0	1	2	1	0	0	2	2	2	1	1	1	1	0	0	0	1	2	1	0	0	2	2	2	1	1	1	1	0	0	0	1	2	1	0
Q8VEJ9	Q8VEJ9	4	4	4	Vacuolar protein sorting-associated protein 4A	Vps4a	sp|Q8VEJ9|VPS4A_MOUSE Vacuolar protein sorting-associated protein 4A OS=Mus musculus OX=10090 GN=Vps4a PE=1 SV=1	1	4	4	4	1	1	0	2	1	1	1	0	0	1	1	0	0	1	1	1	1	0	2	1	1	1	0	0	1	1	0	0	1	1	1	1	0	2	1	1	1	0
Q8VEK0;Q8BHG3	Q8VEK0	5;1	5;1	5;1	Cell cycle control protein 50A	Tmem30a	sp|Q8VEK0|CC50A_MOUSE Cell cycle control protein 50A OS=Mus musculus OX=10090 GN=Tmem30a PE=1 SV=1	2	5	5	5	2	0	0	1	1	5	0	5	1	1	0	0	0	1	1	2	0	0	1	1	5	0	5	1	1	0	0	0	1	1	2	0	0	1	1	5	0	5
Q8VEK3	Q8VEK3	5	5	5	Heterogeneous nuclear ribonucleoprotein U	Hnrnpu	sp|Q8VEK3|HNRPU_MOUSE Heterogeneous nuclear ribonucleoprotein U OS=Mus musculus OX=10090 GN=Hnrnpu PE=1 SV=1	1	5	5	5	3	3	0	2	1	2	0	0	2	1	1	0	0	2	2	3	3	0	2	1	2	0	0	2	1	1	0	0	2	2	3	3	0	2	1	2	0	0
Q8VEM8	Q8VEM8	12	12	12	Phosphate carrier protein, mitochondrial	Slc25a3	sp|Q8VEM8|MPCP_MOUSE Phosphate carrier protein, mitochondrial OS=Mus musculus OX=10090 GN=Slc25a3 PE=1 SV=1	1	12	12	12	10	1	1	2	3	10	2	5	1	1	4	3	0	1	0	10	1	1	2	3	10	2	5	1	1	4	3	0	1	0	10	1	1	2	3	10	2	5
Q8VHI7	Q8VHI7	5	5	5	Coiled-coil domain-containing protein 65	Ccdc65	sp|Q8VHI7|DRC2_MOUSE Dynein regulatory complex subunit 2 OS=Mus musculus OX=10090 GN=Ccdc65 PE=1 SV=1	1	5	5	5	0	0	1	3	2	0	0	1	3	2	0	0	0	3	1	0	0	1	3	2	0	0	1	3	2	0	0	0	3	1	0	0	1	3	2	0	0	1
Q8VI75	Q8VI75	2	2	2	Importin-4	Ipo4	sp|Q8VI75|IPO4_MOUSE Importin-4 OS=Mus musculus OX=10090 GN=Ipo4 PE=1 SV=1	1	2	2	2	1	0	0	0	1	1	0	0	0	1	1	0	0	0	0	1	0	0	0	1	1	0	0	0	1	1	0	0	0	0	1	0	0	0	1	1	0	0
Q8VI88	Q8VI88	2	2	2	Outer dense fiber protein 4	Odf4	sp|Q8VI88|ODFP4_MOUSE Outer dense fiber protein 4 OS=Mus musculus OX=10090 GN=Odf4 PE=1 SV=1	1	2	2	2	0	0	0	0	0	2	0	1	0	1	0	0	0	0	0	0	0	0	0	0	2	0	1	0	1	0	0	0	0	0	0	0	0	0	0	2	0	1
Q8VIF2	Q8VIF2	1	1	1	Serine protease 42	Prss42	sp|Q8VIF2|PRS42_MOUSE Serine protease 42 OS=Mus musculus OX=10090 GN=Prss42 PE=1 SV=1	1	1	1	1	0	0	1	0	0	1	1	1	0	0	0	1	1	0	0	0	0	1	0	0	1	1	1	0	0	0	1	1	0	0	0	0	1	0	0	1	1	1
Q8VIG3	Q8VIG3	28	28	28	Radial spoke head 1 homolog	Rsph1	sp|Q8VIG3|RSPH1_MOUSE Radial spoke head 1 homolog OS=Mus musculus OX=10090 GN=Rsph1 PE=1 SV=2	1	28	28	28	7	12	15	5	2	8	7	27	10	1	5	9	21	10	4	7	12	15	5	2	8	7	27	10	1	5	9	21	10	4	7	12	15	5	2	8	7	27
Q8VIJ6	Q8VIJ6	9	9	8	Splicing factor, proline- and glutamine-rich	Sfpq	sp|Q8VIJ6|SFPQ_MOUSE Splicing factor, proline- and glutamine-rich OS=Mus musculus OX=10090 GN=Sfpq PE=1 SV=1	1	9	9	8	8	1	0	0	0	1	1	0	1	1	1	1	0	1	1	8	1	0	0	0	1	1	0	1	1	1	1	0	1	1	7	1	0	0	0	1	1	0
Q91V09	Q91V09	3	3	3	WD repeat-containing protein 13	Wdr13	sp|Q91V09|WDR13_MOUSE WD repeat-containing protein 13 OS=Mus musculus OX=10090 GN=Wdr13 PE=1 SV=1	1	3	3	3	2	0	0	2	0	1	0	0	3	0	1	1	0	1	0	2	0	0	2	0	1	0	0	3	0	1	1	0	1	0	2	0	0	2	0	1	0	0
Q91V12	Q91V12	12	12	12	Cytosolic acyl coenzyme A thioester hydrolase	Acot7	sp|Q91V12|BACH_MOUSE Cytosolic acyl coenzyme A thioester hydrolase OS=Mus musculus OX=10090 GN=Acot7 PE=1 SV=2	1	12	12	12	5	1	0	0	0	8	3	1	0	0	9	3	0	0	0	5	1	0	0	0	8	3	1	0	0	9	3	0	0	0	5	1	0	0	0	8	3	1
Q91V41	Q91V41	22	22	22	Ras-related protein Rab-14	Rab14	sp|Q91V41|RAB14_MOUSE Ras-related protein Rab-14 OS=Mus musculus OX=10090 GN=Rab14 PE=1 SV=3	1	22	22	22	21	17	4	3	5	18	12	9	4	3	19	11	4	4	4	21	17	4	3	5	18	12	9	4	3	19	11	4	4	4	21	17	4	3	5	18	12	9
Q91V61	Q91V61	6	6	6	Sideroflexin-3	Sfxn3	sp|Q91V61|SFXN3_MOUSE Sideroflexin-3 OS=Mus musculus OX=10090 GN=Sfxn3 PE=1 SV=1	1	6	6	6	4	0	0	0	4	1	0	0	4	5	0	0	0	1	4	4	0	0	0	4	1	0	0	4	5	0	0	0	1	4	4	0	0	0	4	1	0	0
Q91VA6	Q91VA6	10	10	10	Polymerase delta-interacting protein 2	Poldip2	sp|Q91VA6|PDIP2_MOUSE Polymerase delta-interacting protein 2 OS=Mus musculus OX=10090 GN=Poldip2 PE=1 SV=1	1	10	10	10	2	5	1	4	1	5	6	2	6	3	6	5	2	5	3	2	5	1	4	1	5	6	2	6	3	6	5	2	5	3	2	5	1	4	1	5	6	2
Q91VC3	Q91VC3	14	14	12	Eukaryotic initiation factor 4A-III;Eukaryotic initiation factor 4A-III, N-terminally processed	Eif4a3	sp|Q91VC3|IF4A3_MOUSE Eukaryotic initiation factor 4A-III OS=Mus musculus OX=10090 GN=Eif4a3 PE=1 SV=3	1	14	14	12	2	3	0	0	0	1	12	0	1	1	1	13	1	1	0	2	3	0	0	0	1	12	0	1	1	1	13	1	1	0	1	2	0	0	0	0	10	0
Q91VC9	Q91VC9	1	1	1	Growth hormone-inducible transmembrane protein	Ghitm	sp|Q91VC9|GHITM_MOUSE Growth hormone-inducible transmembrane protein OS=Mus musculus OX=10090 GN=Ghitm PE=1 SV=1	1	1	1	1	0	0	1	0	1	0	1	1	0	0	0	1	0	0	1	0	0	1	0	1	0	1	1	0	0	0	1	0	0	1	0	0	1	0	1	0	1	1
Q91VD9	Q91VD9	36	36	36	NADH-ubiquinone oxidoreductase 75 kDa subunit, mitochondrial	Ndufs1	sp|Q91VD9|NDUS1_MOUSE NADH-ubiquinone oxidoreductase 75 kDa subunit, mitochondrial OS=Mus musculus OX=10090 GN=Ndufs1 PE=1 SV=2	1	36	36	36	7	19	18	17	12	1	23	30	7	6	0	22	25	6	5	7	19	18	17	12	1	23	30	7	6	0	22	25	6	5	7	19	18	17	12	1	23	30
Q91VM9	Q91VM9	21	21	21	Inorganic pyrophosphatase 2, mitochondrial	Ppa2	sp|Q91VM9|IPYR2_MOUSE Inorganic pyrophosphatase 2, mitochondrial OS=Mus musculus OX=10090 GN=Ppa2 PE=1 SV=1	1	21	21	21	16	7	3	1	0	17	10	3	1	0	18	10	5	2	0	16	7	3	1	0	17	10	3	1	0	18	10	5	2	0	16	7	3	1	0	17	10	3
Q91VN2	Q91VN2	2	2	2	Uncharacterized protein C11orf71 homolog	Gm5617	sp|Q91VN2|CK071_MOUSE Uncharacterized protein C11orf71 homolog OS=Mus musculus OX=10090 GN=Gm5617 PE=4 SV=2	1	2	2	2	0	0	0	2	1	0	0	0	2	2	0	0	0	2	2	0	0	0	2	1	0	0	0	2	2	0	0	0	2	2	0	0	0	2	1	0	0	0
Q91VN4	Q91VN4	16	16	16	MICOS complex subunit Mic25	Chchd6	sp|Q91VN4|MIC25_MOUSE MICOS complex subunit Mic25 OS=Mus musculus OX=10090 GN=Chchd6 PE=1 SV=2	1	16	16	16	0	4	12	6	4	2	8	14	6	5	3	6	13	7	4	0	4	12	6	4	2	8	14	6	5	3	6	13	7	4	0	4	12	6	4	2	8	14
Q91VR2	Q91VR2	13	13	13	ATP synthase subunit gamma, mitochondrial	Atp5c1	sp|Q91VR2|ATPG_MOUSE ATP synthase subunit gamma, mitochondrial OS=Mus musculus OX=10090 GN=Atp5f1c PE=1 SV=1	1	13	13	13	9	4	4	8	4	9	3	9	6	2	1	3	8	3	5	9	4	4	8	4	9	3	9	6	2	1	3	8	3	5	9	4	4	8	4	9	3	9
Q91VT4	Q91VT4	17	17	17	Carbonyl reductase family member 4	Cbr4	sp|Q91VT4|CBR4_MOUSE 3-oxoacyl-[acyl-carrier-protein] reductase OS=Mus musculus OX=10090 GN=Cbr4 PE=1 SV=2	1	17	17	17	13	9	2	2	0	12	14	5	0	0	12	14	2	1	1	13	9	2	2	0	12	14	5	0	0	12	14	2	1	1	13	9	2	2	0	12	14	5
Q91VW3	Q91VW3	2	2	2	SH3 domain-binding glutamic acid-rich-like protein 3	Sh3bgrl3	sp|Q91VW3|SH3L3_MOUSE SH3 domain-binding glutamic acid-rich-like protein 3 OS=Mus musculus OX=10090 GN=Sh3bgrl3 PE=1 SV=1	1	2	2	2	2	0	0	0	0	2	2	0	0	0	2	1	0	1	0	2	0	0	0	0	2	2	0	0	0	2	1	0	1	0	2	0	0	0	0	2	2	0
Q91W43	Q91W43	18	18	18	Glycine dehydrogenase (decarboxylating), mitochondrial	Gldc	sp|Q91W43|GCSP_MOUSE Glycine dehydrogenase (decarboxylating), mitochondrial OS=Mus musculus OX=10090 GN=Gldc PE=1 SV=1	1	18	18	18	8	2	1	0	0	13	6	0	0	0	15	8	0	0	0	8	2	1	0	0	13	6	0	0	0	15	8	0	0	0	8	2	1	0	0	13	6	0
Q91W89	Q91W89	23	23	23	Alpha-mannosidase 2C1	Man2c1	sp|Q91W89|MA2C1_MOUSE Alpha-mannosidase 2C1 OS=Mus musculus OX=10090 GN=Man2c1 PE=1 SV=1	1	23	23	23	13	3	1	0	1	18	1	1	2	1	16	1	0	2	0	13	3	1	0	1	18	1	1	2	1	16	1	0	2	0	13	3	1	0	1	18	1	1
Q91W90	Q91W90	8	8	8	Thioredoxin domain-containing protein 5	Txndc5	sp|Q91W90|TXND5_MOUSE Thioredoxin domain-containing protein 5 OS=Mus musculus OX=10090 GN=Txndc5 PE=1 SV=2	1	8	8	8	7	1	0	0	0	7	5	0	0	0	8	4	0	0	0	7	1	0	0	0	7	5	0	0	0	8	4	0	0	0	7	1	0	0	0	7	5	0
Q91WA3	Q91WA3	2	2	2	Histone deacetylase 11	Hdac11	sp|Q91WA3|HDA11_MOUSE Histone deacetylase 11 OS=Mus musculus OX=10090 GN=Hdac11 PE=1 SV=1	1	2	2	2	0	0	0	0	2	0	0	0	0	2	0	0	0	0	2	0	0	0	0	2	0	0	0	0	2	0	0	0	0	2	0	0	0	0	2	0	0	0
Q91WB7	Q91WB7	4	1	1	Ubiquitin domain-containing protein 1	Ubtd1	sp|Q91WB7|UBTD1_MOUSE Ubiquitin domain-containing protein 1 OS=Mus musculus OX=10090 GN=Ubtd1 PE=2 SV=1	1	4	1	1	3	0	1	0	0	4	0	0	0	1	2	0	0	1	1	0	0	0	0	0	1	0	0	0	1	0	0	0	1	1	0	0	0	0	0	1	0	0
Q91WC0	Q91WC0	1	1	1	Histone-lysine N-methyltransferase setd3	Setd3	sp|Q91WC0|SETD3_MOUSE Actin-histidine N-methyltransferase OS=Mus musculus OX=10090 GN=Setd3 PE=1 SV=1	1	1	1	1	0	0	0	1	0	0	0	0	1	1	0	0	0	0	1	0	0	0	1	0	0	0	0	1	1	0	0	0	0	1	0	0	0	1	0	0	0	0
Q91WC3	Q91WC3	9	9	9	Long-chain-fatty-acid--CoA ligase 6	Acsl6	sp|Q91WC3|ACSL6_MOUSE Long-chain-fatty-acid--CoA ligase 6 OS=Mus musculus OX=10090 GN=Acsl6 PE=1 SV=1	1	9	9	9	4	0	0	0	1	7	0	0	0	0	1	0	1	0	0	4	0	0	0	1	7	0	0	0	0	1	0	1	0	0	4	0	0	0	1	7	0	0
Q91WD5	Q91WD5	6	6	6	NADH dehydrogenase [ubiquinone] iron-sulfur protein 2, mitochondrial	Ndufs2	sp|Q91WD5|NDUS2_MOUSE NADH dehydrogenase [ubiquinone] iron-sulfur protein 2, mitochondrial OS=Mus musculus OX=10090 GN=Ndufs2 PE=1 SV=1	1	6	6	6	0	1	2	4	4	2	0	4	2	3	0	0	2	2	4	0	1	2	4	4	2	0	4	2	3	0	0	2	2	4	0	1	2	4	4	2	0	4
Q91WG2	Q91WG2	5	5	5	Rab GTPase-binding effector protein 2	Rabep2	sp|Q91WG2|RABE2_MOUSE Rab GTPase-binding effector protein 2 OS=Mus musculus OX=10090 GN=Rabep2 PE=1 SV=3	1	5	5	5	4	0	1	1	1	3	0	1	1	1	4	1	0	1	1	4	0	1	1	1	3	0	1	1	1	4	1	0	1	1	4	0	1	1	1	3	0	1
Q91WK1	Q91WK1	8	8	8	SPRY domain-containing protein 4	Spryd4	sp|Q91WK1|SPRY4_MOUSE SPRY domain-containing protein 4 OS=Mus musculus OX=10090 GN=Spryd4 PE=1 SV=1	1	8	8	8	5	0	0	0	0	5	6	1	0	0	6	5	0	0	0	5	0	0	0	0	5	6	1	0	0	6	5	0	0	0	5	0	0	0	0	5	6	1
Q91WK5	Q91WK5	4	4	4	Glycine cleavage system H protein, mitochondrial	Gcsh	sp|Q91WK5|GCSH_MOUSE Glycine cleavage system H protein, mitochondrial OS=Mus musculus OX=10090 GN=Gcsh PE=1 SV=2	1	4	4	4	3	2	0	0	0	4	3	2	0	0	3	3	3	0	0	3	2	0	0	0	4	3	2	0	0	3	3	3	0	0	3	2	0	0	0	4	3	2
Q91WL5	Q91WL5	5	5	1	Cytochrome P450 4A12A	Cyp4a12a	sp|Q91WL5|CP4CA_MOUSE Cytochrome P450 4A12A OS=Mus musculus OX=10090 GN=Cyp4a12a PE=1 SV=2	1	5	5	1	4	0	0	0	1	1	0	2	0	2	0	0	0	0	1	4	0	0	0	1	1	0	2	0	2	0	0	0	0	1	1	0	0	0	0	0	0	0
Q91WM2	Q91WM2	26	26	26	Cat eye syndrome critical region protein 5 homolog	Cecr5	sp|Q91WM2|HDHD5_MOUSE Haloacid dehalogenase-like hydrolase domain-containing 5 OS=Mus musculus OX=10090 GN=Hdhd5 PE=1 SV=1	1	26	26	26	20	7	3	3	2	15	7	1	4	3	22	8	1	4	3	20	7	3	3	2	15	7	1	4	3	22	8	1	4	3	20	7	3	3	2	15	7	1
Q91WS0	Q91WS0	7	7	7	CDGSH iron-sulfur domain-containing protein 1	Cisd1	sp|Q91WS0|CISD1_MOUSE CDGSH iron-sulfur domain-containing protein 1 OS=Mus musculus OX=10090 GN=Cisd1 PE=1 SV=1	1	7	7	7	7	7	4	1	0	6	4	4	1	1	6	4	4	1	1	7	7	4	1	0	6	4	4	1	1	6	4	4	1	1	7	7	4	1	0	6	4	4
Q91WV0	Q91WV0	1	1	1	Protein Dr1	Dr1	sp|Q91WV0|NC2B_MOUSE Protein Dr1 OS=Mus musculus OX=10090 GN=Dr1 PE=1 SV=1	1	1	1	1	0	1	0	0	0	0	1	0	0	0	0	1	0	0	0	0	1	0	0	0	0	1	0	0	0	0	1	0	0	0	0	1	0	0	0	0	1	0
Q91X17	Q91X17	2	2	2	Uromodulin;Uromodulin, secreted form	Umod	sp|Q91X17|UROM_MOUSE Uromodulin OS=Mus musculus OX=10090 GN=Umod PE=1 SV=1	1	2	2	2	0	0	0	1	0	0	0	0	1	0	0	0	0	2	0	0	0	0	1	0	0	0	0	1	0	0	0	0	2	0	0	0	0	1	0	0	0	0
Q91X72	Q91X72	7	7	7	Hemopexin	Hpx	sp|Q91X72|HEMO_MOUSE Hemopexin OS=Mus musculus OX=10090 GN=Hpx PE=1 SV=2	1	7	7	7	1	0	0	0	0	6	1	0	0	0	6	0	0	0	0	1	0	0	0	0	6	1	0	0	0	6	0	0	0	0	1	0	0	0	0	6	1	0
Q91XE8	Q91XE8	3	3	3	Transmembrane protein 205	Tmem205	sp|Q91XE8|TM205_MOUSE Transmembrane protein 205 OS=Mus musculus OX=10090 GN=Tmem205 PE=1 SV=1	1	3	3	3	0	1	1	0	2	2	0	1	0	3	0	0	1	0	3	0	1	1	0	2	2	0	1	0	3	0	0	1	0	3	0	1	1	0	2	2	0	1
Q91XQ0	Q91XQ0	125	125	116	Dynein heavy chain 8, axonemal	Dnah8	sp|Q91XQ0|DYH8_MOUSE Dynein axonemal heavy chain 8 OS=Mus musculus OX=10090 GN=Dnah8 PE=1 SV=2	1	125	125	116	47	108	9	10	13	72	38	6	7	5	39	39	2	6	4	47	108	9	10	13	72	38	6	7	5	39	39	2	6	4	42	100	9	8	11	66	33	6
Q91XV3	Q91XV3	3	3	3	Brain acid soluble protein 1	Basp1	sp|Q91XV3|BASP1_MOUSE Brain acid soluble protein 1 OS=Mus musculus OX=10090 GN=Basp1 PE=1 SV=3	1	3	3	3	0	0	0	0	0	3	0	1	0	0	3	1	0	0	0	0	0	0	0	0	3	0	1	0	0	3	1	0	0	0	0	0	0	0	0	3	0	1
Q91Y97	Q91Y97	1	1	1	Fructose-bisphosphate aldolase B	Aldob	sp|Q91Y97|ALDOB_MOUSE Fructose-bisphosphate aldolase B OS=Mus musculus OX=10090 GN=Aldob PE=1 SV=3	1	1	1	1	1	1	1	1	1	1	1	1	0	1	1	1	1	0	1	1	1	1	1	1	1	1	1	0	1	1	1	1	0	1	1	1	1	1	1	1	1	1
Q91YE9;A3KFX0	Q91YE9	34;1	34;1	34;1	Cytosolic 5-nucleotidase 1B	Nt5c1b	sp|Q91YE9|5NT1B_MOUSE Cytosolic 5-nucleotidase 1B OS=Mus musculus OX=10090 GN=Nt5c1b PE=1 SV=2	2	34	34	34	14	13	13	18	9	8	13	19	12	7	15	12	16	12	9	14	13	13	18	9	8	13	19	12	7	15	12	16	12	9	14	13	13	18	9	8	13	19
Q91YH5	Q91YH5	3	3	3	Atlastin-3	Atl3	sp|Q91YH5|ATLA3_MOUSE Atlastin-3 OS=Mus musculus OX=10090 GN=Atl3 PE=1 SV=1	1	3	3	3	2	0	0	0	0	1	0	0	0	0	0	0	0	1	0	2	0	0	0	0	1	0	0	0	0	0	0	0	1	0	2	0	0	0	0	1	0	0
Q91YL2	Q91YL2	2	2	2	E3 ubiquitin-protein ligase RNF126	Rnf126	sp|Q91YL2|RN126_MOUSE E3 ubiquitin-protein ligase RNF126 OS=Mus musculus OX=10090 GN=Rnf126 PE=1 SV=1	1	2	2	2	0	0	0	0	0	0	0	1	2	1	0	0	0	2	1	0	0	0	0	0	0	0	1	2	1	0	0	0	2	1	0	0	0	0	0	0	0	1
Q91YL7	Q91YL7	1	1	1	PGAP2-interacting protein	Cwh43	sp|Q91YL7|PG2IP_MOUSE PGAP2-interacting protein OS=Mus musculus OX=10090 GN=Cwh43 PE=1 SV=1	1	1	1	1	1	1	0	0	0	1	0	0	1	1	0	0	0	0	0	1	1	0	0	0	1	0	0	1	1	0	0	0	0	0	1	1	0	0	0	1	0	0
Q91YP0	Q91YP0	30	30	30	L-2-hydroxyglutarate dehydrogenase, mitochondrial	L2hgdh	sp|Q91YP0|L2HDH_MOUSE L-2-hydroxyglutarate dehydrogenase, mitochondrial OS=Mus musculus OX=10090 GN=L2hgdh PE=1 SV=1	1	30	30	30	19	14	3	9	7	20	14	5	7	5	24	16	4	6	6	19	14	3	9	7	20	14	5	7	5	24	16	4	6	6	19	14	3	9	7	20	14	5
Q91YP2	Q91YP2	21	21	21	Neurolysin, mitochondrial	Nln	sp|Q91YP2|NEUL_MOUSE Neurolysin, mitochondrial OS=Mus musculus OX=10090 GN=Nln PE=1 SV=1	1	21	21	21	8	7	0	0	1	14	13	1	2	1	16	13	0	0	0	8	7	0	0	1	14	13	1	2	1	16	13	0	0	0	8	7	0	0	1	14	13	1
Q91YQ5	Q91YQ5	18	18	18	Dolichyl-diphosphooligosaccharide--protein glycosyltransferase subunit 1	Rpn1	sp|Q91YQ5|RPN1_MOUSE Dolichyl-diphosphooligosaccharide--protein glycosyltransferase subunit 1 OS=Mus musculus OX=10090 GN=Rpn1 PE=1 SV=1	1	18	18	18	17	4	0	0	4	11	0	1	1	4	2	0	1	0	4	17	4	0	0	4	11	0	1	1	4	2	0	1	0	4	17	4	0	0	4	11	0	1
Q91YT0	Q91YT0	27	27	27	NADH dehydrogenase [ubiquinone] flavoprotein 1, mitochondrial	Ndufv1	sp|Q91YT0|NDUV1_MOUSE NADH dehydrogenase [ubiquinone] flavoprotein 1, mitochondrial OS=Mus musculus OX=10090 GN=Ndufv1 PE=1 SV=1	1	27	27	27	1	11	6	9	4	3	20	24	5	2	1	17	18	6	3	1	11	6	9	4	3	20	24	5	2	1	17	18	6	3	1	11	6	9	4	3	20	24
Q91YW3	Q91YW3	14	14	14	DnaJ homolog subfamily C member 3	Dnajc3	sp|Q91YW3|DNJC3_MOUSE DnaJ homolog subfamily C member 3 OS=Mus musculus OX=10090 GN=Dnajc3 PE=1 SV=1	1	14	14	14	6	0	0	1	1	10	3	0	0	1	10	4	1	0	0	6	0	0	1	1	10	3	0	0	1	10	4	1	0	0	6	0	0	1	1	10	3	0
Q91Z53	Q91Z53	9	9	9	Glyoxylate reductase/hydroxypyruvate reductase	Grhpr	sp|Q91Z53|GRHPR_MOUSE Glyoxylate reductase/hydroxypyruvate reductase OS=Mus musculus OX=10090 GN=Grhpr PE=1 SV=1	1	9	9	9	4	2	0	0	0	6	3	0	0	1	8	3	1	0	1	4	2	0	0	0	6	3	0	0	1	8	3	1	0	1	4	2	0	0	0	6	3	0
Q91ZA3	Q91ZA3	20	20	20	Propionyl-CoA carboxylase alpha chain, mitochondrial	Pcca	sp|Q91ZA3|PCCA_MOUSE Propionyl-CoA carboxylase alpha chain, mitochondrial OS=Mus musculus OX=10090 GN=Pcca PE=1 SV=2	1	20	20	20	11	2	0	0	1	14	7	0	0	1	15	7	1	1	0	11	2	0	0	1	14	7	0	0	1	15	7	1	1	0	11	2	0	0	1	14	7	0
Q91ZJ5	Q91ZJ5	17	17	17	UTP--glucose-1-phosphate uridylyltransferase	Ugp2	sp|Q91ZJ5|UGPA_MOUSE UTP--glucose-1-phosphate uridylyltransferase OS=Mus musculus OX=10090 GN=Ugp2 PE=1 SV=3	1	17	17	17	10	0	0	0	0	13	5	1	0	1	12	5	1	1	0	10	0	0	0	0	13	5	1	0	1	12	5	1	1	0	10	0	0	0	0	13	5	1
Q91ZR1	Q91ZR1	11	11	11	Ras-related protein Rab-4B	Rab4b	sp|Q91ZR1|RAB4B_MOUSE Ras-related protein Rab-4B OS=Mus musculus OX=10090 GN=Rab4b PE=1 SV=2	1	11	11	11	10	1	0	0	0	6	0	0	0	1	6	0	0	2	1	10	1	0	0	0	6	0	0	0	1	6	0	0	2	1	10	1	0	0	0	6	0	0
Q91ZT8	Q91ZT8	1	1	1	Ankyrin repeat and SOCS box protein 9	Asb9	sp|Q91ZT8|ASB9_MOUSE Ankyrin repeat and SOCS box protein 9 OS=Mus musculus OX=10090 GN=Asb9 PE=1 SV=2	1	1	1	1	0	0	0	1	0	0	0	0	0	0	0	0	0	0	0	0	0	0	1	0	0	0	0	0	0	0	0	0	0	0	0	0	0	1	0	0	0	0
Q91ZU6	Q91ZU6	4	4	4	Dystonin	Dst	sp|Q91ZU6|DYST_MOUSE Dystonin OS=Mus musculus OX=10090 GN=Dst PE=1 SV=2	1	4	4	4	3	1	2	1	1	1	1	2	1	1	2	0	0	1	1	3	1	2	1	1	1	1	2	1	1	2	0	0	1	1	3	1	2	1	1	1	1	2
Q91ZV0	Q91ZV0	4	4	4	Melanoma inhibitory activity protein 2	Mia2	sp|Q91ZV0|MIA2_MOUSE Melanoma inhibitory activity protein 2 OS=Mus musculus OX=10090 GN=Mia2 PE=1 SV=3	1	4	4	4	4	1	0	0	0	0	1	0	0	0	1	0	0	0	0	4	1	0	0	0	0	1	0	0	0	1	0	0	0	0	4	1	0	0	0	0	1	0
Q91ZW3;Q6PGB8	Q91ZW3;Q6PGB8	2;1	2;1	2;1	SWI/SNF-related matrix-associated actin-dependent regulator of chromatin subfamily A member 5;Probable global transcription activator SNF2L1	Smarca5;Smarca1	sp|Q91ZW3|SMCA5_MOUSE SWI/SNF-related matrix-associated actin-dependent regulator of chromatin subfamily A member 5 OS=Mus musculus OX=10090 GN=Smarca5 PE=1 SV=1;sp|Q6PGB8|SMCA1_MOUSE Probable global transcription activator SNF2L1 OS=Mus musculus OX=10090	2	2	2	2	0	1	0	0	0	1	2	0	0	0	1	1	0	0	0	0	1	0	0	0	1	2	0	0	0	1	1	0	0	0	0	1	0	0	0	1	2	0
Q920A7	Q920A7	4	3	3	AFG3-like protein 1	Afg3l1	sp|Q920A7|AFG31_MOUSE AFG3-like protein 1 OS=Mus musculus OX=10090 GN=Afg3l1 PE=1 SV=2	1	4	3	3	0	0	0	2	2	0	0	2	1	3	1	1	1	3	2	0	0	0	1	1	0	0	1	0	2	0	0	0	2	2	0	0	0	1	1	0	0	1
Q920N1	Q920N1	38	38	38	Outer dense fiber protein 3	Odf3	sp|Q920N1|ODF3A_MOUSE Outer dense fiber protein 3 OS=Mus musculus OX=10090 GN=Odf3 PE=1 SV=2	1	38	38	38	1	16	27	11	5	1	9	38	5	6	2	9	29	7	6	1	16	27	11	5	1	9	38	5	6	2	9	29	7	6	1	16	27	11	5	1	9	38
Q921F2	Q921F2	2	2	2	TAR DNA-binding protein 43	Tardbp	sp|Q921F2|TADBP_MOUSE TAR DNA-binding protein 43 OS=Mus musculus OX=10090 GN=Tardbp PE=1 SV=1	1	2	2	2	1	0	0	1	1	0	0	0	1	1	0	0	0	1	1	1	0	0	1	1	0	0	0	1	1	0	0	0	1	1	1	0	0	1	1	0	0	0
Q921G7	Q921G7	19	19	19	Electron transfer flavoprotein-ubiquinone oxidoreductase, mitochondrial	Etfdh	sp|Q921G7|ETFD_MOUSE Electron transfer flavoprotein-ubiquinone oxidoreductase, mitochondrial OS=Mus musculus OX=10090 GN=Etfdh PE=1 SV=1	1	19	19	19	13	3	0	3	2	12	0	2	1	1	13	1	0	3	0	13	3	0	3	2	12	0	2	1	1	13	1	0	3	0	13	3	0	3	2	12	0	2
Q921H8;Q8VCH0	Q921H8;Q8VCH0	19;13	19;13	19;13	3-ketoacyl-CoA thiolase A, peroxisomal;3-ketoacyl-CoA thiolase B, peroxisomal	Acaa1a;Acaa1b	sp|Q921H8|THIKA_MOUSE 3-ketoacyl-CoA thiolase A, peroxisomal OS=Mus musculus OX=10090 GN=Acaa1a PE=1 SV=1;sp|Q8VCH0|THIKB_MOUSE 3-ketoacyl-CoA thiolase B, peroxisomal OS=Mus musculus OX=10090 GN=Acaa1b PE=1 SV=1	2	19	19	19	16	1	0	0	0	11	4	1	0	1	11	6	0	0	0	16	1	0	0	0	11	4	1	0	1	11	6	0	0	0	16	1	0	0	0	11	4	1
Q921I1	Q921I1	16	16	15	Serotransferrin	Tf	sp|Q921I1|TRFE_MOUSE Serotransferrin OS=Mus musculus OX=10090 GN=Tf PE=1 SV=1	1	16	16	15	4	0	0	0	0	14	2	0	0	0	14	2	0	1	0	4	0	0	0	0	14	2	0	0	0	14	2	0	1	0	4	0	0	0	0	13	2	0
Q921M3	Q921M3	11	11	11	Splicing factor 3B subunit 3	Sf3b3	sp|Q921M3|SF3B3_MOUSE Splicing factor 3B subunit 3 OS=Mus musculus OX=10090 GN=Sf3b3 PE=1 SV=1	1	11	11	11	2	1	0	0	0	4	6	0	0	0	2	9	1	0	0	2	1	0	0	0	4	6	0	0	0	2	9	1	0	0	2	1	0	0	0	4	6	0
Q921X9	Q921X9	3	3	3	Protein disulfide-isomerase A5	Pdia5	sp|Q921X9|PDIA5_MOUSE Protein disulfide-isomerase A5 OS=Mus musculus OX=10090 GN=Pdia5 PE=1 SV=1	1	3	3	3	3	1	0	0	0	3	2	0	0	0	3	2	0	0	0	3	1	0	0	0	3	2	0	0	0	3	2	0	0	0	3	1	0	0	0	3	2	0
Q922B1	Q922B1	6	6	6	O-acetyl-ADP-ribose deacetylase MACROD1	Macrod1	sp|Q922B1|MACD1_MOUSE ADP-ribose glycohydrolase MACROD1 OS=Mus musculus OX=10090 GN=Macrod1 PE=1 SV=2	1	6	6	6	5	4	1	2	0	6	5	0	0	0	6	4	0	0	0	5	4	1	2	0	6	5	0	0	0	6	4	0	0	0	5	4	1	2	0	6	5	0
Q922B2	Q922B2	8	8	8	Aspartate--tRNA ligase, cytoplasmic	Dars	sp|Q922B2|SYDC_MOUSE Aspartate--tRNA ligase, cytoplasmic OS=Mus musculus OX=10090 GN=Dars1 PE=1 SV=2	1	8	8	8	7	2	0	2	1	2	0	0	3	2	3	0	0	1	1	7	2	0	2	1	2	0	0	3	2	3	0	0	1	1	7	2	0	2	1	2	0	0
Q922F4	Q922F4	17	3	3	Tubulin beta-6 chain	Tubb6	sp|Q922F4|TBB6_MOUSE Tubulin beta-6 chain OS=Mus musculus OX=10090 GN=Tubb6 PE=1 SV=1	1	17	3	3	11	11	10	10	7	9	11	17	8	6	9	13	12	9	5	1	1	0	0	0	0	0	3	1	1	0	2	0	1	0	1	1	0	0	0	0	0	3
Q922G7	Q922G7	27	27	27	Tektin-2	Tekt2	sp|Q922G7|TEKT2_MOUSE Tektin-2 OS=Mus musculus OX=10090 GN=Tekt2 PE=1 SV=1	1	27	27	27	0	5	14	22	8	1	3	15	15	10	0	3	11	18	11	0	5	14	22	8	1	3	15	15	10	0	3	11	18	11	0	5	14	22	8	1	3	15
Q922H2	Q922H2	3	3	3	[Pyruvate dehydrogenase (acetyl-transferring)] kinase isozyme 3, mitochondrial	Pdk3	sp|Q922H2|PDK3_MOUSE [Pyruvate dehydrogenase (acetyl-transferring)] kinase isozyme 3, mitochondrial OS=Mus musculus OX=10090 GN=Pdk3 PE=1 SV=1	1	3	3	3	1	1	0	2	1	2	3	0	1	0	2	2	0	1	1	1	1	0	2	1	2	3	0	1	0	2	2	0	1	1	1	1	0	2	1	2	3	0
Q922P9	Q922P9	2	2	2	Putative oxidoreductase GLYR1	Glyr1	sp|Q922P9|GLYR1_MOUSE Putative oxidoreductase GLYR1 OS=Mus musculus OX=10090 GN=Glyr1 PE=1 SV=1	1	2	2	2	1	0	0	0	0	0	0	0	0	0	2	0	0	0	0	1	0	0	0	0	0	0	0	0	0	2	0	0	0	0	1	0	0	0	0	0	0	0
Q922Q1	Q922Q1	6	6	6	Mitochondrial amidoxime reducing component 2	2022-03-02	sp|Q922Q1|MARC2_MOUSE Mitochondrial amidoxime reducing component 2 OS=Mus musculus OX=10090 GN=Mtarc2 PE=1 SV=1	1	6	6	6	1	0	0	0	0	5	1	2	0	0	1	2	0	0	0	1	0	0	0	0	5	1	2	0	0	1	2	0	0	0	1	0	0	0	0	5	1	2
Q922Q4;Q922W5	Q922Q4;Q922W5	6;3	6;3	6;3	Pyrroline-5-carboxylate reductase 2;Pyrroline-5-carboxylate reductase 1, mitochondrial	Pycr2;Pycr1	sp|Q922Q4|P5CR2_MOUSE Pyrroline-5-carboxylate reductase 2 OS=Mus musculus OX=10090 GN=Pycr2 PE=1 SV=1;sp|Q922W5|P5CR1_MOUSE Pyrroline-5-carboxylate reductase 1, mitochondrial OS=Mus musculus OX=10090 GN=Pycr1 PE=1 SV=1	2	6	6	6	4	4	0	0	0	3	5	1	0	0	5	5	0	0	0	4	4	0	0	0	3	5	1	0	0	5	5	0	0	0	4	4	0	0	0	3	5	1
Q922Q6	Q922Q6	1	1	1	Alpha/beta hydrolase domain-containing protein 14A	Abhd14a	sp|Q922Q6|ABHEA_MOUSE Protein ABHD14A OS=Mus musculus OX=10090 GN=Abhd14a PE=1 SV=2	1	1	1	1	0	0	0	0	0	0	0	0	0	1	0	0	0	0	0	0	0	0	0	0	0	0	0	0	1	0	0	0	0	0	0	0	0	0	0	0	0	0
Q922Q8	Q922Q8	8	8	8	Leucine-rich repeat-containing protein 59	Lrrc59	sp|Q922Q8|LRC59_MOUSE Leucine-rich repeat-containing protein 59 OS=Mus musculus OX=10090 GN=Lrrc59 PE=1 SV=1	1	8	8	8	5	2	1	0	0	5	2	0	0	2	6	2	0	0	2	5	2	1	0	0	5	2	0	0	2	6	2	0	0	2	5	2	1	0	0	5	2	0
Q922Q9	Q922Q9	10	10	10	Chitinase domain-containing protein 1	Chid1	sp|Q922Q9|CHID1_MOUSE Chitinase domain-containing protein 1 OS=Mus musculus OX=10090 GN=Chid1 PE=1 SV=1	1	10	10	10	4	0	0	0	0	8	5	0	0	0	10	4	0	0	0	4	0	0	0	0	8	5	0	0	0	10	4	0	0	0	4	0	0	0	0	8	5	0
Q922R8	Q922R8	29	29	29	Protein disulfide-isomerase A6	Pdia6	sp|Q922R8|PDIA6_MOUSE Protein disulfide-isomerase A6 OS=Mus musculus OX=10090 GN=Pdia6 PE=1 SV=3	1	29	29	29	23	14	1	2	0	18	19	14	2	1	21	20	14	2	2	23	14	1	2	0	18	19	14	2	1	21	20	14	2	2	23	14	1	2	0	18	19	14
Q923D2	Q923D2	4	4	4	Flavin reductase (NADPH)	Blvrb	sp|Q923D2|BLVRB_MOUSE Flavin reductase (NADPH) OS=Mus musculus OX=10090 GN=Blvrb PE=1 SV=3	1	4	4	4	4	0	0	1	0	3	0	0	0	0	1	0	0	0	0	4	0	0	1	0	3	0	0	0	0	1	0	0	0	0	4	0	0	1	0	3	0	0
Q923D4	Q923D4	2	2	2	Splicing factor 3B subunit 5	Sf3b5	sp|Q923D4|SF3B5_MOUSE Splicing factor 3B subunit 5 OS=Mus musculus OX=10090 GN=Sf3b5 PE=1 SV=1	1	2	2	2	1	0	0	0	0	0	1	0	0	0	0	0	1	0	0	1	0	0	0	0	0	1	0	0	0	0	0	1	0	0	1	0	0	0	0	0	1	0
Q923X4	Q923X4	4	4	4	Glutaredoxin-2, mitochondrial	Glrx2	sp|Q923X4|GLRX2_MOUSE Glutaredoxin-2, mitochondrial OS=Mus musculus OX=10090 GN=Glrx2 PE=1 SV=1	1	4	4	4	1	0	0	1	0	2	3	0	1	0	3	2	0	1	1	1	0	0	1	0	2	3	0	1	0	3	2	0	1	1	1	0	0	1	0	2	3	0
Q923Z0	Q923Z0	2	2	2	G-protein coupled receptor family C group 5 member B	Gprc5b	sp|Q923Z0|GPC5B_MOUSE G-protein coupled receptor family C group 5 member B OS=Mus musculus OX=10090 GN=Gprc5b PE=1 SV=1	1	2	2	2	0	0	0	0	2	0	0	0	0	2	0	0	0	0	2	0	0	0	0	2	0	0	0	0	2	0	0	0	0	2	0	0	0	0	2	0	0	0
Q924D0	Q924D0	3	3	3	Reticulon-4-interacting protein 1, mitochondrial	Rtn4ip1	sp|Q924D0|RT4I1_MOUSE Reticulon-4-interacting protein 1, mitochondrial OS=Mus musculus OX=10090 GN=Rtn4ip1 PE=1 SV=2	1	3	3	3	3	1	1	1	0	2	2	0	1	0	2	2	0	0	0	3	1	1	1	0	2	2	0	1	0	2	2	0	0	0	3	1	1	1	0	2	2	0
Q924M7	Q924M7	15	15	15	Mannose-6-phosphate isomerase	Mpi	sp|Q924M7|MPI_MOUSE Mannose-6-phosphate isomerase OS=Mus musculus OX=10090 GN=Mpi PE=1 SV=1	1	15	15	15	6	1	0	0	0	15	4	0	0	0	13	3	0	0	0	6	1	0	0	0	15	4	0	0	0	13	3	0	0	0	6	1	0	0	0	15	4	0
Q924N4	Q924N4	2	2	2	Solute carrier family 12 member 6	Slc12a6	sp|Q924N4|S12A6_MOUSE Solute carrier family 12 member 6 OS=Mus musculus OX=10090 GN=Slc12a6 PE=1 SV=2	1	2	2	2	0	1	0	0	0	0	0	1	0	0	1	0	1	0	1	0	1	0	0	0	0	0	1	0	0	1	0	1	0	1	0	1	0	0	0	0	0	1
Q924X2	Q924X2	10	10	10	Carnitine O-palmitoyltransferase 1, muscle isoform	Cpt1b	sp|Q924X2|CPT1B_MOUSE Carnitine O-palmitoyltransferase 1, muscle isoform OS=Mus musculus OX=10090 GN=Cpt1b PE=1 SV=1	1	10	10	10	4	4	1	3	5	6	3	1	1	1	3	3	0	2	1	4	4	1	3	5	6	3	1	1	1	3	3	0	2	1	4	4	1	3	5	6	3	1
Q924X7	Q924X7	4	4	4	Serine/threonine-protein kinase 33	Stk33	sp|Q924X7|STK33_MOUSE Serine/threonine-protein kinase 33 OS=Mus musculus OX=10090 GN=Stk33 PE=1 SV=2	1	4	4	4	2	0	0	0	1	3	0	0	0	0	1	0	0	0	0	2	0	0	0	1	3	0	0	0	0	1	0	0	0	0	2	0	0	0	1	3	0	0
Q925E7;Q6ZWR4;Q8BG02;Q6P1F6	Q925E7;Q6ZWR4;Q8BG02;Q6P1F6	2;1;1;1	2;1;1;1	2;1;1;1	Serine/threonine-protein phosphatase 2A 55 kDa regulatory subunit B delta isoform;Serine/threonine-protein phosphatase 2A 55 kDa regulatory subunit B beta isoform;Serine/threonine-protein phosphatase 2A 55 kDa regulatory subunit B gamma isoform;Serine/threonine-protein phosphatase 2A 55 kDa regulatory subunit B alpha isoform	Ppp2r2d;Ppp2r2b;Ppp2r2c;Ppp2r2a	sp|Q925E7|2ABD_MOUSE Serine/threonine-protein phosphatase 2A 55 kDa regulatory subunit B delta isoform OS=Mus musculus OX=10090 GN=Ppp2r2d PE=1 SV=1;sp|Q6ZWR4|2ABB_MOUSE Serine/threonine-protein phosphatase 2A 55 kDa regulatory subunit B beta isoform OS=Mu	4	2	2	2	0	0	0	1	1	0	0	0	2	0	0	0	0	1	1	0	0	0	1	1	0	0	0	2	0	0	0	0	1	1	0	0	0	1	1	0	0	0
Q925I1	Q925I1	3	3	3	ATPase family AAA domain-containing protein 3	Atad3	sp|Q925I1|ATAD3_MOUSE ATPase family AAA domain-containing protein 3 OS=Mus musculus OX=10090 GN=Atad3 PE=1 SV=1	1	3	3	3	0	0	0	1	1	0	0	0	2	1	0	0	0	1	2	0	0	0	1	1	0	0	0	2	1	0	0	0	1	2	0	0	0	1	1	0	0	0
Q925K9	Q925K9	6	6	6	Testis-specific serine/threonine-protein kinase 6	Tssk6	sp|Q925K9|TSSK6_MOUSE Testis-specific serine/threonine-protein kinase 6 OS=Mus musculus OX=10090 GN=Tssk6 PE=1 SV=1	1	6	6	6	0	0	2	2	3	0	0	5	1	2	0	0	4	2	2	0	0	2	2	3	0	0	5	1	2	0	0	4	2	2	0	0	2	2	3	0	0	5
Q925P2	Q925P2	6	6	6	Carcinoembryonic antigen-related cell adhesion molecule 2	Ceacam2	sp|Q925P2|CEAM2_MOUSE Carcinoembryonic antigen-related cell adhesion molecule 2 OS=Mus musculus OX=10090 GN=Ceacam2 PE=1 SV=3	1	6	6	6	5	0	0	0	0	3	0	0	0	0	0	0	0	0	0	5	0	0	0	0	3	0	0	0	0	0	0	0	0	0	5	0	0	0	0	3	0	0
Q99020	Q99020	2	2	2	Heterogeneous nuclear ribonucleoprotein A/B	Hnrnpab	sp|Q99020|ROAA_MOUSE Heterogeneous nuclear ribonucleoprotein A/B OS=Mus musculus OX=10090 GN=Hnrnpab PE=1 SV=1	1	2	2	2	0	0	0	1	0	1	0	0	0	0	2	0	0	0	0	0	0	0	1	0	1	0	0	0	0	2	0	0	0	0	0	0	0	1	0	1	0	0
Q99J09	Q99J09	5	5	5	Methylosome protein 50	Wdr77	sp|Q99J09|MEP50_MOUSE Methylosome protein 50 OS=Mus musculus OX=10090 GN=Wdr77 PE=1 SV=1	1	5	5	5	2	2	0	1	0	5	3	0	1	0	4	1	0	1	0	2	2	0	1	0	5	3	0	1	0	4	1	0	1	0	2	2	0	1	0	5	3	0
Q99J39	Q99J39	7	7	7	Malonyl-CoA decarboxylase, mitochondrial	Mlycd	sp|Q99J39|DCMC_MOUSE Malonyl-CoA decarboxylase, mitochondrial OS=Mus musculus OX=10090 GN=Mlycd PE=1 SV=1	1	7	7	7	1	1	1	0	1	2	0	0	0	0	7	1	0	0	0	1	1	1	0	1	2	0	0	0	0	7	1	0	0	0	1	1	1	0	1	2	0	0
Q99J47	Q99J47	5	5	5	Dehydrogenase/reductase SDR family member 7B	Dhrs7b	sp|Q99J47|DRS7B_MOUSE Dehydrogenase/reductase SDR family member 7B OS=Mus musculus OX=10090 GN=Dhrs7b PE=1 SV=1	1	5	5	5	1	1	0	1	4	0	0	3	1	2	0	0	0	1	2	1	1	0	1	4	0	0	3	1	2	0	0	0	1	2	1	1	0	1	4	0	0	3
Q99J99	Q99J99	2	2	2	3-mercaptopyruvate sulfurtransferase	Mpst	sp|Q99J99|THTM_MOUSE 3-mercaptopyruvate sulfurtransferase OS=Mus musculus OX=10090 GN=Mpst PE=1 SV=4	1	2	2	2	1	0	0	0	0	2	0	0	0	0	0	0	0	0	0	1	0	0	0	0	2	0	0	0	0	0	0	0	0	0	1	0	0	0	0	2	0	0
Q99JB2	Q99JB2	7	7	7	Stomatin-like protein 2, mitochondrial	Stoml2	sp|Q99JB2|STML2_MOUSE Stomatin-like protein 2, mitochondrial OS=Mus musculus OX=10090 GN=Stoml2 PE=1 SV=1	1	7	7	7	3	0	0	2	1	0	0	0	5	3	0	0	0	5	5	3	0	0	2	1	0	0	0	5	3	0	0	0	5	5	3	0	0	2	1	0	0	0
Q99JF8	Q99JF8	3	3	3	PC4 and SFRS1-interacting protein	Psip1	sp|Q99JF8|PSIP1_MOUSE PC4 and SFRS1-interacting protein OS=Mus musculus OX=10090 GN=Psip1 PE=1 SV=1	1	3	3	3	2	1	0	0	0	1	0	0	0	0	1	1	0	0	0	2	1	0	0	0	1	0	0	0	0	1	1	0	0	0	2	1	0	0	0	1	0	0
Q99JG3	Q99JG3	19	19	19	Annexin A13	Anxa13	sp|Q99JG3|ANX13_MOUSE Annexin A13 OS=Mus musculus OX=10090 GN=Anxa13 PE=1 SV=3	1	19	19	19	10	5	0	1	1	13	18	5	0	1	8	19	4	0	0	10	5	0	1	1	13	18	5	0	1	8	19	4	0	0	10	5	0	1	1	13	18	5
Q99JI4	Q99JI4	15	15	15	26S proteasome non-ATPase regulatory subunit 6	Psmd6	sp|Q99JI4|PSMD6_MOUSE 26S proteasome non-ATPase regulatory subunit 6 OS=Mus musculus OX=10090 GN=Psmd6 PE=1 SV=1	1	15	15	15	3	3	2	1	0	10	1	8	0	1	4	2	5	1	0	3	3	2	1	0	10	1	8	0	1	4	2	5	1	0	3	3	2	1	0	10	1	8
Q99JI6;P62835	Q99JI6;P62835	5;4	5;4	5;4	Ras-related protein Rap-1b;Ras-related protein Rap-1A	Rap1b;Rap1a	sp|Q99JI6|RAP1B_MOUSE Ras-related protein Rap-1b OS=Mus musculus OX=10090 GN=Rap1b PE=1 SV=2;sp|P62835|RAP1A_MOUSE Ras-related protein Rap-1A OS=Mus musculus OX=10090 GN=Rap1a PE=1 SV=1	2	5	5	5	5	0	0	0	0	1	0	1	0	0	1	0	0	0	0	5	0	0	0	0	1	0	1	0	0	1	0	0	0	0	5	0	0	0	0	1	0	1
Q99JR1	Q99JR1	2	2	2	Sideroflexin-1	Sfxn1	sp|Q99JR1|SFXN1_MOUSE Sideroflexin-1 OS=Mus musculus OX=10090 GN=Sfxn1 PE=1 SV=3	1	2	2	2	1	0	0	1	1	0	0	0	1	2	0	0	0	1	1	1	0	0	1	1	0	0	0	1	2	0	0	0	1	1	1	0	0	1	1	0	0	0
Q99JY0	Q99JY0	38	38	38	Trifunctional enzyme subunit beta, mitochondrial;3-ketoacyl-CoA thiolase	Hadhb	sp|Q99JY0|ECHB_MOUSE Trifunctional enzyme subunit beta, mitochondrial OS=Mus musculus OX=10090 GN=Hadhb PE=1 SV=1	1	38	38	38	35	21	14	12	8	23	16	23	10	6	22	17	9	9	6	35	21	14	12	8	23	16	23	10	6	22	17	9	9	6	35	21	14	12	8	23	16	23
Q99K01	Q99K01	4	4	4	Pyridoxal-dependent decarboxylase domain-containing protein 1	Pdxdc1	sp|Q99K01|PDXD1_MOUSE Pyridoxal-dependent decarboxylase domain-containing protein 1 OS=Mus musculus OX=10090 GN=Pdxdc1 PE=1 SV=2	1	4	4	4	3	0	0	1	0	3	0	0	1	0	1	0	0	1	0	3	0	0	1	0	3	0	0	1	0	1	0	0	1	0	3	0	0	1	0	3	0	0
Q99K48	Q99K48	4	3	3	Non-POU domain-containing octamer-binding protein	Nono	sp|Q99K48|NONO_MOUSE Non-POU domain-containing octamer-binding protein OS=Mus musculus OX=10090 GN=Nono PE=1 SV=3	1	4	3	3	4	0	0	0	0	0	0	0	0	1	1	0	0	0	1	3	0	0	0	0	0	0	0	0	0	1	0	0	0	0	3	0	0	0	0	0	0	0
Q99K51	Q99K51	23	23	17	Plastin-3	Pls3	sp|Q99K51|PLST_MOUSE Plastin-3 OS=Mus musculus OX=10090 GN=Pls3 PE=1 SV=3	1	23	23	17	2	0	0	0	0	16	7	1	0	0	18	7	0	0	0	2	0	0	0	0	16	7	1	0	0	18	7	0	0	0	1	0	0	0	0	12	5	1
Q99KB8	Q99KB8	11	11	11	Hydroxyacylglutathione hydrolase, mitochondrial	Hagh	sp|Q99KB8|GLO2_MOUSE Hydroxyacylglutathione hydrolase, mitochondrial OS=Mus musculus OX=10090 GN=Hagh PE=1 SV=2	1	11	11	11	3	3	2	0	0	10	5	2	0	0	10	5	3	0	0	3	3	2	0	0	10	5	2	0	0	10	5	3	0	0	3	3	2	0	0	10	5	2
Q99KE1;Q8BMF3	Q99KE1	25;1	25;1	25;1	NAD-dependent malic enzyme, mitochondrial	Me2	sp|Q99KE1|MAOM_MOUSE NAD-dependent malic enzyme, mitochondrial OS=Mus musculus OX=10090 GN=Me2 PE=1 SV=1	2	25	25	25	14	7	4	1	2	20	18	2	1	1	18	16	9	1	1	14	7	4	1	2	20	18	2	1	1	18	16	9	1	1	14	7	4	1	2	20	18	2
Q99KF1	Q99KF1	2	2	2	Transmembrane emp24 domain-containing protein 9	Tmed9	sp|Q99KF1|TMED9_MOUSE Transmembrane emp24 domain-containing protein 9 OS=Mus musculus OX=10090 GN=Tmed9 PE=1 SV=2	1	2	2	2	2	0	0	0	0	1	0	1	0	0	0	0	0	0	0	2	0	0	0	0	1	0	1	0	0	0	0	0	0	0	2	0	0	0	0	1	0	1
Q99KI0	Q99KI0	87	87	87	Aconitate hydratase, mitochondrial	Aco2	sp|Q99KI0|ACON_MOUSE Aconitate hydratase, mitochondrial OS=Mus musculus OX=10090 GN=Aco2 PE=1 SV=1	1	87	87	87	74	72	31	16	12	71	75	43	11	11	71	76	42	12	8	74	72	31	16	12	71	75	43	11	11	71	76	42	12	8	74	72	31	16	12	71	75	43
Q99KK7	Q99KK7	10	10	10	Dipeptidyl peptidase 3	Dpp3	sp|Q99KK7|DPP3_MOUSE Dipeptidyl peptidase 3 OS=Mus musculus OX=10090 GN=Dpp3 PE=1 SV=2	1	10	10	10	3	0	0	0	0	5	0	0	0	0	7	1	0	0	0	3	0	0	0	0	5	0	0	0	0	7	1	0	0	0	3	0	0	0	0	5	0	0
Q99KP6	Q99KP6	2	2	2	Pre-mRNA-processing factor 19	Prpf19	sp|Q99KP6|PRP19_MOUSE Pre-mRNA-processing factor 19 OS=Mus musculus OX=10090 GN=Prpf19 PE=1 SV=1	1	2	2	2	0	1	0	0	0	2	1	0	0	0	2	1	0	0	0	0	1	0	0	0	2	1	0	0	0	2	1	0	0	0	0	1	0	0	0	2	1	0
Q99KR7;Q9QZH3	Q99KR7	14;1	14;1	14;1	Peptidyl-prolyl cis-trans isomerase F, mitochondrial	Ppif	sp|Q99KR7|PPIF_MOUSE Peptidyl-prolyl cis-trans isomerase F, mitochondrial OS=Mus musculus OX=10090 GN=Ppif PE=1 SV=1	2	14	14	14	10	4	2	0	0	12	6	0	0	0	10	6	0	0	0	10	4	2	0	0	12	6	0	0	0	10	6	0	0	0	10	4	2	0	0	12	6	0
Q99KV1	Q99KV1	6	6	6	DnaJ homolog subfamily B member 11	Dnajb11	sp|Q99KV1|DJB11_MOUSE DnaJ homolog subfamily B member 11 OS=Mus musculus OX=10090 GN=Dnajb11 PE=1 SV=1	1	6	6	6	4	1	0	0	0	4	3	2	2	1	5	2	1	1	1	4	1	0	0	0	4	3	2	2	1	5	2	1	1	1	4	1	0	0	0	4	3	2
Q99L04	Q99L04	8	8	8	Dehydrogenase/reductase SDR family member 1	Dhrs1	sp|Q99L04|DHRS1_MOUSE Dehydrogenase/reductase SDR family member 1 OS=Mus musculus OX=10090 GN=Dhrs1 PE=1 SV=1	1	8	8	8	6	1	0	2	2	3	1	1	2	1	0	0	0	1	2	6	1	0	2	2	3	1	1	2	1	0	0	0	1	2	6	1	0	2	2	3	1	1
Q99L13	Q99L13	28	28	28	3-hydroxyisobutyrate dehydrogenase, mitochondrial	Hibadh	sp|Q99L13|3HIDH_MOUSE 3-hydroxyisobutyrate dehydrogenase, mitochondrial OS=Mus musculus OX=10090 GN=Hibadh PE=1 SV=1	1	28	28	28	23	27	14	1	0	24	26	14	2	0	22	25	15	3	0	23	27	14	1	0	24	26	14	2	0	22	25	15	3	0	23	27	14	1	0	24	26	14
Q99L47	Q99L47	12	12	12	Hsc70-interacting protein	St13	sp|Q99L47|F10A1_MOUSE Hsc70-interacting protein OS=Mus musculus OX=10090 GN=St13 PE=1 SV=1	1	12	12	12	7	2	0	1	0	10	5	2	1	1	9	4	2	0	2	7	2	0	1	0	10	5	2	1	1	9	4	2	0	2	7	2	0	1	0	10	5	2
Q99LB2	Q99LB2	37	37	37	Dehydrogenase/reductase SDR family member 4	Dhrs4	sp|Q99LB2|DHRS4_MOUSE Dehydrogenase/reductase SDR family member 4 OS=Mus musculus OX=10090 GN=Dhrs4 PE=1 SV=3	1	37	37	37	18	22	11	4	3	21	34	20	4	3	21	31	16	4	3	18	22	11	4	3	21	34	20	4	3	21	31	16	4	3	18	22	11	4	3	21	34	20
Q99LC3	Q99LC3	17	17	17	NADH dehydrogenase [ubiquinone] 1 alpha subcomplex subunit 10, mitochondrial	Ndufa10	sp|Q99LC3|NDUAA_MOUSE NADH dehydrogenase [ubiquinone] 1 alpha subcomplex subunit 10, mitochondrial OS=Mus musculus OX=10090 GN=Ndufa10 PE=1 SV=1	1	17	17	17	5	12	0	4	5	3	0	0	2	3	0	0	0	3	4	5	12	0	4	5	3	0	0	2	3	0	0	0	3	4	5	12	0	4	5	3	0	0
Q99LC5	Q99LC5	16	16	16	Electron transfer flavoprotein subunit alpha, mitochondrial	Etfa	sp|Q99LC5|ETFA_MOUSE Electron transfer flavoprotein subunit alpha, mitochondrial OS=Mus musculus OX=10090 GN=Etfa PE=1 SV=2	1	16	16	16	13	3	2	1	0	11	4	1	0	0	10	5	0	0	0	13	3	2	1	0	11	4	1	0	0	10	5	0	0	0	13	3	2	1	0	11	4	1
Q99LD4	Q99LD4	2	2	2	COP9 signalosome complex subunit 1	Gps1	sp|Q99LD4|CSN1_MOUSE COP9 signalosome complex subunit 1 OS=Mus musculus OX=10090 GN=Gps1 PE=1 SV=1	1	2	2	2	1	0	0	0	0	2	0	0	0	0	1	0	0	0	0	1	0	0	0	0	2	0	0	0	0	1	0	0	0	0	1	0	0	0	0	2	0	0
Q99LJ1	Q99LJ1	4	4	4	Tissue alpha-L-fucosidase	Fuca1	sp|Q99LJ1|FUCO_MOUSE Tissue alpha-L-fucosidase OS=Mus musculus OX=10090 GN=Fuca1 PE=1 SV=1	1	4	4	4	1	1	0	0	0	4	0	1	0	0	1	0	0	0	0	1	1	0	0	0	4	0	1	0	0	1	0	0	0	0	1	1	0	0	0	4	0	1
Q99LP6	Q99LP6	12	12	12	GrpE protein homolog 1, mitochondrial	Grpel1	sp|Q99LP6|GRPE1_MOUSE GrpE protein homolog 1, mitochondrial OS=Mus musculus OX=10090 GN=Grpel1 PE=1 SV=1	1	12	12	12	7	7	6	0	0	5	9	3	0	0	7	9	3	1	1	7	7	6	0	0	5	9	3	0	0	7	9	3	1	1	7	7	6	0	0	5	9	3
Q99LR1	Q99LR1	2	2	2	Monoacylglycerol lipase ABHD12	Abhd12	sp|Q99LR1|ABD12_MOUSE Lysophosphatidylserine lipase ABHD12 OS=Mus musculus OX=10090 GN=Abhd12 PE=1 SV=2	1	2	2	2	2	0	0	0	0	1	0	0	0	0	0	0	0	0	0	2	0	0	0	0	1	0	0	0	0	0	0	0	0	0	2	0	0	0	0	1	0	0
Q99LT0	Q99LT0	7	7	7	Protein dpy-30 homolog	Dpy30	sp|Q99LT0|DPY30_MOUSE Protein dpy-30 homolog OS=Mus musculus OX=10090 GN=Dpy30 PE=1 SV=1	1	7	7	7	1	5	2	0	0	1	4	3	0	0	1	6	3	0	0	1	5	2	0	0	1	4	3	0	0	1	6	3	0	0	1	5	2	0	0	1	4	3
Q99LX0	Q99LX0	14	14	14	Protein deglycase DJ-1	Park7	sp|Q99LX0|PARK7_MOUSE Parkinson disease protein 7 homolog OS=Mus musculus OX=10090 GN=Park7 PE=1 SV=1	1	14	14	14	10	3	2	0	0	12	7	3	1	0	12	9	3	1	0	10	3	2	0	0	12	7	3	1	0	12	9	3	1	0	10	3	2	0	0	12	7	3
Q99LY9	Q99LY9	10	10	10	NADH dehydrogenase [ubiquinone] iron-sulfur protein 5;NADH dehydrogenase [ubiquinone] iron-sulfur protein 5, N-terminally processed	Ndufs5	sp|Q99LY9|NDUS5_MOUSE NADH dehydrogenase [ubiquinone] iron-sulfur protein 5 OS=Mus musculus OX=10090 GN=Ndufs5 PE=1 SV=3	1	10	10	10	0	10	3	0	0	1	8	6	0	0	1	8	6	0	0	0	10	3	0	0	1	8	6	0	0	1	8	6	0	0	0	10	3	0	0	1	8	6
Q99M28	Q99M28	2	2	2	RNA-binding protein with serine-rich domain 1	Rnps1	sp|Q99M28|RNPS1_MOUSE RNA-binding protein with serine-rich domain 1 OS=Mus musculus OX=10090 GN=Rnps1 PE=1 SV=1	1	2	2	2	2	1	0	0	0	0	0	0	0	0	0	1	0	0	0	2	1	0	0	0	0	0	0	0	0	0	1	0	0	0	2	1	0	0	0	0	0	0
Q99M87	Q99M87	4	4	4	DnaJ homolog subfamily A member 3, mitochondrial	Dnaja3	sp|Q99M87|DNJA3_MOUSE DnaJ homolog subfamily A member 3, mitochondrial OS=Mus musculus OX=10090 GN=Dnaja3 PE=1 SV=1	1	4	4	4	0	1	1	3	1	0	1	0	4	1	0	0	1	4	3	0	1	1	3	1	0	1	0	4	1	0	0	1	4	3	0	1	1	3	1	0	1	0
Q99MD6	Q99MD6	4	4	4	Thioredoxin reductase 3	Txnrd3	sp|Q99MD6|TRXR3_MOUSE Thioredoxin reductase 3 OS=Mus musculus OX=10090 GN=Txnrd3 PE=1 SV=3	1	4	4	4	0	1	0	0	0	2	0	0	0	0	4	0	0	0	0	0	1	0	0	0	2	0	0	0	0	4	0	0	0	0	0	1	0	0	0	2	0	0
Q99MH5	Q99MH5	11	11	11	Nucleoside diphosphate kinase homolog 5	Nme5	sp|Q99MH5|NDK5_MOUSE Nucleoside diphosphate kinase homolog 5 OS=Mus musculus OX=10090 GN=Nme5 PE=1 SV=2	1	11	11	11	0	5	5	4	0	3	5	9	4	2	1	2	9	4	3	0	5	5	4	0	3	5	9	4	2	1	2	9	4	3	0	5	5	4	0	3	5	9
Q99MN1	Q99MN1	9	9	9	Lysine--tRNA ligase	Kars	sp|Q99MN1|SYK_MOUSE Lysine--tRNA ligase OS=Mus musculus OX=10090 GN=Kars1 PE=1 SV=1	1	9	9	9	5	1	1	0	0	6	1	0	0	0	7	2	2	0	0	5	1	1	0	0	6	1	0	0	0	7	2	2	0	0	5	1	1	0	0	6	1	0
Q99MN9	Q99MN9	13	13	13	Propionyl-CoA carboxylase beta chain, mitochondrial	Pccb	sp|Q99MN9|PCCB_MOUSE Propionyl-CoA carboxylase beta chain, mitochondrial OS=Mus musculus OX=10090 GN=Pccb PE=1 SV=2	1	13	13	13	6	0	0	0	0	11	3	0	0	0	10	3	0	0	0	6	0	0	0	0	11	3	0	0	0	10	3	0	0	0	6	0	0	0	0	11	3	0
Q99MR8	Q99MR8	9	9	9	Methylcrotonoyl-CoA carboxylase subunit alpha, mitochondrial	Mccc1	sp|Q99MR8|MCCA_MOUSE Methylcrotonoyl-CoA carboxylase subunit alpha, mitochondrial OS=Mus musculus OX=10090 GN=Mccc1 PE=1 SV=2	1	9	9	9	1	0	0	0	0	7	0	0	0	0	5	0	0	0	0	1	0	0	0	0	7	0	0	0	0	5	0	0	0	0	1	0	0	0	0	7	0	0
Q99MZ7	Q99MZ7	4	4	4	Peroxisomal trans-2-enoyl-CoA reductase	Pecr	sp|Q99MZ7|PECR_MOUSE Peroxisomal trans-2-enoyl-CoA reductase OS=Mus musculus OX=10090 GN=Pecr PE=1 SV=1	1	4	4	4	3	0	0	0	0	4	2	0	0	0	3	3	0	0	0	3	0	0	0	0	4	2	0	0	0	3	3	0	0	0	3	0	0	0	0	4	2	0
Q99NF8	Q99NF8	7	7	7	Ran-binding protein 17	Ranbp17	sp|Q99NF8|RBP17_MOUSE Ran-binding protein 17 OS=Mus musculus OX=10090 GN=Ranbp17 PE=1 SV=1	1	7	7	7	4	1	0	0	1	6	0	0	0	3	0	0	0	0	0	4	1	0	0	1	6	0	0	0	3	0	0	0	0	0	4	1	0	0	1	6	0	0
Q99P25	Q99P25	5	5	5	Translin-associated factor X-interacting protein 1	Tsnaxip1	sp|Q99P25|TXIP1_MOUSE Translin-associated factor X-interacting protein 1 OS=Mus musculus OX=10090 GN=Tsnaxip1 PE=1 SV=2	1	5	5	5	0	4	2	2	2	2	2	2	2	2	2	1	3	1	1	0	4	2	2	2	2	2	2	2	2	2	1	3	1	1	0	4	2	2	2	2	2	2
Q99P88	Q99P88	3	3	3	Nuclear pore complex protein Nup155	Nup155	sp|Q99P88|NU155_MOUSE Nuclear pore complex protein Nup155 OS=Mus musculus OX=10090 GN=Nup155 PE=1 SV=1	1	3	3	3	2	1	0	1	2	0	0	0	0	2	0	0	0	1	0	2	1	0	1	2	0	0	0	0	2	0	0	0	1	0	2	1	0	1	2	0	0	0
Q99P91	Q99P91	3	3	3	Transmembrane glycoprotein NMB	Gpnmb	sp|Q99P91|GPNMB_MOUSE Transmembrane glycoprotein NMB OS=Mus musculus OX=10090 GN=Gpnmb PE=1 SV=2	1	3	3	3	0	0	1	0	0	2	1	1	0	0	3	1	0	0	0	0	0	1	0	0	2	1	1	0	0	3	1	0	0	0	0	0	1	0	0	2	1	1
Q99PL5	Q99PL5	26	26	26	Ribosome-binding protein 1	Rrbp1	sp|Q99PL5|RRBP1_MOUSE Ribosome-binding protein 1 OS=Mus musculus OX=10090 GN=Rrbp1 PE=1 SV=2	1	26	26	26	20	7	0	0	0	14	2	0	0	0	9	5	0	0	0	20	7	0	0	0	14	2	0	0	0	9	5	0	0	0	20	7	0	0	0	14	2	0
Q99PL6	Q99PL6	4	4	4	UBX domain-containing protein 6	Ubxn6	sp|Q99PL6|UBXN6_MOUSE UBX domain-containing protein 6 OS=Mus musculus OX=10090 GN=Ubxn6 PE=1 SV=1	1	4	4	4	0	0	0	3	1	1	0	0	2	1	1	0	0	3	0	0	0	0	3	1	1	0	0	2	1	1	0	0	3	0	0	0	0	3	1	1	0	0
Q99PT1	Q99PT1	5	5	5	Rho GDP-dissociation inhibitor 1	Arhgdia	sp|Q99PT1|GDIR1_MOUSE Rho GDP-dissociation inhibitor 1 OS=Mus musculus OX=10090 GN=Arhgdia PE=1 SV=3	1	5	5	5	3	0	0	0	0	4	0	0	1	0	5	0	0	1	0	3	0	0	0	0	4	0	0	1	0	5	0	0	1	0	3	0	0	0	0	4	0	0
Q99PV0	Q99PV0	9	9	9	Pre-mRNA-processing-splicing factor 8	Prpf8	sp|Q99PV0|PRP8_MOUSE Pre-mRNA-processing-splicing factor 8 OS=Mus musculus OX=10090 GN=Prpf8 PE=1 SV=2	1	9	9	9	0	2	0	0	0	1	5	0	2	0	0	8	0	0	0	0	2	0	0	0	1	5	0	2	0	0	8	0	0	0	0	2	0	0	0	1	5	0
Q9CPP6	Q9CPP6	1	1	1	NADH dehydrogenase [ubiquinone] 1 alpha subcomplex subunit 5	Ndufa5	sp|Q9CPP6|NDUA5_MOUSE NADH dehydrogenase [ubiquinone] 1 alpha subcomplex subunit 5 OS=Mus musculus OX=10090 GN=Ndufa5 PE=1 SV=3	1	1	1	1	0	1	1	0	0	0	1	1	0	0	0	0	1	0	0	0	1	1	0	0	0	1	1	0	0	0	0	1	0	0	0	1	1	0	0	0	1	1
Q9CPP7	Q9CPP7	7	7	7	Gastric triacylglycerol lipase	Lipf	sp|Q9CPP7|LIPG_MOUSE Gastric triacylglycerol lipase OS=Mus musculus OX=10090 GN=Lipf PE=2 SV=1	1	7	7	7	3	1	0	0	0	6	4	0	0	0	7	5	0	0	0	3	1	0	0	0	6	4	0	0	0	7	5	0	0	0	3	1	0	0	0	6	4	0
Q9CPQ1	Q9CPQ1	8	8	8	Cytochrome c oxidase subunit 6C	Cox6c	sp|Q9CPQ1|COX6C_MOUSE Cytochrome c oxidase subunit 6C OS=Mus musculus OX=10090 GN=Cox6c PE=1 SV=3	1	8	8	8	2	2	7	2	6	6	3	7	1	6	3	3	6	1	5	2	2	7	2	6	6	3	7	1	6	3	3	6	1	5	2	2	7	2	6	6	3	7
Q9CPQ3	Q9CPQ3	3	3	3	Mitochondrial import receptor subunit TOM22 homolog	Tomm22	sp|Q9CPQ3|TOM22_MOUSE Mitochondrial import receptor subunit TOM22 homolog OS=Mus musculus OX=10090 GN=Tomm22 PE=1 SV=3	1	3	3	3	1	1	1	0	2	0	1	2	1	2	0	0	2	1	2	1	1	1	0	2	0	1	2	1	2	0	0	2	1	2	1	1	1	0	2	0	1	2
Q9CPQ8	Q9CPQ8	3	3	3	ATP synthase subunit g, mitochondrial	Atp5l	sp|Q9CPQ8|ATP5L_MOUSE ATP synthase subunit g, mitochondrial OS=Mus musculus OX=10090 GN=Atp5mg PE=1 SV=1	1	3	3	3	3	0	0	1	1	2	0	2	0	1	1	0	0	0	0	3	0	0	1	1	2	0	2	0	1	1	0	0	0	0	3	0	0	1	1	2	0	2
Q9CPR4	Q9CPR4	4	4	4	60S ribosomal protein L17	Rpl17	sp|Q9CPR4|RL17_MOUSE 60S ribosomal protein L17 OS=Mus musculus OX=10090 GN=Rpl17 PE=1 SV=3	1	4	4	4	2	0	0	0	0	3	2	0	0	0	0	1	0	0	0	2	0	0	0	0	3	2	0	0	0	0	1	0	0	0	2	0	0	0	0	3	2	0
Q9CPS8	Q9CPS8	2	2	2	Small membrane A-kinase anchor protein		sp|Q9CPS8|SMAKA_MOUSE Small membrane A-kinase anchor protein OS=Mus musculus OX=10090 PE=1 SV=1	1	2	2	2	2	1	1	0	0	1	1	1	0	0	1	1	0	0	0	2	1	1	0	0	1	1	1	0	0	1	1	0	0	0	2	1	1	0	0	1	1	1
Q9CPT0	Q9CPT0	2	2	2	Apoptosis facilitator Bcl-2-like protein 14	Bcl2l14	sp|Q9CPT0|B2L14_MOUSE Apoptosis facilitator Bcl-2-like protein 14 OS=Mus musculus OX=10090 GN=Bcl2l14 PE=1 SV=1	1	2	2	2	0	0	0	2	1	0	0	0	2	0	0	0	0	2	0	0	0	0	2	1	0	0	0	2	0	0	0	0	2	0	0	0	0	2	1	0	0	0
Q9CPT4	Q9CPT4	4	4	4	Myeloid-derived growth factor	Mydgf	sp|Q9CPT4|MYDGF_MOUSE Myeloid-derived growth factor OS=Mus musculus OX=10090 GN=Mydgf PE=1 SV=1	1	4	4	4	4	0	0	0	0	4	1	0	0	0	4	1	0	0	0	4	0	0	0	0	4	1	0	0	0	4	1	0	0	0	4	0	0	0	0	4	1	0
Q9CPU2	Q9CPU2	2	2	2	NADH dehydrogenase [ubiquinone] 1 beta subcomplex subunit 2, mitochondrial	Ndufb2	sp|Q9CPU2|NDUB2_MOUSE NADH dehydrogenase [ubiquinone] 1 beta subcomplex subunit 2, mitochondrial OS=Mus musculus OX=10090 GN=Ndufb2 PE=1 SV=1	1	2	2	2	0	0	1	2	2	0	0	1	2	2	0	0	0	1	2	0	0	1	2	2	0	0	1	2	2	0	0	0	1	2	0	0	1	2	2	0	0	1
Q9CPV4	Q9CPV4	12	12	12	Glyoxalase domain-containing protein 4	Glod4	sp|Q9CPV4|GLOD4_MOUSE Glyoxalase domain-containing protein 4 OS=Mus musculus OX=10090 GN=Glod4 PE=1 SV=1	1	12	12	12	7	1	0	0	0	12	4	0	0	0	11	4	0	0	0	7	1	0	0	0	12	4	0	0	0	11	4	0	0	0	7	1	0	0	0	12	4	0
Q9CPW2	Q9CPW2	4	4	4	Adrenodoxin-like protein, mitochondrial	Fdx1l	sp|Q9CPW2|FDX2_MOUSE Ferredoxin-2, mitochondrial OS=Mus musculus OX=10090 GN=Fdx2 PE=1 SV=1	1	4	4	4	4	2	0	0	0	4	2	0	0	0	4	3	1	0	1	4	2	0	0	0	4	2	0	0	0	4	3	1	0	1	4	2	0	0	0	4	2	0
Q9CPX3	Q9CPX3	6	6	6	Lysozyme-like protein 1	Lyzl1	sp|Q9CPX3|LYZL1_MOUSE Lysozyme-like protein 1 OS=Mus musculus OX=10090 GN=Lyzl1 PE=1 SV=1	1	6	6	6	6	6	0	0	0	5	6	5	0	0	6	6	5	0	0	6	6	0	0	0	5	6	5	0	0	6	6	5	0	0	6	6	0	0	0	5	6	5
Q9CPY7	Q9CPY7	43	43	43	Cytosol aminopeptidase	Lap3	sp|Q9CPY7|AMPL_MOUSE Cytosol aminopeptidase OS=Mus musculus OX=10090 GN=Lap3 PE=1 SV=3	1	43	43	43	37	35	13	10	5	31	33	16	8	4	27	32	12	6	4	37	35	13	10	5	31	33	16	8	4	27	32	12	6	4	37	35	13	10	5	31	33	16
Q9CPZ6	Q9CPZ6	1	1	1	ORM1-like protein 3	Ormdl3	sp|Q9CPZ6|ORML3_MOUSE ORM1-like protein 3 OS=Mus musculus OX=10090 GN=Ormdl3 PE=2 SV=1	1	1	1	1	0	0	0	0	0	0	0	0	0	1	0	0	0	0	1	0	0	0	0	0	0	0	0	0	1	0	0	0	0	1	0	0	0	0	0	0	0	0
Q9CQ07	Q9CQ07	1	1	1	Leucine-rich repeat-containing protein 18	Lrrc18	sp|Q9CQ07|LRC18_MOUSE Leucine-rich repeat-containing protein 18 OS=Mus musculus OX=10090 GN=Lrrc18 PE=2 SV=1	1	1	1	1	1	1	0	1	1	0	1	1	1	1	0	1	1	1	1	1	1	0	1	1	0	1	1	1	1	0	1	1	1	1	1	1	0	1	1	0	1	1
Q9CQ22	Q9CQ22	2	2	2	Ragulator complex protein LAMTOR1	Lamtor1	sp|Q9CQ22|LTOR1_MOUSE Ragulator complex protein LAMTOR1 OS=Mus musculus OX=10090 GN=Lamtor1 PE=1 SV=1	1	2	2	2	2	0	0	0	0	0	0	0	0	0	1	1	0	0	0	2	0	0	0	0	0	0	0	0	0	1	1	0	0	0	2	0	0	0	0	0	0	0
Q9CQ35	Q9CQ35	4	4	4	GLIPR1-like protein 2	Glipr1l2	sp|Q9CQ35|GRPL2_MOUSE GLIPR1-like protein 2 OS=Mus musculus OX=10090 GN=Glipr1l2 PE=1 SV=1	1	4	4	4	1	0	0	3	2	4	1	1	3	2	0	0	0	3	2	1	0	0	3	2	4	1	1	3	2	0	0	0	3	2	1	0	0	3	2	4	1	1
Q9CQ45	Q9CQ45	2	2	2	Neudesin	Nenf	sp|Q9CQ45|NENF_MOUSE Neudesin OS=Mus musculus OX=10090 GN=Nenf PE=1 SV=1	1	2	2	2	1	0	0	0	0	1	0	0	0	0	0	0	0	0	0	1	0	0	0	0	1	0	0	0	0	0	0	0	0	0	1	0	0	0	0	1	0	0
Q9CQ46	Q9CQ46	16	16	16	EF-hand calcium-binding domain-containing protein 2	Efcab2	sp|Q9CQ46|DRC8_MOUSE Dynein regulatory complex protein 8 OS=Mus musculus OX=10090 GN=Efcab2 PE=1 SV=1	1	16	16	16	4	13	13	0	0	9	8	16	1	3	9	10	14	2	1	4	13	13	0	0	9	8	16	1	3	9	10	14	2	1	4	13	13	0	0	9	8	16
Q9CQ54	Q9CQ54	1	1	1	NADH dehydrogenase [ubiquinone] 1 subunit C2	Ndufc2	sp|Q9CQ54|NDUC2_MOUSE NADH dehydrogenase [ubiquinone] 1 subunit C2 OS=Mus musculus OX=10090 GN=Ndufc2 PE=1 SV=1	1	1	1	1	1	0	0	0	1	1	0	0	0	1	0	0	0	0	0	1	0	0	0	1	1	0	0	0	1	0	0	0	0	0	1	0	0	0	1	1	0	0
Q9CQ60	Q9CQ60	6	6	6	6-phosphogluconolactonase	Pgls	sp|Q9CQ60|6PGL_MOUSE 6-phosphogluconolactonase OS=Mus musculus OX=10090 GN=Pgls PE=1 SV=1	1	6	6	6	5	0	0	4	1	3	2	0	1	1	3	0	0	1	1	5	0	0	4	1	3	2	0	1	1	3	0	0	1	1	5	0	0	4	1	3	2	0
Q9CQ62	Q9CQ62	20	20	20	2,4-dienoyl-CoA reductase, mitochondrial	Decr1	sp|Q9CQ62|DECR_MOUSE 2,4-dienoyl-CoA reductase [(3E)-enoyl-CoA-producing], mitochondrial OS=Mus musculus OX=10090 GN=Decr1 PE=1 SV=1	1	20	20	20	14	14	7	0	0	14	16	9	0	0	17	17	10	0	0	14	14	7	0	0	14	16	9	0	0	17	17	10	0	0	14	14	7	0	0	14	16	9
Q9CQ66	Q9CQ66	2	2	2	Tctex1 domain-containing protein 2	Tctex1d2	sp|Q9CQ66|DYT2B_MOUSE Dynein light chain Tctex-type protein 2B OS=Mus musculus OX=10090 GN=Dynlt2b PE=1 SV=1	1	2	2	2	0	2	1	0	0	0	1	1	0	0	0	1	1	0	0	0	2	1	0	0	0	1	1	0	0	0	1	1	0	0	0	2	1	0	0	0	1	1
Q9CQ69	Q9CQ69	6	6	6	Cytochrome b-c1 complex subunit 8	Uqcrq	sp|Q9CQ69|QCR8_MOUSE Cytochrome b-c1 complex subunit 8 OS=Mus musculus OX=10090 GN=Uqcrq PE=1 SV=3	1	6	6	6	5	1	3	4	6	3	0	4	4	6	0	0	3	3	6	5	1	3	4	6	3	0	4	4	6	0	0	3	3	6	5	1	3	4	6	3	0	4
Q9CQ70	Q9CQ70	12	12	12	Histone H2A-Bbd type 1	H2afb1	sp|Q9CQ70|H2AB1_MOUSE Histone H2A-Bbd type 1 OS=Mus musculus OX=10090 GN=H2ab1 PE=1 SV=1	1	12	12	12	0	3	5	9	9	0	4	4	5	7	0	3	3	6	10	0	3	5	9	9	0	4	4	5	7	0	3	3	6	10	0	3	5	9	9	0	4	4
Q9CQ75	Q9CQ75	12	12	12	NADH dehydrogenase [ubiquinone] 1 alpha subcomplex subunit 2	Ndufa2	sp|Q9CQ75|NDUA2_MOUSE NADH dehydrogenase [ubiquinone] 1 alpha subcomplex subunit 2 OS=Mus musculus OX=10090 GN=Ndufa2 PE=1 SV=3	1	12	12	12	3	5	8	5	2	2	7	7	5	3	1	5	8	4	3	3	5	8	5	2	2	7	7	5	3	1	5	8	4	3	3	5	8	5	2	2	7	7
Q9CQ80	Q9CQ80	1	1	1	Vacuolar protein-sorting-associated protein 25	Vps25	sp|Q9CQ80|VPS25_MOUSE Vacuolar protein-sorting-associated protein 25 OS=Mus musculus OX=10090 GN=Vps25 PE=1 SV=1	1	1	1	1	0	0	0	0	0	0	0	0	1	1	0	0	0	0	0	0	0	0	0	0	0	0	0	1	1	0	0	0	0	0	0	0	0	0	0	0	0	0
Q9CQ84	Q9CQ84	2	2	2	Ubiquitin-like protein 4B	Ubl4b	sp|Q9CQ84|UBL4B_MOUSE Ubiquitin-like protein 4B OS=Mus musculus OX=10090 GN=Ubl4b PE=2 SV=1	1	2	2	2	2	0	0	0	0	1	1	0	0	0	1	0	0	0	0	2	0	0	0	0	1	1	0	0	0	1	0	0	0	0	2	0	0	0	0	1	1	0
[truncated: 509 more rows]
[truncated: 104 more columns]

## Sheet: Column_Descriptions
Column Header	Description
[truncated: 42 more rows]
